# Supplementary material for: FcγR engagement reprograms neutrophils into antigen cross-presenting cells that elicit acquired anti-tumor immunity
Source: Nat Commun. 2021 Aug 9;12:4791. doi: 10.1038/s41467-021-24591-x (PMC8352912; doi:10.1038/s41467-021-24591-x)
Supplement: Supplementary file 5 — Supplementary Data 1 [file 41467_2021_24591_MOESM5_ESM.xlsx]

## Sheet: Data 1.1 DEGscRNAseq_DC
Supplementary Data 1.1 Single cell RNAseq: Differentially expressed genes
(DEGs) for each identified cell type cluster compared to all other clusters.
Dendritic cells (DCs)
feature	group	avgExpr	logFC	statistic	auc	pval	padj	pct_in	pct_out
Xist	DC	2.7904	2.18043	2261089	0.944804	1.02e-132	1.37e-129	98.895	32.5594
Rpl18a	DC	3.89708	1.4099	2.23342e+06	0.933241	1.38e-89	9.72e-87	99.4475	88.2998
H2-Aa	DC	4.19488	2.46787	2207109	0.922249	1.01e-88	6.97e-86	99.4475	64.7406
Rps24	DC	4.13856	1.45172	2164681	0.90452	2.31e-78	1.28e-75	100	87.7628
Rps13	DC	3.63111	1.279	2.15667e+06	0.901172	3.37e-77	1.84e-74	100	85.3199
Rps11	DC	3.85212	1.53705	2128430	0.889372	5.14e-73	2.53e-70	100	81.9997
H2-Eb1	DC	4.1541	2.3794	2125956	0.888339	6.5e-75	3.37e-72	98.895	66.3667
Rps21	DC	3.26145	1.32365	2114823	0.883687	2.53e-71	1.14e-68	98.895	77.5374
Rpl21	DC	3.33111	1.40288	2.11446e+06	0.883537	1.49e-71	6.92e-69	98.895	75.0567
H2-Ab1	DC	4.31633	2.23316	2.10094e+06	0.877886	1.87e-69	7.96e-67	100	75.5332
Dock10	DC	1.87838	1.3831	2094661	0.875262	2.29e-87	1.51e-84	90.6077	37.8914
Ciita	DC	1.93282	1.50699	2085117	0.871274	1.09e-102	9.65e-100	86.7403	27.9307
Rps14	DC	3.79499	1.15268	2084015	0.870813	4.36e-66	1.67e-63	99.4475	90.4175
Tpt1	DC	4.23391	0.853203	2.07693e+06	0.867852	5.19e-65	1.85e-62	100	98.1697
Rps29	DC	3.67468	1.16836	2.07651e+06	0.867677	4.67e-65	1.69e-62	100	87.9443
Rpl27a	DC	3.7651	1.28973	2075370	0.867201	6.08e-65	2.14e-62	99.4475	86.3258
Rpl39	DC	3.28687	1.42954	2064014	0.862456	1.62e-64	5.59e-62	98.895	71.8424
Rps15a	DC	3.55748	1.46819	2.06326e+06	0.86214	7.15e-64	2.44e-61	99.4475	76.1609
Rps15	DC	3.23625	1.30564	2062215	0.861704	8.84e-64	2.98e-61	99.4475	75.6164
Cbfa2t3	DC	1.61102	1.28752	2.05427e+06	0.858386	3.33e-92	2.46e-89	82.3204	29.7308
Gm2a	DC	2.37057	1.40782	2.05332e+06	0.857988	3.8e-68	1.5e-65	92.8177	53.411
Rpl30	DC	3.51093	1.11721	2.05081e+06	0.85694	1.87e-61	5.94e-59	98.895	86.6889
Rps23	DC	3.55918	1.34894	2044811	0.854432	6.75e-61	2.08e-58	99.4475	80.6459
H2-Oa	DC	1.40871	1.33507	2.03698e+06	0.851161	1.77e-166	3.43e-163	74.0331	12.517
Cd74	DC	5.12099	2.26431	2.0364e+06	0.850919	2.17e-59	6.49e-57	98.895	89.6839
Grk3	DC	1.44166	1.23946	2032922	0.849464	8.16e-99	6.34e-96	78.453	24.8525
Rps27	DC	3.1737	0.976419	2.02527e+06	0.846268	6.83e-58	1.96e-55	99.4475	88.7082
Rps5	DC	3.50577	1.52833	2.02046e+06	0.844257	2.42e-58	7.15e-56	100	72.1071
Rps19	DC	3.69722	1.5342	2020281	0.844182	6.32e-58	1.83e-55	100	75.5786
Rpl26	DC	3.54166	1.31215	2014938	0.841949	7.96e-57	2.23e-54	99.4475	80.3736
Rpl18	DC	3.49095	1.26195	2.01073e+06	0.840189	3.27e-56	8.83e-54	100	81.198
Rplp2	DC	3.32672	1.17405	2.00893e+06	0.839439	5.31e-56	1.42e-53	99.4475	80.6988
Rpl22	DC	2.83169	1.34245	2008672	0.839331	2.6e-58	7.62e-56	98.895	63.1448
Rplp1	DC	3.80043	1.36141	2006447	0.838401	1.59e-55	4.12e-53	98.895	83.6409
Bcl11a	DC	1.30587	1.25736	2003166	0.83703	7.72e-281	3.42e-277	70.1657	5.90682
Gm42418	DC	4.42254	0.639262	2.00105e+06	0.836145	1.38e-54	3.51e-52	100	99.8941
Rps9	DC	4.01646	0.710032	1996159	0.834102	6e-54	1.49e-51	99.4475	97.9882
Rpl17	DC	3.47843	1.06537	1.9929e+06	0.832739	1.26e-53	3.09e-51	99.4475	87.1956
Rpl9	DC	3.33533	1.00827	1.98428e+06	0.829141	1.52e-52	3.52e-50	98.895	85.9779
Rpl19	DC	3.74733	1.26613	1983930	0.828993	1.55e-52	3.57e-50	100	84.8132
Rps4x	DC	3.51953	1.51699	1.9792e+06	0.827017	8.27e-53	1.96e-50	99.4475	72.2281
Ccnd1	DC	1.65096	1.47621	1964328	0.820802	1.52e-100	1.27e-97	71.2707	19.2255
Rpl36	DC	2.85262	1.28209	1.96229e+06	0.81995	1.29e-51	2.89e-49	97.2376	65.3608
Rpl35a	DC	3.52056	1.08908	1953173	0.816141	1.27e-48	2.66e-46	98.895	85.7283
Rpl34	DC	3.27033	1.05742	1.95193e+06	0.815623	1.44e-48	2.97e-46	98.3425	82.7333
Rps7	DC	3.26703	1.33912	1950180	0.81489	5.55e-49	1.16e-46	99.4475	73.3248
H2-K1	DC	2.68191	1.09136	1947648	0.813832	1.96e-48	4.02e-46	98.895	75.9416
Rps12	DC	3.56022	1.07942	1.94525e+06	0.812832	1.25e-47	2.48e-45	99.4475	86.409
Rps16	DC	3.73509	1.011	1.94375e+06	0.812202	2.3e-47	4.46e-45	99.4475	91.0225
Rpl37a	DC	3.34353	1.01767	1.94002e+06	0.810645	5.01e-47	9.49e-45	98.895	85.025
Rpl23	DC	3.83556	1.09174	1939383	0.810378	7.71e-47	1.45e-44	100	90.5158
Tmsb10	DC	2.58694	1.41938	1936026	0.808976	8.4e-52	1.9e-49	96.6851	51.7622
Rpl5	DC	2.90669	1.25511	1934246	0.808232	9.68e-48	1.94e-45	98.895	67.2062
Rps3a1	DC	3.56925	1.123	1.93138e+06	0.807034	5.75e-46	1.06e-43	99.4475	85.509
Rps25	DC	3.12499	0.961565	1.93016e+06	0.806523	6.57e-46	1.21e-43	98.3425	82.756
Asb2	DC	1.21197	1.15187	1.9256e+06	0.804621	4.43e-170	9.18e-167	64.6409	8.6825
Rpl13	DC	4.0283	1.24785	1918549	0.801673	2.28e-44	4.02e-42	99.4475	88.8368
Fau	DC	4.22894	0.544096	1.91627e+06	0.800722	4.82e-44	8.36e-42	100	99.6748
Rack1	DC	3.07648	1.34198	1.91252e+06	0.799155	5.04e-45	9.05e-43	100	67.5465
Rps6	DC	3.01647	1.22062	1.909e+06	0.797683	3.45e-44	6.06e-42	98.895	71.0029
Rps27a	DC	3.93919	0.73958	1907708	0.797143	4.8e-43	8.06e-41	99.4475	96.3924
Eef1b2	DC	2.69202	1.20611	1907694	0.797137	6.36e-45	1.13e-42	95.0276	64.3927
Nav1	DC	1.16096	1.06803	1.90387e+06	0.79554	9.22e-106	9.23e-103	65.1934	14.612
Eef1a1	DC	3.74001	1.20384	1.90179e+06	0.794671	1.84e-42	3.02e-40	100	86.1519
B2m	DC	2.93085	0.859434	1.90017e+06	0.793993	3.34e-42	5.43e-40	98.895	90.7805
Rpl38	DC	2.71391	1.06115	1898816	0.793427	5.06e-43	8.44e-41	97.7901	70.6398
Rps10	DC	3.62729	0.950356	1894751	0.791729	1.37e-41	2.18e-39	99.4475	90.115
Tbc1d4	DC	1.33511	1.21379	1893054	0.79102	1.44e-102	1.24e-99	65.1934	14.6196
Rpl7	DC	3.0565	1.06895	1.88947e+06	0.789524	2.18e-41	3.41e-39	98.895	77.4921
Ly86	DC	1.26847	0.966082	1883305	0.786946	5.56e-61	1.73e-58	72.3757	28.9366
Rpl6	DC	3.0313	1.23507	1882275	0.786516	3.84e-41	5.9e-39	98.895	70.2163
Rpl10	DC	3.05002	1.26175	1.88178e+06	0.786308	3.49e-41	5.39e-39	98.3425	69.3012
Itga4	DC	1.41233	1.08063	1874762	0.783376	2.5e-69	1.05e-66	74.5856	22.9844
Rps3	DC	3.3019	1.05245	1874097	0.783098	1.94e-39	2.83e-37	100	82.0905
Rpl24	DC	2.96048	1.04946	1873958	0.78304	9.63e-40	1.41e-37	97.7901	75.6693
Slamf7	DC	1.00638	0.976853	1.87276e+06	0.78254	2.25e-296	1.17e-292	58.5635	3.66057
Mdh2	DC	1.76936	1.06092	1870715	0.781685	3.29e-43	5.58e-41	83.4254	52.4126
Dnase1l3	DC	1.16838	1.15935	1864732	0.779185	0	0	56.3536	0.680684
Rps20	DC	3.50566	1.42593	1.85864e+06	0.776638	2.83e-38	3.99e-36	99.4475	72.4247
Plac8	DC	1.68245	1.26978	1854333	0.77484	6.54e-69	2.64e-66	72.3757	21.3281
Rpl23a	DC	2.83387	1.04283	1.85349e+06	0.774489	1.11e-37	1.55e-35	97.7901	72.818
Rpl32	DC	3.67082	1.3677	1851069	0.773476	4.42e-37	5.79e-35	99.4475	78.1047
Ctsh	DC	1.69292	0.94782	1.84982e+06	0.772954	1.03e-41	1.64e-39	86.1878	49.0849
Rps26	DC	2.90065	1.0891	1848537	0.772418	3.42e-37	4.54e-35	97.2376	72.16
Rps18	DC	3.4162	1.46178	1848077	0.772226	1.94e-37	2.63e-35	98.895	68.9003
Rpl3	DC	3.00186	1.43651	1.8457e+06	0.771234	1.85e-38	2.65e-36	98.3425	59.7338
Rpl11	DC	3.31987	1.14016	1.84554e+06	0.771165	2.01e-36	2.58e-34	98.895	79.4736
Rpl12	DC	3.1068	1.36487	1841012	0.769274	3.97e-37	5.22e-35	97.2376	64.9297
Rps28	DC	2.4836	1.07239	1840951	0.769248	1.45e-37	2e-35	95.5801	61.8817
Pip4k2a	DC	1.28077	0.874245	1838382	0.768175	2.49e-46	4.63e-44	74.5856	36.8704
Rpl4	DC	2.35936	1.08313	1834437	0.766526	1.48e-37	2.04e-35	92.2652	57.8959
Pld4	DC	1.10093	0.865723	1.83437e+06	0.766499	4.28e-60	1.29e-57	67.4033	23.8844
Wdfy4	DC	1.23908	0.932853	1802128	0.753026	2.6e-45	4.72e-43	66.2983	31.6594
Rps8	DC	3.77869	1.16453	1.80201e+06	0.752976	9.15e-32	1.03e-29	99.4475	85.1233
Rpl10a	DC	2.75951	1.33177	1.79946e+06	0.751909	3.34e-34	4.07e-32	97.7901	55.3471
Rpl37	DC	3.19403	0.813913	1795256	0.750154	4.64e-31	5.07e-29	98.895	87.4754
Malat1	DC	5.52738	0.717346	1786284	0.746405	3.93e-30	4.12e-28	100	99.9546
mt-Atp6	DC	4.15546	0.972555	1.78291e+06	0.744995	8.1e-30	8.33e-28	100	92.7091
Rpl14	DC	2.79495	1.22396	1.78031e+06	0.743908	3.75e-31	4.15e-29	97.2376	61.7002
Ptp4a2	DC	1.55359	0.767385	1779553	0.743593	1.6e-32	1.86e-30	81.768	53.4412
Tmem176b	DC	1.0943	0.992437	1774507	0.741484	8.61e-104	7.87e-101	54.1436	9.22705
Traf1	DC	1.0295	0.858761	1.77398e+06	0.741265	2.35e-63	7.76e-61	59.6685	17.0852
Mycbp2	DC	1.46628	0.862171	1772541	0.740663	8.72e-34	1.05e-31	75.1381	45.931
Rnase6	DC	1.06957	0.803961	1771030	0.740031	3.05e-45	5.5e-43	62.9834	27.0534
H2-DMa	DC	2.0037	1.10663	1770912	0.739982	2.49e-35	3.12e-33	90.6077	41.0452
Tspan13	DC	1.11014	0.887686	1.76956e+06	0.739419	3.09e-69	1.26e-66	61.326	14.8918
Ms4a6c	DC	1.26778	0.927764	1.76157e+06	0.73608	2.16e-45	3.95e-43	64.0884	25.6315
Psme1	DC	1.46792	0.748137	1.76127e+06	0.735953	1.48e-31	1.66e-29	76.7956	49.4025
Apobec3	DC	1.14177	0.840583	1.76127e+06	0.735952	6.52e-41	9.97e-39	64.0884	30.0787
Napsa	DC	2.15058	1.02211	1759551	0.735235	1.18e-30	1.28e-28	92.8177	52.2689
Nfkb1	DC	1.33785	0.80702	1746626	0.729834	2.62e-31	2.92e-29	71.8232	44.8419
S100a4	DC	2.32682	1.12483	1746566	0.729809	3.61e-30	3.8e-28	87.8453	48.6462
Rpsa	DC	3.5537	1.2253	1741994	0.727899	2.94e-26	2.75e-24	99.4475	78.2635
Mbnl1	DC	1.97121	0.870884	1737306	0.72594	1.01e-27	9.8e-26	87.2928	56.2396
Filip1l	DC	0.941417	0.799752	1.73499e+06	0.724973	1.67e-50	3.62e-48	55.8011	19.3768
Rpl8	DC	3.17981	0.967687	1.73158e+06	0.723548	2.94e-25	2.61e-23	98.895	80.6232
Klrd1	DC	0.922552	0.823229	1.73005e+06	0.722907	1.58e-81	9.25e-79	51.3812	10.2783
mt-Cytb	DC	2.98987	1.01598	1.72788e+06	0.722001	3.25e-25	2.86e-23	97.2376	73.0601
Rgs2	DC	2.10779	0.855848	1724882	0.720748	2.9e-25	2.58e-23	90.0552	67.9625
Adam23	DC	0.968424	0.852633	1724610	0.720635	5.37e-66	2.03e-63	51.9337	13.0389
Rpl15	DC	3.01658	1.09171	1724591	0.720627	5.76e-25	5.02e-23	99.4475	72.1903
9930111J21Rik2	DC	1.08801	0.766092	1.72034e+06	0.718852	4.3e-35	5.36e-33	63.5359	30.5703
Rpl35	DC	2.01996	0.937445	1.71784e+06	0.717807	7.46e-27	7.09e-25	91.1602	50.5445
Tmem176a	DC	0.947941	0.866863	1716392	0.717201	2.44e-100	2e-97	48.6188	7.5329
Tbc1d9	DC	0.815687	0.725474	1713501	0.715993	2.42e-55	6.22e-53	51.3812	15.5045
Rpl36a	DC	1.97679	0.935827	1.71171e+06	0.715246	1.22e-26	1.15e-24	88.3978	48.7748
Uvrag	DC	0.922218	0.705472	1.71115e+06	0.71501	8.57e-38	1.2e-35	58.5635	25.866
Pou2f2	DC	0.931055	0.760577	1710538	0.714755	6.24e-65	2.18e-62	53.5912	12.4338
Itgax	DC	1.05241	0.778583	1.70852e+06	0.713913	3.13e-36	4e-34	59.116	27.1744
mt-Nd4	DC	2.81841	0.908442	1.70694e+06	0.713251	2.28e-23	1.85e-21	97.7901	73.5517
Ccl5	DC	1.08789	0.968871	1.70692e+06	0.713245	8.49e-130	1.06e-126	47.5138	5.29421
mt-Nd2	DC	2.53651	0.956642	1.70519e+06	0.712519	7.5e-24	6.22e-22	93.9227	63.8254
Ppp1r14a	DC	0.807859	0.749387	1703620	0.711864	7.85e-74	3.99e-71	48.0663	10.3237
Ifngr1	DC	1.23342	0.736713	1699776	0.710258	2.19e-27	2.11e-25	67.9558	41.741
Flt3	DC	0.671352	0.654201	1.69932e+06	0.710067	1.72e-232	4.85e-229	43.6464	2.51097
Rpl27	DC	1.40114	0.668412	1.69913e+06	0.709987	7.8e-26	7.17e-24	76.7956	47.1033
Man1a	DC	0.90995	0.817522	1699118	0.709983	3.83e-53	9.22e-51	50.2762	15.2398
I830077J02Rik	DC	0.946049	0.692883	1695560	0.708496	1.31e-34	1.6e-32	59.116	27.0458
Rplp0	DC	3.39177	0.994463	1.69482e+06	0.708187	4.36e-22	3.31e-20	99.4475	82.2795
Ckb	DC	0.881004	0.724375	1691567	0.706828	1.02e-47	2.03e-45	51.9337	16.8658
Ctss	DC	1.86507	0.872014	1690206	0.706259	7.96e-25	6.92e-23	90.0552	47.6403
Fam105a	DC	1.0044	0.682264	1690131	0.706228	1.79e-30	1.9e-28	60.7735	32.0905
mt-Co3	DC	4.14477	0.869258	1.68868e+06	0.70562	1.75e-21	1.3e-19	100	93.6545
Cd7	DC	0.836162	0.753307	1684992	0.70408	1.71e-70	7.58e-68	46.9613	10.0061
Rpl29	DC	2.21953	0.845406	1.68494e+06	0.704057	2.67e-22	2.07e-20	91.7127	61.738
Epsti1	DC	0.919651	0.693686	1.68023e+06	0.702091	1.73e-37	2.37e-35	55.8011	22.039
Anxa6	DC	0.934738	0.655312	1.67975e+06	0.701892	2.01e-30	2.13e-28	58.011	30.1392
Avpi1	DC	0.841421	0.712381	1.67654e+06	0.700547	6.08e-40	9.03e-38	50.8287	19.8155
H2afy	DC	1.66376	0.721371	1.67634e+06	0.700467	1.03e-22	8.15e-21	82.8729	52.39
Rpl28	DC	3.16792	0.916442	1674930	0.699876	1.58e-20	1.12e-18	97.2376	80.003
Tmem131l	DC	1.03509	0.731292	1669883	0.697767	1.26e-28	1.25e-26	59.116	31.2358
Siglecg	DC	0.856713	0.705583	1.66873e+06	0.697283	9.55e-53	2.23e-50	49.7238	13.1901
Rpl13a	DC	1.12178	0.614255	1667807	0.696899	1.9e-25	1.71e-23	66.2983	37.8385
Fam49a	DC	0.805325	0.720813	1.66761e+06	0.696817	9.58e-63	3.13e-60	46.4088	10.596
Nsa2	DC	1.19059	0.61169	1.66726e+06	0.696671	8.03e-24	6.62e-22	69.0608	43.0116
Pmaip1	DC	0.940449	0.726413	1.66681e+06	0.696483	2.02e-38	2.88e-36	53.5912	19.7701
Rpl7a	DC	2.36733	0.862654	1.66468e+06	0.695594	2.26e-20	1.6e-18	95.0276	64.8616
Ptprc	DC	2.59984	0.662541	1663723	0.695193	1.6e-19	1.1e-17	98.3425	91.1965
Nap1l1	DC	1.23954	0.643189	1.6627e+06	0.694764	4.2e-24	3.51e-22	69.6133	40.4024
H2-DMb2	DC	0.968364	0.672929	1.65771e+06	0.692681	1.24e-30	1.34e-28	55.8011	25.9719
Cyp4f16	DC	0.9133	0.722894	1656058	0.69199	1.25e-32	1.46e-30	51.3812	23.4533
Npm1	DC	1.83569	0.834369	1655922	0.691933	9.57e-22	7.18e-20	85.0829	47.5344
Plekho1	DC	0.896116	0.578984	1.65498e+06	0.691539	7.15e-28	6.94e-26	58.011	29.5719
Ptma	DC	2.66701	0.966941	1.65426e+06	0.691239	1.39e-19	9.63e-18	96.1326	64.2641
Srsf11	DC	1.08555	0.603265	1654205	0.691216	7.04e-23	5.61e-21	64.6409	41.9906
Atox1	DC	2.30406	0.719748	1653692	0.691001	3.99e-19	2.68e-17	91.7127	71.9634
Plxnc1	DC	0.9218	0.664886	1650906	0.689837	4.65e-28	4.53e-26	55.2486	28.5131
Batf3	DC	0.695999	0.628374	1650649	0.68973	3.57e-73	1.79e-70	43.6464	8.08501
H2-Q7	DC	0.743924	0.634632	1.64442e+06	0.687125	2.96e-69	1.23e-66	44.7514	8.34972
Cox7a2l	DC	1.70204	0.676952	1.6424e+06	0.686284	2.63e-19	1.78e-17	85.0829	56.7615
Hfe	DC	0.760995	0.640697	1.64167e+06	0.685979	9.77e-39	1.41e-36	47.5138	17.0322
Man2b1	DC	1.50919	0.61447	1.6391e+06	0.684903	6.38e-19	4.22e-17	79.558	58.0774
Itpr1	DC	0.667004	0.572421	1.63487e+06	0.683135	2.18e-42	3.56e-40	45.8564	14.5818
mt-Co2	DC	3.88362	0.851291	1.63481e+06	0.683112	2.25e-17	1.29e-15	100	89.8276
Ddx5	DC	2.41402	0.499603	1634278	0.682889	2.42e-17	1.37e-15	96.6851	88.4435
Naca	DC	2.22147	0.756799	1631407	0.681689	8.96e-18	5.55e-16	93.3702	65.2171
Themis2	DC	0.843927	0.627591	1629657	0.680958	4.79e-32	5.46e-30	51.9337	20.4886
Dpp4	DC	0.655517	0.59004	1629570	0.680922	3.63e-51	8.06e-49	43.0939	11.1935
Fbrsl1	DC	0.761486	0.651216	1627807	0.680185	6.49e-40	9.6e-38	45.8564	15.1414
Marcks	DC	1.77479	0.685224	1.62404e+06	0.678612	9.59e-18	5.92e-16	86.7403	58.1531
mt-Co1	DC	3.98582	0.685725	1622138	0.677816	1.84e-16	1e-14	100	93.3066
Pnisr	DC	1.14513	0.588038	1620830	0.67727	4.8e-19	3.2e-17	66.8508	46.2109
Psmb9	DC	1.11154	0.582631	1618102	0.67613	1.48e-19	1.02e-17	62.9834	42.452
Sla	DC	0.855753	0.571537	1.61485e+06	0.674772	5.81e-26	5.35e-24	54.6961	25.2761
Marveld1	DC	0.635359	0.601168	1614356	0.674565	2.79e-84	1.73e-81	38.674	5.67236
Ighm	DC	0.880781	0.568678	1613722	0.6743	1.14e-24	9.75e-23	55.8011	27.1215
Herpud1	DC	0.916913	0.576579	1.6089e+06	0.672285	2.17e-21	1.6e-19	55.8011	33.1342
Hspe1	DC	1.22781	0.603646	1608269	0.672021	1.31e-19	9.15e-18	67.9558	38.5494
Fyb	DC	1.43367	0.647885	1.60753e+06	0.671713	4.34e-17	2.43e-15	75.1381	52.458
Unc93b1	DC	1.24901	0.583396	1606108	0.671118	2.25e-17	1.29e-15	69.6133	49.3874
Nop53	DC	0.942907	0.499803	1605569	0.670893	5.94e-19	3.93e-17	61.326	40.3872
Lrrk1	DC	0.765224	0.635423	1.60334e+06	0.669963	5.41e-30	5.63e-28	45.8564	19.1272
Selenow	DC	0.74426	0.567085	1601944	0.669378	3.77e-26	3.5e-24	48.6188	22.9844
Zmiz2	DC	0.807835	0.530128	1.60187e+06	0.669347	3.22e-22	2.47e-20	52.4862	29.4812
Syngr2	DC	1.13107	0.551603	1601696	0.669275	2.53e-18	1.61e-16	65.1934	41.7335
Mef2c	DC	0.687974	0.571178	1601267	0.669095	3.51e-34	4.26e-32	44.1989	15.8524
Laptm5	DC	2.32262	0.48452	1599041	0.668165	6.31e-15	3.19e-13	95.5801	84.6846
Havcr2	DC	0.613997	0.579948	1.5984e+06	0.667896	2.1e-76	1.12e-73	37.5691	5.83875
Dnmt3a	DC	0.695335	0.575653	1.59759e+06	0.667558	5.8e-34	6.98e-32	44.1989	15.6255
Rsrp1	DC	1.67946	0.559365	1.59537e+06	0.66663	5.07e-15	2.57e-13	85.6354	69.2407
Eif3f	DC	1.51382	0.58157	1.59142e+06	0.664982	8.29e-16	4.36e-14	79.0055	53.2295
Elmo1	DC	0.909608	0.581538	1588237	0.663651	1.51e-19	1.05e-17	55.2486	32.8695
Foxn3	DC	0.779505	0.604394	1587642	0.663402	5.2e-27	4.97e-25	46.4088	19.9516
Hnrnpa1	DC	1.05327	0.50199	1587631	0.663398	7.78e-18	4.84e-16	66.2983	38.6175
Rps17	DC	2.16124	0.768106	1.58629e+06	0.662839	7.58e-15	3.8e-13	91.7127	60.4145
Sh3bp1	DC	0.739083	0.519195	1584088	0.661917	2.58e-22	2.01e-20	49.7238	25.692
Slc46a3	DC	0.579225	0.535432	1581141	0.660686	3.63e-53	8.81e-51	37.5691	8.13795
Actr3	DC	2.01377	0.482009	1.58041e+06	0.66038	8.46e-14	3.95e-12	93.3702	77.8778
Plbd1	DC	1.35485	0.53484	1580146	0.66027	8.82e-15	4.4e-13	72.3757	55.8161
Ptpn18	DC	1.4109	0.514406	1579149	0.659853	1.3e-14	6.41e-13	75.6906	57.011
Adgrl3	DC	0.490268	0.485386	1576148	0.658599	0	0	32.0442	0.332779
Eif4b	DC	0.874595	0.449027	1575918	0.658503	4.86e-17	2.72e-15	59.116	37.9746
Ppdpf	DC	0.673422	0.520548	1574626	0.657963	8.19e-25	7.1e-23	45.3039	20.5793
Slc38a1	DC	0.816597	0.495362	1574333	0.657841	7.33e-19	4.83e-17	52.4862	31.2056
Celf2	DC	1.45873	0.513721	1573931	0.657673	7.07e-14	3.33e-12	78.453	63.0313
Sfpq	DC	1.07812	0.492607	1.57363e+06	0.657547	2.16e-15	1.12e-13	65.1934	46.0596
H2-T23	DC	1.02697	0.51121	1.57108e+06	0.656481	1.41e-15	7.38e-14	62.9834	43.5789
Pid1	DC	0.709652	0.54044	1571053	0.65647	2.19e-23	1.78e-21	45.3039	21.8424
Pomp	DC	1.37184	0.51611	1.5671e+06	0.654818	2.59e-14	1.25e-12	76.2431	51.0286
Hnrnpa2b1	DC	1.68561	0.558472	1565465	0.654135	2.23e-13	1.02e-11	88.9503	61.8893
Rel	DC	0.82465	0.536871	1563950	0.653502	9.01e-19	5.88e-17	51.3812	28.8912
Set	DC	1.14037	0.494353	1563110	0.653151	3.94e-15	2.01e-13	67.9558	42.5805
Fcer1g	DC	1.34687	0.719107	1562754	0.653003	7.27e-15	3.66e-13	61.326	44.2293
Eef1g	DC	1.35717	0.571941	1.56213e+06	0.652743	6.76e-15	3.41e-13	72.3757	43.5638
Cd2ap	DC	0.661922	0.505439	1.56177e+06	0.652593	5.11e-22	3.87e-20	44.7514	22.2886
Ms4a6b	DC	0.583773	0.497173	1.55989e+06	0.651805	4.26e-44	7.44e-42	37.5691	8.93965
Ffar2	DC	1.04773	0.594983	1.55984e+06	0.651786	1.29e-16	7.04e-15	55.2486	34.367
Fgd2	DC	0.615022	0.498907	1.55966e+06	0.65171	1.6e-25	1.46e-23	41.989	17.8566
Fus	DC	1.36712	0.470027	1558286	0.651136	4.23e-13	1.9e-11	76.2431	58.8565
Sat1	DC	1.82903	0.540203	1.55739e+06	0.650761	1.85e-12	7.96e-11	86.1878	73.1886
Srrm2	DC	1.42948	0.454668	1.55722e+06	0.65069	5.71e-13	2.55e-11	79.0055	59.8624
Rasa4	DC	0.53144	0.488804	1.55642e+06	0.650355	2.18e-56	5.95e-54	34.8066	6.53456
Rbm39	DC	1.68691	0.450307	1555050	0.649783	2.32e-12	9.86e-11	87.2928	71.3659
Abcg3	DC	0.475414	0.454989	1554505	0.649556	1.2e-170	2.66e-167	31.4917	1.70171
Il10ra	DC	0.770712	0.508977	1554030	0.649357	3.29e-18	2.08e-16	49.7238	27.9988
Acp5	DC	0.567758	0.538029	1.55233e+06	0.648646	3e-88	2.02e-85	32.5967	3.75889
Cyth4	DC	1.04792	0.465134	1549438	0.647438	7.96e-14	3.72e-12	64.6409	44.8192
AC149090.1	DC	0.768082	0.506056	1.54943e+06	0.647435	1e-17	6.18e-16	49.1713	28.1576
Cdk14	DC	0.563336	0.522346	1.54942e+06	0.647432	3.96e-54	1e-51	34.2541	6.56482
Rogdi	DC	0.900059	0.557725	1549343	0.647399	4.98e-16	2.65e-14	51.3812	33.3686
Ddr1	DC	0.455124	0.444965	1.54678e+06	0.646329	3.38e-126	3.89e-123	30.9392	2.36727
Serpina3g	DC	0.507823	0.484139	1.54666e+06	0.646277	1.61e-85	1.02e-82	32.0442	3.76645
Fubp1	DC	0.779494	0.459799	1.54598e+06	0.645994	5.23e-16	2.78e-14	51.9337	32.4232
Rbm5	DC	0.899149	0.461304	1544288	0.645286	4.18e-14	2e-12	58.5635	40.5309
Plekha1	DC	0.622357	0.505835	1541009	0.643916	1.23e-22	9.6e-21	40.884	18.4087
Hsp90ab1	DC	2.36623	0.747809	1541008	0.643916	1.07e-11	4.26e-10	95.5801	65.5196
Prcp	DC	0.853227	0.478534	1539508	0.643289	1.84e-15	9.57e-14	52.4862	32.4686
Rps2	DC	2.85836	0.836385	1.53934e+06	0.643218	2.18e-11	8.49e-10	96.6851	72.9239
Limd1	DC	0.703721	0.459658	1.53915e+06	0.643141	1.13e-16	6.21e-15	47.5138	28.5206
Dtx1	DC	0.522087	0.519766	1.53858e+06	0.642902	0	0	28.7293	0.158826
Eif3e	DC	1.01219	0.437099	1536029	0.641835	1.46e-13	6.74e-12	62.9834	40.1679
Psmb8	DC	1.53022	0.552283	1535937	0.641797	3.77e-12	1.56e-10	78.453	52.1631
mt-Nd5	DC	1.12964	0.443195	1535733	0.641712	9.01e-13	3.96e-11	67.9558	45.7344
Kmo	DC	0.562806	0.468239	1.53544e+06	0.641587	2.53e-24	2.13e-22	38.674	16.049
Cd48	DC	0.721965	0.46978	1535412	0.641578	2.85e-16	1.54e-14	47.5138	28.7324
Ccdc88a	DC	0.745859	0.473201	1.53487e+06	0.641352	3.37e-16	1.81e-14	48.0663	28.8005
St8sia6	DC	0.488736	0.482196	1534286	0.641107	0	0	28.7293	0.605052
Mtpn	DC	1.09862	0.421171	1533733	0.640876	3.61e-12	1.51e-10	66.8508	50.4387
H2-Ob	DC	0.583302	0.495128	1.5337e+06	0.640863	1.18e-26	1.11e-24	37.5691	14.0599
Lbh	DC	0.645696	0.485428	1532178	0.640226	4.57e-21	3.32e-19	41.989	19.0138
Arap2	DC	0.626023	0.51746	1.53217e+06	0.640224	1.3e-24	1.1e-22	38.674	15.4213
Malt1	DC	0.902895	0.502226	1.53171e+06	0.640031	1.85e-14	9.02e-13	53.0387	34.0039
Slamf8	DC	0.472128	0.441961	1.53029e+06	0.639438	5.75e-54	1.44e-51	32.0442	5.82363
Zbtb20	DC	0.641288	0.500795	1528925	0.638867	3.91e-23	3.14e-21	39.779	16.3364
Ikbkb	DC	0.792996	0.435762	1.52865e+06	0.638754	7.66e-14	3.59e-12	53.0387	35.7813
Gdi2	DC	1.60856	0.535701	1.52828e+06	0.638599	2.34e-11	9.06e-10	83.4254	56.8068
Itch	DC	0.80247	0.491661	1527942	0.638456	1.15e-14	5.7e-13	50.2762	31.9921
Eef2	DC	1.9135	0.596515	1523909	0.636771	6.82e-11	2.55e-09	86.1878	60.8304
Atp5g2	DC	1.33679	0.510269	1.52367e+06	0.63667	6.19e-12	2.52e-10	72.3757	46.1201
Relb	DC	0.706234	0.539949	1.52227e+06	0.636088	2.13e-21	1.57e-19	40.3315	17.2516
Prkcb	DC	0.891976	0.49977	1519943	0.635114	2.55e-13	1.17e-11	52.4862	35.1913
Nup210	DC	0.55347	0.464402	1.51979e+06	0.635048	3.63e-27	3.48e-25	35.9116	12.4111
Crlf3	DC	0.861543	0.495036	1.51934e+06	0.63486	3.09e-13	1.41e-11	52.4862	35.388
Etnk1	DC	0.629239	0.4484	1.51871e+06	0.634599	2.16e-18	1.39e-16	42.5414	20.7155
Uqcrh	DC	1.7644	0.486738	1518093	0.634341	2.39e-10	8.54e-09	89.5028	66.6011
Slc38a2	DC	0.991745	0.503987	1.51741e+06	0.634056	3.88e-12	1.6e-10	56.9061	41.2192
Dapp1	DC	0.691874	0.454572	1516668	0.633745	4.1e-15	2.09e-13	45.8564	27.424
Pabpc1	DC	1.82193	0.460868	1515646	0.633318	3.82e-10	1.34e-08	86.1878	69.1726
Btf3	DC	1.95749	0.525511	1514225	0.632725	4.17e-10	1.45e-08	88.9503	67.607
Runx3	DC	0.771395	0.447164	1.5137e+06	0.632506	2.19e-14	1.06e-12	48.0663	28.9139
Baz1a	DC	0.861179	0.417738	1513356	0.632361	4.86e-12	1.99e-10	55.2486	40.0015
Prpf38b	DC	0.972635	0.474159	1512801	0.63213	1.18e-11	4.66e-10	55.8011	42.6411
Chd9	DC	0.513915	0.435725	1510860	0.631318	4.13e-25	3.62e-23	35.3591	12.8422
Lrrk2	DC	0.637207	0.443851	1510843	0.631311	6.34e-18	3.96e-16	41.989	20.1482
Arglu1	DC	0.819227	0.446756	1510782	0.631286	2.24e-12	9.54e-11	51.9337	36.7645
Calr	DC	1.50839	0.525904	1509974	0.630948	1.07e-10	3.91e-09	79.558	50.4462
Lair1	DC	0.578361	0.439273	1.50954e+06	0.630767	3.08e-25	2.72e-23	37.0166	12.6078
BC035044	DC	0.444062	0.398521	1508087	0.63016	1.49e-44	2.64e-42	30.9392	6.26229
Nol7	DC	0.862869	0.385724	1507570	0.629944	7.52e-12	3.04e-10	55.8011	38.6401
Stx16	DC	0.619228	0.430033	1506791	0.629618	3.36e-15	1.73e-13	43.0939	24.8752
Cd244	DC	0.702909	0.443565	1.50543e+06	0.629051	4.92e-15	2.5e-13	45.3039	24.966
Ctsz	DC	1.69024	0.541253	1504420	0.628627	5.67e-10	1.95e-08	85.6354	56.9581
Hnrnph1	DC	0.846476	0.412264	1.50372e+06	0.628334	1.76e-11	6.9e-10	54.6961	39.457
Rgs1	DC	0.696978	0.532437	1502920	0.628001	1.42e-21	1.05e-19	37.0166	14.6876
Limd2	DC	1.28876	0.439569	1.50193e+06	0.627585	8.58e-10	2.9e-08	71.2707	58.0169
Slc12a2	DC	0.533272	0.502767	1501896	0.627573	9.64e-76	5.07e-73	28.1768	3.21434
Ppia	DC	2.58637	0.742472	1.5014e+06	0.627367	2.33e-09	7.55e-08	97.7901	70.1255
Il6st	DC	0.579723	0.453336	1499739	0.626672	2e-17	1.15e-15	38.1215	19.1499
H2-DMb1	DC	1.03707	0.444993	1.49948e+06	0.626565	3.55e-12	1.48e-10	60.221	33.4216
Rpl41	DC	3.16857	0.574587	1.4923e+06	0.623565	1.05e-08	3.1e-07	99.4475	89.3057
Rpl31	DC	1.56655	0.520578	1.49229e+06	0.623558	1.81e-09	5.93e-08	81.768	53.8875
Sbno2	DC	0.926291	0.421996	1.49147e+06	0.623218	1.5e-10	5.42e-09	58.011	40.5839
Slc44a2	DC	0.71651	0.452934	1.49139e+06	0.623181	5.17e-14	2.46e-12	44.1989	24.4744
Lsp1	DC	2.32945	0.403378	1.49034e+06	0.622742	1.27e-08	3.72e-07	95.0276	85.267
Atp5e	DC	1.82394	0.42202	1.48991e+06	0.622563	9.53e-09	2.83e-07	90.6077	71.381
Chd3	DC	0.486925	0.413801	1.48893e+06	0.622155	4.77e-23	3.83e-21	33.1492	12.0859
Arhgap30	DC	1.32011	0.35618	1.488e+06	0.621768	7.79e-09	2.34e-07	76.7956	63.8028
Rap1a	DC	1.08897	0.353622	1.48733e+06	0.621486	2.9e-09	9.04e-08	65.7459	52.9496
M6pr	DC	0.695477	0.373082	1.48645e+06	0.62112	2.23e-11	8.67e-10	48.6188	33.0132
Rrbp1	DC	0.941505	0.3639	1.48587e+06	0.620877	7.98e-10	2.71e-08	60.221	44.2747
Eif3m	DC	0.868796	0.343626	1484815	0.620435	3.9e-10	1.36e-08	56.9061	40.6746
Cd47	DC	1.5115	0.387005	1484109	0.62014	1.51e-08	4.34e-07	81.768	67.0927
Ms4a4c	DC	0.551564	0.429253	1483092	0.619716	2.68e-22	2.08e-20	33.7017	12.0103
Kit	DC	0.483967	0.399815	1482533	0.619482	5.45e-33	6.46e-31	30.3867	7.3892
Kcnq1ot1	DC	0.735967	0.462575	1.48233e+06	0.619399	7.89e-13	3.48e-11	42.5414	25.8055
Ttc14	DC	0.815021	0.423121	1479656	0.61828	3.55e-10	1.25e-08	50.8287	37.8385
Evl	DC	0.493083	0.397623	1477365	0.617322	2.65e-19	1.8e-17	33.7017	13.8028
Arhgap17	DC	0.673289	0.390147	1477328	0.617307	2.79e-11	1.07e-09	45.8564	30.3585
Zbtb46	DC	0.409342	0.376799	1.47708e+06	0.617202	1.7e-32	1.98e-30	28.7293	7.22281
Aebp2	DC	0.616526	0.461686	1.47646e+06	0.616944	2.56e-14	1.23e-12	38.1215	20.6474
G3bp1	DC	0.777459	0.382231	1.47644e+06	0.616938	2.15e-10	7.7e-09	49.7238	34.8888
Pfdn5	DC	1.88457	0.356816	1475737	0.616642	5.53e-08	1.48e-06	88.9503	76.5996
Mtdh	DC	1.14114	0.362888	1474854	0.616273	1.25e-08	3.67e-07	66.2983	52.458
Luc7l2	DC	1.24843	0.336988	1471750	0.614976	3.96e-08	1.07e-06	72.9282	60.422
Stap1	DC	0.797481	0.408795	1471503	0.614873	5.83e-10	2e-08	49.1713	35.7208
Rassf4	DC	0.876812	0.37578	1.47101e+06	0.614669	6.75e-10	2.31e-08	54.6961	35.8872
Rgs12	DC	0.486067	0.436382	1.47075e+06	0.61456	1.83e-24	1.55e-22	29.8343	9.68083
Eif3h	DC	1.15096	0.369821	1.47062e+06	0.614502	1.22e-08	3.59e-07	69.0608	48.4949
Arhgap15	DC	0.794979	0.405317	1469872	0.614191	3.66e-10	1.28e-08	50.2762	33.6712
Sumo2	DC	1.17894	0.36453	1.46957e+06	0.614064	2.15e-08	6.1e-07	69.0608	51.7244
Nedd4	DC	0.66395	0.399867	1.46861e+06	0.613663	9.87e-12	3.96e-10	41.989	25.9265
Cbl	DC	1.0106	0.349591	1.4683e+06	0.613534	2.62e-08	7.29e-07	62.9834	52.1782
Eef1d	DC	0.956366	0.346436	1.46715e+06	0.613055	5.01e-09	1.53e-07	60.221	41.3629
Hps3	DC	0.641482	0.419105	1.46688e+06	0.612942	1.01e-11	4.04e-10	41.4365	25.5029
Ece1	DC	0.377513	0.342404	1466671	0.612854	2.59e-32	2.99e-30	27.6243	6.68583
Tcf4	DC	0.488164	0.399332	1.46588e+06	0.612524	4.84e-19	3.23e-17	32.0442	12.7288
Lyst	DC	1.22139	0.432349	1465738	0.612464	2.78e-08	7.72e-07	67.4033	50.2118
Gngt2	DC	1.01933	0.429	1464039	0.611754	7.25e-09	2.19e-07	54.6961	41.2948
Ube2e2	DC	0.350501	0.340284	1.46375e+06	0.611634	2.5e-71	1.14e-68	24.3094	2.57903
Hnrnpa3	DC	1.14985	0.355145	1.46253e+06	0.611123	4.4e-08	1.19e-06	66.2983	50.8698
March1	DC	0.681454	0.393985	1462512	0.611116	1.26e-10	4.6e-09	44.1989	28.619
Hspa8	DC	2.22032	0.522004	1.46249e+06	0.611108	2e-07	4.95e-06	92.2652	71.8121
Eif4a2	DC	0.829009	0.382272	1.46234e+06	0.611044	8.4e-09	2.51e-07	53.0387	40.9923
Dbnl	DC	0.836153	0.319983	1.46197e+06	0.610889	1.69e-08	4.84e-07	55.2486	44.2142
Bcl2a1b	DC	1.31041	0.435801	1.46195e+06	0.610881	2.65e-08	7.38e-07	64.0884	46.763
Sash1	DC	0.38153	0.351316	1461658	0.610759	9.75e-36	1.24e-33	26.5193	5.69505
Trps1	DC	0.778094	0.364452	1.4581e+06	0.609274	4.47e-09	1.37e-07	50.8287	36.2729
Pkib	DC	0.526183	0.333704	1.45801e+06	0.609233	4.72e-12	1.94e-10	38.674	22.2962
Arhgef2	DC	0.756058	0.399075	1457729	0.609117	2.99e-09	9.3e-08	48.0663	34.7829
Tia1	DC	0.570322	0.375589	1457725	0.609116	2.23e-11	8.67e-10	39.779	24.308
Arid4a	DC	0.796445	0.334478	1.45441e+06	0.607729	2.05e-08	5.83e-07	53.5912	40.4477
Gfpt1	DC	0.540662	0.402582	1.45435e+06	0.607705	6.73e-14	3.18e-12	34.8066	17.4709
Dnajc7	DC	0.691103	0.403319	1454002	0.60756	2.41e-09	7.77e-08	44.1989	32.6047
Dpy19l1	DC	0.47367	0.383466	1452564	0.606959	7.55e-15	3.79e-13	32.5967	15.686
Jmjd1c	DC	0.813741	0.359459	1451821	0.606649	2.29e-08	6.45e-07	53.0387	39.4721
Eno3	DC	0.433926	0.39984	1.45139e+06	0.606468	5.07e-42	8.16e-40	24.8619	4.31856
Hspa5	DC	1.31134	0.370457	1.45108e+06	0.60634	2.37e-07	5.82e-06	71.2707	54.5152
mt-Nd1	DC	2.19874	0.634703	1450115	0.605936	4.57e-07	1.07e-05	90.0552	61.6397
Trim7	DC	0.404375	0.361193	1448683	0.605338	1.06e-24	9.11e-23	27.0718	7.91862
Sub1	DC	1.6692	0.359937	1448427	0.605231	7.04e-07	1.61e-05	80.1105	66.8961
Lyn	DC	1.02717	0.361077	1448210	0.60514	2.38e-07	5.83e-06	61.326	51.5278
AW112010	DC	0.519886	0.332296	1.44802e+06	0.605061	9.76e-14	4.53e-12	34.8066	16.6843
Ppfia4	DC	0.52283	0.368018	1447931	0.605023	1.6e-11	6.28e-10	36.4641	21.5247
Arhgdia	DC	1.12789	0.332131	1446489	0.604421	2.85e-07	6.89e-06	68.5083	51.3614
Psma3	DC	1.06393	0.316538	1.44552e+06	0.604017	2.68e-07	6.51e-06	67.9558	49.8714
B4galnt1	DC	0.645582	0.400364	1.44552e+06	0.604017	7.67e-10	2.61e-08	40.884	26.9097
Sh3bgrl	DC	0.755946	0.30908	1.44513e+06	0.603851	2.91e-08	8.06e-07	50.2762	36.9157
Tmem131	DC	0.611199	0.411153	1445008	0.603802	2.61e-10	9.3e-09	38.674	24.7996
Card11	DC	0.379255	0.340097	1.4443e+06	0.603506	1.22e-24	1.04e-22	26.5193	7.63878
Taf10	DC	0.966873	0.274539	1443132	0.603018	3.16e-07	7.58e-06	65.1934	49.0546
Gpr35	DC	0.395489	0.316996	1441377	0.602285	3.1e-19	2.09e-17	28.7293	10.0741
St8sia1	DC	0.304418	0.297613	1440644	0.601978	1.38e-98	1.04e-95	21.547	1.42944
Gm15987	DC	0.400771	0.353943	1440640	0.601977	1.34e-25	1.23e-23	25.9669	7.05642
Sf3b1	DC	1.18876	0.278739	1439352	0.601439	1.32e-06	2.88e-05	69.6133	61.201
Ubac2	DC	0.496975	0.353094	1.43859e+06	0.60112	4.78e-12	1.96e-10	34.2541	18.2801
Pnn	DC	0.638413	0.330349	1438110	0.60092	1.96e-08	5.61e-07	43.6464	32.3173
Ptms	DC	0.987392	0.338932	1.43799e+06	0.60087	1.79e-07	4.46e-06	60.221	41.2797
Dhcr24	DC	0.0384143	-0.144415	957081	0.39992	4.64e-10	1.61e-08	3.31492	23.8012
Fabp5	DC	0.339557	-0.317556	956996	0.399885	2.45e-07	5.99e-06	22.0994	42.3915
Ndufb9	DC	0.81252	-0.304629	956732	0.399774	2.14e-06	4.46e-05	53.5912	65.4364
Ccni	DC	0.213997	-0.194165	955734	0.399357	1.1e-07	2.81e-06	16.5746	39.0032
Ubl5	DC	0.99213	-0.301743	955615	0.399307	2.34e-06	4.85e-05	60.221	70.6323
Ube2b	DC	0.575941	-0.327457	955538	0.399275	1.64e-06	3.48e-05	41.989	62.4565
Ly6g	DC	0.015565	-0.417955	955352	0.399197	5.16e-11	1.94e-09	1.10497	21.1617
Glrx	DC	0.281275	-0.245599	955292	0.399173	1.69e-07	4.22e-06	20.442	41.4309
Spp1	DC	0.0546506	-0.302499	955288	0.399171	4.37e-10	1.52e-08	3.8674	24.1794
Gpsm3	DC	0.917637	-0.35043	954660	0.398908	2.38e-06	4.92e-05	57.4586	74.7315
Lamp1	DC	0.565402	-0.341561	954324	0.398768	9.81e-07	2.2e-05	37.5691	56.4967
Rnaseh2c	DC	0.324728	-0.25312	954162	0.3987	3.07e-07	7.37e-06	23.7569	45.8856
S100a1	DC	0.0715695	-0.142212	953918	0.398598	1.41e-09	4.67e-08	5.52486	26.6677
Csf2rb2	DC	0.226241	-0.286496	952188	0.397875	4.97e-08	1.34e-06	17.6796	37.4074
Ahnak	DC	0.347386	-0.286528	951958	0.397779	8.25e-08	2.14e-06	17.6796	39.82
Pgp	DC	0.149384	-0.183999	951835	0.397728	1.77e-08	5.07e-07	11.6022	33.8224
Mpeg1	DC	0.524146	-0.303381	951566	0.397615	4.82e-07	1.13e-05	28.1768	51.8984
Tnfrsf1a	DC	0.316084	-0.267684	951520	0.397596	2.52e-07	6.12e-06	24.8619	46.5739
Mpp1	DC	0.0643781	-0.214148	951386	0.39754	6.1e-10	2.09e-08	4.97238	25.8357
Rab3d	DC	0.0890088	-0.198729	951176	0.397452	2.48e-09	7.89e-08	7.73481	28.7324
Mfsd6	DC	0.165652	-0.226388	950872	0.397325	1.47e-08	4.25e-07	12.1547	33.6258
Enah	DC	0.0462385	-0.184409	950820	0.397304	2.12e-10	7.6e-09	3.31492	24.2172
Slc40a1	DC	0.0104303	-0.376138	950371	0.397116	1.98e-11	7.72e-10	0.552486	21.1239
Hras	DC	0.104346	-0.170244	950093	0.397	4.13e-09	1.27e-07	8.28729	30.3434
Cd53	DC	0.842223	-0.37495	949292	0.396665	1.31e-06	2.87e-05	54.6961	72.0239
Alas1	DC	0.10651	-0.213421	948904	0.396503	2.04e-09	6.65e-08	7.73481	29.0652
Fas	DC	0.0200749	-0.334953	948857	0.396483	3.74e-11	1.43e-09	1.65746	22.2432
Tax1bp1	DC	0.633337	-0.333927	948570	0.396363	8.61e-07	1.94e-05	40.884	63.5229
Flot2	DC	0.0587395	-0.172795	948488	0.396329	4.69e-10	1.62e-08	4.97238	26.2063
Yaf2	DC	0.027731	-0.172642	948440	0.396309	6.96e-11	2.6e-09	2.20994	23.1811
Ifrd1	DC	0.100197	-0.198271	948322	0.39626	2.13e-09	6.93e-08	7.73481	29.3677
Agpat2	DC	0.0224068	-0.212741	948224	0.396219	4.17e-11	1.58e-09	1.65746	22.5382
H3f3b	DC	2.48772	-0.256597	947822	0.396051	1.5e-06	3.24e-05	95.5801	95.5604
Tiam1	DC	0.0827116	-0.175278	947576	0.395948	1.45e-09	4.79e-08	7.18232	28.7475
Arl2bp	DC	0.135723	-0.169961	947318	0.39584	7.53e-09	2.26e-07	10.4972	33.0737
Pstpip1	DC	0.258716	-0.262111	947150	0.39577	6.4e-08	1.69e-06	19.8895	41.4309
Cpne2	DC	0.0384147	-0.1944	946714	0.395588	1.21e-10	4.42e-09	3.31492	24.429
Qsox1	DC	0.0662288	-0.182869	946456	0.39548	3.91e-10	1.36e-08	4.97238	26.471
6430548M08Rik	DC	0.0416938	-0.269492	946312	0.39542	9.75e-11	3.58e-09	3.31492	24.2021
Neat1	DC	1.32482	-0.455965	946116	0.395338	1.21e-06	2.68e-05	69.6133	84.6014
Fam129b	DC	0.0263468	-0.151481	946085	0.395325	8.32e-11	3.09e-09	2.76243	24.0281
Milr1	DC	0.194916	-0.19822	945814	0.395212	2.26e-08	6.37e-07	14.3646	37.5359
Trpv2	DC	0.201428	-0.237875	945747	0.395184	2.42e-08	6.81e-07	15.4696	37.8385
Gadd45a	DC	0.0332836	-0.337205	945728	0.395176	4.13e-11	1.57e-09	2.20994	23.1206
Eva1b	DC	0.0898869	-0.214787	945696	0.395163	1.1e-09	3.69e-08	7.18232	28.7702
Mpc1	DC	0.677964	-0.347176	945102	0.394915	4.48e-07	1.05e-05	43.6464	58.7506
Mbd2	DC	0.404513	-0.276109	945000	0.394872	2.52e-07	6.12e-06	28.1768	52.4883
Sh3bp5	DC	0.0210137	-0.220304	944962	0.394856	3.94e-11	1.5e-09	2.20994	23.2416
Atp1b3	DC	0.190422	-0.220548	944590	0.3947	2.09e-08	5.94e-07	14.9171	37.8536
Adssl1	DC	0.079209	-0.204507	944262	0.394564	4.05e-10	1.41e-08	5.52486	27.1895
Rtn3	DC	0.339199	-0.246251	943732	0.394342	1.36e-07	3.43e-06	23.7569	48.5252
Plek	DC	0.672213	-0.39378	943570	0.394274	5.27e-07	1.22e-05	45.3039	63.8481
Siva1	DC	0.177848	-0.205202	943350	0.394182	1.1e-08	3.26e-07	13.2597	36.0611
Junb	DC	1.3532	-0.476828	943248	0.39414	8.79e-07	1.98e-05	72.3757	81.0392
Plec	DC	0.249959	-0.246374	942333	0.393757	3.74e-08	1.02e-06	18.7845	41.6957
Mfge8	DC	0.272562	-0.477028	941956	0.3936	1.75e-08	5.01e-07	19.337	38.4435
Atp6ap1	DC	0.209782	-0.228602	941381	0.39336	2.18e-08	6.17e-07	16.5746	39.7444
Cdc34	DC	0.114626	-0.199398	941366	0.393353	2.15e-09	6.97e-08	9.39227	31.9089
Pdcd6ip	DC	0.226117	-0.222169	940753	0.393097	2.96e-08	8.17e-07	17.6796	41.5217
Creg1	DC	0.611934	-0.37304	940672	0.393063	3.29e-07	7.87e-06	39.779	61.1027
Rab24	DC	0.232967	-0.207619	940145	0.392843	2.57e-08	7.18e-07	16.5746	41.2116
Bad	DC	0.0491755	-0.149067	940078	0.392815	1.49e-10	5.42e-09	4.41989	26.6072
Arap1	DC	0.0758492	-0.229273	939785	0.392693	3.78e-10	1.32e-08	6.62983	28.4375
Klhdc4	DC	0.111929	-0.229352	939678	0.392648	1.13e-09	3.77e-08	8.83978	30.8955
D1Ertd622e	DC	0.234027	-0.269736	939189	0.392444	1.37e-08	3.98e-07	16.5746	38.9351
Glipr1	DC	0.40824	-0.329379	938954	0.392346	1.06e-07	2.72e-06	30.3867	50.7639
Ppp2r5a	DC	0.405649	-0.286373	937872	0.391894	1.27e-07	3.22e-06	30.3867	53.4412
Cmtm7	DC	0.378629	-0.289258	936694	0.391401	6.78e-08	1.79e-06	25.4144	49.342
Gsdme	DC	0.0949297	-0.204658	935738	0.391002	4.95e-10	1.71e-08	7.73481	30.3585
Rab6a	DC	0.22334	-0.234388	935560	0.390927	1.44e-08	4.17e-07	17.6796	41.1814
Bhlhe40	DC	0.25142	-0.302549	934525	0.390495	1.28e-08	3.75e-07	18.232	41.2419
Oxct1	DC	0.141852	-0.272077	934218	0.390366	1.37e-09	4.54e-08	11.6022	33.4594
Msmo1	DC	0.112073	-0.185438	934196	0.390357	5.11e-10	1.76e-08	7.73481	30.9787
Lcp1	DC	2.14828	-0.284364	934006	0.390278	3.79e-07	8.98e-06	94.4751	94.2671
Pigx	DC	0.144728	-0.215304	933823	0.390201	2.62e-09	8.2e-08	12.1547	35.5771
Nceh1	DC	0.0708313	-0.185332	933745	0.390169	1.76e-10	6.35e-09	6.07735	28.8232
Lilra6	DC	0.0148292	-0.38047	933454	0.390047	3.99e-12	1.65e-10	1.10497	22.9995
Atg7	DC	0.0644003	-0.218676	933392	0.390022	1.05e-10	3.83e-09	5.52486	27.9307
Suds3	DC	0.122221	-0.207222	933293	0.38998	1.04e-09	3.5e-08	9.94475	33.0964
Atg3	DC	0.370557	-0.306696	933118	0.389907	6.03e-08	1.6e-06	27.6243	51.6488
Atp8b4	DC	0.160505	-0.218313	933116	0.389906	2.41e-09	7.79e-08	12.1547	35.63
Ldlr	DC	0.156423	-0.211495	932680	0.389724	1.71e-09	5.62e-08	11.0497	34.7602
Socs3	DC	0.0819356	-0.277022	932508	0.389652	8.88e-11	3.29e-09	5.52486	27.8929
Anxa3	DC	0.0800999	-0.268663	932024	0.38945	8.34e-11	3.09e-09	5.52486	27.9232
Pxn	DC	0.36229	-0.270665	931208	0.389109	3.89e-08	1.06e-06	25.4144	49.9622
Peli2	DC	0.0252846	-0.162128	931039	0.389038	6.33e-12	2.57e-10	1.65746	24.1643
Map2k3	DC	0.204727	-0.237823	930956	0.389003	5.6e-09	1.7e-07	15.4696	39.6914
Eea1	DC	0.100273	-0.204041	930814	0.388944	3.74e-10	1.31e-08	8.28729	31.44
Abhd5	DC	0.0369778	-0.194529	929719	0.388487	1.21e-11	4.78e-10	2.76243	25.4046
Pi16	DC	0.0209815	-0.346352	929443	0.388371	3.81e-12	1.58e-10	1.65746	23.8769
Plk3	DC	0.0197205	-0.289681	928921	0.388153	2.67e-12	1.13e-10	1.10497	23.5517
Metrnl	DC	0.0882856	-0.261976	927816	0.387691	1.62e-10	5.85e-09	7.73481	30.5854
Egr2	DC	0.0223289	-0.258624	927043	0.387368	3.4e-12	1.42e-10	1.65746	24.308
Sqstm1	DC	0.120495	-0.226772	926534	0.387156	2.94e-10	1.04e-08	8.83978	32.4232
Adrb2	DC	0.0789498	-0.391286	926294	0.387055	3.61e-11	1.38e-09	6.07735	28.1047
Ets2	DC	0.0212388	-0.292019	925594	0.386763	2.62e-12	1.11e-10	1.65746	24.3155
Ctnnbip1	DC	0.0503413	-0.192964	925561	0.386749	2.39e-11	9.28e-10	4.41989	27.6206
Phf20l1	DC	0.301037	-0.282672	925072	0.386545	1.1e-08	3.26e-07	22.6519	46.5663
Ccl3	DC	0.0724434	-0.500303	924590	0.386344	3.62e-11	1.38e-09	6.62983	28.619
Tgfbi	DC	0.528388	-0.398847	924525	0.386316	2.86e-08	7.92e-07	33.7017	53.6984
Mtss1	DC	0.0699599	-0.220058	924440	0.38628	4.15e-11	1.57e-09	5.52486	28.9366
Ptp4a1	DC	0.169738	-0.245462	924152	0.38616	1.17e-09	3.89e-08	13.2597	37.3242
D8Ertd738e	DC	0.745329	-0.359909	924078	0.386129	7.13e-08	1.88e-06	51.3812	65.1566
Fpr1	DC	0.0135844	-0.406889	923941	0.386072	1.22e-12	5.27e-11	1.10497	23.7407
Selplg	DC	0.982763	-0.415409	923926	0.386066	1.05e-07	2.69e-06	60.221	74.6029
Rab11a	DC	0.269062	-0.268971	923922	0.386064	8.06e-09	2.41e-07	20.9945	45.6209
Txnip	DC	0.76002	-0.454443	922846	0.385614	7.05e-08	1.86e-06	48.0663	67.5465
Pik3r6	DC	0.0573506	-0.190308	922632	0.385525	1.84e-11	7.21e-10	4.41989	28.0215
Sidt2	DC	0.178409	-0.235277	922606	0.385514	1.55e-09	5.12e-08	14.3646	39.0637
Chil1	DC	0.0288616	-0.407182	921778	0.385168	2.15e-12	9.19e-11	2.20994	24.9811
Sdcbp	DC	0.59129	-0.384039	921556	0.385076	5.01e-08	1.35e-06	40.884	64.0675
Egr1	DC	0.637248	-0.471233	921295	0.384967	2.58e-08	7.2e-07	33.1492	56.2623
Sugt1	DC	0.189685	-0.247636	921193	0.384924	1.83e-09	5.98e-08	15.4696	40.4175
Nlrp3	DC	0.244865	-0.309227	920908	0.384805	2.91e-09	9.06e-08	18.232	42.5049
1810058I24Rik	DC	0.460504	-0.341695	920842	0.384777	2.74e-08	7.61e-07	33.7017	57.4119
Tuba1a	DC	0.19547	-0.280109	920693	0.384715	1.01e-09	3.41e-08	14.3646	38.4738
Il1rn	DC	0.0489786	-0.405886	920630	0.384689	4.08e-12	1.68e-10	3.31492	26.1685
Plet1	DC	0.146071	-0.503185	920300	0.384551	1.01e-10	3.73e-09	11.0497	32.1207
Plin2	DC	0.124451	-0.2251	920058	0.38445	2.79e-10	9.88e-09	10.4972	34.7829
Itga1	DC	0.0344391	-0.232438	919684	0.384293	4.35e-12	1.79e-10	3.31492	26.5164
Cenpa	DC	0.074206	-0.273624	919565	0.384244	1.85e-11	7.22e-10	5.52486	28.9291
Zcchc6	DC	0.443448	-0.325738	919455	0.384198	2.16e-08	6.11e-07	32.0442	56.6404
Frrs1	DC	0.134702	-0.231678	919327	0.384144	2.79e-10	9.88e-09	10.4972	35.0855
Nfe2	DC	0.0531758	-0.327693	919092	0.384046	6.9e-12	2.8e-10	4.41989	27.3862
Calm3	DC	0.70085	-0.37508	918936	0.383981	3.6e-08	9.84e-07	46.4088	63.3943
AB124611	DC	0.219283	-0.339158	918444	0.383775	1.17e-09	3.91e-08	17.6796	40.1074
Riok3	DC	0.31691	-0.292362	917606	0.383425	6.38e-09	1.94e-07	23.7569	48.858
Ptpn7	DC	0.0548189	-0.185988	917564	0.383408	9.07e-12	3.65e-10	4.41989	28.2786
Lmna	DC	0.0203477	-0.236888	917146	0.383233	1.04e-12	4.53e-11	1.65746	25.155
Tmem189	DC	0.119204	-0.233607	916686	0.383041	9.36e-11	3.45e-09	8.83978	33.2854
Pdlim7	DC	0.0699733	-0.245146	916416	0.382928	2.41e-11	9.33e-10	6.62983	30.4114
Msra	DC	0.0656203	-0.289715	916375	0.382911	1.06e-11	4.25e-10	5.52486	28.8912
Prelid1	DC	0.532808	-0.358365	916146	0.382815	1.29e-08	3.76e-07	37.5691	55.3396
Gyg	DC	0.153214	-0.21637	915990	0.38275	3.38e-10	1.19e-08	11.6022	37.0746
Ethe1	DC	0.0883249	-0.231403	915944	0.382731	2.65e-11	1.02e-09	6.62983	30.7593
Degs1	DC	0.472643	-0.34221	914975	0.382326	1.41e-08	4.11e-07	32.5967	57.6615
Fbxl5	DC	0.256108	-0.38352	914870	0.382282	1.06e-09	3.56e-08	19.337	41.6125
Ssu72	DC	0.496054	-0.355237	914502	0.382128	1.51e-08	4.34e-07	34.8066	58.8943
Uck2	DC	0.0413741	-0.19362	914206	0.382004	2.99e-12	1.26e-10	3.31492	27.424
Ptpn12	DC	0.0963295	-0.233551	913805	0.381837	3.8e-11	1.45e-09	7.73481	32.2417
Gng12	DC	0.0817163	-0.283788	913713	0.381798	2.52e-11	9.74e-10	7.73481	31.3871
Cited2	DC	0.317087	-0.351447	913414	0.381673	3.07e-09	9.54e-08	23.2044	47.6327
Snx18	DC	0.0766259	-0.303198	913365	0.381653	1.32e-11	5.21e-10	6.62983	30.2148
Pnrc1	DC	0.492455	-0.363675	913234	0.381598	1.17e-08	3.45e-07	33.7017	57.8052
Jaml	DC	0.542064	-0.457125	912020	0.381091	4.64e-09	1.42e-07	34.8066	51.2101
Il1f9	DC	0.0285919	-0.449143	911804	0.381	5.86e-13	2.61e-11	2.20994	25.7072
Dok2	DC	0.0317579	-0.259528	911460	0.380857	8.32e-13	3.66e-11	2.20994	26.2744
Pla2g7	DC	0.105084	-0.450884	911376	0.380822	1.18e-11	4.68e-10	7.73481	30.6232
Calm2	DC	0.850829	-0.386597	910784	0.380574	1.86e-08	5.32e-07	54.6961	67.7432
Hk3	DC	0.0248828	-0.311533	910126	0.3803	7.62e-13	3.36e-11	2.76243	26.4862
2810474O19Rik	DC	0.646184	-0.459555	909950	0.380226	1.39e-08	4.03e-07	42.5414	64.5515
Atp6v1a	DC	0.169689	-0.244986	909629	0.380092	2.11e-10	7.59e-09	12.7072	38.4813
Carhsp1	DC	0.0789929	-0.23673	909404	0.379998	9.07e-12	3.65e-10	6.07735	30.7593
Tecr	DC	0.310829	-0.311776	908926	0.379798	2.18e-09	7.07e-08	23.2044	49.0017
Clec4a2	DC	0.363371	-0.332786	907790	0.379324	1.93e-09	6.29e-08	23.2044	49.1227
Arrb1	DC	0.0886146	-0.213826	907772	0.379316	1.48e-11	5.83e-10	7.18232	32.2947
Sod2	DC	0.223549	-0.330572	907576	0.379234	4.16e-10	1.45e-08	16.5746	41.9074
Mafg	DC	0.194105	-0.255784	907442	0.379178	2.4e-10	8.58e-09	14.3646	39.9561
Hnrnpll	DC	0.125403	-0.253337	906566	0.378812	3.75e-11	1.43e-09	9.39227	34.8737
Dck	DC	0.0428348	-0.245224	906316	0.378707	9.83e-13	4.31e-11	3.31492	27.8702
Tmbim4	DC	0.221131	-0.272309	904664	0.378017	4.17e-10	1.45e-08	17.1271	43.5562
Pilrb2	DC	0.0675042	-0.293425	904342	0.377883	2.66e-12	1.13e-10	5.52486	30.0635
Ap3s1	DC	0.174247	-0.249362	902854	0.377261	1.27e-10	4.61e-09	13.8122	40.0242
Pnkp	DC	0.228487	-0.283019	902832	0.377252	3.1e-10	1.09e-08	17.6796	43.3596
Sephs2	DC	0.106907	-0.276241	902460	0.377096	1.09e-11	4.33e-10	8.28729	33.4745
Ggh	DC	0.171564	-0.273806	900818	0.37641	8.2e-11	3.05e-09	13.2597	39.5628
Lpcat2	DC	0.21929	-0.317666	900368	0.376222	1.77e-10	6.38e-09	17.1271	42.4898
Cks2	DC	0.194077	-0.376398	899777	0.375975	6.1e-11	2.29e-09	14.9171	39.0788
Xbp1	DC	0.37284	-0.388671	899702	0.375944	8.22e-10	2.79e-08	25.9669	50.2571
Camp	DC	0.546626	-0.878229	899002	0.375651	2.08e-09	6.75e-08	37.0166	57.6993
Tlr2	DC	0.102393	-0.33129	898260	0.375341	4.03e-12	1.66e-10	7.73481	32.809
Ngp	DC	0.588338	-0.935841	897634	0.375079	2.01e-09	6.55e-08	39.2265	58.9926
Nfam1	DC	0.849415	-0.450167	897428	0.374994	5.38e-09	1.64e-07	53.5912	74.7315
Gas7	DC	0.0146523	-0.240493	895337	0.37412	6.39e-14	3.02e-12	1.65746	26.8794
Atp6v1b2	DC	0.224945	-0.305242	895328	0.374116	1.45e-10	5.26e-09	18.232	44.5394
Cxcr4	DC	0.103174	-0.417771	895236	0.374078	1.93e-12	8.27e-11	7.73481	32.3325
Lamtor4	DC	0.563237	-0.397607	894740	0.37387	1.57e-09	5.17e-08	38.1215	60.1271
Tpd52	DC	0.613412	-0.459778	893932	0.373533	1.88e-09	6.14e-08	41.4365	63.2809
Srgn	DC	1.58467	-0.554107	893172	0.373215	4.17e-09	1.28e-07	80.663	85.6073
Il17ra	DC	0.401832	-0.370197	893074	0.373174	5.74e-10	1.97e-08	28.1768	53.5017
Ncf1	DC	0.660246	-0.422933	891390	0.372471	1.7e-09	5.59e-08	43.6464	66.1625
Adam8	DC	0.385864	-0.387668	890226	0.371984	3.62e-10	1.27e-08	27.0718	52.9194
Osm	DC	0.0385622	-0.380747	889914	0.371854	5.04e-14	2.4e-12	2.20994	27.9383
Znhit1	DC	0.101708	-0.239193	889856	0.37183	2.75e-12	1.16e-10	8.28729	34.9645
G6pdx	DC	0.114928	-0.229761	889670	0.371752	3.21e-12	1.35e-10	8.28729	35.3956
Id1	DC	0.0534506	-0.358777	889246	0.371575	1.39e-13	6.44e-12	3.8674	29.5946
Rnasel	DC	0.0752353	-0.312195	888979	0.371463	4.15e-13	1.87e-11	5.52486	31.4778
1110008F13Rik	DC	0.570342	-0.399033	888512	0.371268	1.01e-09	3.41e-08	39.779	63.9767
Ralb	DC	0.13913	-0.274639	887968	0.371041	8.35e-12	3.37e-10	11.6022	38.504
Slc15a3	DC	0.134795	-0.31689	886354	0.370367	2.94e-12	1.24e-10	9.94475	36.4393
Ptgs1	DC	0.0245457	-0.262464	884282	0.3695	1.85e-14	9.02e-13	1.65746	28.0366
Msn	DC	0.83596	-0.463369	883352	0.369112	9.6e-10	3.24e-08	51.9337	73.7407
Abtb1	DC	0.124335	-0.350283	883084	0.369	1.19e-12	5.15e-11	9.39227	35.5544
Upp1	DC	0.0216606	-0.422856	882997	0.368964	1.17e-14	5.79e-13	1.65746	27.7568
Rflnb	DC	0.0304378	-0.342741	882635	0.368812	1.91e-14	9.27e-13	2.20994	28.498
Adpgk	DC	0.0887025	-0.364291	881886	0.368499	3.25e-13	1.47e-11	7.18232	33.2854
Igf1r	DC	0.0632592	-0.440447	881844	0.368482	7.9e-14	3.69e-12	4.97238	30.8123
Lrg1	DC	0.0873441	-0.570236	880876	0.368078	1.09e-13	5.05e-12	6.62983	31.6215
Ldha	DC	0.728932	-0.426322	880376	0.367868	2.76e-10	9.82e-09	48.6188	60.8002
B430306N03Rik	DC	0.046389	-0.370839	879396	0.367459	3.42e-14	1.64e-12	3.8674	30.2072
Hcst	DC	0.244095	-0.389212	877652	0.36673	7.85e-12	3.17e-10	16.5746	43.178
Trem1	DC	0.0314007	-0.387738	876849	0.366395	1.17e-14	5.78e-13	2.76243	29.3375
Furin	DC	0.0906257	-0.294322	876114	0.366087	2.25e-13	1.03e-11	7.18232	34.5258
Pag1	DC	0.129032	-0.330606	875002	0.365623	4.26e-13	1.92e-11	8.83978	36.2729
Bnip3l	DC	0.412146	-0.372546	874889	0.365576	9.26e-11	3.41e-09	29.2818	57.7295
Fgd4	DC	0.0342776	-0.336374	872886	0.364738	7.81e-15	3.91e-13	2.76243	29.8366
Atxn10	DC	0.178731	-0.2871	872194	0.36445	3.1e-12	1.31e-10	13.8122	42.8679
N4bp1	DC	0.24213	-0.371796	872044	0.364387	6.13e-12	2.5e-10	17.6796	45.3335
Cdkn2d	DC	0.116344	-0.355173	871142	0.36401	2.54e-13	1.16e-11	9.39227	36.5527
Ndel1	DC	0.201466	-0.359579	870501	0.363742	3.44e-12	1.44e-10	16.5746	44.0705
Tkt	DC	0.961839	-0.427518	870293	0.363655	1.54e-10	5.58e-09	58.011	69.8079
Gcnt2	DC	0.164008	-0.419673	870124	0.363584	1.01e-12	4.43e-11	13.2597	40.4175
2310001H17Rik	DC	0.166543	-0.441632	869524	0.363334	4.68e-13	2.1e-11	12.1547	38.6175
1110008P14Rik	DC	0.129481	-0.281351	869150	0.363177	5.57e-13	2.49e-11	10.4972	39.2452
Picalm	DC	0.523956	-0.476867	866342	0.362004	4.55e-11	1.72e-09	35.9116	61.3901
Cd177	DC	0.0730041	-0.58808	864174	0.361098	5.1e-15	2.58e-13	4.41989	31.6291
Blvrb	DC	0.118326	-0.374582	863078	0.360641	9.46e-14	4.4e-12	9.39227	37.3847
Klf6	DC	0.790123	-0.518354	862840	0.360541	7.06e-11	2.63e-09	48.6188	73.3777
Dstn	DC	0.399421	-0.450185	862148	0.360252	1.15e-11	4.55e-10	29.2818	55.2942
Gnb2	DC	1.07391	-0.416904	861934	0.360163	7.56e-11	2.81e-09	64.6409	77.8324
Arhgap31	DC	0.0775687	-0.306233	861500	0.359981	2.43e-14	1.17e-12	6.62983	35.146
Gpi1	DC	0.808267	-0.431112	861072	0.359802	4.22e-11	1.6e-09	52.4862	68.4314
Orai1	DC	0.314923	-0.391799	860625	0.359615	5.69e-12	2.32e-10	24.8619	52.4807
Sqor	DC	0.0130365	-0.310972	859812	0.359276	4.01e-16	2.15e-14	1.10497	29.2845
Rilpl2	DC	0.0803538	-0.31939	859654	0.359209	1.44e-14	7.1e-13	6.07735	34.7829
Cdkn1a	DC	0.137289	-0.469272	858102	0.358561	5.41e-14	2.57e-12	11.0497	38.0124
Rac1	DC	0.857182	-0.428543	857689	0.358389	2.86e-11	1.1e-09	55.2486	69.3239
Trem3	DC	0.0737185	-0.447608	854770	0.357169	2.42e-15	1.25e-13	4.97238	33.2325
Fosl2	DC	0.0450148	-0.352756	854202	0.356931	1.38e-15	7.25e-14	3.8674	32.5216
Clec12a	DC	0.20624	-0.411352	853297	0.356553	3.13e-13	1.42e-11	17.1271	44.9629
Tcn2	DC	0.0465724	-0.288886	852898	0.356387	1.46e-15	7.64e-14	3.8674	32.998
Cotl1	DC	1.15378	-0.465461	852802	0.356347	2.42e-11	9.37e-10	65.7459	79.7308
Lamp2	DC	0.360131	-0.403039	852528	0.356232	3.32e-12	1.39e-10	25.9669	56.1488
Ube2a	DC	0.0952182	-0.290656	852386	0.356172	1.63e-14	8.03e-13	7.73481	37.5813
Cd14	DC	0.0413582	-0.376573	851738	0.355902	5.3e-16	2.81e-14	2.76243	31.8031
Snap23	DC	0.259313	-0.41061	851205	0.355679	7.07e-13	3.13e-11	19.8895	49.2361
Gpx4	DC	0.877932	-0.45735	850544	0.355403	1.24e-11	4.88e-10	55.2486	71.2525
Ypel3	DC	0.370045	-0.443361	850263	0.355286	1.91e-12	8.18e-11	26.5193	54.7572
Notch1	DC	0.0410207	-0.354956	849324	0.354893	4.98e-16	2.65e-14	3.31492	32.393
Rara	DC	0.145386	-0.349477	849228	0.354853	3.87e-14	1.85e-12	11.0497	40.8335
R3hdm4	DC	0.266789	-0.374284	849078	0.354791	4.18e-13	1.89e-11	18.232	48.4269
Thbs1	DC	0.0924242	-0.678555	848402	0.354508	2.35e-15	1.22e-13	7.18232	35.1762
Flna	DC	0.534772	-0.459703	847984	0.354333	5.07e-12	2.08e-10	38.674	64.491
Arrb2	DC	0.320615	-0.397671	846878	0.353871	9.77e-13	4.28e-11	23.7569	53.8345
Ostf1	DC	1.06448	-0.467731	846727	0.353808	1.1e-11	4.36e-10	65.1934	80.3585
Tprgl	DC	0.240703	-0.369341	844968	0.353073	2.79e-13	1.27e-11	18.7845	49.3571
Fos	DC	0.413636	-0.602778	844905	0.353047	6.09e-13	2.71e-11	25.9669	52.874
Rasgrp4	DC	0.29049	-0.407304	844809	0.353007	4.72e-13	2.11e-11	21.547	51.7547
Chil3	DC	0.249676	-0.778911	843999	0.352668	6.06e-14	2.87e-12	17.1271	44.4638
Cap1	DC	0.385641	-0.40324	843998	0.352667	1.33e-12	5.75e-11	27.0718	58.2514
F10	DC	0.0316551	-0.440636	843324	0.352386	1.26e-16	6.92e-15	2.76243	32.098
Tpi1	DC	0.142878	-0.384395	843170	0.352322	1.98e-14	9.6e-13	12.7072	41.7183
Tubb4b	DC	0.176327	-0.438443	842971	0.352239	1.73e-14	8.47e-13	12.1547	41.4612
Csf2rb	DC	0.847662	-0.532447	842517	0.352049	2.53e-12	1.07e-10	54.1436	65.0053
Bst1	DC	0.0257268	-0.53717	842180	0.351908	6.28e-17	3.5e-15	2.20994	31.4552
Hist1h2bc	DC	0.163525	-0.471136	841217	0.351506	9.18e-15	4.57e-13	11.0497	40.6368
Cd300lf	DC	0.437759	-0.480472	841044	0.351433	7.32e-13	3.24e-11	27.6243	57.1321
Creb5	DC	0.0534329	-0.405914	838914	0.350544	1.61e-16	8.77e-15	3.8674	33.7165
Mcl1	DC	1.39033	-0.610422	837748	0.350056	3.82e-12	1.58e-10	73.4807	90.4402
Ly6c2	DC	0.145765	-0.622494	837732	0.350049	1.62e-15	8.44e-14	9.39227	38.1485
Reep5	DC	0.659866	-0.47615	836721	0.349627	6.78e-13	3.01e-11	44.7514	60.8002
Hmgn2	DC	0.12959	-0.401809	835564	0.349144	3.03e-15	1.57e-13	9.94475	40.3494
Taldo1	DC	1.82218	-0.494119	835456	0.349098	2.83e-12	1.19e-10	83.9779	92.9587
Aldh3b1	DC	0.057485	-0.350733	835424	0.349085	3.52e-16	1.89e-14	6.07735	36.0838
Ctsl	DC	0.0659675	-0.386965	834306	0.348618	2.37e-16	1.28e-14	5.52486	35.7661
Eif4ebp1	DC	0.187916	-0.381695	833924	0.348458	1.8e-14	8.78e-13	14.3646	45.863
Emp3	DC	0.840013	-0.57429	833683	0.348358	1.1e-12	4.77e-11	45.8564	70.1104
Mettl9	DC	0.143024	-0.370149	832868	0.348017	3.62e-15	1.86e-13	11.0497	41.8923
Diaph1	DC	0.455539	-0.475949	832604	0.347907	4.19e-13	1.89e-11	32.0442	61.9347
Klf7	DC	0.152835	-0.397102	832144	0.347715	4.78e-15	2.43e-13	12.1547	42.9133
Hcar2	DC	0.0106233	-0.431504	832020	0.347663	8.25e-18	5.12e-16	1.10497	31.5081
Flot1	DC	0.160627	-0.360213	830228	0.346914	4.96e-15	2.52e-13	12.1547	43.9041
Eif1	DC	2.36372	-0.336273	828932	0.346372	1.15e-12	5.01e-11	97.2376	96.8537
Il1b	DC	0.532568	-1.00116	828591	0.34623	7.83e-14	3.67e-12	32.5967	55.0144
Coro1a	DC	2.26435	-0.34162	828122	0.346034	1.02e-12	4.47e-11	94.4751	94.1386
Clec5a	DC	0.023942	-0.395585	825868	0.345092	6e-18	3.76e-16	1.65746	32.7333
Timp2	DC	0.0110874	-0.491595	825650	0.345001	3.09e-18	1.96e-16	1.10497	31.9316
Rab44	DC	0.0423268	-0.37843	823946	0.344289	1.15e-17	7.03e-16	2.76243	34.1779
Atp6v1e1	DC	0.336563	-0.447752	823666	0.344172	4.95e-14	2.36e-12	25.4144	56.7539
Mapk3	DC	0.213771	-0.372216	823632	0.344157	8.26e-15	4.13e-13	16.0221	48.9336
Lilrb4a	DC	0.0480509	-0.40632	823205	0.343979	2.43e-17	1.38e-15	4.41989	35.5317
Lst1	DC	0.921358	-0.624141	821868	0.343421	3.26e-13	1.47e-11	52.4862	78.982
Fcgr2b	DC	0.258004	-0.52518	821050	0.343079	3.84e-15	1.97e-13	17.6796	47.7462
Svil	DC	0.0653121	-0.368084	817154	0.341451	1.88e-17	1.08e-15	4.97238	37.0443
Gmfg	DC	1.21988	-0.552705	816601	0.34122	1.85e-13	8.51e-12	68.5083	86.3561
Pim1	DC	0.641621	-0.610056	816562	0.341203	7.16e-14	3.36e-12	37.5691	67.4936
Cxcl2	DC	0.129438	-0.790896	808682	0.337911	2.31e-17	1.31e-15	9.39227	40.357
Ppp1r2	DC	0.20922	-0.424835	808668	0.337905	7.93e-16	4.18e-14	16.0221	49.4781
Tuba4a	DC	0.110517	-0.433772	807252	0.337313	3.06e-17	1.72e-15	9.39227	41.4915
Anxa11	DC	0.130118	-0.387486	806186	0.336868	8.06e-17	4.47e-15	11.0497	44.1537
Dmxl2	DC	0.00333485	-0.449084	805517	0.336588	1.17e-19	8.21e-18	0.552486	33.1417
Dusp1	DC	0.474817	-0.735298	804666	0.336232	3.82e-15	1.96e-13	29.8343	59.1741
Slfn2	DC	1.01837	-0.599105	804454	0.336144	2.79e-14	1.34e-12	60.7735	82.0602
C5ar1	DC	0.0105979	-0.55116	804258	0.336062	1.38e-19	9.61e-18	1.10497	33.6787
Ubc	DC	1.41871	-0.536062	800716	0.334582	1.8e-14	8.79e-13	76.7956	87.7174
Ptpn1	DC	0.517316	-0.570505	797262	0.333139	3.08e-15	1.59e-13	35.3591	65.8826
Glipr2	DC	0.0865466	-0.451657	795728	0.332498	1.35e-18	8.7e-17	6.07735	39.7217
Pgk1	DC	0.35836	-0.520399	794176	0.33185	4.53e-16	2.42e-14	25.4144	56.9732
Stk17b	DC	0.765497	-0.648574	792940	0.331333	3.57e-15	1.83e-13	48.0663	75.3063
Rbms1	DC	0.422063	-0.530847	792267	0.331052	9.24e-16	4.85e-14	30.3867	62.8422
Cdk2ap2	DC	0.652311	-0.656955	788799	0.329603	1.56e-15	8.16e-14	42.5414	72.7651
Cyp4f18	DC	0.142402	-0.577192	787762	0.329169	1.47e-18	9.43e-17	9.39227	42.8453
Klf2	DC	0.510864	-0.702629	786610	0.328688	2.93e-16	1.58e-14	33.7017	61.3447
Gclm	DC	0.0929052	-0.478478	785318	0.328148	7.6e-19	5e-17	8.28729	42.4747
Ltb4r1	DC	0.0855142	-0.474152	784746	0.327909	2.4e-19	1.64e-17	6.07735	40.5158
Ier2	DC	0.73003	-0.651869	783290	0.327301	7.75e-16	4.1e-14	44.1989	75.2761
Pgam1	DC	0.396671	-0.5506	783184	0.327256	1.08e-16	5.94e-15	28.1768	59.0077
Mrpl33	DC	0.740292	-0.611892	783038	0.327195	7.85e-16	4.15e-14	46.9613	76.1156
Fpr2	DC	0.00689939	-0.644545	781417	0.326518	3.19e-21	2.34e-19	0.552486	35.1308
F630028O10Rik	DC	0.31816	-0.655266	780464	0.32612	2.21e-17	1.26e-15	22.6519	54.0538
Alox5	DC	0.0454818	-0.414401	779734	0.325815	2.49e-20	1.76e-18	3.31492	38.4662
Nfe2l2	DC	0.205652	-0.476213	778254	0.325196	4.85e-18	3.06e-16	14.3646	50.295
Actn1	DC	0.25699	-0.486312	777776	0.324997	1.02e-17	6.28e-16	16.5746	53.0404
Rabac1	DC	0.448091	-0.569663	775982	0.324247	9.92e-17	5.47e-15	33.1492	66.0566
Dok3	DC	0.132152	-0.425685	775935	0.324227	5.53e-19	3.67e-17	9.39227	45.6966
Mapk13	DC	0.0262353	-0.395616	775073	0.323867	5.02e-21	3.64e-19	2.20994	37.5511
Prr13	DC	0.668148	-0.630304	774410	0.32359	1.69e-16	9.17e-15	43.0939	73.9147
Eno1	DC	0.324522	-0.535269	771585	0.32241	1.01e-17	6.21e-16	23.7569	57.2606
Sorl1	DC	0.417492	-0.620577	770728	0.322052	2.31e-17	1.31e-15	30.9392	62.1767
Ehd1	DC	0.134406	-0.455805	769493	0.321536	2.47e-19	1.68e-17	10.4972	46.6873
Il18rap	DC	0.0225774	-0.464497	769273	0.321444	1.33e-21	9.92e-20	1.65746	37.4376
Tarm1	DC	0.0755456	-0.54086	768416	0.321086	1.39e-20	9.9e-19	5.52486	41.3024
Atp6v1g1	DC	0.944038	-0.557961	768058	0.320936	7.89e-17	4.38e-15	60.221	78.2257
AA467197	DC	0.0540512	-0.554876	767455	0.320684	3.77e-21	2.74e-19	3.8674	39.5023
Rab7	DC	0.44718	-0.580946	767286	0.320614	1.34e-17	7.77e-16	33.7017	62.4111
Aprt	DC	0.339464	-0.608088	767008	0.320497	2.21e-18	1.42e-16	24.3094	54.3791
Clec4e	DC	0.0328662	-0.636305	762636	0.31867	7.51e-22	5.65e-20	2.76243	38.6326
Iqgap1	DC	1.3934	-0.628853	760005	0.317571	2.96e-17	1.67e-15	74.5856	90.5461
Sema4a	DC	0.152918	-0.466101	758710	0.31703	6.9e-20	4.86e-18	11.0497	48.6613
Vsir	DC	0.401883	-0.583172	757856	0.316673	2.4e-18	1.53e-16	28.7293	62.0481
Plp2	DC	0.214843	-0.499043	756962	0.316299	2.56e-19	1.74e-17	16.0221	53.3807
Mgst1	DC	0.0521908	-0.684715	755942	0.315873	4.3e-22	3.27e-20	3.8674	39.9183
Myl6	DC	2.12024	-0.406002	755453	0.315669	1.41e-17	8.21e-16	90.6077	92.5579
Cmtm6	DC	0.195516	-0.517458	755352	0.315627	1.36e-19	9.5e-18	15.4696	52.3219
Cstb	DC	0.293558	-0.679404	753142	0.314703	3.08e-19	2.08e-17	23.2044	56.5043
Ninj1	DC	0.0536938	-0.549115	752752	0.31454	4.18e-22	3.2e-20	3.8674	40.9318
Zyx	DC	0.614805	-0.642507	752490	0.314431	2.91e-18	1.85e-16	41.4365	69.823
Rac2	DC	1.18729	-0.631621	751040	0.313825	6.2e-18	3.88e-16	69.6133	86.4393
Arhgdib	DC	1.62468	-0.526849	750116	0.313439	5.3e-18	3.34e-16	83.4254	86.2351
Hacd4	DC	0.0506002	-0.536643	748166	0.312624	2.31e-22	1.8e-20	4.41989	41.5368
Cish	DC	0.0578237	-0.565823	747914	0.312519	2.98e-22	2.3e-20	4.97238	42.036
Trib1	DC	0.138201	-0.628346	746584	0.311963	3.54e-21	2.58e-19	10.4972	47.2621
Vasp	DC	0.914957	-0.697388	741347	0.309775	9.58e-19	6.24e-17	55.2486	80.4493
Dhrs7	DC	0.194043	-0.556799	738128	0.308429	5.66e-21	4.09e-19	14.9171	52.6849
Serp1	DC	0.798119	-0.730632	735080	0.307156	2.63e-19	1.78e-17	49.7238	77.0685
Cpd	DC	0.0542365	-0.526522	732868	0.306232	2.26e-23	1.83e-21	4.41989	43.11
Ifitm1	DC	1.51911	-1.00687	731779	0.305777	2.17e-19	1.49e-17	74.5856	85.4561
Jund	DC	0.77996	-0.721243	731488	0.305655	1.07e-19	7.52e-18	47.5138	73.7559
Ifitm2	DC	1.16771	-0.836462	730866	0.305395	1.69e-19	1.16e-17	58.011	82.9224
Tmem154	DC	0.072344	-0.484677	724661	0.302802	1.18e-23	9.63e-22	4.97238	45.0234
Mmp8	DC	0.095986	-0.971828	722929	0.302079	7.59e-24	6.27e-22	7.18232	44.8797
Tmcc1	DC	0.36117	-0.682655	722685	0.301977	3.2e-21	2.34e-19	24.8619	61.254
Slc16a3	DC	0.0474284	-0.543887	717302	0.299727	1.51e-24	1.28e-22	4.41989	44.2596
Ubb	DC	2.39957	-0.416452	716393	0.299347	1.57e-20	1.12e-18	96.6851	96.6193
Adipor1	DC	0.296512	-0.618357	716352	0.299331	1e-21	7.52e-20	22.0994	61.5489
Pglyrp1	DC	0.61937	-1.01907	715354	0.298913	1.27e-21	9.49e-20	36.4641	63.4019
Cyba	DC	2.41348	-0.386245	714006	0.29835	1.02e-20	7.29e-19	97.7901	95.3108
Itm2b	DC	1.86644	-0.547288	713894	0.298303	9.89e-21	7.11e-19	88.9503	93.6696
Retnlg	DC	0.393566	-1.52782	713208	0.298017	5.17e-22	3.9e-20	27.6243	61.2237
Hdc	DC	0.0346996	-0.794821	710162	0.296744	1.29e-25	1.18e-23	2.76243	42.9209
Sell	DC	0.0954535	-0.829423	701098	0.292956	1.5e-25	1.37e-23	6.07735	46.4151
Lcn2	DC	0.412738	-1.32397	700526	0.292717	6.13e-23	4.89e-21	29.2818	62.8044
Plaur	DC	0.111824	-0.589844	693119	0.289622	2.26e-25	2.03e-23	8.83978	50.5899
Nudt4	DC	0.134793	-0.616257	690058	0.288343	2.66e-25	2.37e-23	10.4972	52.4429
Litaf	DC	0.17979	-0.619479	689646	0.288171	9.85e-25	8.5e-23	13.8122	56.0732
Mcemp1	DC	0.407168	-0.714069	687734	0.287372	9.93e-24	8.16e-22	24.8619	66.5028
Card19	DC	0.146074	-0.606928	684622	0.286072	1.94e-25	1.75e-23	12.1547	54.5455
Ckap4	DC	0.0738526	-0.617095	682704	0.285271	6.72e-27	6.4e-25	5.52486	48.2453
Aldh2	DC	0.325101	-0.722866	680894	0.284514	1.17e-24	1e-22	24.3094	62.8952
Arpc1b	DC	1.93045	-0.533625	680124	0.284193	1.68e-23	1.37e-21	87.8453	93.6318
Hmgb2	DC	0.952586	-0.84586	678012	0.28331	7.56e-24	6.26e-22	58.5635	80.4946
Clec4n	DC	0.278775	-1.06824	677512	0.283101	5.53e-26	5.11e-24	19.337	55.1732
Tspo	DC	0.75614	-0.75314	677338	0.283028	3.28e-24	2.74e-22	48.0663	72.6668
Slc7a11	DC	0.086067	-0.989043	667686	0.278995	3.18e-28	3.12e-26	6.07735	48.9336
S100a9	DC	2.4661	-2.28068	666659	0.278566	1.19e-24	1.01e-22	98.895	99.5008
Vim	DC	1.02909	-0.944592	663697	0.277328	3.07e-25	2.72e-23	52.4862	76.2517
Slfn1	DC	0.047524	-0.856505	662839	0.27697	4.64e-29	4.67e-27	3.8674	47.6176
Cd84	DC	0.0664536	-0.657519	658065	0.274975	6.75e-29	6.76e-27	5.52486	50.1815
Ncf2	DC	0.667132	-0.816315	653437	0.273041	4.57e-26	4.24e-24	43.0939	78.7097
C3	DC	0.0486903	-0.850176	653180	0.272933	8.38e-30	8.59e-28	4.41989	48.563
Cd33	DC	0.0883115	-0.723224	650596	0.271854	2.09e-29	2.12e-27	6.07735	51.2479
Clec4d	DC	0.0618951	-0.890264	648836	0.271119	4.75e-30	4.97e-28	4.41989	49.3496
Ier3	DC	0.192885	-0.898558	647757	0.270668	1.31e-28	1.29e-26	13.2597	56.648
Mxd1	DC	0.19636	-0.903987	637794	0.266504	1.96e-29	1.99e-27	13.8122	57.5934
Fth1	DC	3.44292	-0.728963	632884	0.264453	1.12e-27	1.08e-25	100	99.6975
Il1r2	DC	0.209439	-0.901392	631350	0.263812	6.07e-30	6.31e-28	13.2597	58.4254
Emb	DC	0.556379	-0.871288	628433	0.262593	1.25e-28	1.24e-26	35.3591	73.3777
Cxcr2	DC	0.0376124	-1.08867	626901	0.261953	2.3e-32	2.66e-30	2.20994	49.3874
Map1lc3b	DC	0.718603	-0.872958	624664	0.261018	1.34e-28	1.32e-26	48.0663	82.5442
Wfdc21	DC	0.215725	-1.37207	623670	0.260603	5.43e-31	5.92e-29	14.3646	56.822
Gng5	DC	1.22077	-0.734337	618524	0.258453	4.54e-29	4.58e-27	69.6133	88.1788
Gabarap	DC	1.14339	-0.775646	615885	0.25735	2.5e-29	2.53e-27	66.8508	87.5586
Cd63	DC	0.178503	-0.919364	615574	0.25722	1.18e-31	1.32e-29	11.0497	57.8052
Cd44	DC	0.526444	-0.909581	612952	0.256124	7.56e-30	7.8e-28	35.9116	78.6492
Sem1	DC	1.27981	-0.715543	603365	0.252118	1.48e-30	1.58e-28	71.8232	86.0233
S100a8	DC	2.08749	-2.43748	601958	0.251531	1.3e-30	1.4e-28	96.1326	98.8731
Cebpd	DC	0.152086	-0.787119	601746	0.251442	1.14e-32	1.34e-30	11.6022	60.301
Itgam	DC	0.356702	-0.861856	599270	0.250407	8.53e-32	9.67e-30	24.3094	69.3239
Actg1	DC	2.94231	-0.544813	590093	0.246573	8.89e-32	1e-29	97.7901	97.7159
Gnai2	DC	1.8869	-0.584114	585069	0.244473	2.74e-32	3.16e-30	89.5028	93.0646
Cd9	DC	0.716328	-0.963795	583625	0.24387	8.24e-33	9.73e-31	44.7514	77.25
Tnfaip2	DC	0.146456	-0.884157	573090	0.239468	1.55e-35	1.95e-33	10.4972	61.4204
Tyrobp	DC	2.73495	-0.828918	557890	0.233117	4.68e-35	5.81e-33	96.6851	99.5084
Pilra	DC	0.0254426	-0.82078	552284	0.230774	4.33e-39	6.25e-37	1.65746	55.5514
Anxa1	DC	0.297777	-1.10288	548162	0.229052	2.89e-37	3.86e-35	20.442	68.4692
S100a11	DC	2.29008	-0.918044	533330	0.222854	1.13e-37	1.57e-35	90.6077	96.5815
Emilin2	DC	0.119819	-0.948114	532688	0.222586	8.97e-40	1.32e-37	8.83978	63.0616
Mmp9	DC	0.207131	-1.51883	523965	0.218941	1.47e-40	2.2e-38	14.9171	64.3019
Ccl6	DC	0.435789	-1.45687	523585	0.218782	2.26e-39	3.28e-37	27.6243	74.9508
Lilr4b	DC	0.135345	-0.968723	522073	0.21815	1.08e-40	1.62e-38	11.0497	64.8843
Pgd	DC	0.271064	-0.965478	518652	0.216721	3.39e-40	5.06e-38	20.9945	71.9029
Csf3r	DC	0.139038	-1.33434	517518	0.216247	1.94e-41	3.06e-39	9.94475	63.5834
Pygl	DC	0.217999	-0.978492	515416	0.215368	7.59e-41	1.15e-38	14.3646	69.3692
Gda	DC	0.0313655	-1.06535	513129	0.214413	6.42e-43	1.07e-40	2.20994	58.8791
Alox5ap	DC	1.54968	-0.84207	504752	0.210913	7.41e-41	1.13e-38	80.1105	91.8318
Aldoa	DC	0.632268	-1.00993	503355	0.210329	1.97e-41	3.09e-39	42.5414	78.1879
Cd24a	DC	0.322604	-1.09179	501089	0.209382	3.89e-42	6.29e-40	24.8619	72.6365
Grina	DC	0.231202	-1.08923	497894	0.208047	1.08e-42	1.78e-40	15.4696	70.9651
Hp	DC	0.0889741	-1.4775	465502	0.194512	1.44e-47	2.83e-45	6.07735	64.5818
Ctsd	DC	0.317664	-1.20839	455844	0.190476	4.59e-47	8.74e-45	20.9945	78.3618
Gapdh	DC	1.34828	-0.927103	454616	0.189963	7.86e-47	1.47e-44	75.1381	86.0157
Pkm	DC	0.811744	-1.06737	451264	0.188562	2.81e-47	5.38e-45	53.5912	84.972
Anxa2	DC	0.544006	-1.20088	450240	0.188134	1.88e-47	3.67e-45	33.7017	83.8754
Lyz2	DC	1.25436	-1.81611	450006	0.188036	2.61e-47	5.04e-45	66.2983	90.3116
Lgals3	DC	1.65298	-1.25919	443582	0.185352	4.39e-48	8.9e-46	80.1105	91.0906
Capg	DC	0.113744	-1.26811	438508	0.183232	2.22e-50	4.71e-48	8.83978	68.0608
Ccr1	DC	0.0972842	-1.17383	424748	0.177483	7.59e-52	1.73e-49	7.18232	70.118
Fcgr3	DC	0.118766	-1.21963	415696	0.1737	6.25e-53	1.49e-50	8.28729	70.776
Slpi	DC	0.107177	-1.83285	393158	0.164283	7.41e-56	1.97e-53	7.18232	71.2525
Fxyd5	DC	0.958067	-1.45749	383014	0.160044	8.15e-56	2.14e-53	53.0387	92.8377
Gsr	DC	0.305477	-1.44188	374721	0.156579	2.75e-57	7.83e-55	23.2044	81.6291
Prdx5	DC	0.70297	-1.53796	349622	0.146091	2.09e-60	6.36e-58	46.4088	88.8746
Cebpb	DC	0.160543	-1.62389	341672	0.142769	4.34e-62	1.39e-59	11.6022	78.5433
Ftl1	DC	2.942	-1.13026	335304	0.140108	2.63e-62	8.51e-60	98.3425	99.4706
S100a6	DC	2.10317	-1.54397	314092	0.131244	2.52e-65	9.2e-63	90.6077	96.3167
Txn1	DC	0.858247	-1.54897	293526	0.122651	2.41e-68	9.58e-66	51.3812	92.8604
Msrb1	DC	0.393907	-1.97979	201779	0.0843141	1.57e-82	9.38e-80	28.7293	93.7377

## Sheet: Data 1.2 DEGscRNAseq_Mac
Supplementary Data 1.2: Single cell RNAseq: Differentially expressed genes
(DEGs) for each identified cell type cluster compared to all other clusters.
Macrophages
feature	group	avgExpr	logFC	statistic	auc	pval	padj	pct_in	pct_out
C1qc	Macrophage	2.79248	2.57761	817751	0.973	1.18e-86	5.45e-84	96.825	16.829
C1qa	Macrophage	3.0543	2.85729	805873	0.959	1.86e-90	8.87e-88	93.651	14.798
Ctsb	Macrophage	3.41973	2.60951	802494	0.955	1.76e-39	4.09e-37	96.825	53.478
Vcam1	Macrophage	3.10146	3.07916	799228	0.951	0	0	90.476	2.2489
C1qb	Macrophage	2.9744	2.60373	792279	0.943	2.31e-59	8.35e-57	93.651	23.531
Apoe	Macrophage	2.99976	2.68409	779940	0.928	1.57e-72	6.67e-70	93.651	16.477
Slc40a1	Macrophage	2.87378	2.50407	777558	0.925	1.22e-60	4.5e-58	90.476	20.517
Marcks	Macrophage	3.03732	1.94765	770558	0.917	1.79e-32	3.76e-30	98.413	58.351
AW112010	Macrophage	2.20859	2.02604	769171	0.915	4.49e-68	1.84e-65	88.889	16.589
Mafb	Macrophage	2.36627	2.14111	740066	0.881	1.48e-52	4.73e-50	80.952	18.688
Mrc1	Macrophage	1.85656	1.83541	737036	0.877	3.15e-260	3.16e-257	76.19	2.7511
Csf1r	Macrophage	2.3237	1.68428	734626	0.874	5.37e-30	1.07e-27	85.714	42.654
Itgad	Macrophage	1.6445	1.64061	732801	0.872	0	0	74.603	0.6222
Hmox1	Macrophage	2.27287	2.06878	728578	0.867	9.9e-53	3.23e-50	79.365	16.972
Maf	Macrophage	1.93015	1.89017	727337	0.865	4.12e-146	2.67e-143	74.603	5.0075
Spic	Macrophage	1.8543	1.84902	726197	0.864	0	0	73.016	0.5397
Lgmn	Macrophage	1.8442	1.67898	722741	0.86	3.15e-45	7.77e-43	77.778	19.805
Sdc3	Macrophage	1.74682	1.66911	711887	0.847	3.38e-60	1.23e-57	73.016	12.579
Fcna	Macrophage	1.75092	1.74737	706270	0.84	0	0	68.254	0.4723
Igf1	Macrophage	1.51945	1.51581	706253	0.84	0	0	68.254	0.4648
Psap	Macrophage	3.3842	1.30216	701260	0.834	3.94e-20	6.08e-18	96.825	84.513
Sirpa	Macrophage	2.3867	1.36269	697908	0.83	2.14e-20	3.34e-18	85.714	65.435
Trf	Macrophage	1.7975	1.55317	697026	0.829	7.94e-32	1.62e-29	74.603	25.615
Ctsd	Macrophage	2.90027	1.39711	695054	0.827	1.86e-19	2.83e-17	95.238	77.504
Ccr3	Macrophage	1.39663	1.39058	685770	0.816	0	0	63.492	0.4198
Axl	Macrophage	1.70472	1.57445	683286	0.813	3.95e-40	9.29e-38	68.254	16.327
Pou2f2	Macrophage	1.86925	1.69648	682484	0.812	1.28e-48	3.99e-46	68.254	12.729
Hpgd	Macrophage	1.36173	1.33095	674210	0.802	1.45e-192	1.19e-189	61.905	2.4063
Slc12a2	Macrophage	1.41597	1.38518	673059	0.801	4.36e-146	2.77e-143	61.905	3.2759
Creg1	Macrophage	2.31183	1.33818	671517	0.799	2.66e-17	3.82e-15	82.54	60.712
Cd5l	Macrophage	1.32402	1.32235	666591	0.793	0	0	58.73	0.1724
Cd81	Macrophage	1.46291	1.29342	663554	0.79	8.41e-38	1.88e-35	65.079	14.58
Acp5	Macrophage	1.20183	1.17034	658585	0.784	2.68e-112	1.46e-109	58.73	3.8906
Malat1	Macrophage	5.4617	0.64501	656105	0.781	1.37e-14	1.69e-12	95.238	99.978
Mertk	Macrophage	1.29228	1.27981	655981	0.781	3.48e-172	2.46e-169	57.143	2.3313
Paqr9	Macrophage	1.24636	1.24516	653389	0.777	0	0	55.556	0.0975
Zeb2	Macrophage	2.12438	1.30408	650006	0.773	1.12e-15	1.44e-13	79.365	50.007
Selenop	Macrophage	1.41754	1.2354	649797	0.773	8.53e-29	1.66e-26	63.492	17.999
Itm2b	Macrophage	3.15404	0.75123	642954	0.765	3.57e-13	4.08e-11	96.825	93.591
Adgre4	Macrophage	1.20176	1.18103	642778	0.765	1.59e-208	1.37e-205	53.968	1.6417
Frmd4b	Macrophage	1.29303	1.25703	641081	0.763	1.45e-61	5.41e-59	55.556	6.5367
Fyb	Macrophage	1.93028	1.14111	638422	0.76	5.08e-14	6.07e-12	79.365	52.639
Sat1	Macrophage	2.23351	0.94181	636343	0.757	1.07e-12	1.16e-10	85.714	73.306
Tcf7l2	Macrophage	1.31177	1.21962	635939	0.757	5.72e-35	1.23e-32	57.143	12.099
Abcg3	Macrophage	0.99456	0.97256	634749	0.755	1.51e-174	1.09e-171	52.381	1.8666
Rsrp1	Macrophage	2.08491	0.96178	633091	0.753	1.8e-12	1.91e-10	84.127	69.393
mt-Nd4	Macrophage	2.91015	0.99258	627751	0.747	8.21e-12	8.44e-10	95.238	73.778
Treml4	Macrophage	1.06299	1.00808	627617	0.747	3.03e-83	1.38e-80	52.381	4.0405
Serpinb6a	Macrophage	1.02172	0.94702	625459	0.744	3.92e-39	8.95e-37	53.968	9.4228
Lair1	Macrophage	1.16379	1.02358	625371	0.744	1.62e-30	3.26e-28	57.143	12.729
Ly6e	Macrophage	2.25827	0.96066	621779	0.74	1.24e-11	1.24e-09	85.714	61.357
Unc93b1	Macrophage	1.61302	0.94396	621389	0.739	2.07e-12	2.16e-10	73.016	49.55
Sash1	Macrophage	1.04151	1.0113	620994	0.739	2.81e-57	9.49e-55	50.794	5.7646
Adgre1	Macrophage	1.54667	1.02574	620826	0.739	5.71e-14	6.77e-12	66.667	37.654
Irf8	Macrophage	1.32512	1.04543	620401	0.738	5.55e-17	7.91e-15	61.905	26.694
Itga9	Macrophage	0.92322	0.92247	620109	0.738	0	0	47.619	0.06
Kcnj10	Macrophage	0.97933	0.97656	619118	0.737	0	0	47.619	0.5247
mt-Nd2	Macrophage	2.63044	1.04255	617667	0.735	4.19e-11	4.13e-09	90.476	64.108
Epb41l3	Macrophage	1.06446	1.01911	616803	0.734	1.89e-41	4.48e-39	50.794	7.9985
Pik3r1	Macrophage	1.29189	0.94958	616601	0.734	3.32e-14	4.01e-12	65.079	33.973
Camk2d	Macrophage	1.08625	1.01725	615535	0.732	1.44e-43	3.49e-41	50.794	7.4363
Bank1	Macrophage	0.87776	0.8612	615430	0.732	3.5e-152	2.36e-149	47.619	1.7841
Hpgds	Macrophage	1.04778	0.97352	614914	0.732	3.4e-30	6.82e-28	52.381	11.432
Nr1h3	Macrophage	0.87513	0.86953	611653	0.728	7.64e-306	9.5e-303	46.032	0.7271
Lrp1	Macrophage	1.10886	0.96559	610509	0.726	2.1e-23	3.52e-21	53.968	14.925
Xist	Macrophage	2.02204	1.38915	609691	0.725	1.79e-13	2.07e-11	61.905	33.321
Acp2	Macrophage	1.09634	1.00246	609313	0.725	6.7e-25	1.25e-22	52.381	13.583
Ptprc	Macrophage	2.67698	0.73419	608553	0.724	7.79e-10	6.64e-08	93.651	91.282
B2m	Macrophage	2.73022	0.65026	608277	0.724	8.23e-10	7e-08	93.651	90.877
Hebp1	Macrophage	0.9986	0.97391	608044	0.724	2.22e-54	7.34e-52	47.619	5.2924
Cfp	Macrophage	1.84684	0.84396	607846	0.723	1.4e-10	1.33e-08	76.19	55.285
Pld3	Macrophage	1.01266	0.92957	604575	0.719	9.37e-25	1.74e-22	50.794	12.894
Tspan13	Macrophage	1.16638	0.93634	602912	0.717	2.98e-21	4.8e-19	55.556	15.33
Aif1	Macrophage	1.37121	0.89564	601479	0.716	5.81e-13	6.56e-11	63.492	31.042
Trpm2	Macrophage	1.13223	0.88126	601287	0.715	3.33e-21	5.33e-19	55.556	15.045
Gm42418	Macrophage	4.21045	0.42051	601267	0.715	3.43e-09	2.74e-07	100	99.895
mt-Cytb	Macrophage	2.91711	0.9339	600070	0.714	3.1e-09	2.5e-07	93.651	73.291
Myo9a	Macrophage	1.04282	0.91181	597694	0.711	6.21e-17	8.81e-15	52.381	19.43
Cd300a	Macrophage	1.49193	0.88038	597115	0.71	2.93e-10	2.6e-08	69.841	45.517
Atp13a2	Macrophage	1.04277	0.88607	594087	0.707	6.43e-16	8.39e-14	52.381	20.12
Ctsc	Macrophage	1.53498	0.92358	594075	0.707	2.36e-10	2.11e-08	63.492	41.627
Ptgs1	Macrophage	1.17586	0.89661	592989	0.706	8.58e-13	9.35e-11	55.556	27.549
Zbtb20	Macrophage	1.00142	0.8582	592167	0.705	5.17e-18	7.64e-16	50.794	16.492
Rgl1	Macrophage	0.7927	0.76023	591101	0.703	1.5e-78	6.58e-76	42.857	2.8486
Grn	Macrophage	1.57993	0.75125	588670	0.7	5.15e-09	4.04e-07	71.429	51.379
Lamp1	Macrophage	1.73472	0.8363	588570	0.7	9.43e-09	7.04e-07	69.841	56.177
Ddx5	Macrophage	2.41904	0.50022	586698	0.698	5.39e-08	3.8e-06	92.063	88.538
Kcna2	Macrophage	0.86616	0.86488	586528	0.698	0	0	39.683	0.1499
mt-Co1	Macrophage	4.05002	0.74416	583724	0.695	9.42e-08	6.44e-06	100	93.366
Cd38	Macrophage	0.73526	0.72274	582921	0.694	3.97e-132	2.28e-129	39.683	1.4168
Actn1	Macrophage	1.44861	0.71524	582384	0.693	2.13e-08	1.55e-06	71.429	52.459
Slpi	Macrophage	3.02023	1.11017	581508	0.692	9.6e-08	6.55e-06	93.651	70.277
AC149090.1	Macrophage	1.24295	0.9787	581503	0.692	3.75e-11	3.72e-09	53.968	28.321
Rgs1	Macrophage	1.15291	0.98581	580329	0.691	3.92e-17	5.6e-15	47.619	14.835
Sema6d	Macrophage	0.99689	0.8382	580280	0.69	8.68e-14	1.02e-11	49.206	19.993
Dock4	Macrophage	0.99618	0.85109	579722	0.69	6.5e-14	7.68e-12	49.206	19.558
Cd82	Macrophage	1.29524	0.84965	579128	0.689	3.33e-09	2.67e-07	60.317	38.546
Lyn	Macrophage	1.41284	0.74538	579072	0.689	3.69e-08	2.63e-06	68.254	51.582
Tpp1	Macrophage	0.98168	0.798	578621	0.688	1.35e-12	1.44e-10	50.794	22.219
Hexa	Macrophage	1.38767	0.74787	578539	0.688	2.71e-08	1.95e-06	63.492	48.501
Gfra2	Macrophage	0.74657	0.73065	577925	0.688	3.08e-56	1.03e-53	39.683	3.5007
Clec4a3	Macrophage	0.90822	0.73196	577739	0.687	8.7e-15	1.08e-12	49.206	17.391
Man2b1	Macrophage	1.59053	0.69076	574468	0.684	1.72e-07	1.13e-05	68.254	58.321
Cd2ap	Macrophage	0.9317	0.77202	572415	0.681	1.17e-11	1.18e-09	49.206	22.466
Gpr65	Macrophage	0.934	0.81474	572347	0.681	6.25e-18	9.2e-16	44.444	12.399
Cadm1	Macrophage	0.76171	0.75695	572147	0.681	3.27e-272	3.38e-269	36.508	0.4948
Id2	Macrophage	1.60567	0.8087	570125	0.678	1.03e-07	6.96e-06	66.667	46.229
Acer3	Macrophage	0.85286	0.73075	568952	0.677	2.76e-13	3.18e-11	46.032	17.519
Pilrb1	Macrophage	0.90782	0.73201	568833	0.677	4.98e-13	5.65e-11	47.619	17.961
Hsp90b1	Macrophage	1.49306	0.70202	567598	0.675	2.07e-07	1.34e-05	65.079	47.744
Lipa	Macrophage	1.1457	0.78318	567064	0.675	5.97e-09	4.66e-07	55.556	31.402
C6	Macrophage	0.66946	0.66837	566602	0.674	0	0	34.921	0.1049
Grk3	Macrophage	1.01667	0.8015	566231	0.674	5.09e-10	4.42e-08	49.206	25.465
Crip2	Macrophage	0.69655	0.69221	564815	0.672	5.46e-184	4.24e-181	34.921	0.7346
Arhgef2	Macrophage	1.09911	0.74022	564133	0.671	3.45e-08	2.47e-06	55.556	34.865
Pla2g15	Macrophage	0.80562	0.74352	564084	0.671	5.88e-23	9.82e-21	39.683	8.0585
Mpeg1	Macrophage	1.55323	0.73325	563429	0.67	6.88e-07	4.14e-05	68.254	51.499
Il18	Macrophage	0.756	0.70323	563106	0.67	1.1e-20	1.73e-18	39.683	9.003
Evl	Macrophage	0.83622	0.73886	562995	0.67	1.28e-14	1.59e-12	42.857	13.936
Abcc3	Macrophage	0.61422	0.60656	562990	0.67	4.72e-108	2.53e-105	34.921	1.3493
Blvrb	Macrophage	1.20505	0.72059	562445	0.669	8.31e-08	5.75e-06	57.143	36.912
Ctss	Macrophage	1.73356	0.73216	562300	0.669	5.81e-07	3.56e-05	74.603	48.088
Dse	Macrophage	0.72005	0.69451	561375	0.668	2.81e-37	6.24e-35	36.508	4.4003
Slc1a3	Macrophage	0.62424	0.6239	560178	0.667	0	0	33.333	0.03
Glul	Macrophage	0.84394	0.70307	559239	0.665	3.62e-12	3.75e-10	44.444	16.769
Kcnq1ot1	Macrophage	1.11665	0.84096	556839	0.663	7.49e-09	5.67e-07	47.619	25.93
Nrip1	Macrophage	0.91722	0.76762	555364	0.661	6.74e-10	5.79e-08	44.444	21.094
Clec1b	Macrophage	0.57758	0.56251	555100	0.661	3.04e-88	1.43e-85	33.333	1.5067
Npc2	Macrophage	1.54941	0.57433	554004	0.659	5.47e-06	0.000272	69.841	57.361
Plxnb2	Macrophage	0.73527	0.61552	553010	0.658	6.23e-11	6.06e-09	42.857	17.429
Tmem26	Macrophage	0.56012	0.55645	552400	0.657	1.5e-281	1.66e-278	31.746	0.3373
mt-Atp6	Macrophage	3.88248	0.68968	552249	0.657	1.63e-05	0.000718	98.413	92.781
Tmem65	Macrophage	0.80053	0.64227	551749	0.657	1.65e-09	1.35e-07	44.444	20.892
Pld4	Macrophage	0.90008	0.65627	551719	0.656	1.28e-08	9.43e-07	47.619	24.363
Abcg1	Macrophage	0.95698	0.6875	551575	0.656	5.3e-08	3.74e-06	49.206	27.526
Wdfy3	Macrophage	0.80259	0.65599	550718	0.655	8.72e-11	8.38e-09	42.857	17.016
Atp8a1	Macrophage	0.89913	0.67336	550480	0.655	2.86e-08	2.05e-06	47.619	25.42
Calr	Macrophage	1.60757	0.6209	550280	0.655	6.12e-06	0.0003	68.254	50.757
mt-Co2	Macrophage	3.76922	0.72882	550239	0.655	2.18e-05	0.000909	98.413	89.925
Dnase2a	Macrophage	0.81402	0.66463	550104	0.655	3.62e-09	2.88e-07	44.444	21.387
Laptm5	Macrophage	2.22537	0.38252	550004	0.654	2.2e-05	0.000918	85.714	84.828
Asb2	Macrophage	0.80755	0.73536	547379	0.651	2.77e-16	3.64e-14	36.508	9.3103
Lmbrd2	Macrophage	0.67059	0.63024	547340	0.651	3.47e-21	5.53e-19	34.921	6.7616
Ms4a7	Macrophage	0.68885	0.66066	547099	0.651	7.9e-30	1.55e-27	33.333	4.5202
Gbp8	Macrophage	0.60083	0.58488	546850	0.651	8.33e-58	2.91e-55	31.746	2.1289
Srsf5	Macrophage	1.71963	0.4244	546294	0.65	3.32e-05	0.001291	77.778	74.288
Man2a1	Macrophage	0.74321	0.58677	543778	0.647	8.74e-09	6.57e-07	42.857	20.067
Dst	Macrophage	0.77789	0.6303	543765	0.647	3.13e-09	2.53e-07	41.27	18.628
Ly86	Macrophage	0.96625	0.65389	543668	0.647	5.79e-07	3.56e-05	47.619	29.438
Siglece	Macrophage	0.85925	0.56506	542088	0.645	1.12e-08	8.38e-07	46.032	19.73
Itgb5	Macrophage	0.60601	0.56301	541709	0.645	5.31e-21	8.41e-19	33.333	6.1919
Slc11a1	Macrophage	0.7764	0.53956	541309	0.644	5.04e-10	4.38e-08	42.857	15.72
Zfp703	Macrophage	0.75564	0.6363	540904	0.644	1.17e-09	9.8e-08	39.683	16.454
Asah1	Macrophage	0.98374	0.58432	539732	0.642	8.02e-06	0.000384	52.381	38.088
Slco2b1	Macrophage	0.48927	0.4877	539479	0.642	3.46e-286	3.98e-283	28.571	0.2549
Fam213b	Macrophage	0.60754	0.56233	538717	0.641	7.54e-18	1.1e-15	33.333	7.1214
Ifngr1	Macrophage	1.11771	0.61394	537497	0.64	2.01e-05	0.000851	55.556	42.031
Galnt3	Macrophage	0.56559	0.53387	536195	0.638	2.44e-20	3.78e-18	31.746	5.8171
Gns	Macrophage	0.90335	0.63753	536085	0.638	1.69e-06	9.5e-05	46.032	27.751
Myo10	Macrophage	0.58573	0.57929	535672	0.637	5.22e-66	2.08e-63	28.571	1.5067
Colgalt1	Macrophage	0.96605	0.51409	535410	0.637	1.06e-05	0.000487	50.794	35.172
Lima1	Macrophage	0.59676	0.5362	534499	0.636	1.89e-14	2.32e-12	33.333	8.5157
mt-Co3	Macrophage	3.93018	0.64597	534401	0.636	0.000193	0.00563	100	93.711
Slc48a1	Macrophage	0.79809	0.53893	534308	0.636	3.52e-06	0.000182	46.032	29.093
Hs3st2	Macrophage	0.46915	0.46895	533495	0.635	0	0	26.984	0.03
Adamdec1	Macrophage	0.5209	0.52032	533394	0.635	0	0	26.984	0.06
Cd163	Macrophage	0.53673	0.53476	532898	0.634	5.38e-295	6.42e-292	26.984	0.2099
Slc45a3	Macrophage	0.49511	0.49205	532546	0.634	2.41e-224	2.2e-221	26.984	0.3148
Cd244	Macrophage	0.88576	0.62336	532239	0.633	1.65e-06	9.28e-05	44.444	25.15
Tbxas1	Macrophage	0.67092	0.51905	532011	0.633	9.76e-08	6.62e-06	39.683	18.898
Hip1	Macrophage	0.7819	0.60797	531749	0.633	7.44e-08	5.19e-06	39.683	18.358
Epn1	Macrophage	0.98392	0.59234	531726	0.633	3.25e-05	0.001271	50.794	38.441
Adgrl3	Macrophage	0.44549	0.4361	531126	0.632	8.38e-128	4.73e-125	26.984	0.6372
Tgm2	Macrophage	0.69574	0.57883	529403	0.63	1.32e-12	1.41e-10	33.333	9.1304
Clec2d	Macrophage	0.9627	0.59442	528940	0.629	2.33e-05	0.000965	49.206	33.253
Tmcc3	Macrophage	0.52204	0.4723	528939	0.629	2.25e-19	3.39e-17	30.159	5.3598
Mpzl1	Macrophage	0.48838	0.47585	527957	0.628	1.62e-50	5.08e-48	26.984	1.7616
Rps29	Macrophage	3.0277	0.50798	527177	0.627	0.000476	0.011327	96.825	88.066
Vav2	Macrophage	0.5059	0.47154	526761	0.627	1.21e-15	1.55e-13	30.159	6.6267
Plpp3	Macrophage	0.4506	0.44966	526528	0.627	0	0	25.397	0.1199
Ptp4a2	Macrophage	1.23958	0.44511	526519	0.626	0.000258	0.007177	58.73	53.801
Rasgrp2	Macrophage	0.8371	0.49851	526361	0.626	3.44e-06	0.000178	44.444	23.666
Rims3	Macrophage	0.47416	0.47268	525851	0.626	3.18e-192	2.53e-189	25.397	0.3373
Pnisr	Macrophage	1.15275	0.59049	525316	0.625	0.000193	0.00563	53.968	46.454
Abca1	Macrophage	0.53367	0.50129	524954	0.625	6e-20	9.22e-18	28.571	4.7826
Ppt2	Macrophage	0.66315	0.52848	524862	0.625	6.47e-08	4.54e-06	36.508	15.525
Cd300c2	Macrophage	1.0879	0.54164	524838	0.624	0.000103	0.00338	53.968	38.966
Laptm4a	Macrophage	0.97059	0.5607	524663	0.624	0.000102	0.003343	49.206	38.643
Canx	Macrophage	1.07317	0.51271	524181	0.624	0.000181	0.005344	52.381	43.636
Snx5	Macrophage	0.9191	0.52541	523241	0.623	6.15e-05	0.002196	46.032	33.313
Ndst1	Macrophage	0.61191	0.41649	522644	0.622	6.34e-09	4.93e-07	36.508	12.444
Ttc14	Macrophage	0.94901	0.554	522617	0.622	0.000129	0.004059	49.206	37.961
Fth1	Macrophage	4.4881	0.3276	521785	0.621	0.000916	0.018443	100	99.7
Celf2	Macrophage	1.46219	0.51265	521530	0.621	0.000693	0.015035	63.492	63.238
Mast4	Macrophage	0.50743	0.49857	521423	0.62	1.83e-45	4.61e-43	25.397	1.7391
Tra2a	Macrophage	1.17952	0.56415	521261	0.62	0.000388	0.009775	55.556	48.538
Rrbp1	Macrophage	1.08557	0.50543	520807	0.62	0.000311	0.008312	52.381	44.453
Cd83	Macrophage	0.55322	0.49632	520676	0.62	7.5e-16	9.74e-14	28.571	5.7421
Cd44	Macrophage	1.87527	0.45366	520592	0.619	0.000989	0.019442	79.365	78.066
Stat1	Macrophage	0.91746	0.62851	520556	0.619	2.52e-05	0.001041	42.857	26.514
Mpp6	Macrophage	0.94275	0.56477	519772	0.618	8.64e-05	0.002931	44.444	31.904
Cd300e	Macrophage	0.46937	0.45288	519600	0.618	4.64e-36	1.01e-33	25.397	2.1739
Tmem14c	Macrophage	1.24975	0.36634	518539	0.617	0.000686	0.014943	61.905	52.571
Fam49a	Macrophage	0.58869	0.49678	518327	0.617	4.18e-09	3.31e-07	31.746	10.982
Fcgr4	Macrophage	0.65673	0.45433	517930	0.616	3.52e-08	2.51e-06	34.921	12.594
Jup	Macrophage	0.58843	0.53622	517768	0.616	6.6e-10	5.69e-08	30.159	9.6927
Cd68	Macrophage	1.03704	0.53215	517067	0.615	0.000326	0.008612	49.206	39.033
Glg1	Macrophage	0.85222	0.54696	516740	0.615	0.000143	0.004425	44.444	31.987
Tspan4	Macrophage	0.51548	0.49013	516378	0.614	2.28e-15	2.9e-13	26.984	5.4273
Syk	Macrophage	1.19184	0.52015	515818	0.614	0.000847	0.017422	57.143	49.895
Arglu1	Macrophage	0.86334	0.48713	515808	0.614	0.000314	0.008359	47.619	36.919
Ogt	Macrophage	1.17878	0.5095	514427	0.612	0.000948	0.018896	58.73	48.711
Filip1l	Macrophage	0.6509	0.50079	514317	0.612	1.04e-05	0.000482	36.508	19.79
Rplp1	Macrophage	3.04661	0.59198	514260	0.612	0.002097	0.033835	95.238	83.793
Clec4a1	Macrophage	0.7502	0.54533	514085	0.612	2.89e-05	0.001154	38.095	22.549
Rnf149	Macrophage	1.80093	0.45949	513893	0.611	0.00201	0.032805	74.603	72.834
9930111J21Rik2	Macrophage	0.8358	0.50592	513405	0.611	0.000206	0.00594	44.444	30.952
Slc16a9	Macrophage	0.41597	0.41556	513380	0.611	0	0	22.222	0.06
Agap1	Macrophage	0.5884	0.48045	513342	0.611	7.9e-09	5.95e-07	30.159	10.172
Skp2	Macrophage	0.49889	0.46668	513115	0.611	1.39e-12	1.48e-10	26.984	6.4243
Cd302	Macrophage	0.56854	0.45145	512227	0.609	1.94e-07	1.27e-05	31.746	12.534
Ccnd2	Macrophage	0.72198	0.53228	511593	0.609	6.75e-06	0.000328	34.921	17.444
Etnk1	Macrophage	0.75572	0.57151	511492	0.609	2.87e-05	0.00115	36.508	20.937
Tgfbr2	Macrophage	0.63376	0.46641	510763	0.608	2.15e-05	0.000901	36.508	19.708
Usp12	Macrophage	0.65439	0.53661	510714	0.608	5.45e-06	0.000272	33.333	16.627
Adap2	Macrophage	0.44871	0.4109	510613	0.608	8.32e-11	8.03e-09	26.984	7.3238
Arl6ip1	Macrophage	1.24308	0.41444	510448	0.607	0.001986	0.032573	60.317	54.685
Fus	Macrophage	1.32663	0.42518	510301	0.607	0.002315	0.036274	61.905	59.078
Wwp1	Macrophage	0.5294	0.46032	509951	0.607	1.89e-07	1.23e-05	30.159	11.807
Fhod1	Macrophage	0.64197	0.4958	509729	0.607	3.25e-06	0.000169	33.333	15.292
Zc3h7a	Macrophage	0.76546	0.45779	509605	0.606	0.000437	0.010701	44.444	32.136
Vamp5	Macrophage	0.7914	0.48437	509121	0.606	0.000182	0.005376	41.27	26.327
Il10rb	Macrophage	0.74295	0.46416	508333	0.605	0.000216	0.006156	41.27	26.514
Plekhm2	Macrophage	0.61527	0.47888	507742	0.604	1.1e-05	0.000506	33.333	16.642
Sod1	Macrophage	0.82676	0.49035	507533	0.604	0.000668	0.014587	42.857	33.141
Abcc5	Macrophage	0.44777	0.38316	507409	0.604	8.36e-10	7.1e-08	26.984	7.6612
Hfe	Macrophage	0.59992	0.47319	507215	0.604	1.76e-05	0.000765	33.333	17.369
Ddhd1	Macrophage	0.65398	0.49741	507138	0.603	5.15e-05	0.001895	34.921	20.09
Pla2g7	Macrophage	0.97829	0.43043	507105	0.603	0.000489	0.011555	50.794	30.217
Mapk8	Macrophage	0.53826	0.47871	507081	0.603	2.69e-09	2.18e-07	26.984	8.1409
Col14a1	Macrophage	0.39383	0.39359	506835	0.603	0	0	20.635	0.0225
Ptprm	Macrophage	0.33562	0.33539	506815	0.603	0	0	20.635	0.03
Cd74	Macrophage	3.23181	0.34618	506788	0.603	0.004696	0.060933	96.825	89.775
H2-K1	Macrophage	1.93584	0.33212	506605	0.603	0.004528	0.059227	77.778	76.244
Klhl24	Macrophage	0.735	0.40326	506455	0.603	0.000294	0.00792	42.857	26.522
Dyrk2	Macrophage	0.46893	0.39822	506264	0.602	1.05e-07	7.07e-06	28.571	10.24
Ank2	Macrophage	0.39739	0.3964	506169	0.602	1.96e-180	1.49e-177	20.635	0.2249
Adrb1	Macrophage	0.37201	0.36809	505927	0.602	1.43e-171	9.84e-169	20.635	0.2399
Ftl1	Macrophage	4.26142	0.20539	505908	0.602	0.005158	0.065378	98.413	99.46
Zbtb4	Macrophage	0.46278	0.42713	505907	0.602	7.98e-11	7.72e-09	25.397	6.5067
Magt1	Macrophage	0.71346	0.43434	505540	0.602	0.000647	0.014248	41.27	30.607
Arap2	Macrophage	0.56768	0.45426	505384	0.601	1.15e-05	0.000523	31.746	15.66
Plbd1	Macrophage	1.22903	0.40369	505230	0.601	0.003722	0.051365	60.317	56.019
Arhgap25	Macrophage	0.78734	0.46181	505058	0.601	0.000681	0.014841	42.857	30.457
Cd86	Macrophage	0.76083	0.45592	504873	0.601	0.000441	0.010771	39.683	27.399
Mylip	Macrophage	0.49743	0.38683	504387	0.6	9.62e-08	6.55e-06	28.571	9.6777
Actr3	Macrophage	1.75852	0.22129	504372	0.6	0.005755	0.070717	76.19	78.096
Ctnnbip1	Macrophage	0.10297	-0.1384	336131	0.4	0.000471	0.011241	6.3492	27.406
Eif1ax	Macrophage	0.17665	-0.1941	336106	0.4	0.001241	0.023099	12.698	34.88
Cope	Macrophage	0.26941	-0.1999	336058	0.4	0.002002	0.032744	17.46	40.682
Zc3h13	Macrophage	0.12714	-0.1454	336050	0.4	0.000629	0.013935	7.9365	29.325
Uchl5	Macrophage	0.07898	-0.1364	336047	0.4	0.000313	0.008359	4.7619	25.262
Ythdf2	Macrophage	0.05474	-0.123	336033	0.4	0.000231	0.006535	3.1746	23.846
Chmp3	Macrophage	0.2245	-0.128	336024	0.4	0.00131	0.024086	12.698	35.555
Mphosph8	Macrophage	0.04075	-0.1432	336020	0.4	0.000222	0.006311	3.1746	23.673
Commd6	Macrophage	0.12828	-0.1475	336019	0.4	0.000817	0.016997	9.5238	31.282
Def6	Macrophage	0.18324	-0.1117	335962	0.4	0.000871	0.017802	9.5238	31.859
Mrpl15	Macrophage	0.0953	-0.1349	335830	0.4	0.000487	0.01153	6.3492	27.894
Mrpl21	Macrophage	0.11675	-0.1348	335751	0.4	0.000592	0.013331	7.9365	29.22
Pop7	Macrophage	0.0342	-0.1312	335743	0.399	0.000212	0.006071	3.1746	23.681
Tmem243	Macrophage	0.14639	-0.1257	335718	0.399	0.000646	0.014234	7.9365	29.858
Mapk1	Macrophage	0.22663	-0.1152	335698	0.399	0.001262	0.023395	12.698	35.615
Ap3b1	Macrophage	0.13594	-0.1384	335609	0.399	0.000758	0.01601	9.5238	31.154
Snu13	Macrophage	0.26479	-0.2153	335594	0.399	0.001672	0.028774	15.873	39.025
Lsm6	Macrophage	0.1788	-0.1927	335586	0.399	0.001162	0.021951	12.698	34.925
Runx1	Macrophage	0.31209	-0.2302	335572	0.399	0.00209	0.033758	19.048	42.211
Ssrp1	Macrophage	0.13997	-0.1391	335565	0.399	0.000628	0.01393	7.9365	29.82
G6pdx	Macrophage	0.19925	-0.143	335526	0.399	0.001177	0.022193	12.698	35.135
Bach1	Macrophage	0.2409	-0.1983	335489	0.399	0.001499	0.026679	15.873	37.834
Ighm	Macrophage	0.1188	-0.2019	335118	0.399	0.000416	0.010316	6.3492	27.609
Brk1	Macrophage	0.71164	-0.3506	335061	0.399	0.004467	0.0586	38.095	64.67
Borcs6	Macrophage	0.13536	-0.1428	335058	0.399	0.00057	0.012974	7.9365	29.67
Zdhhc3	Macrophage	0.11367	-0.145	335002	0.399	0.000555	0.012695	7.9365	29.543
Txnl1	Macrophage	0.23239	-0.1466	334992	0.399	0.001201	0.022528	12.698	36.087
Eef1akmt1	Macrophage	0.0811	-0.114	334987	0.399	0.000294	0.007916	4.7619	25.817
Gars	Macrophage	0.11585	-0.1112	334965	0.399	0.000403	0.010115	6.3492	27.564
Cmc2	Macrophage	0.02483	-0.1504	334942	0.399	0.000126	0.004003	1.5873	22.181
Cacybp	Macrophage	0.11826	-0.1417	334916	0.399	0.000441	0.010771	6.3492	28.156
Ap3s1	Macrophage	0.2646	-0.1564	334914	0.399	0.001625	0.02823	15.873	39.783
Atp6v1c1	Macrophage	0.07221	-0.1506	334857	0.398	0.000271	0.007444	4.7619	25.517
Nelfe	Macrophage	0.03207	-0.1434	334855	0.398	0.000177	0.005269	3.1746	23.583
1110008F13Rik	Macrophage	0.67073	-0.2946	334845	0.398	0.004296	0.056972	38.095	63.771
Capn1	Macrophage	0.20263	-0.1775	334804	0.398	0.001063	0.020615	12.698	35.09
Adora3	Macrophage	0	-0.1569	334751	0.398	7.07e-05	0.002464	0	20.337
Sptssa	Macrophage	0.20734	-0.1802	334723	0.398	0.001061	0.020588	12.698	35.18
Eny2	Macrophage	0.1256	-0.1337	334696	0.398	0.000552	0.012651	7.9365	29.828
Sh3pxd2b	Macrophage	0.03201	-0.1496	334542	0.398	0.00017	0.005095	3.1746	23.628
Eif3m	Macrophage	0.27047	-0.2606	334524	0.398	0.001693	0.028958	17.46	41.004
Romo1	Macrophage	0.23188	-0.1506	334481	0.398	0.001157	0.021899	12.698	36.409
Ddx39	Macrophage	0.11745	-0.1518	334460	0.398	0.000418	0.010345	6.3492	28.253
Mapkapk3	Macrophage	0.10924	-0.1525	334408	0.398	0.000404	0.010129	6.3492	28.096
Ceacam10	Macrophage	0	-0.3622	334373	0.398	6.76e-05	0.002369	0	20.427
Psmd14	Macrophage	0.11263	-0.1445	334341	0.398	0.000506	0.011883	7.9365	29.588
Csnk1d	Macrophage	0.12369	-0.1376	334318	0.398	0.000499	0.011741	7.9365	29.52
Rab44	Macrophage	0.17033	-0.2465	334312	0.398	0.000872	0.017812	12.698	33.853
Atp5d	Macrophage	0.56542	-0.323	334199	0.398	0.002959	0.043316	31.746	52.504
Bst1	Macrophage	0.21847	-0.3388	334176	0.398	0.000616	0.01373	9.5238	31.162
Denr	Macrophage	0.21206	-0.1849	334137	0.398	0.001048	0.020385	12.698	35.862
P2ry6	Macrophage	0.03115	-0.1697	334109	0.398	0.000161	0.004899	3.1746	23.718
Trem1	Macrophage	0.14615	-0.269	334084	0.398	0.00045	0.010858	7.9365	29.078
Rcc2	Macrophage	0.04031	-0.1494	334070	0.398	0.000171	0.005126	3.1746	24.01
Lcp1	Macrophage	1.95755	-0.4735	334053	0.397	0.004919	0.063255	77.778	94.348
Uba52	Macrophage	0.07677	-0.1332	334033	0.397	0.000344	0.008906	6.3492	27.504
Ppih	Macrophage	0	-0.1374	333963	0.397	6.44e-05	0.002282	0	20.525
Pfkp	Macrophage	0.18443	-0.2028	333942	0.397	0.00081	0.016885	11.111	33.666
Otulin	Macrophage	0.10372	-0.1347	333894	0.397	0.000374	0.009534	6.3492	28.118
Mfsd6	Macrophage	0.19746	-0.1924	333637	0.397	0.000757	0.015992	11.111	33.441
Nlrp3	Macrophage	0.3232	-0.2278	333579	0.397	0.001643	0.02843	19.048	42.286
Sae1	Macrophage	0.0525	-0.1408	333496	0.397	0.000172	0.005155	3.1746	24.483
Utp3	Macrophage	0.16826	-0.151	333493	0.397	0.000746	0.01581	11.111	33.493
Erh	Macrophage	0.02229	-0.1388	333483	0.397	0.000107	0.003479	1.5873	22.549
Cdkn2d	Macrophage	0.22435	-0.2435	333375	0.397	0.000987	0.019441	14.286	36.289
Pcbd2	Macrophage	0.12508	-0.1405	333343	0.397	0.000448	0.01082	7.9365	29.79
Pgs1	Macrophage	0.09989	-0.1808	333340	0.397	0.000427	0.010531	7.9365	29.483
Hnrnpdl	Macrophage	0.29324	-0.1725	333288	0.397	0.001395	0.025225	15.873	40.495
Elob	Macrophage	0.82253	-0.3948	333247	0.397	0.003898	0.053201	44.444	68.036
Mrps15	Macrophage	0.21088	-0.145	333244	0.397	0.000855	0.017531	11.111	35.052
Cct7	Macrophage	0.23455	-0.1952	333227	0.397	0.001139	0.021652	14.286	38.081
Polr1d	Macrophage	0.38196	-0.2956	333173	0.396	0.002122	0.034099	23.81	47.541
Fam192a	Macrophage	0.06652	-0.1346	333165	0.396	0.000166	0.005012	3.1746	24.565
H13	Macrophage	0.31045	-0.2153	333152	0.396	0.001682	0.028852	19.048	43.463
Wbp11	Macrophage	0.15052	-0.1464	333149	0.396	0.000569	0.012964	9.5238	31.702
R3hdm4	Macrophage	0.41334	-0.2237	333145	0.396	0.002177	0.034687	23.81	48.133
Nadk	Macrophage	0.50885	-0.2501	333089	0.396	0.002899	0.042658	30.159	55.555
Lactb	Macrophage	0.08287	-0.1571	333008	0.396	0.000338	0.008786	6.3492	28.343
Mrps7	Macrophage	0.10022	-0.1096	332994	0.396	0.000249	0.006972	4.7619	26.657
Abhd17a	Macrophage	0.19563	-0.1908	332953	0.396	0.000904	0.018325	12.698	35.99
Clec4e	Macrophage	0.30942	-0.3528	332922	0.396	0.001111	0.021277	17.46	38.246
Map2k2	Macrophage	0.29918	-0.2032	332902	0.396	0.001602	0.027943	19.048	43.178
Cirbp	Macrophage	0.10482	-0.1615	332827	0.396	0.000323	0.008551	6.3492	28.238
Nmt1	Macrophage	0.14363	-0.143	332796	0.396	0.000596	0.013383	9.5238	32.459
Eif3g	Macrophage	0.18906	-0.1575	332729	0.396	0.000727	0.015553	11.111	34.22
Csgalnact2	Macrophage	0.06301	-0.1385	332618	0.396	0.000154	0.004739	3.1746	24.663
Odc1	Macrophage	0.04049	-0.1799	332612	0.396	0.000147	0.004542	3.1746	24.46
Qsox1	Macrophage	0.07207	-0.1754	332611	0.396	0.000217	0.006196	4.7619	26.282
Rwdd1	Macrophage	0.29952	-0.2724	332597	0.396	0.001328	0.024303	17.46	41.012
Bcas2	Macrophage	0.17338	-0.1542	332504	0.396	0.000689	0.014975	11.111	34.018
Cyc1	Macrophage	0.16442	-0.1718	332496	0.396	0.000655	0.014381	11.111	33.591
Mea1	Macrophage	0.07854	-0.1351	332449	0.396	0.000226	0.006424	4.7619	26.627
Selenok	Macrophage	0.59226	-0.3294	332422	0.396	0.003055	0.044336	31.746	60.06
Cpne2	Macrophage	0.03424	-0.1969	332421	0.396	0.000135	0.004243	3.1746	24.243
Ppp1r21	Macrophage	0.06287	-0.1473	332409	0.396	0.000213	0.006086	4.7619	26.342
Gsdme	Macrophage	0.13216	-0.1654	332367	0.395	0.000408	0.01017	7.9365	30.157
Eif2s1	Macrophage	0.08301	-0.1575	332309	0.395	0.000275	0.007544	6.3492	27.804
Csf2rb2	Macrophage	0.24795	-0.2621	332280	0.395	0.000932	0.018674	14.286	37.249
Tuba1c	Macrophage	0.11595	-0.1924	332090	0.395	0.000382	0.00968	7.9365	30.007
Mlec	Macrophage	0.18949	-0.199	332039	0.395	0.000792	0.016594	12.698	35.915
Dstn	Macrophage	0.54088	-0.3041	331916	0.395	0.0025	0.038339	30.159	55.06
Got1	Macrophage	0.05846	-0.1543	331869	0.395	0.000186	0.005465	4.7619	26.132
Mrps18c	Macrophage	0.17984	-0.1732	331678	0.395	0.000787	0.016506	12.698	36.342
Junb	Macrophage	1.30491	-0.5211	331670	0.395	0.003733	0.051501	53.968	81.049
Cuta	Macrophage	0.20151	-0.1513	331666	0.395	0.000707	0.015261	11.111	35.33
Pdcl3	Macrophage	0.17182	-0.1344	331397	0.394	0.000533	0.01231	9.5238	33.201
Nrbp1	Macrophage	0.15918	-0.1394	331350	0.394	0.000474	0.011305	9.5238	32.331
Ndufa10	Macrophage	0.1535	-0.1779	331275	0.394	0.000577	0.013114	11.111	34.003
Rpl10	Macrophage	1.38448	-0.4228	331216	0.394	0.00322	0.0461	63.492	69.723
Myo1g	Macrophage	0.25911	-0.18	331177	0.394	0.000951	0.018914	14.286	39.138
Mien1	Macrophage	0.24392	-0.1811	331117	0.394	0.001011	0.019794	15.873	39.963
Sfr1	Macrophage	0.26844	-0.2003	331101	0.394	0.001068	0.020709	15.873	40.69
Tiparp	Macrophage	0.10672	-0.1735	331084	0.394	0.000264	0.0073	6.3492	28.688
Cox7a2	Macrophage	0.71979	-0.3595	331073	0.394	0.002815	0.04174	38.095	62.909
Hist1h1c	Macrophage	0.40678	-0.3056	331049	0.394	0.001639	0.028398	23.81	47.466
Tmem126a	Macrophage	0.06068	-0.1431	331043	0.394	0.000172	0.005143	4.7619	26.417
Ptpra	Macrophage	0.1191	-0.1256	331013	0.394	0.000281	0.007655	6.3492	29.123
Rdx	Macrophage	0.16129	-0.1513	330980	0.394	0.000486	0.011514	9.5238	32.946
Egln1	Macrophage	0.06808	-0.1286	330972	0.394	0.000129	0.004064	3.1746	25.135
Slfn1	Macrophage	0.50949	-0.3848	330951	0.394	0.001592	0.027886	25.397	47.129
Akr7a5	Macrophage	0.02501	-0.1556	330908	0.394	7.86e-05	0.00269	1.5873	23.178
Prkd3	Macrophage	0.04378	-0.1729	330890	0.394	0.000119	0.003789	3.1746	24.843
Psmc2	Macrophage	0.15596	-0.1493	330821	0.394	0.000453	0.010907	9.5238	32.579
Ywhah	Macrophage	0.5754	-0.3665	330805	0.394	0.002017	0.032879	33.333	52.631
Ssr2	Macrophage	0.13587	-0.134	330777	0.394	0.000283	0.007692	6.3492	29.393
Lilra6	Macrophage	0.02605	-0.3658	330762	0.394	6.91e-05	0.002415	1.5873	22.804
Nsmce1	Macrophage	0.07169	-0.1165	330762	0.394	0.000127	0.004019	3.1746	25.24
Mrps14	Macrophage	0.29405	-0.2239	330758	0.394	0.001124	0.021454	17.46	41.957
Elof1	Macrophage	0.14928	-0.1263	330757	0.394	0.000372	0.009515	7.9365	31.207
Prpf8	Macrophage	0.07343	-0.1466	330695	0.393	0.000183	0.005396	4.7619	27.039
Pop5	Macrophage	0.04381	-0.145	330597	0.393	0.000113	0.00364	3.1746	24.865
Iah1	Macrophage	0.0951	-0.1258	330493	0.393	0.000185	0.00544	4.7619	27.264
Rps27l	Macrophage	0.56217	-0.4008	330465	0.393	0.001859	0.031067	30.159	51.612
Nhp2	Macrophage	0.18509	-0.2424	330455	0.393	0.00061	0.013621	12.698	35.532
Casp6	Macrophage	0.06845	-0.1685	330453	0.393	0.00016	0.004895	4.7619	26.567
Cmpk1	Macrophage	0.30232	-0.1834	330439	0.393	0.001169	0.022065	17.46	43.096
Rinl	Macrophage	0.17383	-0.1605	330388	0.393	0.000454	0.010916	9.5238	33.088
Cript	Macrophage	0.31408	-0.2069	330372	0.393	0.001352	0.024629	20.635	45.51
Polr2f	Macrophage	0.19608	-0.2084	330306	0.393	0.000653	0.01436	12.698	36.379
Cxcl2	Macrophage	0.40412	-0.5079	330232	0.393	0.000906	0.018325	19.048	40.037
Osgep	Macrophage	0.08676	-0.1588	330200	0.393	0.000224	0.00637	6.3492	28.561
Ldlr	Macrophage	0.16732	-0.1987	330171	0.393	0.000525	0.01217	11.111	34.55
Ramp1	Macrophage	0.12043	-0.2125	330166	0.393	0.000239	0.006736	6.3492	28.966
Wdr61	Macrophage	0.00608	-0.1535	330155	0.393	6.18e-05	0.002204	1.5873	22.811
Abca7	Macrophage	0.10816	-0.1898	330106	0.393	0.000289	0.007798	7.9365	30.172
Atp5b	Macrophage	0.66803	-0.3789	330075	0.393	0.002219	0.035099	36.508	57.871
Dpp3	Macrophage	0.03672	-0.133	330070	0.393	7.15e-05	0.002483	1.5873	23.403
Txnl4a	Macrophage	0.04735	-0.1544	330050	0.393	0.000112	0.003624	3.1746	25.24
Glrx5	Macrophage	0.11296	-0.1518	329927	0.393	0.000249	0.006971	6.3492	29.43
Clint1	Macrophage	0.27681	-0.1982	329697	0.392	0.001002	0.019646	17.46	42.256
Pin4	Macrophage	0.1499	-0.1393	329669	0.392	0.000383	0.009694	9.5238	32.601
Vps36	Macrophage	0.18682	-0.1531	329616	0.392	0.000497	0.011725	11.111	34.768
Cops3	Macrophage	0.01316	-0.1512	329607	0.392	6.43e-05	0.002281	1.5873	23.328
Smc3	Macrophage	0.10348	-0.194	329607	0.392	0.000283	0.007692	7.9365	30.547
Bola2	Macrophage	0.14446	-0.1797	329590	0.392	0.000374	0.009534	9.5238	32.504
Frg1	Macrophage	0.20419	-0.1682	329589	0.392	0.000603	0.013525	12.698	36.567
Acp1	Macrophage	0.15371	-0.1641	329535	0.392	0.000398	0.010024	9.5238	33.051
Yeats4	Macrophage	0.15214	-0.1507	329498	0.392	0.000416	0.010318	9.5238	33.441
Atp5h	Macrophage	0.98739	-0.3956	329436	0.392	0.002618	0.03966	50.794	68.733
Crlf2	Macrophage	0.31091	-0.2382	329389	0.392	0.001219	0.022781	20.635	45.825
Mrpl24	Macrophage	0.13936	-0.1598	329361	0.392	0.000385	0.009715	9.5238	32.984
Pfdn6	Macrophage	0.19202	-0.1739	329343	0.392	0.000521	0.012096	11.111	35.525
Rbbp4	Macrophage	0.13474	-0.1563	329332	0.392	0.000309	0.00827	7.9365	31.417
Hikeshi	Macrophage	0	-0.1448	329301	0.392	3.67e-05	0.001407	0	21.634
Aldh2	Macrophage	0.68494	-0.3549	329239	0.392	0.002277	0.035782	34.921	62.504
Efhd2	Macrophage	0.53762	-0.2875	329209	0.392	0.001921	0.031829	28.571	56.447
Ypel3	Macrophage	0.52824	-0.2805	329196	0.392	0.001793	0.030332	28.571	54.498
Mcm3ap	Macrophage	0	-0.1897	329049	0.392	3.56e-05	0.001375	0	21.694
Nop16	Macrophage	0.02904	-0.1526	328954	0.391	6.22e-05	0.002216	1.5873	23.658
Snrpb	Macrophage	0.39327	-0.2874	328877	0.391	0.001212	0.022693	20.635	46.814
Sqle	Macrophage	0.00608	-0.1664	328836	0.391	5.19e-05	0.001907	1.5873	23.081
Ten1	Macrophage	0.10753	-0.1378	328771	0.391	0.000214	0.006123	6.3492	29.64
Ola1	Macrophage	0.10078	-0.1445	328753	0.391	0.000192	0.005624	6.3492	29.025
Smim3	Macrophage	0.06384	-0.1716	328744	0.391	0.00014	0.004366	4.7619	27.339
Hmgcl	Macrophage	0.15099	-0.1918	328740	0.391	0.00043	0.010585	11.111	34.603
Stxbp2	Macrophage	0.2925	-0.1779	328664	0.391	0.000937	0.01876	17.46	43.186
Eif6	Macrophage	0.20667	-0.1967	328656	0.391	0.000565	0.012888	12.698	37.204
Acbd6	Macrophage	0.08778	-0.1224	328620	0.391	0.00015	0.004617	4.7619	27.774
Me2	Macrophage	0.02501	-0.1416	328527	0.391	5.89e-05	0.002116	1.5873	23.748
Eif3d	Macrophage	0.18709	-0.1921	328439	0.391	0.000484	0.011477	11.111	36.027
AY036118	Macrophage	0.2153	-0.1666	328411	0.391	0.000463	0.011098	11.111	35.667
Sumo1	Macrophage	0.35497	-0.2333	328378	0.391	0.001176	0.022184	20.635	47.384
Ank	Macrophage	0	-0.1592	328356	0.391	3.28e-05	0.001278	0	21.859
Il18rap	Macrophage	0.20969	-0.2724	328336	0.391	0.000533	0.012304	14.286	37.061
Mrpl54	Macrophage	0.18816	-0.1845	328311	0.391	0.00043	0.010586	11.111	35.142
Esyt1	Macrophage	0.12867	-0.2078	328279	0.391	0.000314	0.008367	9.5238	32.676
Sdhb	Macrophage	0.22818	-0.2229	328257	0.391	0.000692	0.015022	15.873	39.97
Fam129b	Macrophage	0.03478	-0.1417	328222	0.391	5.71e-05	0.002064	1.5873	23.846
Slirp	Macrophage	0.07505	-0.1681	328194	0.391	0.000175	0.005216	6.3492	28.996
Smdt1	Macrophage	0.61613	-0.3929	327999	0.39	0.001608	0.028019	31.746	55.337
Elovl1	Macrophage	0.15181	-0.1673	327984	0.39	0.000329	0.008652	9.5238	33.351
Pdcd5	Macrophage	0.22355	-0.2168	327793	0.39	0.00061	0.013621	14.286	39.258
Mrps26	Macrophage	0.04946	-0.1721	327783	0.39	0.000113	0.00364	4.7619	27.084
Znhit1	Macrophage	0.15046	-0.1881	327773	0.39	0.000378	0.009624	11.111	34.715
Add3	Macrophage	0.11469	-0.2207	327682	0.39	0.000264	0.007306	9.5238	32.091
Sys1	Macrophage	0.33619	-0.234	327664	0.39	0.001032	0.020113	20.635	46.657
Psmd6	Macrophage	0.16532	-0.1665	327628	0.39	0.000327	0.008612	9.5238	33.711
Plxnd1	Macrophage	0.11537	-0.1631	327622	0.39	0.000175	0.005214	6.3492	29.52
Plxnc1	Macrophage	0.071	-0.1958	327580	0.39	0.000158	0.004835	6.3492	28.981
Ero1l	Macrophage	0.05401	-0.1836	327551	0.39	0.000107	0.003491	4.7619	27.009
Tnip3	Macrophage	0	-0.1953	327537	0.39	2.96e-05	0.001178	0	22.054
Rfc2	Macrophage	0.06587	-0.1808	327489	0.39	0.000118	0.003768	4.7619	27.526
Ndufa12	Macrophage	0.18021	-0.2083	327405	0.39	0.000379	0.009636	11.111	35.187
Ier5	Macrophage	0.85164	-0.3705	327353	0.39	0.002103	0.033904	39.683	69.483
Rpl7a	Macrophage	1.18131	-0.3366	327317	0.389	0.001952	0.032211	60.317	65.292
Mrpl36	Macrophage	0.10261	-0.1536	327239	0.389	0.000175	0.005227	6.3492	29.91
Agpat4	Macrophage	0.02678	-0.1733	327213	0.389	4.93e-05	0.001824	1.5873	24.003
Dcun1d5	Macrophage	0.15082	-0.1834	327206	0.389	0.000323	0.008551	9.5238	34.108
Tmem189	Macrophage	0.14775	-0.2029	327172	0.389	0.00028	0.007646	9.5238	33.066
Smarca5	Macrophage	0.16796	-0.2073	327124	0.389	0.00038	0.009636	11.111	35.555
Cpd	Macrophage	0.29991	-0.275	327106	0.389	0.000739	0.015745	19.048	42.699
Ubl4a	Macrophage	0.04042	-0.1593	327099	0.389	6.96e-05	0.00243	3.1746	25.435
Commd7	Macrophage	0.08762	-0.1588	327012	0.389	0.000153	0.004698	6.3492	29.318
Dpep2	Macrophage	0.04039	-0.2629	326898	0.389	6.65e-05	0.002348	3.1746	25.397
Prkar1a	Macrophage	0.31489	-0.2466	326772	0.389	0.000924	0.018562	20.635	46.702
Aimp1	Macrophage	0.14721	-0.1885	326761	0.389	0.000292	0.007878	9.5238	33.838
Hist1h2bc	Macrophage	0.29174	-0.3381	326736	0.389	0.000582	0.013198	17.46	40.345
Ndufs8	Macrophage	0.14778	-0.2017	326556	0.389	0.000326	0.008601	11.111	34.955
Flii	Macrophage	0.14272	-0.1923	326404	0.388	0.000325	0.0086	11.111	35.127
Ezr	Macrophage	0.38814	-0.2549	326363	0.388	0.001012	0.019794	22.222	49.235
Lsm8	Macrophage	0.06185	-0.1706	326354	0.388	9.71e-05	0.003228	4.7619	27.526
Arpc5l	Macrophage	0.20011	-0.1752	326292	0.388	0.000345	0.008931	11.111	35.78
Tm2d2	Macrophage	0.17218	-0.2238	326161	0.388	0.000321	0.008525	11.111	35.322
Itgal	Macrophage	0.32059	-0.248	326136	0.388	0.000639	0.014112	17.46	42.496
Zfp516	Macrophage	0.15423	-0.1701	325957	0.388	0.000251	0.007026	9.5238	33.621
Upp1	Macrophage	0.09161	-0.3488	325942	0.388	9.02e-05	0.00304	4.7619	27.511
Eps8	Macrophage	0.00608	-0.2065	325885	0.388	3.64e-05	0.001396	1.5873	23.808
Cenpx	Macrophage	0.17728	-0.2122	325848	0.388	0.00032	0.00851	11.111	35.69
Gpsm3	Macrophage	0.87302	-0.3922	325841	0.388	0.001897	0.031519	42.857	74.648
Adam15	Macrophage	0.03551	-0.173	325750	0.388	4.22e-05	0.001595	1.5873	24.438
BC031181	Macrophage	0.20467	-0.1984	325707	0.388	0.000444	0.010783	14.286	38.936
Ilkap	Macrophage	0.06731	-0.168	325657	0.387	8.94e-05	0.003022	4.7619	27.706
Hsbp1	Macrophage	0.2862	-0.2469	325623	0.387	0.000694	0.015044	19.048	44.55
Ostc	Macrophage	0.22929	-0.2355	325606	0.387	0.000469	0.011195	14.286	39.67
Bad	Macrophage	0.0511	-0.1458	325570	0.387	6.65e-05	0.002348	3.1746	26.417
Ccdc124	Macrophage	0.17648	-0.1798	325506	0.387	0.000303	0.008141	11.111	35.652
Dhx15	Macrophage	0.07731	-0.1655	325503	0.387	9.79e-05	0.003244	4.7619	28.291
Ltf	Macrophage	0.39645	-0.5625	325466	0.387	0.000488	0.011543	17.46	40.322
Mknk2	Macrophage	0.14292	-0.197	325433	0.387	0.000221	0.006303	9.5238	33.276
Tbc1d10b	Macrophage	0.1259	-0.1707	325272	0.387	0.000179	0.005307	7.9365	32.001
Ankrd13a	Macrophage	0.25634	-0.1966	325147	0.387	0.000515	0.012021	15.873	41.469
B9d2	Macrophage	0.08699	-0.1983	325141	0.387	0.000116	0.003729	6.3492	29.528
Gtf2h5	Macrophage	0.26878	-0.2309	324972	0.387	0.000521	0.012096	15.873	41.889
Dnm2	Macrophage	0.28946	-0.1604	324953	0.387	0.000479	0.011394	14.286	40.937
Usp4	Macrophage	0.05213	-0.1804	324946	0.387	5.94e-05	0.002129	3.1746	26.409
Bccip	Macrophage	0	-0.1588	324891	0.387	2.14e-05	0.000898	0	22.684
Sugt1	Macrophage	0.2256	-0.2094	324885	0.387	0.000445	0.010806	14.286	40.202
Chchd1	Macrophage	0.15029	-0.1929	324807	0.386	0.00023	0.006529	9.5238	34.288
Txndc9	Macrophage	0.16863	-0.1467	324793	0.386	0.000227	0.006425	9.5238	34.175
Exosc5	Macrophage	0.08074	-0.1903	324790	0.386	0.000118	0.003775	6.3492	29.933
Ube2a	Macrophage	0.16736	-0.2156	324709	0.386	0.000325	0.0086	12.698	37.294
Gpi1	Macrophage	0.75809	-0.4777	324708	0.386	0.001533	0.027116	38.095	68.358
Tctex1d2	Macrophage	0.10329	-0.2229	324661	0.386	0.000112	0.003624	6.3492	29.775
Aurkaip1	Macrophage	0.39403	-0.3023	324619	0.386	0.000885	0.017999	23.81	50.885
Lsm5	Macrophage	0.13983	-0.1784	324597	0.386	0.000178	0.00527	7.9365	32.646
Sap18	Macrophage	0.18905	-0.1715	324584	0.386	0.000268	0.007372	11.111	35.742
Mrto4	Macrophage	0.02483	-0.1716	324568	0.386	3.61e-05	0.001387	1.5873	24.685
Mrpl58	Macrophage	0.04911	-0.1477	324560	0.386	5.91e-05	0.00212	3.1746	26.687
Dpysl2	Macrophage	0.00608	-0.1908	324556	0.386	3.03e-05	0.001198	1.5873	24.063
Acat1	Macrophage	0.05909	-0.1627	324541	0.386	5.95e-05	0.002129	3.1746	26.732
Mpdu1	Macrophage	0.03537	-0.1711	324495	0.386	5.36e-05	0.001953	3.1746	26.312
Rab7	Macrophage	0.63915	-0.3829	324483	0.386	0.001311	0.024086	36.508	62.144
Mthfd2	Macrophage	0.03591	-0.1853	324365	0.386	5.49e-05	0.001993	3.1746	26.514
Eloa	Macrophage	0.07777	-0.1719	324357	0.386	8.32e-05	0.002839	4.7619	28.456
Pnp	Macrophage	0.36326	-0.3243	324317	0.386	0.000707	0.015261	20.635	47.459
Brd3	Macrophage	0.03415	-0.1983	324317	0.386	5.16e-05	0.001897	3.1746	26.289
Ndufv2	Macrophage	0.19309	-0.1797	324316	0.386	0.000285	0.007726	11.111	36.627
Map2k4	Macrophage	0.02873	-0.1761	324264	0.386	3.46e-05	0.001338	1.5873	24.738
Hnrnpab	Macrophage	0.24098	-0.2909	324207	0.386	0.000407	0.010166	15.873	40.255
Stap1	Macrophage	0.18203	-0.2132	324171	0.386	0.00026	0.007219	11.111	36.019
Rap2a	Macrophage	0.05645	-0.1882	324165	0.386	7.24e-05	0.002505	4.7619	27.931
Mrpl18	Macrophage	0.20135	-0.2251	324034	0.386	0.000329	0.008652	12.698	38.313
Polr2e	Macrophage	0.15102	-0.1973	324001	0.386	0.000194	0.005636	9.5238	33.913
Pdlim5	Macrophage	0.06828	-0.1628	323950	0.385	5.49e-05	0.001993	3.1746	26.844
Ccr2	Macrophage	0	-0.3371	323915	0.385	1.9e-05	0.000815	0	22.916
H2-DMb2	Macrophage	0.0468	-0.2589	323895	0.385	5.01e-05	0.001847	3.1746	26.484
Cetn3	Macrophage	0.13493	-0.1791	323822	0.385	0.000164	0.004961	7.9365	32.916
Cdc123	Macrophage	0.0546	-0.1579	323802	0.385	5.33e-05	0.001946	3.1746	26.829
Exosc3	Macrophage	0	-0.1727	323789	0.385	1.87e-05	0.000805	0	22.946
Ngdn	Macrophage	0.03286	-0.1798	323734	0.385	4.56e-05	0.001702	3.1746	26.207
Bzw1	Macrophage	0.28824	-0.2594	323709	0.385	0.000507	0.01191	17.46	43.718
Kmt5a	Macrophage	0.21414	-0.2185	323706	0.385	0.000358	0.009202	14.286	39.625
Pdk3	Macrophage	0.02605	-0.1634	323654	0.385	3.23e-05	0.001265	1.5873	24.918
Psmd13	Macrophage	0.24345	-0.2245	323647	0.385	0.000407	0.010166	15.873	41.117
Rps7	Macrophage	1.51253	-0.4355	323521	0.385	0.001448	0.02599	68.254	73.703
Cdk2ap1	Macrophage	0	-0.1668	323505	0.385	1.8e-05	0.000782	0	23.013
Cyp4f18	Macrophage	0.36251	-0.3509	323471	0.385	0.000447	0.010817	17.46	42.511
Fdps	Macrophage	0.12734	-0.2632	323340	0.385	0.00014	0.004346	7.9365	32.361
Anapc5	Macrophage	0.07727	-0.1956	323233	0.385	9.42e-05	0.003145	6.3492	30.105
Cox6b1	Macrophage	0.78967	-0.4195	323184	0.385	0.001199	0.02251	42.857	64.73
Syf2	Macrophage	0.32618	-0.245	323183	0.385	0.000618	0.01377	20.635	47.669
Rab2a	Macrophage	0.4827	-0.3304	323111	0.384	0.000941	0.018784	28.571	56.679
Necap2	Macrophage	0.19285	-0.2052	323071	0.384	0.000246	0.006916	11.111	36.949
Ctnna1	Macrophage	0.13774	-0.2418	323065	0.384	0.000142	0.00441	7.9365	32.766
Strap	Macrophage	0.10773	-0.1786	323028	0.384	0.000106	0.003458	6.3492	30.96
Stoml2	Macrophage	0.02229	-0.1634	323011	0.384	2.98e-05	0.00118	1.5873	25.06
Mcub	Macrophage	0.07662	-0.2251	323009	0.384	6.63e-05	0.002345	4.7619	28.478
Gpx4	Macrophage	0.89311	-0.4381	322901	0.384	0.001303	0.023975	46.032	71.154
Pdlim7	Macrophage	0.08618	-0.2267	322901	0.384	9.07e-05	0.00305	6.3492	30.202
Mtpn	Macrophage	0.39002	-0.2945	322880	0.384	0.000708	0.015263	23.81	50.787
Ccl9	Macrophage	0.08339	-0.3327	322862	0.384	6.19e-05	0.002207	4.7619	28.268
Cdc5l	Macrophage	0.22669	-0.1628	322845	0.384	0.000257	0.007158	11.111	37.616
Mrps36	Macrophage	0.03286	-0.1701	322655	0.384	3.97e-05	0.00151	3.1746	26.454
Atp5g1	Macrophage	0.32962	-0.4051	322634	0.384	0.000406	0.010149	19.048	42.721
Fam104a	Macrophage	0.31873	-0.2417	322600	0.384	0.000517	0.012042	19.048	46.057
Cycs	Macrophage	0.13367	-0.2299	322560	0.384	0.000158	0.004835	9.5238	34.055
Orai1	Macrophage	0.42523	-0.2775	322491	0.384	0.000724	0.015515	23.81	52.241
Snrpd3	Macrophage	0.18776	-0.23	322473	0.384	0.000254	0.007087	12.698	37.991
H2afy	Macrophage	0.54546	-0.4086	322473	0.384	0.000746	0.01581	31.746	52.901
Psma6	Macrophage	0.29664	-0.2766	322450	0.384	0.000458	0.010989	17.46	44.618
Serp1	Macrophage	1.01956	-0.5017	322434	0.384	0.00132	0.024206	49.206	76.829
Lcn2	Macrophage	1.01586	-0.7063	322424	0.384	0.001037	0.020191	42.857	62.444
Bcap31	Macrophage	0.21454	-0.2024	322319	0.384	0.000278	0.007596	12.698	39.078
Rpl11	Macrophage	1.84569	-0.3511	322278	0.383	0.001329	0.024303	80.952	79.73
Spint1	Macrophage	0.07541	-0.3001	322187	0.383	7.26e-05	0.002509	6.3492	29.648
Arhgap45	Macrophage	0.47658	-0.2832	322145	0.383	0.000824	0.017071	28.571	56.282
Rab11a	Macrophage	0.27959	-0.256	321825	0.383	0.000446	0.010807	19.048	45.412
Ppp2r5a	Macrophage	0.424	-0.2654	321696	0.383	0.000687	0.014943	25.397	53.261
Eif4a3	Macrophage	0.07286	-0.2053	321689	0.383	7.94e-05	0.002716	6.3492	30.592
Cers6	Macrophage	0.07232	-0.2424	321665	0.383	5.54e-05	0.002005	4.7619	28.741
Myo5a	Macrophage	0.08545	-0.1734	321648	0.383	7.74e-05	0.002656	6.3492	30.487
Pstpip1	Macrophage	0.25298	-0.2656	321634	0.383	0.000311	0.008312	15.873	41.259
Jak2	Macrophage	0.24172	-0.2699	321620	0.383	0.000285	0.007718	14.286	40.33
Ndufa13	Macrophage	0.79518	-0.4081	321590	0.383	0.001032	0.020113	44.444	66.514
Ube2m	Macrophage	0.22479	-0.2463	321444	0.382	0.000287	0.00775	14.286	40.667
Sft2d2	Macrophage	0.15507	-0.2214	321403	0.382	0.000143	0.004436	9.5238	34.64
Stx8	Macrophage	0.04559	-0.1834	321135	0.382	4.89e-05	0.001816	4.7619	28.591
Srpk2	Macrophage	0.23111	-0.2617	321121	0.382	0.000248	0.006956	14.286	39.655
Hcfc1r1	Macrophage	0.19029	-0.2219	320991	0.382	0.000246	0.006901	14.286	39.745
Jpt1	Macrophage	0.32986	-0.3482	320963	0.382	0.000408	0.010175	20.635	45.81
Dhcr24	Macrophage	0	-0.1817	320891	0.382	1.3e-05	0.000582	0	23.636
Map2k1	Macrophage	0.02998	-0.1814	320793	0.382	2.25e-05	0.000935	1.5873	25.585
Slco3a1	Macrophage	0.09722	-0.2139	320769	0.382	5.51e-05	0.001995	4.7619	29.483
Klhdc4	Macrophage	0.09332	-0.246	320722	0.382	6.9e-05	0.002415	6.3492	30.712
Lmna	Macrophage	0.00608	-0.2491	320634	0.382	1.83e-05	0.000792	1.5873	24.948
Rraga	Macrophage	0.03207	-0.1843	320488	0.381	3.02e-05	0.001193	3.1746	26.964
Mrpl41	Macrophage	0.05571	-0.1739	320376	0.381	3.5e-05	0.00135	3.1746	27.676
Adprh	Macrophage	0.16534	-0.1929	320368	0.381	0.000136	0.004276	9.5238	35.472
Hnrnpd	Macrophage	0.27435	-0.2882	320349	0.381	0.000331	0.008687	17.46	44.108
Plin3	Macrophage	0.0638	-0.1866	320335	0.381	4.62e-05	0.001722	4.7619	28.988
Ndufaf8	Macrophage	0.08473	-0.166	320204	0.381	5.26e-05	0.001928	4.7619	29.745
Psmd1	Macrophage	0.05268	-0.2073	320150	0.381	4.56e-05	0.001703	4.7619	29.085
Hmgcr	Macrophage	0.07834	-0.1921	320044	0.381	5e-05	0.001847	4.7619	29.633
Adh5	Macrophage	0.11206	-0.1741	320016	0.381	7.15e-05	0.002483	6.3492	31.582
Mpc2	Macrophage	0.39313	-0.3121	319752	0.38	0.000536	0.012361	25.397	53.231
Rps10	Macrophage	2.37075	-0.3205	319706	0.38	0.001032	0.020113	88.889	90.247
Cytip	Macrophage	0.52286	-0.3561	319655	0.38	0.000552	0.012651	26.984	54.16
Pitpna	Macrophage	0.67206	-0.4367	319636	0.38	0.000721	0.015479	34.921	61.484
Glipr2	Macrophage	0.2612	-0.2722	319604	0.38	0.000193	0.00563	12.698	39.393
Sin3b	Macrophage	0.34181	-0.2458	319583	0.38	0.000383	0.009694	19.048	47.631
Pgp	Macrophage	0.13653	-0.1953	319550	0.38	9.25e-05	0.003099	7.9365	33.643
Peli2	Macrophage	0	-0.1861	319473	0.38	1.09e-05	0.000499	0	23.973
Myl12b	Macrophage	0.90155	-0.4716	319452	0.38	0.000925	0.018562	46.032	75.81
Ppp4r3b	Macrophage	0.22333	-0.1775	319375	0.38	0.000163	0.004945	11.111	38.133
Fcf1	Macrophage	0.03442	-0.1701	319365	0.38	1.9e-05	0.000816	1.5873	25.975
Nt5c	Macrophage	0.1302	-0.2133	319350	0.38	8.6e-05	0.00292	7.9365	33.373
Msrb1	Macrophage	1.63955	-0.7107	319322	0.38	0.00099	0.019442	53.968	93.043
Ccdc59	Macrophage	0.06255	-0.2037	319227	0.38	4.37e-05	0.00164	4.7619	29.663
Arpc1a	Macrophage	0.20773	-0.2277	319210	0.38	0.000206	0.00594	14.286	40.585
Acadl	Macrophage	0.07109	-0.1766	319188	0.38	4.26e-05	0.001605	4.7619	29.573
Enah	Macrophage	0	-0.2292	319158	0.38	1.04e-05	0.000483	0	24.048
Psmb2	Macrophage	0.2797	-0.3385	319156	0.38	0.000272	0.007474	17.46	43.748
Etf1	Macrophage	0.12626	-0.2238	319135	0.38	0.000103	0.003379	9.5238	34.828
Pigx	Macrophage	0.14089	-0.2173	318936	0.379	0.000108	0.0035	9.5238	35.382
Dok2	Macrophage	0.03393	-0.255	318920	0.379	1.79e-05	0.000777	1.5873	26.064
Polr2j	Macrophage	0.22503	-0.1873	318833	0.379	0.000162	0.004939	11.111	38.838
Sdhd	Macrophage	0.1438	-0.2162	318805	0.379	0.00011	0.003556	9.5238	35.675
Ppp1r11	Macrophage	0.16059	-0.2014	318797	0.379	0.000108	0.003499	9.5238	35.532
Idi1	Macrophage	0.02151	-0.2063	318741	0.379	1.71e-05	0.000749	1.5873	26.027
Eif4e2	Macrophage	0.13636	-0.2138	318668	0.379	0.000102	0.003336	9.5238	35.247
Mbd2	Macrophage	0.40379	-0.2744	318587	0.379	0.00044	0.01077	22.222	52.301
Ube2r2	Macrophage	0.14928	-0.1971	318557	0.379	0.0001	0.003309	9.5238	35.3
Tagln2	Macrophage	0.27809	-0.3469	318534	0.379	0.000184	0.005398	14.286	40.405
Tax1bp1	Macrophage	0.60331	-0.3611	318473	0.379	0.000658	0.014429	33.333	63.358
Tnfaip8l2	Macrophage	0.29389	-0.2536	318470	0.379	0.000283	0.007702	17.46	45.487
E2f2	Macrophage	0.04268	-0.2177	318416	0.379	1.7e-05	0.000743	1.5873	26.222
Eif3k	Macrophage	0.48864	-0.4126	318407	0.379	0.000435	0.010674	26.984	52.519
Dynlrb1	Macrophage	0.24823	-0.2554	318331	0.379	0.000232	0.006566	15.873	43.253
Atp8b4	Macrophage	0.15069	-0.2262	318296	0.379	9.82e-05	0.003252	9.5238	35.435
Dna2	Macrophage	0.05745	-0.1898	318280	0.379	2.69e-05	0.001102	3.1746	28.193
Nedd4	Macrophage	0.03837	-0.2322	318245	0.379	1.66e-05	0.000729	1.5873	26.259
Ppp1cc	Macrophage	0.2636	-0.2145	318141	0.379	0.00021	0.00604	14.286	42.429
Spi1	Macrophage	1.11249	-0.5216	318116	0.379	0.000823	0.017071	52.381	80.435
Sell	Macrophage	0.46165	-0.4542	317985	0.378	0.000276	0.007544	19.048	45.997
Phf5a	Macrophage	0.13762	-0.1987	317953	0.378	7.65e-05	0.002629	7.9365	34.093
Map4k4	Macrophage	0.1536	-0.243	317932	0.378	0.000114	0.003658	11.111	36.994
Mrps18a	Macrophage	0.03551	-0.168	317898	0.378	1.59e-05	0.000702	1.5873	26.342
Lilr4b	Macrophage	0.68876	-0.4041	317874	0.378	0.000627	0.013915	36.508	64.288
Plet1	Macrophage	0.1532	-0.4916	317830	0.378	5.29e-05	0.001933	7.9365	31.949
St3gal5	Macrophage	0.11509	-0.2678	317794	0.378	6.38e-05	0.002267	7.9365	33.096
Taldo1	Macrophage	1.74794	-0.5643	317397	0.378	0.00079	0.016566	71.429	92.939
Dock8	Macrophage	0.1629	-0.2169	317272	0.378	0.000106	0.003459	11.111	37.211
Med8	Macrophage	0.10466	-0.181	317255	0.377	5.07e-05	0.001869	6.3492	32.271
Psmb1	Macrophage	0.44059	-0.3877	317219	0.377	0.000358	0.009214	25.397	51.792
Pgd	Macrophage	0.79045	-0.4351	317120	0.377	0.00066	0.014462	41.27	71.357
Ppp1r2	Macrophage	0.35741	-0.2722	317003	0.377	0.000299	0.00803	20.635	49.16
4930523C07Rik	Macrophage	0.04023	-0.2741	316862	0.377	1.95e-05	0.000831	3.1746	27.924
Smim14	Macrophage	0.26655	-0.2234	316764	0.377	0.000196	0.005685	15.873	43.876
Chmp2a	Macrophage	0.57633	-0.3759	316748	0.377	0.000507	0.01191	31.746	61.724
Tsg101	Macrophage	0.05854	-0.1943	316710	0.377	2.9e-05	0.001154	4.7619	29.82
Cyb5r4	Macrophage	0.22913	-0.2231	316682	0.377	0.000161	0.004899	14.286	41.814
Milr1	Macrophage	0.17151	-0.22	316572	0.377	9.66e-05	0.003214	11.111	37.346
Slc7a11	Macrophage	0.48433	-0.5801	316523	0.377	0.000268	0.007377	26.984	48.456
Cox8a	Macrophage	1.42024	-0.4463	316473	0.377	0.000693	0.015029	66.667	84.258
Mrpl20	Macrophage	0.29421	-0.3044	316295	0.376	0.000209	0.006006	17.46	45.45
Ubl5	Macrophage	0.82127	-0.4707	316258	0.376	0.000588	0.013272	44.444	70.615
Cenpa	Macrophage	0.06912	-0.2763	316142	0.376	2.06e-05	0.000869	3.1746	28.733
Pnpla2	Macrophage	0.05737	-0.2215	316120	0.376	1.94e-05	0.000829	3.1746	28.486
Trappc4	Macrophage	0.2029	-0.2443	316119	0.376	0.000141	0.004396	14.286	41.349
Tnfrsf13b	Macrophage	0.05117	-0.2416	316064	0.376	1.92e-05	0.000821	3.1746	28.486
Trappc5	Macrophage	0.14508	-0.2432	316062	0.376	7.3e-05	0.00252	9.5238	35.847
Med28	Macrophage	0.09765	-0.204	315969	0.376	4.26e-05	0.001605	6.3492	32.519
Prkag1	Macrophage	0.08128	-0.1948	315893	0.376	2.97e-05	0.00118	4.7619	30.66
Mfge8	Macrophage	0.23198	-0.5136	315889	0.376	9.78e-05	0.003244	14.286	38.298
Id1	Macrophage	0.05545	-0.3536	315884	0.376	2.26e-05	0.00094	4.7619	29.363
Pacsin2	Macrophage	0.08968	-0.2039	315872	0.376	3.81e-05	0.001453	6.3492	31.979
1700123O20Rik	Macrophage	0.02483	-0.1908	315536	0.375	1.14e-05	0.00052	1.5873	26.822
Hsd17b10	Macrophage	0.0551	-0.2114	315405	0.375	3.22e-05	0.001263	6.3492	31.507
Nol7	Macrophage	0.18236	-0.3014	315353	0.375	9.78e-05	0.003244	12.698	38.996
Ndufs6	Macrophage	0.26147	-0.2764	315284	0.375	0.000156	0.004802	15.873	43.726
Snrpe	Macrophage	0.32656	-0.394	315270	0.375	0.000188	0.005501	20.635	45.937
Hmgn2	Macrophage	0.24024	-0.2871	315250	0.375	0.000109	0.00352	12.698	40.067
Rgs10	Macrophage	0.20661	-0.3803	315115	0.375	8.84e-05	0.002993	12.698	38.456
Map2k3	Macrophage	0.18311	-0.2574	315088	0.375	9.94e-05	0.003279	12.698	39.49
Ube2d2a	Macrophage	0.28624	-0.2355	314961	0.375	0.000167	0.005037	15.873	45.045
Ost4	Macrophage	0.30923	-0.272	314885	0.375	0.000183	0.005395	17.46	46.334
Dbi	Macrophage	0.42639	-0.4879	314687	0.374	0.000186	0.005465	23.81	46.912
Psma5	Macrophage	0.16163	-0.2835	314581	0.374	7.56e-05	0.0026	11.111	37.871
Fmnl1	Macrophage	0.29661	-0.2597	314411	0.374	0.000167	0.005037	17.46	46.019
Cox5b	Macrophage	0.65094	-0.4637	314360	0.374	0.000374	0.009534	34.921	61.604
Abhd5	Macrophage	0	-0.23	314244	0.374	5.57e-06	0.000275	0	25.217
Runx3	Macrophage	0.07088	-0.2606	314128	0.374	1.62e-05	0.000714	3.1746	29.295
Ass1	Macrophage	0.03213	-0.2927	314073	0.374	1.27e-05	0.000568	3.1746	28.306
Evi2a	Macrophage	0.32061	-0.318	313982	0.374	0.000164	0.004975	17.46	46.597
Etfa	Macrophage	0.07594	-0.2058	313963	0.374	2.06e-05	0.000869	4.7619	30.547
Atp5f1	Macrophage	0.70648	-0.4946	313959	0.374	0.000401	0.010071	36.508	65.907
Clec5a	Macrophage	0.11442	-0.3012	313653	0.373	2.83e-05	0.001147	6.3492	32.436
Ift20	Macrophage	0.10327	-0.2212	313652	0.373	3.9e-05	0.001487	7.9365	34.31
1810037I17Rik	Macrophage	0.45838	-0.3636	313509	0.373	0.000267	0.00736	25.397	55.757
Pqlc3	Macrophage	0.0665	-0.2264	313445	0.373	1.9e-05	0.000815	4.7619	30.592
Pnkp	Macrophage	0.23422	-0.2748	313402	0.373	0.000113	0.003625	15.873	43.141
Cstb	Macrophage	0.50757	-0.4584	313360	0.373	0.000267	0.00736	28.571	56.184
Srp19	Macrophage	0.13499	-0.2253	313285	0.373	4.44e-05	0.001661	7.9365	35.525
Ndufb9	Macrophage	0.66198	-0.4532	313152	0.373	0.000357	0.009202	38.095	65.405
Tuba1a	Macrophage	0.18777	-0.2854	313136	0.373	6.34e-05	0.002255	11.111	38.276
Mrpl33	Macrophage	0.87254	-0.4736	313042	0.372	0.000427	0.010522	44.444	75.87
Imp3	Macrophage	0.08739	-0.2313	312962	0.372	2.77e-05	0.001128	6.3492	32.984
Zfp106	Macrophage	0.25046	-0.2986	312873	0.372	0.000116	0.003725	15.873	44.34
Sod2	Macrophage	0.2316	-0.3196	312829	0.372	8.96e-05	0.003023	14.286	41.694
Acly	Macrophage	0.08448	-0.213	312825	0.372	2.57e-05	0.001059	6.3492	32.706
Lmo2	Macrophage	0.05046	-0.2181	312649	0.372	1.63e-05	0.000718	4.7619	30.547
Pglyrp1	Macrophage	1.04031	-0.5871	312319	0.372	0.000302	0.008107	41.27	63.141
Nfe2l2	Macrophage	0.33326	-0.3438	312298	0.372	0.000164	0.004975	22.222	49.94
Mmp8	Macrophage	0.42398	-0.6337	311665	0.371	9.87e-05	0.003262	20.635	44.483
Flna	Macrophage	0.60016	-0.3899	311644	0.371	0.000286	0.007733	31.746	64.295
Atxn10	Macrophage	0.21826	-0.2448	311599	0.371	8.16e-05	0.002789	14.286	42.609
Lta4h	Macrophage	0.16184	-0.2682	311567	0.371	4.4e-05	0.001652	9.5238	37.421
Ptpre	Macrophage	0.61675	-0.3936	311444	0.371	0.000281	0.007665	31.746	64.685
Klf6	Macrophage	0.86064	-0.4429	311386	0.371	0.000334	0.008733	36.508	73.216
Bin1	Macrophage	0.02374	-0.2204	311382	0.371	6.77e-06	0.000329	1.5873	27.871
Atp5j	Macrophage	0.6145	-0.4364	311381	0.371	0.000254	0.007099	36.508	61.634
Ccl6	Macrophage	1.2348	-0.6412	311307	0.37	0.000337	0.008782	49.206	74.43
H3f3b	Macrophage	2.16784	-0.5757	311123	0.37	0.00037	0.009482	80.952	95.63
Ncf1	Macrophage	0.69985	-0.3794	311117	0.37	0.000279	0.007633	31.746	66.019
Clic1	Macrophage	1.20901	-0.4667	311011	0.37	0.000341	0.008856	60.317	78.583
Sec11c	Macrophage	0.42776	-0.3965	310897	0.37	0.000178	0.005282	22.222	54.708
Puf60	Macrophage	0.14005	-0.2136	310829	0.37	3.15e-05	0.001237	7.9365	35.945
Akna	Macrophage	0.03367	-0.2481	310737	0.37	8.48e-06	0.000404	3.1746	29.243
Ifitm6	Macrophage	0.51841	-0.5596	310708	0.37	0.00013	0.00409	23.81	49.745
Ywhaq	Macrophage	0.16458	-0.2247	310673	0.37	3.34e-05	0.001298	7.9365	36.522
Trio	Macrophage	0.08929	-0.2675	310665	0.37	1.84e-05	0.000795	6.3492	32.939
Rgs18	Macrophage	0.06076	-0.2243	310440	0.369	9.5e-06	0.000449	3.1746	29.963
Cct5	Macrophage	0.19778	-0.3493	310389	0.369	5.29e-05	0.001933	12.698	40.337
Kdm7a	Macrophage	0.47554	-0.3705	310155	0.369	0.000182	0.005376	28.571	57.256
Card19	Macrophage	0.41432	-0.3321	310123	0.369	0.000155	0.004775	23.81	54.115
Sec61b	Macrophage	1.02648	-0.5226	310076	0.369	0.000259	0.007204	50.794	68.411
Pgls	Macrophage	0.26861	-0.3524	310063	0.369	8.44e-05	0.002873	15.873	45.412
Cops9	Macrophage	0.29418	-0.3214	309953	0.369	9.57e-05	0.003188	17.46	47.106
Alox5	Macrophage	0.18456	-0.271	309886	0.369	3.69e-05	0.001411	9.5238	38.126
Rara	Macrophage	0.21268	-0.2788	309759	0.369	4.92e-05	0.001821	12.698	40.562
Rnf130	Macrophage	0.36859	-0.3158	309660	0.368	0.000137	0.004291	22.222	53.006
Cdv3	Macrophage	0.12079	-0.2784	309523	0.368	2.99e-05	0.001185	9.5238	37.061
Arf5	Macrophage	0.72438	-0.4784	309452	0.368	0.000231	0.006531	39.683	66.957
Rbm8a	Macrophage	0.27809	-0.2744	309415	0.368	7.34e-05	0.002534	14.286	44.948
Twf2	Macrophage	0.30913	-0.3203	309188	0.368	0.000101	0.003322	19.048	49.288
Rnase6	Macrophage	0.00608	-0.2717	309126	0.368	4.1e-06	0.000209	1.5873	27.661
Csnk2b	Macrophage	0.25258	-0.2924	309080	0.368	7.36e-05	0.002535	15.873	45.517
Psmd12	Macrophage	0.06344	-0.2336	308950	0.368	1.09e-05	0.0005	4.7619	31.844
Klf2	Macrophage	0.70193	-0.5044	308830	0.367	0.000178	0.005279	34.921	61.094
Eif4ebp1	Macrophage	0.27559	-0.2902	308797	0.367	7.09e-05	0.002468	15.873	45.577
Dnajc8	Macrophage	0.30543	-0.3039	308610	0.367	8.55e-05	0.002909	17.46	48.186
Lat2	Macrophage	0	-0.2381	308543	0.367	2.64e-06	0.000141	0	26.574
Atp5c1	Macrophage	0.47895	-0.4521	308344	0.367	0.000126	0.004003	26.984	54.843
Ap2s1	Macrophage	0.32149	-0.336	308220	0.367	8.94e-05	0.003022	19.048	49.55
Ndufb6	Macrophage	0.19155	-0.2748	308162	0.367	3.6e-05	0.001385	11.111	40.082
Glrx	Macrophage	0.21549	-0.3095	308021	0.367	4.07e-05	0.001543	12.698	41.282
Rpl18	Macrophage	1.78017	-0.4681	307971	0.366	0.000238	0.006708	76.19	81.477
Abracl	Macrophage	0.49707	-0.4473	307550	0.366	0.000135	0.004239	26.984	58.508
Bbip1	Macrophage	0.13902	-0.2308	307412	0.366	1.79e-05	0.000777	7.9365	36.019
Tmsb10	Macrophage	0.59628	-0.5932	307048	0.365	9.2e-05	0.003088	30.159	52.474
Hmgb1	Macrophage	0.59894	-0.4942	307036	0.365	0.000126	0.004001	33.333	58.538
Cd177	Macrophage	0.09511	-0.5607	306939	0.365	6.82e-06	0.00033	4.7619	31.387
Ndufb8	Macrophage	0.29053	-0.3826	306750	0.365	5.29e-05	0.001933	15.873	45.757
Pygl	Macrophage	0.7536	-0.4317	306717	0.365	0.000168	0.005057	39.683	68.763
Slc9a3r1	Macrophage	0.22459	-0.2781	306657	0.365	4.23e-05	0.001596	14.286	43.591
Sec11a	Macrophage	0.13175	-0.3143	306435	0.365	2.16e-05	0.000906	11.111	38.366
Pfn1	Macrophage	2.10027	-0.4495	306379	0.365	0.000203	0.005854	82.54	93.876
Psmc3	Macrophage	0.1405	-0.2894	306209	0.364	2.01e-05	0.000851	9.5238	38.126
Mmp9	Macrophage	1.06429	-0.6442	306144	0.364	0.000136	0.004258	41.27	63.741
Mtss1	Macrophage	0.01451	-0.2738	305962	0.364	2.95e-06	0.000156	1.5873	28.748
Srebf2	Macrophage	0.09838	-0.2501	305918	0.364	1.12e-05	0.00051	6.3492	34.805
F10	Macrophage	0.06174	-0.4065	305896	0.364	6.19e-06	0.000303	4.7619	31.829
Uck2	Macrophage	0	-0.2335	305802	0.364	1.83e-06	0.000102	0	27.226
Cct2	Macrophage	0.15276	-0.3475	305762	0.364	2.01e-05	0.000851	11.111	38.636
Yy1	Macrophage	0.19791	-0.2776	305761	0.364	3.29e-05	0.00128	12.698	42.564
Dbnl	Macrophage	0.19926	-0.3228	305634	0.364	3.95e-05	0.001504	15.873	44.498
Nfu1	Macrophage	0.11555	-0.2474	305559	0.364	1.53e-05	0.000679	7.9365	37.046
Tbcb	Macrophage	0.19565	-0.3263	305425	0.363	3e-05	0.001185	12.698	42.219
Vrk1	Macrophage	0.23801	-0.4322	305343	0.363	2.88e-05	0.001152	14.286	41.979
Ndufb7	Macrophage	0.53901	-0.4687	305287	0.363	0.000112	0.003624	30.159	61.702
Acap1	Macrophage	0.06493	-0.2486	305014	0.363	6.17e-06	0.000303	4.7619	32.579
Rbx1	Macrophage	0.5649	-0.4761	305004	0.363	0.000108	0.003499	33.333	61.552
Cbfa2t3	Macrophage	0.03213	-0.3102	304741	0.363	3.71e-06	0.000191	3.1746	30.57
Arpc2	Macrophage	1.80376	-0.5081	304715	0.363	0.000163	0.004946	76.19	92.196
Wdr83os	Macrophage	0.09233	-0.2539	304671	0.363	9.15e-06	0.000432	6.3492	34.91
Dennd4a	Macrophage	0.35085	-0.3918	304654	0.363	5.49e-05	0.001993	20.635	50.03
Fam107b	Macrophage	0.1541	-0.323	304627	0.362	1.87e-05	0.000806	11.111	39.49
Fuca1	Macrophage	0.29697	-0.3435	304615	0.362	4.7e-05	0.001749	17.46	48.118
Spn	Macrophage	0.05751	-0.2736	304595	0.362	5.78e-06	0.000285	4.7619	32.639
Cebpd	Macrophage	0.54184	-0.3886	304560	0.362	9.42e-05	0.003145	26.984	59.798
Jaml	Macrophage	0.45497	-0.5406	304433	0.362	5.75e-05	0.00207	22.222	51.124
Polr2c	Macrophage	0.045	-0.226	304357	0.362	3.69e-06	0.00019	3.1746	30.847
Dusp11	Macrophage	0.13346	-0.2607	304205	0.362	1.52e-05	0.000674	9.5238	38.508
Nop53	Macrophage	0.16816	-0.283	303916	0.362	1.98e-05	0.000841	11.111	40.81
Myh9	Macrophage	0.75386	-0.5039	303886	0.362	0.000124	0.00396	41.27	72.489
Eif3c	Macrophage	0.23034	-0.367	303872	0.362	2.9e-05	0.001154	14.286	44.168
Atp5e	Macrophage	0.91154	-0.4984	303798	0.361	0.000121	0.003866	47.619	71.754
Anxa4	Macrophage	0	-0.274	303692	0.361	1.38e-06	7.89e-05	0	27.729
Susd3	Macrophage	0.02998	-0.2377	303679	0.361	2.42e-06	0.000132	1.5873	29.715
Chil3	Macrophage	0.32262	-0.6987	303612	0.361	2.8e-05	0.001138	17.46	44.22
S100a13	Macrophage	0.24437	-0.325	303593	0.361	3.57e-05	0.001376	15.873	46.762
Thbs1	Macrophage	0.13168	-0.6331	303558	0.361	7.53e-06	0.000361	7.9365	34.925
Ech1	Macrophage	0.13659	-0.2433	303432	0.361	1.25e-05	0.000562	7.9365	38.073
Lsm12	Macrophage	0.12833	-0.2771	303379	0.361	1.07e-05	0.000491	7.9365	37.136
Tpm4	Macrophage	0.34222	-0.3583	303252	0.361	4.16e-05	0.001574	17.46	49.16
Tmem154	Macrophage	0.24238	-0.3096	303062	0.361	2.67e-05	0.001097	14.286	44.625
Gng5	Macrophage	1.40452	-0.5432	302838	0.36	0.000126	0.004001	66.667	88.028
Sidt2	Macrophage	0.13965	-0.2721	302800	0.36	1.26e-05	0.000566	9.5238	38.868
Fcgr2b	Macrophage	0.32643	-0.4518	302735	0.36	3.34e-05	0.001298	17.46	47.481
Sub1	Macrophage	0.78022	-0.5364	302448	0.36	9.08e-05	0.003051	39.683	67.204
Asnsd1	Macrophage	0.07659	-0.2523	302348	0.36	4.76e-06	0.000241	4.7619	33.718
Arl2bp	Macrophage	0.04922	-0.2554	302332	0.36	4e-06	0.000205	4.7619	32.901
Cdc34	Macrophage	0.04723	-0.2653	302304	0.36	3.06e-06	0.00016	3.1746	31.739
Ptpn7	Macrophage	0	-0.2394	302180	0.36	1.12e-06	6.46e-05	0	28.088
Ahnak	Macrophage	0.18692	-0.4452	302158	0.36	1.27e-05	0.000568	11.111	39.655
Calm1	Macrophage	1.77309	-0.5197	301717	0.359	0.000109	0.003522	74.603	88.786
Copz1	Macrophage	0.03885	-0.239	301702	0.359	2.57e-06	0.000138	3.1746	31.484
Anp32b	Macrophage	0.35576	-0.4872	301496	0.359	3.19e-05	0.001252	22.222	49.175
Ndufs4	Macrophage	0.10239	-0.2665	301493	0.359	8.04e-06	0.000384	7.9365	37.429
Dap	Macrophage	0.11952	-0.2389	301321	0.359	6.72e-06	0.000328	6.3492	36.544
Psmc4	Macrophage	0.07352	-0.2622	301117	0.358	4.02e-06	0.000206	4.7619	34.01
Gyg	Macrophage	0.08812	-0.2799	301094	0.358	6.83e-06	0.00033	7.9365	36.867
Leprotl1	Macrophage	0.19325	-0.2955	301024	0.358	1.59e-05	0.000702	12.698	42.886
Coro1c	Macrophage	0.09444	-0.2743	300858	0.358	5.31e-06	0.000265	6.3492	35.682
Arpp19	Macrophage	0.33254	-0.3904	300848	0.358	3.39e-05	0.001313	19.048	51.244
Hdac1	Macrophage	0.02483	-0.2384	300627	0.358	1.59e-06	9.01e-05	1.5873	30.435
Mkrn1	Macrophage	0.38341	-0.3799	300605	0.358	4.24e-05	0.001599	22.222	55.202
Slc38a2	Macrophage	0.18913	-0.3069	300336	0.357	1.2e-05	0.000545	11.111	41.574
Sars	Macrophage	0.01046	-0.2547	300170	0.357	1.3e-06	7.45e-05	1.5873	30.022
Tiam1	Macrophage	0	-0.2568	300069	0.357	8.42e-07	5e-05	0	28.591
Siva1	Macrophage	0.10252	-0.2791	300035	0.357	4.75e-06	0.00024	6.3492	35.892
N4bp1	Macrophage	0.25788	-0.3527	299863	0.357	1.69e-05	0.00074	14.286	45.105
Ndufs5	Macrophage	0.26484	-0.3805	299860	0.357	2.23e-05	0.000926	15.873	47.961
Cdkn1a	Macrophage	0.13221	-0.4702	299485	0.356	5.98e-06	0.000295	9.5238	37.781
Cyba	Macrophage	2.40459	-0.3918	299136	0.356	7.76e-05	0.002658	90.476	95.367
Mpc1	Macrophage	0.51461	-0.5082	299075	0.356	4.09e-05	0.00155	26.984	58.696
C3	Macrophage	0.37587	-0.5139	298972	0.356	1.96e-05	0.000836	19.048	48.103
Rbpj	Macrophage	0.16685	-0.3522	298936	0.356	9.6e-06	0.000452	11.111	41.642
Psmb4	Macrophage	0.29517	-0.4385	298667	0.355	2.04e-05	0.000862	19.048	49.085
Bcl2a1b	Macrophage	0.33068	-0.5524	298589	0.355	1.69e-05	0.00074	17.46	47.136
Ly6c2	Macrophage	0.15422	-0.6085	298519	0.355	5.13e-06	0.000258	11.111	37.886
Aes	Macrophage	0.32922	-0.3878	298086	0.355	2.22e-05	0.000926	17.46	51.267
Ggh	Macrophage	0.14918	-0.2939	297845	0.354	5.74e-06	0.000284	7.9365	39.355
Myo1f	Macrophage	0.46797	-0.4049	297757	0.354	3.73e-05	0.001423	28.571	60.84
Nudt21	Macrophage	0.0348	-0.2745	297683	0.354	1.43e-06	8.13e-05	3.1746	32.316
Mical1	Macrophage	0.07405	-0.2821	297598	0.354	2.46e-06	0.000134	4.7619	34.843
Lasp1	Macrophage	0.26832	-0.3479	297487	0.354	1.49e-05	0.000665	15.873	47.714
Samsn1	Macrophage	0.13711	-0.4373	297452	0.354	4.78e-06	0.000241	9.5238	38.621
Cd37	Macrophage	0.20052	-0.3332	297385	0.354	9.55e-06	0.00045	12.698	43.673
Actb	Macrophage	4.2018	-0.2536	297118	0.354	5.88e-05	0.002116	100	99.843
Wdr1	Macrophage	0.36417	-0.4302	296952	0.353	2.38e-05	0.000985	20.635	54.745
Rnaseh2c	Macrophage	0.21764	-0.3585	296891	0.353	1.11e-05	0.000507	14.286	45.735
1810058I24Rik	Macrophage	0.41518	-0.3842	296866	0.353	2.73e-05	0.001117	22.222	57.256
Kctd20	Macrophage	0.06598	-0.3112	296835	0.353	1.97e-06	0.00011	4.7619	34.468
Rala	Macrophage	0.16288	-0.3088	296778	0.353	6.73e-06	0.000328	11.111	41.732
Commd1	Macrophage	0.03115	-0.262	296755	0.353	1.26e-06	7.22e-05	3.1746	32.549
Mxd1	Macrophage	0.56971	-0.5209	296703	0.353	2.65e-05	0.001089	25.397	57.151
Ppm1m	Macrophage	0.07432	-0.2698	296639	0.353	2.3e-06	0.000126	4.7619	35.405
Cox4i1	Macrophage	1.49595	-0.5005	296140	0.352	4.92e-05	0.001821	66.667	83.028
Rplp0	Macrophage	1.87617	-0.5371	296128	0.352	4.89e-05	0.001816	80.952	82.519
Tubb4b	Macrophage	0.17913	-0.4317	296020	0.352	5.49e-06	0.000272	11.111	41.207
Cebpb	Macrophage	1.13917	-0.6263	295973	0.352	4.55e-05	0.001702	49.206	77.774
Ppp1ca	Macrophage	0.74847	-0.5201	295655	0.352	3.63e-05	0.001394	39.683	68.733
Ifitm3	Macrophage	1.30217	-0.6631	295558	0.352	4.27e-05	0.001607	55.556	77.474
Naaa	Macrophage	0.18278	-0.435	295395	0.351	5.21e-06	0.000261	11.111	41.612
Coro2a	Macrophage	0.04786	-0.3229	295287	0.351	1.12e-06	6.46e-05	3.1746	33.298
Mapk3	Macrophage	0.26551	-0.3169	295136	0.351	1.12e-05	0.000509	15.873	48.643
Ndufa8	Macrophage	0.19725	-0.3582	294958	0.351	7.45e-06	0.000358	12.698	45.022
Sema4a	Macrophage	0.27901	-0.3353	294892	0.351	1.04e-05	0.000482	14.286	48.313
Calm2	Macrophage	0.6816	-0.5532	294295	0.35	2.89e-05	0.001154	38.095	67.706
Wfdc21	Macrophage	0.73057	-0.8427	294236	0.35	1.74e-05	0.000762	33.333	56.357
Scimp	Macrophage	0	-0.3816	293990	0.35	3.61e-07	2.27e-05	0	30.037
Akap13	Macrophage	0.57696	-0.4566	293886	0.35	2.61e-05	0.001075	31.746	66.402
Hp	Macrophage	0.88658	-0.6631	293872	0.35	2.39e-05	0.000987	36.508	63.921
S100a10	Macrophage	0.38519	-0.741	293654	0.349	6.73e-06	0.000328	22.222	46.019
Alcam	Macrophage	0.0951	-0.3696	292817	0.348	2.04e-06	0.000113	7.9365	38.553
Creb5	Macrophage	0.04076	-0.4151	292692	0.348	6.97e-07	4.18e-05	3.1746	33.456
Adam8	Macrophage	0.33934	-0.431	292622	0.348	1.05e-05	0.000486	19.048	52.729
Adipor2	Macrophage	0.18376	-0.3468	292482	0.348	4.66e-06	0.000236	12.698	44.603
Bri3bp	Macrophage	0.03262	-0.3109	292437	0.348	5.15e-07	3.18e-05	1.5873	32.459
Flot1	Macrophage	0.18154	-0.336	292299	0.348	3.99e-06	0.000205	11.111	43.628
Psma7	Macrophage	0.52737	-0.5595	292162	0.348	1.51e-05	0.000672	26.984	59.505
Lamtor2	Macrophage	0.28803	-0.4072	291967	0.347	7.86e-06	0.000377	15.873	50.465
Magoh	Macrophage	0.10737	-0.3267	291939	0.347	1.92e-06	0.000107	7.9365	39.138
Mapkapk2	Macrophage	0.22895	-0.3625	291763	0.347	5.34e-06	0.000267	14.286	46.859
Psmd8	Macrophage	0.23978	-0.4372	290568	0.346	4.74e-06	0.00024	14.286	47.616
Uqcrq	Macrophage	0.37412	-0.5105	290536	0.346	8.71e-06	0.000412	22.222	54.655
Lims1	Macrophage	0.2147	-0.3313	290074	0.345	3.93e-06	0.000202	12.698	46.679
Sra1	Macrophage	0.0881	-0.2864	289617	0.345	8.6e-07	5.09e-05	4.7619	37.166
Pbxip1	Macrophage	0.40561	-0.3979	289478	0.344	8.51e-06	0.000404	20.635	56.829
Mrpl30	Macrophage	0.09229	-0.3307	289399	0.344	1.1e-06	6.34e-05	6.3492	38.658
Snrpc	Macrophage	0.15218	-0.3548	289002	0.344	2.21e-06	0.000121	11.111	43.531
Ndufa1	Macrophage	0.18557	-0.3447	288984	0.344	2.64e-06	0.000141	11.111	44.925
Asap1	Macrophage	0.18521	-0.3874	288327	0.343	2.58e-06	0.000139	12.698	45.645
Ccnd3	Macrophage	0.3727	-0.4475	287944	0.343	6.91e-06	0.000333	23.81	57.376
Myl12a	Macrophage	0.52285	-0.52	287343	0.342	8.51e-06	0.000404	31.746	63.028
Ifitm1	Macrophage	1.6117	-0.9049	287262	0.342	1.39e-05	0.000618	66.667	85.397
Mrpl43	Macrophage	0.10783	-0.3526	287084	0.342	1.05e-06	6.1e-05	7.9365	40.93
S100a4	Macrophage	0.44502	-0.7758	286923	0.341	3.05e-06	0.000159	25.397	49.288
Tkt	Macrophage	0.74817	-0.6384	286731	0.341	9.93e-06	0.000466	38.095	69.798
Atp5l	Macrophage	0.99859	-0.6722	286185	0.341	1.12e-05	0.00051	46.032	79.963
Uqcrfs1	Macrophage	0.10128	-0.3496	286175	0.341	6.66e-07	4.01e-05	6.3492	39.28
Rbm3	Macrophage	0.66243	-0.6229	286067	0.34	6.82e-06	0.00033	34.921	62.556
Sf3b6	Macrophage	0.25251	-0.4344	285872	0.34	2.97e-06	0.000157	17.46	50.885
Jund	Macrophage	0.80101	-0.6937	285100	0.339	8.52e-06	0.000404	36.508	73.576
Nudt4	Macrophage	0.3183	-0.4264	284668	0.339	2.69e-06	0.000144	17.46	52.039
Cox7b	Macrophage	0.3188	-0.5439	284558	0.339	2.5e-06	0.000135	17.46	51.454
Ltb4r1	Macrophage	0.10766	-0.4477	284490	0.339	5.7e-07	3.51e-05	7.9365	40.202
Ube2s	Macrophage	0.14828	-0.4369	284301	0.338	7.58e-07	4.52e-05	9.5238	42.106
Usmg5	Macrophage	0.19428	-0.4023	284228	0.338	1.39e-06	7.93e-05	12.698	46.507
Tarm1	Macrophage	0.12979	-0.4816	283709	0.338	5.62e-07	3.47e-05	7.9365	40.975
Cuedc2	Macrophage	0.0388	-0.3236	283693	0.338	2.08e-07	1.35e-05	3.1746	36.034
Tomm22	Macrophage	0.30885	-0.4545	283527	0.337	2.82e-06	0.00015	19.048	54.91
Ndufb11	Macrophage	0.30832	-0.4959	283346	0.337	2.35e-06	0.000129	19.048	53.058
Ier3	Macrophage	0.45027	-0.632	282977	0.337	2.84e-06	0.000151	22.222	56.222
Psma2	Macrophage	0.29187	-0.4818	282972	0.337	2.08e-06	0.000115	15.873	52.391
Tes	Macrophage	0.07053	-0.387	282913	0.337	3.46e-07	2.18e-05	6.3492	39.168
Csf2rb	Macrophage	0.72707	-0.6489	282830	0.337	4.55e-06	0.000231	38.095	64.985
Arpc4	Macrophage	0.30127	-0.4618	282345	0.336	2.21e-06	0.000121	17.46	54.34
Slk	Macrophage	0.10905	-0.3683	281676	0.335	4.22e-07	2.63e-05	7.9365	41.567
Eno1	Macrophage	0.36998	-0.4849	281642	0.335	2.4e-06	0.000131	20.635	56.979
Ppp1r12a	Macrophage	0.27205	-0.3777	281277	0.335	1.5e-06	8.5e-05	15.873	52.001
Psmb5	Macrophage	0.28976	-0.5132	280977	0.334	1.47e-06	8.34e-05	17.46	52.339
Rab24	Macrophage	0.10072	-0.3387	280934	0.334	3.33e-07	2.1e-05	6.3492	41.042
Pet100	Macrophage	0.08978	-0.3351	280857	0.334	2.3e-07	1.48e-05	4.7619	39.16
Trir	Macrophage	0.22333	-0.4238	280599	0.334	1.05e-06	6.1e-05	14.286	49.663
Sri	Macrophage	0.40274	-0.5367	280453	0.334	2.33e-06	0.000128	23.81	59.565
Fau	Macrophage	3.2398	-0.4545	280181	0.333	4.87e-06	0.000245	96.825	99.693
Lrrfip2	Macrophage	0.06895	-0.3342	280088	0.333	1.75e-07	1.15e-05	4.7619	38.561
Snx20	Macrophage	0.35188	-0.5109	279997	0.333	1.72e-06	9.63e-05	19.048	56.237
Ffar2	Macrophage	0.01316	-0.4497	279821	0.333	6.79e-08	4.76e-06	1.5873	34.805
Anxa11	Macrophage	0.13434	-0.3798	279726	0.333	4.23e-07	2.63e-05	9.5238	43.868
Rps27a	Macrophage	2.89664	-0.3144	279364	0.332	4.29e-06	0.000219	98.413	96.424
Plec	Macrophage	0.09725	-0.3976	278626	0.332	2.33e-07	1.49e-05	7.9365	41.544
Rex1bd	Macrophage	0.02362	-0.3603	278464	0.331	7.69e-08	5.34e-06	3.1746	36.417
Calm3	Macrophage	0.48473	-0.5889	278374	0.331	2.04e-06	0.000113	28.571	63.328
Slfn2	Macrophage	0.92642	-0.6862	278122	0.331	3.29e-06	0.000171	47.619	81.934
Ccr1	Macrophage	0.64305	-0.6151	277151	0.33	2.15e-06	0.000119	30.159	69.453
Cish	Macrophage	0.10181	-0.5166	276854	0.329	1.69e-07	1.11e-05	7.9365	41.694
Tecr	Macrophage	0.19588	-0.4245	276649	0.329	4.68e-07	2.91e-05	12.698	48.823
Gsr	Macrophage	1.01831	-0.7129	276424	0.329	2.48e-06	0.000135	44.444	81.012
Ube2l3	Macrophage	0.28726	-0.4936	276225	0.329	6.91e-07	4.15e-05	15.873	53.193
Fam96a	Macrophage	0.10473	-0.4258	275906	0.328	1.4e-07	9.32e-06	6.3492	41.709
Napsa	Macrophage	0.41058	-0.7351	275648	0.328	6.12e-07	3.75e-05	23.81	52.954
Fis1	Macrophage	0.36459	-0.4924	275437	0.328	1.05e-06	6.1e-05	22.222	60.322
Cnih4	Macrophage	0.16221	-0.4251	275252	0.328	2.85e-07	1.82e-05	11.111	46.987
Gmfg	Macrophage	1.07896	-0.6894	275228	0.327	2.16e-06	0.000119	50.794	86.282
Rasgrp4	Macrophage	0.24872	-0.4457	275151	0.327	4.83e-07	2.99e-05	14.286	51.522
Pgam1	Macrophage	0.38009	-0.5624	274281	0.326	7.75e-07	4.61e-05	22.222	58.763
Slc16a3	Macrophage	0.14178	-0.4443	274199	0.326	1.46e-07	9.71e-06	7.9365	43.891
Ltb	Macrophage	0.49278	-0.6336	273893	0.326	8.59e-07	5.09e-05	23.81	61.364
Rpl9	Macrophage	1.76321	-0.5802	272733	0.325	1.44e-06	8.17e-05	76.19	86.199
Diaph1	Macrophage	0.40183	-0.5257	272603	0.324	7.02e-07	4.2e-05	22.222	61.717
Bag1	Macrophage	0.15167	-0.4505	271547	0.323	1.14e-07	7.63e-06	7.9365	45.547
Mapk13	Macrophage	0.02151	-0.3969	271129	0.323	1.96e-08	1.43e-06	1.5873	37.241
Snx3	Macrophage	0.23979	-0.5479	269698	0.321	1.81e-07	1.19e-05	15.873	51.739
Aprt	Macrophage	0.32214	-0.6201	269170	0.32	2.11e-07	1.37e-05	19.048	54.138
Prelid1	Macrophage	0.29534	-0.5938	268263	0.319	1.99e-07	1.3e-05	17.46	55.277
Eif5a	Macrophage	0.53753	-0.6785	267675	0.319	3.27e-07	2.07e-05	31.746	63.351
Pxn	Macrophage	0.18154	-0.4499	267325	0.318	9.15e-08	6.27e-06	12.698	49.805
Esd	Macrophage	0.2965	-0.5542	267300	0.318	1.63e-07	1.08e-05	17.46	55.06
Ncf4	Macrophage	0.40925	-0.5779	267265	0.318	2.78e-07	1.77e-05	23.81	61.912
Riok3	Macrophage	0.15736	-0.4501	267218	0.318	7.73e-08	5.36e-06	11.111	48.696
H2afz	Macrophage	1.22298	-0.7196	265632	0.316	3.82e-07	2.39e-05	60.317	76.649
Tuba4a	Macrophage	0.05372	-0.487	265525	0.316	1.5e-08	1.1e-06	4.7619	41.229
Pim1	Macrophage	0.55517	-0.6915	264845	0.315	2.42e-07	1.55e-05	26.984	67.279
Cd9	Macrophage	0.90419	-0.7665	264519	0.315	3.16e-07	2.01e-05	46.032	76.957
Psmb3	Macrophage	0.28162	-0.5819	263884	0.314	9.65e-08	6.55e-06	19.048	56.244
Ckap4	Macrophage	0.1409	-0.5443	260174	0.31	1.67e-08	1.22e-06	9.5238	47.849
Atp5o.1	Macrophage	0.0892	-0.558	259096	0.308	7.83e-09	5.91e-07	6.3492	44.775
S100a11	Macrophage	2.08298	-1.118	257391	0.306	1.07e-07	7.22e-06	68.254	96.634
Cnn2	Macrophage	0.41144	-0.5881	256453	0.305	4.46e-08	3.15e-06	22.222	64.4
Cmtm6	Macrophage	0.19116	-0.5173	256448	0.305	1.42e-08	1.04e-06	11.111	52.016
Ier2	Macrophage	0.65452	-0.722	253832	0.302	4.4e-08	3.12e-06	31.746	75.06
Gsn	Macrophage	0.47812	-0.7475	252606	0.301	2.51e-08	1.82e-06	23.81	67.084
Sem1	Macrophage	1.24569	-0.7435	252387	0.3	4.13e-08	2.93e-06	58.73	85.96
Degs1	Macrophage	0.26948	-0.5433	251268	0.299	9.38e-09	7.02e-07	14.286	57.526
Rnh1	Macrophage	0.08716	-0.6003	248629	0.296	1.19e-09	9.95e-08	6.3492	46.807
Pgk1	Macrophage	0.22817	-0.6466	246361	0.293	3.18e-09	2.55e-07	15.873	56.739
Serf2	Macrophage	1.92782	-0.4989	245798	0.292	1.24e-08	9.19e-07	84.127	91.709
Gnai2	Macrophage	1.74346	-0.7231	245569	0.292	1.19e-08	8.85e-07	74.603	93.103
Plp2	Macrophage	0.15595	-0.5538	244586	0.291	1.38e-09	1.14e-07	9.5238	53.081
Lyz2	Macrophage	1.91042	-1.1409	244301	0.291	9.24e-09	6.93e-07	76.19	90.052
Aldoa	Macrophage	0.76685	-0.8658	243279	0.289	6.36e-09	4.94e-07	38.095	77.894
Tspo	Macrophage	0.71983	-0.783	242251	0.288	4.34e-09	3.43e-07	38.095	72.496
Emb	Macrophage	0.57498	-0.8449	241785	0.288	4.04e-09	3.21e-07	28.571	73.073
Mcemp1	Macrophage	0.41512	-0.6998	241452	0.287	2.63e-09	2.14e-07	22.222	66.147
Il1r2	Macrophage	0.28696	-0.8155	241369	0.287	1.28e-09	1.07e-07	15.873	58.013
Emilin2	Macrophage	0.3208	-0.7378	238399	0.284	1.07e-09	8.97e-08	19.048	62.534
Hmgb2	Macrophage	0.89361	-0.8976	237037	0.282	1.95e-09	1.59e-07	44.444	80.367
Plaur	Macrophage	0.0894	-0.6072	236500	0.281	1.46e-10	1.38e-08	6.3492	50.232
Lsp1	Macrophage	0.92071	-1.0156	235291	0.28	1.5e-09	1.23e-07	39.683	85.615
Anxa2	Macrophage	0.77489	-0.9583	234708	0.279	1.29e-09	1.07e-07	33.333	83.433
Prdx6	Macrophage	0.22557	-0.662	234696	0.279	3.45e-10	3.03e-08	14.286	59.085
Arpc3	Macrophage	1.15	-0.8694	232588	0.277	8.76e-10	7.41e-08	55.556	87.024
Fxyd5	Macrophage	1.35379	-1.047	232437	0.277	8.79e-10	7.42e-08	57.143	92.466
Arhgdib	Macrophage	1.21839	-0.9304	230879	0.275	6.11e-10	5.29e-08	55.556	86.342
Anxa1	Macrophage	0.45438	-0.9358	230532	0.274	3.04e-10	2.69e-08	23.81	68.028
Cd63	Macrophage	0.22411	-0.8654	228977	0.272	7.92e-11	7.69e-09	12.698	57.384
Prdx5	Macrophage	1.16647	-1.0587	226461	0.269	2.47e-10	2.2e-08	50.794	88.478
Arpc1b	Macrophage	1.56801	-0.8931	225073	0.268	1.89e-10	1.7e-08	68.254	93.673
Emp3	Macrophage	0.4825	-0.9284	224963	0.268	1.03e-10	9.83e-09	25.397	69.993
Ubb	Macrophage	2.04104	-0.773	223919	0.266	1.49e-10	1.4e-08	82.54	96.687
Lgals3	Macrophage	1.96248	-0.9371	213093	0.254	1.36e-11	1.36e-09	80.952	90.99
Pkm	Macrophage	0.8112	-1.0585	212836	0.253	1.19e-11	1.2e-09	38.095	84.768
Cd24a	Macrophage	0.41426	-0.99	206689	0.246	1.83e-12	1.93e-10	23.81	72.219
Vim	Macrophage	0.80742	-1.1589	206571	0.246	2.19e-12	2.28e-10	39.683	76.102
Alox5ap	Macrophage	1.1878	-1.1982	203360	0.242	1.45e-12	1.54e-10	50.794	91.867
Myl6	Macrophage	1.66184	-0.863	202619	0.241	1.22e-12	1.31e-10	73.016	92.624
Actg1	Macrophage	2.64921	-0.8345	189702	0.226	5.34e-14	6.35e-12	90.476	97.751
Sh3bgrl3	Macrophage	1.80574	-0.8926	184935	0.22	1.59e-14	1.96e-12	77.778	94.175
Itgam	Macrophage	0.23439	-0.9771	184638	0.22	5.76e-15	7.21e-13	14.286	68.973
Cd52	Macrophage	2.11723	-1.2818	176052	0.209	1.6e-15	2.05e-13	74.603	98.403
Coro1a	Macrophage	1.19701	-1.411	173484	0.206	8.05e-16	1.04e-13	49.206	94.355
Capg	Macrophage	0.17429	-1.1961	170781	0.203	1.16e-16	1.54e-14	9.5238	67.534
H3f3a	Macrophage	1.99078	-0.9835	167995	0.2	1.84e-16	2.45e-14	79.365	97.676
Gapdh	Macrophage	0.93359	-1.3356	153362	0.182	2.74e-18	4.07e-16	44.444	86.064
S100a6	Macrophage	1.71756	-1.9177	148990	0.177	8.57e-19	1.28e-16	61.905	96.402

## Sheet: Data 1.3 DEGscRNAseq_Mono
Supplementary Data 1.3: Single cell RNAseq: Differentially expressed genes
(DEGs) for each identified cell type cluster compared to all other clusters.
Monocytes
feature	group	avgExpr	logFC	statistic	auc	pval	padj	pct_in	pct_out
Ifitm3	Monocyte	3.90708	2.01985	6167793	0.961572	3.8e-271	6.21e-268	99.3964	76.5225
Plac8	Monocyte	3.1341	2.80843	6.10973e+06	0.952519	0	0	94.9698	19.2081
Lyz2	Monocyte	5.44207	2.48839	6014078	0.937607	2.24e-241	2.67e-238	99.3964	89.625
Ms4a6c	Monocyte	2.25969	1.98059	5990458	0.933925	0	0	92.1529	23.6092
Tpt1	Monocyte	4.35332	0.998097	5973577	0.931293	2.73e-234	3.14e-231	100	98.1249
Smpdl3a	Monocyte	1.93106	1.68834	5834411	0.909597	0	0	89.336	19.0764
Rps14	Monocyte	3.85573	1.24398	5819833	0.907324	2.25e-209	2.18e-206	100	90.1751
Cybb	Monocyte	2.91223	2.01242	5.77831e+06	0.900851	1.39e-232	1.55e-229	98.994	47.4585
Crip1	Monocyte	2.89033	2.15	5741786	0.895156	1.75e-248	2.36e-245	90.5433	38.7417
Psap	Monocyte	3.50103	1.46727	5731478	0.893549	3.85e-196	3.32e-193	100	83.9764
Tmsb10	Monocyte	3.00587	1.8892	5716940	0.891283	2.31e-216	2.39e-213	95.3722	50.7128
Pld4	Monocyte	1.60289	1.40821	5.70524e+06	0.88946	0	0	84.7082	22.1525
Gpx1	Monocyte	3.0752	1.154	5.63353e+06	0.878279	1.75e-181	1.29e-178	100	83.1319
Ccr2	Monocyte	2.15228	1.88676	5.60599e+06	0.873985	0	0	81.2877	20.5563
Ctss	Monocyte	2.50607	1.55905	5574325	0.869049	1.58e-199	1.45e-196	98.3903	46.2808
Ly6e	Monocyte	2.71786	1.47025	5550439	0.865325	8.51e-179	6e-176	98.7928	60.0341
Npc2	Monocyte	2.31063	1.38417	5.53048e+06	0.862213	1.45e-179	1.05e-176	90.9457	56.1289
Rps24	Monocyte	3.97844	1.32099	5515737	0.859915	4.49e-164	2.85e-161	100	87.4632
Rpl18a	Monocyte	3.60375	1.13979	5514169	0.85967	8.08e-164	4.92e-161	100	88.0056
Cx3cr1	Monocyte	1.30942	1.27557	5496160	0.856863	0	0	73.2394	2.83589
Apoe	Monocyte	2.74596	2.51077	5.49343e+06	0.856437	0	0	77.666	14.4971
Pou2f2	Monocyte	1.55722	1.42948	5465529	0.852087	0	0	76.66	10.5377
Ctsb	Monocyte	2.10853	1.33557	5.44003e+06	0.848112	4.76e-170	3.21e-167	93.5614	52.1463
Rps29	Monocyte	3.58815	1.1071	5.43599e+06	0.847482	4.63e-153	2.48e-150	100	87.6492
Ahnak	Monocyte	2.02276	1.44634	5428420	0.846302	2.57e-194	2.16e-191	84.7082	37.7809
Lamp1	Monocyte	2.11748	1.26192	5.41803e+06	0.844682	5.92e-164	3.68e-161	92.5553	54.8427
Fn1	Monocyte	1.98185	1.89848	5363046	0.83611	0	0	70.2213	6.25291
Ms4a6b	Monocyte	1.21702	1.16698	5.36151e+06	0.835871	0	0	70.2213	6.98125
Rpl37a	Monocyte	3.38592	1.08661	5.34826e+06	0.833805	1.27e-141	6.27e-139	99.7988	84.6506
Rps9	Monocyte	4.01016	0.720876	5.33819e+06	0.832235	7.26e-140	3.47e-137	100	97.9312
Itga4	Monocyte	1.56726	1.26799	5.33127e+06	0.831157	1.57e-248	2.22e-245	81.6901	21.4474
Rps11	Monocyte	3.64005	1.35445	5.31922e+06	0.829277	3.49e-138	1.59e-135	100	81.559
Rpl35a	Monocyte	3.54249	1.13852	5305831	0.82719	4.38e-136	1.97e-133	100	85.3634
S100a4	Monocyte	2.72952	1.57058	5296224	0.825692	1.65e-154	9.16e-152	92.7565	47.4973
Zeb2	Monocyte	2.04438	1.26485	5234180	0.81602	2.23e-144	1.14e-141	91.1469	48.5666
Ifi27l2a	Monocyte	2.12833	1.61477	5229485	0.815288	9.11e-187	6.9e-184	80.4829	29.126
B2m	Monocyte	2.98934	0.941218	5.20164e+06	0.810947	7.45e-123	2.79e-120	100	90.5393
Fau	Monocyte	4.21567	0.543637	5198179	0.810407	2.42e-122	8.93e-120	100	99.6668
F13a1	Monocyte	1.46427	1.3926	5172783	0.806448	0	0	64.7887	5.26112
Rpl34	Monocyte	3.24029	1.05211	5.16775e+06	0.805663	2.83e-119	1.02e-116	99.1952	82.3183
Ccl9	Monocyte	1.6057	1.23706	5166550	0.805476	3.19e-187	2.48e-184	77.2636	26.2669
Rps16	Monocyte	3.70467	1.00415	5148974	0.802736	1.51e-116	5.21e-114	100	90.795
Rpl7	Monocyte	3.08583	1.12559	5.14521e+06	0.802149	2.74e-117	9.54e-115	99.7988	76.9332
Ifngr1	Monocyte	1.53364	1.06654	5142531	0.801731	4.16e-143	2.08e-140	80.8853	40.6013
Rack1	Monocyte	3.05698	1.35458	5127670	0.799414	9.07e-118	3.2e-115	99.1952	66.7829
Rps13	Monocyte	3.34981	1.01818	5116931	0.79774	4.67e-113	1.53e-110	99.5976	84.976
Rps4x	Monocyte	3.43416	1.46549	5106531	0.796119	8.08e-114	2.67e-111	99.1952	71.5714
Rps23	Monocyte	3.39006	1.20633	5.09282e+06	0.793982	1.07e-110	3.38e-108	99.7988	80.172
Ms4a4c	Monocyte	1.17107	1.08313	5.09157e+06	0.793786	0	0	63.9839	10.313
Rps27	Monocyte	2.97777	0.796852	5088368	0.793287	1.4e-109	4.34e-107	99.1952	88.455
Rpl30	Monocyte	3.34922	0.976623	5085061	0.792772	2.68e-109	8.25e-107	99.5976	86.3629
Rpl26	Monocyte	3.41051	1.20807	5074669	0.791152	1.2e-108	3.62e-106	99.7988	79.8931
Rps15	Monocyte	3.02937	1.12276	5.07196e+06	0.79073	4.67e-109	1.42e-106	99.7988	75.0194
Rpl27a	Monocyte	3.56758	1.11618	5070904	0.790565	1.05e-107	3.08e-105	99.7988	85.991
Rpl10	Monocyte	3.04498	1.28741	5068833	0.790242	3.17e-110	9.95e-108	97.9879	68.6038
Ly86	Monocyte	1.2599	0.98083	5.05916e+06	0.788733	3.34e-162	2e-159	71.2274	27.9172
Rpl18	Monocyte	3.35273	1.14931	5057680	0.788503	1.27e-106	3.69e-104	99.5976	80.7531
Xist	Monocyte	1.78422	1.18888	5056488	0.788317	3.36e-149	1.77e-146	82.495	31.5667
Eef1a1	Monocyte	3.70953	1.20166	5.04703e+06	0.786843	5.05e-105	1.44e-102	100	85.8128
Rps15a	Monocyte	3.32432	1.262	5033852	0.784788	1.25e-104	3.5e-102	99.7988	75.5773
Rpl39	Monocyte	3.04641	1.21482	5019841	0.782604	6.21e-104	1.69e-101	98.994	71.1762
Adgre5	Monocyte	1.70971	1.1496	5.01459e+06	0.781785	2.69e-138	1.25e-135	82.8974	33.3411
Clec4a3	Monocyte	1.11028	0.96642	4.9862e+06	0.777359	1.12e-220	1.2e-217	64.3863	15.7369
Psma7	Monocyte	2.00181	0.952863	4.98481e+06	0.777143	7.81e-105	2.2e-102	91.7505	58.1048
Rps5	Monocyte	3.29518	1.34705	4982701	0.776814	9.85e-100	2.39e-97	99.3964	71.4474
Rps28	Monocyte	2.5018	1.11754	4.97058e+06	0.774924	1.01e-101	2.6e-99	96.9819	61.0026
Rpl22	Monocyte	2.63311	1.16909	4970455	0.774904	3.74e-101	9.44e-99	98.3903	62.2889
Rplp2	Monocyte	3.15227	1.02163	4.96839e+06	0.774582	8.19e-97	1.93e-94	99.5976	80.234
Lrp1	Monocyte	1.00821	0.893531	4.95996e+06	0.773268	3.37e-242	4.19e-239	62.173	13.2961
Gngt2	Monocyte	1.75891	1.20756	4953735	0.772298	7.99e-118	2.85e-115	75.8551	40.1519
Rpl24	Monocyte	2.92694	1.04033	4950544	0.7718	1.47e-95	3.39e-93	98.7928	75.0891
Rpl19	Monocyte	3.59995	1.14408	4949886	0.771698	1.69e-94	3.82e-92	99.7988	84.4491
Rps10	Monocyte	3.58306	0.927688	4941197	0.770343	2.35e-93	5.25e-91	99.7988	89.8729
Rpl38	Monocyte	2.63125	1.0013	4.92337e+06	0.767563	1.23e-93	2.76e-91	98.3903	69.952
Ctsh	Monocyte	1.58766	0.861705	4.91085e+06	0.765612	4.64e-103	1.22e-100	82.6962	48.3109
Mpeg1	Monocyte	1.80195	1.0162	4.90947e+06	0.765397	3.11e-101	7.91e-99	86.3179	50.2402
Irf8	Monocyte	1.16991	0.919397	4.90716e+06	0.765036	3.99e-146	2.06e-143	67.2032	25.3061
Klf4	Monocyte	1.06276	0.952124	4904597	0.764637	2.76e-211	2.76e-208	60.5634	14.8071
Rpl13	Monocyte	3.94166	1.18843	4890068	0.762372	4.45e-88	8.97e-86	100	88.5557
Rpl5	Monocyte	2.78316	1.15755	4.8893e+06	0.762252	6.69e-91	1.44e-88	100	66.3877
Rps27a	Monocyte	3.87558	0.691626	4.88495e+06	0.761574	1.92e-87	3.82e-85	100	96.2963
mt-Nd2	Monocyte	2.72228	1.17299	4869331	0.759139	7.01e-90	1.47e-87	98.1891	62.9242
Rps3a1	Monocyte	3.45592	1.0328	4868859	0.759065	4.71e-86	9.08e-84	99.7988	85.1542
Csf1r	Monocyte	1.51264	0.898622	4862128	0.758016	3.23e-104	8.96e-102	80.8853	41.3916
Rpl17	Monocyte	3.28309	0.88859	4.86139e+06	0.757901	3.19e-85	5.96e-83	99.5976	86.8898
H2-K1	Monocyte	2.4654	0.893231	4.855e+06	0.756904	1.56e-85	2.95e-83	96.3783	75.4765
Rps19	Monocyte	3.42611	1.29021	4853744	0.756709	1.86e-85	3.51e-83	100	74.9806
Fyb	Monocyte	1.72365	0.964893	4837632	0.754197	3.36e-92	7.35e-90	84.9095	51.5264
Rplp0	Monocyte	3.52026	1.15225	4832405	0.753382	1.34e-82	2.4e-80	99.5976	81.8534
Samhd1	Monocyte	2.05721	0.936031	4824205	0.752104	1.47e-83	2.67e-81	91.3481	69.2004
mt-Atp6	Monocyte	4.18897	1.03117	4820128	0.751468	5.48e-81	9.62e-79	100	92.5306
Naca	Monocyte	2.41425	0.975535	4804413	0.749018	1.02e-82	1.85e-80	96.7807	64.3964
Rpl8	Monocyte	3.25996	1.07461	4.80163e+06	0.748585	1.06e-79	1.85e-77	99.5976	80.1488
mt-Nd4	Monocyte	2.90472	1.02032	4.79189e+06	0.747066	1.34e-79	2.33e-77	98.7928	72.9196
Rnase6	Monocyte	1.03719	0.790011	4786763	0.746266	2.88e-124	1.12e-121	63.3803	26.1584
mt-Co1	Monocyte	4.15493	0.878136	4783004	0.74568	2.21e-77	3.61e-75	100	93.1427
Rps7	Monocyte	3.04764	1.14407	4782819	0.745652	9.6e-79	1.66e-76	99.5976	72.6794
Rpl21	Monocyte	2.94625	1.03754	4.78001e+06	0.745214	3.26e-78	5.53e-76	98.994	74.4692
Rps21	Monocyte	2.86011	0.939262	4.77681e+06	0.744715	1.36e-77	2.24e-75	98.994	77.0107
Clec4a1	Monocyte	0.989716	0.812413	4.76902e+06	0.743501	5.54e-140	2.69e-137	60.3622	21.1684
Rpl28	Monocyte	3.33568	1.11311	4.76365e+06	0.742663	4.32e-76	6.89e-74	99.1952	79.5057
Rpl36	Monocyte	2.63598	1.0885	4.76234e+06	0.742459	1.85e-78	3.16e-76	98.994	64.5126
Rpl6	Monocyte	2.88346	1.11177	4753159	0.741027	2.02e-76	3.26e-74	98.994	69.5103
Selenop	Monocyte	0.920341	0.760595	4751646	0.740792	6.83e-162	4e-159	59.3561	16.6279
Anxa5	Monocyte	1.47407	0.784177	4.74767e+06	0.740171	7.49e-86	1.43e-83	78.8732	46.7612
Mndal	Monocyte	1.16068	0.884378	4744008	0.739601	6.97e-114	2.33e-111	62.7767	27.6151
Rpl9	Monocyte	3.11552	0.804678	4.74314e+06	0.739466	8.83e-74	1.33e-71	99.1952	85.6501
Uqcrh	Monocyte	2.03034	0.774838	4.74296e+06	0.739438	2.87e-76	4.6e-74	93.159	65.8996
Rps3	Monocyte	3.18023	0.95187	4742167	0.739314	6.77e-74	1.03e-71	99.3964	81.6752
Rps12	Monocyte	3.38217	0.920934	4.74147e+06	0.739204	1.32e-73	1.97e-71	99.7988	86.0762
Rap1b	Monocyte	1.84867	0.767934	4728112	0.737123	2.05e-74	3.19e-72	91.1469	67.8522
Eif3f	Monocyte	1.71717	0.806995	4.71306e+06	0.734776	1.8e-78	3.09e-76	86.9215	52.2935
Rpl10a	Monocyte	2.70116	1.30379	4711494	0.734532	4.15e-77	6.75e-75	98.5915	54.2771
Hspa8	Monocyte	2.5918	0.92057	4.70425e+06	0.733403	1.62e-71	2.34e-69	95.9759	71.1684
Rpl23	Monocyte	3.63951	0.914875	4696725	0.732229	2.25e-69	3.15e-67	99.7988	90.2913
Rap1a	Monocyte	1.43095	0.71743	4689948	0.731173	2.2e-76	3.54e-74	79.0744	52.123
Ifitm6	Monocyte	2.08813	1.05178	4682821	0.730062	9.04e-78	1.5e-75	91.3481	48.0164
Sat1	Monocyte	2.10498	0.840004	4.68077e+06	0.729741	3.74e-69	5.2e-67	91.7505	72.6561
Rps18	Monocyte	3.26289	1.33836	4662323	0.726866	3.71e-68	5.03e-66	98.994	68.1621
Ikbkb	Monocyte	1.08353	0.748156	4.65969e+06	0.726456	9.03e-89	1.86e-86	64.5875	34.914
Ptpn18	Monocyte	1.59879	0.722129	4.65281e+06	0.725383	8.83e-71	1.26e-68	81.6901	56.3226
Rpl23a	Monocyte	2.67664	0.905079	4.63598e+06	0.722759	3.74e-65	4.92e-63	96.9819	72.2377
Fam46a	Monocyte	1.01412	0.712339	4.62344e+06	0.720804	8.29e-91	1.78e-88	62.5755	30.8229
Rpl32	Monocyte	3.52141	1.24603	4620572	0.720357	3.24e-63	4.17e-61	100	77.5608
Wfdc17	Monocyte	1.5574	0.935271	4.61945e+06	0.720181	9.72e-85	1.81e-82	72.6358	34.0694
Unc93b1	Monocyte	1.35825	0.711129	4.61052e+06	0.718789	1.71e-70	2.44e-68	76.8612	48.613
Rrbp1	Monocyte	1.26332	0.707019	4.60453e+06	0.717856	1.77e-73	2.64e-71	71.6298	43.4449
Glud1	Monocyte	1.27023	0.672301	4599962	0.717144	5.96e-71	8.57e-69	73.0382	46.3118
Add3	Monocyte	1.02432	0.716571	4595817	0.716497	2.12e-87	4.2e-85	63.1791	30.7841
Rpsa	Monocyte	3.50844	1.20829	4.59524e+06	0.716408	5.06e-61	6.36e-59	100	77.7235
Nupr1	Monocyte	0.784062	0.712139	4588840	0.71541	5.55e-192	4.54e-189	49.2958	9.96436
Rps25	Monocyte	2.95809	0.811781	4575175	0.713279	4.87e-59	5.86e-57	99.7988	82.3183
Rps8	Monocyte	3.68285	1.09351	4574936	0.713242	6.45e-59	7.73e-57	100	84.7513
Plxnb2	Monocyte	0.766956	0.669121	4.5703e+06	0.712519	2.33e-130	9.63e-128	51.3078	16.2483
Eif3e	Monocyte	1.21631	0.659782	4563021	0.711385	1.08e-72	1.6e-70	72.6358	39.2376
Nr4a1	Monocyte	0.830246	0.711909	4561767	0.711189	5.62e-202	5.29e-199	50.1006	8.77886
Psmb10	Monocyte	0.923927	0.634616	4.55693e+06	0.710435	1.29e-81	2.27e-79	60.161	31.59
Il6ra	Monocyte	1.11332	0.714177	4.5555e+06	0.710212	3.68e-78	6.18e-76	67.2032	33.682
Pomp	Monocyte	1.53532	0.698522	4.55271e+06	0.709777	4.65e-64	6.02e-62	82.8974	50.155
Rps20	Monocyte	3.26857	1.21462	4548614	0.709138	1.08e-57	1.27e-55	99.7988	71.7496
mt-Co3	Monocyte	4.16847	0.915152	4.54856e+06	0.709131	1.41e-56	1.62e-54	100	93.4991
Ctsc	Monocyte	1.28412	0.694122	4.54656e+06	0.708819	7.38e-70	1.04e-67	72.4346	40.547
Rps6	Monocyte	2.76609	0.990485	4544618	0.708515	1.51e-57	1.77e-55	98.994	70.3161
Nsa2	Monocyte	1.20423	0.64083	4.54364e+06	0.708364	3.18e-68	4.34e-66	70.6237	42.3137
Rpl11	Monocyte	3.1458	0.987302	4539957	0.707789	2.58e-56	2.92e-54	99.3964	78.9788
mt-Co2	Monocyte	3.97542	0.967468	4538724	0.707597	8.13e-56	9.11e-54	100	89.5785
Rassf4	Monocyte	1.15122	0.669956	4.53488e+06	0.706998	2.5e-74	3.84e-72	69.0141	34.8753
Epsti1	Monocyte	0.880276	0.669779	4.53185e+06	0.706525	1.12e-101	2.89e-99	56.1368	21.1994
Rps26	Monocyte	2.71735	0.925411	4531460	0.706464	2.62e-56	2.96e-54	97.1831	71.5481
Shisa5	Monocyte	1.24953	0.705262	4527006	0.70577	3.91e-66	5.21e-64	72.0322	42.8793
Atp2b1	Monocyte	1.47785	0.697104	4.51956e+06	0.704608	3.1e-60	3.8e-58	78.672	52.1463
Klf13	Monocyte	1.31664	0.65274	4.51848e+06	0.704441	1.51e-60	1.89e-58	74.0443	51.3637
Tnfrsf1b	Monocyte	0.945847	0.683974	4517004	0.70421	1.26e-100	3.14e-98	58.3501	20.75
Rpl35	Monocyte	1.97771	0.916526	4.51255e+06	0.703516	1.57e-60	1.95e-58	91.5493	49.5351
Laptm5	Monocyte	2.41742	0.59483	4509790	0.703086	1.27e-53	1.38e-51	97.7867	84.3329
Cd300a	Monocyte	1.29301	0.703413	4507978	0.702803	3.71e-63	4.76e-61	73.6419	44.5529
Eef2	Monocyte	2.12425	0.829984	4.506e+06	0.702494	2.47e-56	2.81e-54	90.5433	60.0418
Pid1	Monocyte	0.809135	0.656986	4499709	0.701514	5.5e-98	1.31e-95	52.1127	21.0057
Ifi203	Monocyte	0.844174	0.729539	4.49933e+06	0.701456	4.42e-116	1.49e-113	49.8994	16.5504
Rpl7a	Monocyte	2.35795	0.874034	4.4959e+06	0.70092	1.48e-54	1.63e-52	94.5674	64.1407
Rpl4	Monocyte	2.17089	0.913919	4493388	0.700529	4.55e-56	5.12e-54	95.171	56.9425
Gm21188	Monocyte	0.722283	0.635634	4491860	0.70029	4.96e-177	3.42e-174	46.6801	9.24376
9930111J21Rik2	Monocyte	0.948006	0.639458	4.48676e+06	0.699495	5.68e-76	9e-74	60.5634	29.8776
Gm42418	Monocyte	4.16928	0.391901	4.48416e+06	0.69909	1.98e-51	2.08e-49	100	99.8915
Rpl15	Monocyte	2.94277	1.04179	4.4801e+06	0.698457	3.72e-52	3.97e-50	98.7928	71.5481
Ly6c2	Monocyte	1.7082	0.984865	4468890	0.696709	1.22e-65	1.62e-63	67.8068	36.6031
H2-D1	Monocyte	3.02835	0.554616	4464140	0.695969	6.88e-50	7.03e-48	99.7988	95.8391
Ifi204	Monocyte	0.717197	0.65822	4.46169e+06	0.695587	4.24e-153	2.31e-150	45.4728	10.6075
H3f3a	Monocyte	3.32411	0.368077	4460111	0.695341	1.41e-49	1.43e-47	99.7988	97.505
Rpl3	Monocyte	2.68603	1.14369	4.45865e+06	0.695112	1.17e-52	1.25e-50	98.1891	58.7944
Serinc3	Monocyte	1.43134	0.664469	4.45234e+06	0.694129	1.75e-53	1.89e-51	76.66	54.8815
Atp1a1	Monocyte	0.979962	0.664121	4451077	0.693932	8.72e-69	1.2e-66	58.1489	32.3183
Eif3k	Monocyte	1.52128	0.645961	4.44882e+06	0.693581	2.15e-54	2.36e-52	81.6901	51.2707
Lyn	Monocyte	1.26532	0.617237	4447103	0.693313	1.5e-54	1.65e-52	74.8491	50.7671
Ucp2	Monocyte	1.67783	0.60068	4439730	0.692163	3.6e-50	3.71e-48	84.9095	63.885
Cd68	Monocyte	1.11015	0.625973	4.43886e+06	0.692027	1.86e-61	2.35e-59	66.1972	38.0366
Camkk2	Monocyte	0.864434	0.620651	4430132	0.690667	2.26e-74	3.49e-72	55.7344	26.9565
Ctsa	Monocyte	1.04149	0.610305	4423380	0.689614	7.63e-61	9.55e-59	63.7827	37.0758
Myo1g	Monocyte	1.01565	0.599673	4417713	0.688731	1.78e-59	2.15e-57	61.7706	38.145
Rsrp1	Monocyte	1.72203	0.617265	4.41671e+06	0.688574	1.25e-47	1.24e-45	87.3239	68.7742
Slfn5	Monocyte	0.849695	0.696192	4.41576e+06	0.688427	7.82e-112	2.5e-109	48.2897	14.5824
Stk10	Monocyte	0.954862	0.659832	4.40974e+06	0.687487	1.9e-71	2.74e-69	57.5453	27.2044
Ighm	Monocyte	0.922641	0.626074	4407574	0.68715	1.24e-72	1.82e-70	56.9416	26.3753
Itgb7	Monocyte	0.939914	0.623674	4405817	0.686876	8.72e-69	1.2e-66	56.7404	28.6688
Ccdc88a	Monocyte	0.864651	0.608154	4.39612e+06	0.685364	1.06e-68	1.45e-66	54.1247	28.0955
Tln1	Monocyte	1.56451	0.571563	4393863	0.685012	9.94e-47	9.67e-45	82.8974	63.4201
Eif3h	Monocyte	1.36688	0.603119	4.39166e+06	0.68467	3.92e-51	4.09e-49	76.2575	47.7142
Coro1a	Monocyte	3.01302	0.427509	4.38985e+06	0.684387	2.25e-44	2.09e-42	99.5976	93.9331
Laptm4a	Monocyte	0.987597	0.59722	4.38511e+06	0.683647	1.13e-56	1.3e-54	61.167	37.8274
Eef1b2	Monocyte	2.30149	0.830078	4.38284e+06	0.683294	8.81e-46	8.39e-44	93.3602	63.7068
Hint1	Monocyte	1.6689	0.743348	4.3747e+06	0.682025	4.55e-50	4.68e-48	85.1107	46.583
Fam49b	Monocyte	1.65984	0.543732	4.36837e+06	0.681037	4.67e-44	4.31e-42	84.7082	68.6967
Selenow	Monocyte	0.752828	0.589868	4364101	0.680372	6.07e-76	9.56e-74	49.6982	22.3152
Gnas	Monocyte	1.59781	0.576747	4360218	0.679767	5.59e-45	5.26e-43	84.507	59.2825
Psme1	Monocyte	1.25744	0.547865	4.35234e+06	0.67854	1.67e-47	1.65e-45	73.0382	48.8765
Rpl37	Monocyte	3.02417	0.65744	4.35033e+06	0.678226	1.22e-41	1.06e-39	98.7928	87.1998
Slc25a5	Monocyte	1.69771	0.670526	4.34728e+06	0.67775	3.34e-45	3.15e-43	86.1167	54.2383
Rplp1	Monocyte	3.3736	0.951467	4.34698e+06	0.677703	1.68e-41	1.46e-39	99.7988	83.2326
Fam49a	Monocyte	0.638674	0.565393	4343402	0.677145	5.3e-134	2.35e-131	42.4547	9.87138
Rps17	Monocyte	2.2241	0.852188	4341470	0.676844	1.86e-43	1.69e-41	93.9638	59.5614
Mgst1	Monocyte	1.40849	0.707052	4.33358e+06	0.675614	1.9e-51	2e-49	71.6298	38.1915
Napsa	Monocyte	1.8895	0.776007	4325134	0.674297	2.67e-44	2.48e-42	89.1348	51.4179
Ptp4a2	Monocyte	1.29747	0.520191	4318511	0.673265	1.72e-43	1.56e-41	76.0563	52.9676
Apobec1	Monocyte	0.633465	0.520231	4.31213e+06	0.672269	2.87e-129	1.17e-126	43.0584	9.60019
mt-Cytb	Monocyte	2.85621	0.902045	4.29647e+06	0.669829	1.35e-38	1.1e-36	98.5915	72.4159
Ldlrad3	Monocyte	0.522156	0.510432	4296359	0.669811	0	0	35.4125	2.12304
Nop53	Monocyte	0.95258	0.522086	4.29613e+06	0.669776	2.04e-47	2.01e-45	59.7586	39.9349
Atp5h	Monocyte	1.91262	0.55195	4.28854e+06	0.668593	1.65e-38	1.34e-36	88.9336	67.8677
Cox7a2l	Monocyte	1.61646	0.604655	4.28612e+06	0.668215	3e-40	2.56e-38	84.7082	56.0824
Rpl36a	Monocyte	1.78527	0.759846	4.27509e+06	0.666496	1.06e-41	9.3e-40	87.7264	47.8305
Btf3	Monocyte	2.05694	0.641665	4271912	0.666	1.8e-37	1.45e-35	93.159	66.9224
Pabpc1	Monocyte	1.93442	0.588977	4.2709e+06	0.665842	3.07e-37	2.44e-35	92.7565	68.503
Capza2	Monocyte	1.59923	0.522628	4.26011e+06	0.66416	2.7e-37	2.15e-35	84.1046	62.4206
mt-Nd5	Monocyte	1.18843	0.515094	4259685	0.664094	8.52e-42	7.52e-40	69.6177	45.1263
Emp3	Monocyte	1.96238	0.577236	4254013	0.66321	4.4e-36	3.36e-34	89.336	69.0299
Tmem176b	Monocyte	0.705103	0.612549	4.25135e+06	0.662795	5.36e-126	2.13e-123	39.2354	8.70138
Cd47	Monocyte	1.63613	0.525911	4.24837e+06	0.66233	5.64e-36	4.31e-34	84.9095	66.6124
Klra2	Monocyte	0.565527	0.472574	4247762	0.662235	2.52e-166	1.63e-163	38.833	5.95072
Tifab	Monocyte	0.643577	0.510847	4.24641e+06	0.662024	7.67e-67	1.04e-64	44.8692	19.9907
Ifitm2	Monocyte	2.54886	0.577388	4.24195e+06	0.661328	1.53e-34	1.11e-32	97.3843	82.0161
Rpl36al	Monocyte	0.956639	0.474939	4.2404e+06	0.661087	4.87e-44	4.47e-42	60.7646	37.8041
Dad1	Monocyte	1.00055	0.468229	4.23593e+06	0.660391	2.29e-42	2.05e-40	64.1851	40.0356
Ptpro	Monocyte	0.576646	0.501592	4219684	0.657858	2.1e-86	4.09e-84	40.0402	13.2187
Cox4i1	Monocyte	2.48825	0.513165	4219048	0.657758	4.29e-33	2.98e-31	96.9819	82.4113
Rgs2	Monocyte	1.80797	0.565439	4217967	0.65759	6.68e-34	4.75e-32	87.7264	67.5112
Itgal	Monocyte	1.15854	0.61393	4216887	0.657422	3.67e-40	3.11e-38	62.9779	41.5853
Tgfb1	Monocyte	1.2759	0.508219	4.2141e+06	0.656986	9.84e-37	7.75e-35	72.4346	50.2634
Cd2ap	Monocyte	0.644347	0.499564	4.21003e+06	0.656353	6.88e-59	8.22e-57	44.668	21.7418
Rpl29	Monocyte	2.06824	0.708984	4207929	0.656025	5.22e-34	3.74e-32	90.3421	61.0569
Psmb8	Monocyte	1.56966	0.606759	4204372	0.65547	1.12e-35	8.48e-34	84.1046	51.3017
Ehd4	Monocyte	0.765467	0.486638	4203812	0.655383	4.24e-48	4.23e-46	49.8994	28.9478
Gm2a	Monocyte	1.5402	0.579945	4.19997e+06	0.654784	4.99e-35	3.69e-33	82.2938	52.8514
Irf5	Monocyte	0.880268	0.470071	4194825	0.653982	5.71e-42	5.06e-40	56.5392	35.3014
mt-Nd1	Monocyte	2.41217	0.871895	4.19288e+06	0.653679	4.62e-33	3.2e-31	96.3783	60.7004
Ppp2r5a	Monocyte	1.17354	0.504075	4.19122e+06	0.65342	1.23e-34	9.03e-33	70.0201	52.4795
Iqgap2	Monocyte	0.616317	0.474464	4.1898e+06	0.653199	5.5e-78	9.19e-76	41.8511	13.9547
Bin2	Monocyte	1.02694	0.495203	4.18955e+06	0.653159	1.05e-36	8.27e-35	63.3803	45.165
Idh1	Monocyte	0.651505	0.495993	4186531	0.652689	2.54e-57	2.96e-55	44.4668	21.153
Filip1l	Monocyte	0.662172	0.529335	4186351	0.652661	6.61e-62	8.37e-60	43.0584	18.9757
Ifi207	Monocyte	0.53723	0.496704	4184673	0.652399	8.73e-124	3.3e-121	35.6137	7.63211
Ndufa4	Monocyte	1.42829	0.53536	4182852	0.652115	2.47e-34	1.79e-32	78.8732	51.0538
Ptma	Monocyte	2.51357	0.83126	4181330	0.651878	5.5e-32	3.68e-30	98.1891	63.4046
Chil3	Monocyte	2.02744	1.04824	4178488	0.651435	1.41e-36	1.1e-34	64.1851	43.3209
Lsp1	Monocyte	2.40388	0.490543	4174311	0.650784	2.52e-30	1.59e-28	98.1891	84.9062
Atp5c1	Monocyte	1.40638	0.495871	4.17406e+06	0.650745	3.83e-33	2.66e-31	77.2636	53.8432
Rpl12	Monocyte	2.67577	0.950658	4.16909e+06	0.649971	3.74e-31	2.43e-29	97.7867	64.1175
Dbi	Monocyte	1.48967	0.599941	4.16617e+06	0.649515	9.87e-35	7.25e-33	78.8732	45.568
Tgfbi	Monocyte	1.45922	0.558063	4.16217e+06	0.648891	1.19e-32	8.08e-31	76.2575	52.5492
Flna	Monocyte	1.45187	0.481454	4.16174e+06	0.648825	7.64e-31	4.88e-29	78.672	63.5828
Sla	Monocyte	0.727786	0.452636	4.16003e+06	0.648558	1.1e-48	1.1e-46	50.3018	24.7249
Camk2d	Monocyte	0.522781	0.466284	4156457	0.648	5.78e-131	2.42e-128	34.8089	6.59383
Sec61g	Monocyte	1.31828	0.496098	4.15061e+06	0.647088	1.66e-32	1.12e-30	75.8551	49.9225
Ap1s2	Monocyte	0.795685	0.495147	4.14998e+06	0.646991	1.28e-43	1.16e-41	51.3078	28.4674
Arhgap17	Monocyte	0.755614	0.485196	4.14802e+06	0.646685	2.73e-42	2.44e-40	49.6982	29.8311
Abi3	Monocyte	0.646238	0.515841	4.14399e+06	0.646057	2.33e-55	2.6e-53	41.8511	19.7428
Sp100	Monocyte	0.899502	0.493751	4.14185e+06	0.645722	2.49e-36	1.91e-34	56.5392	38.0133
Macf1	Monocyte	0.817382	0.482961	4.13978e+06	0.645401	3.31e-38	2.68e-36	52.1127	34.4646
Tmem51	Monocyte	0.462086	0.435055	4138820	0.645251	6.67e-189	5.31e-186	31.992	3.89741
Rpl27	Monocyte	1.18313	0.458374	4.13659e+06	0.644902	1.64e-32	1.11e-30	70.4225	46.6217
Prkcd	Monocyte	1.30224	0.457863	4.12967e+06	0.643824	1.33e-29	8.11e-28	74.2455	58.283
Zfp36l2	Monocyte	1.55864	0.490704	4128484	0.643639	4.49e-29	2.68e-27	79.4769	61.5218
Hpgd	Monocyte	0.561395	0.544554	4125348	0.64315	0	0	29.9799	1.6349
Ctsz	Monocyte	1.71958	0.584972	4.1234e+06	0.642847	1.83e-29	1.11e-27	86.3179	56.2297
Il17ra	Monocyte	1.25328	0.504979	4.12322e+06	0.642818	3.12e-30	1.95e-28	72.6358	52.4097
Rpl14	Monocyte	2.41485	0.859185	4123001	0.642784	9.47e-29	5.57e-27	96.1771	60.8709
Cytip	Monocyte	1.3494	0.490289	4121308	0.642521	6.17e-30	3.81e-28	76.0563	53.1846
Hexa	Monocyte	1.05163	0.424035	4119594	0.642253	4.25e-31	2.75e-29	65.3924	47.9234
Gm15987	Monocyte	0.461101	0.425263	4.11372e+06	0.641337	1.76e-124	6.92e-122	32.7968	6.33039
Prdx2	Monocyte	0.916832	0.428592	4.11052e+06	0.640839	1.99e-35	1.49e-33	60.161	35.1
Itm2b	Monocyte	2.77066	0.378349	4106067	0.640144	2.37e-26	1.31e-24	98.3903	93.4217
Sh3bgrl	Monocyte	0.849934	0.414254	4104490	0.639899	2.09e-34	1.52e-32	55.7344	36.3784
Asah1	Monocyte	0.820291	0.434222	4.10244e+06	0.63958	9.9e-34	6.99e-32	53.9235	37.5484
St8sia4	Monocyte	0.853644	0.456966	4.1005e+06	0.639276	7.7e-36	5.85e-34	54.7284	33.2558
Snrpb	Monocyte	1.08867	0.425115	4.09476e+06	0.638382	5.02e-30	3.12e-28	67.6056	45.8856
Hopx	Monocyte	0.515308	0.433909	4.09411e+06	0.63828	3.59e-78	6.07e-76	35.8149	10.8554
Erp29	Monocyte	1.55478	0.548665	4.09404e+06	0.638269	3.37e-28	1.96e-26	83.501	53.324
Ms4a8a	Monocyte	0.386101	0.38039	4.09214e+06	0.637973	0	0	28.169	0.728343
Krtcap2	Monocyte	0.856304	0.416111	4.09181e+06	0.637922	3.04e-34	2.19e-32	54.7284	34.9295
Foxn3	Monocyte	0.642311	0.476715	4084271	0.636746	3.32e-49	3.35e-47	41.6499	19.4871
Npm1	Monocyte	1.60928	0.61967	4.08371e+06	0.636659	5.8e-29	3.44e-27	84.3058	46.645
Mef2a	Monocyte	0.880237	0.448195	4082549	0.636478	9.1e-32	6.03e-30	56.7404	38.7417
Ccdc12	Monocyte	1.28577	0.400002	4.08245e+06	0.636463	8.17e-27	4.6e-25	75.6539	58.2365
Ppib	Monocyte	1.37342	0.481264	4.08071e+06	0.636191	8.47e-28	4.87e-26	77.0624	51.4102
Pycard	Monocyte	1.17317	0.444055	4079580	0.636015	6.67e-29	3.94e-27	69.6177	46.428
Hck	Monocyte	0.992307	0.440543	4079370	0.635982	2e-29	1.21e-27	62.173	44.7311
Cst3	Monocyte	3.51667	0.458191	4.07807e+06	0.63578	7.83e-25	4.03e-23	100	94.8241
H2afy	Monocyte	1.41624	0.481987	4077887	0.635751	1.52e-27	8.69e-26	75.4527	51.9293
Klf3	Monocyte	0.829626	0.4497	4.07313e+06	0.63501	1.94e-37	1.56e-35	52.9175	27.9482
Scarb1	Monocyte	0.543834	0.445197	4.07102e+06	0.63468	1.22e-54	1.35e-52	37.827	16.2792
Klf2	Monocyte	1.76337	0.580911	4.06795e+06	0.634201	1e-25	5.4e-24	82.6962	60.1348
Rras	Monocyte	0.608915	0.469255	4.06016e+06	0.632988	4.88e-46	4.67e-44	40.0402	19.9132
Tpd52	Monocyte	1.53323	0.484205	4058766	0.63277	5.35e-25	2.77e-23	82.495	62.2346
Rasgrp2	Monocyte	0.754542	0.429541	4.05591e+06	0.632325	3.68e-41	3.17e-39	47.8873	22.8343
Metrnl	Monocyte	0.776562	0.446391	4.05519e+06	0.632213	6.85e-35	5.04e-33	49.6982	29.5289
Hsp90b1	Monocyte	1.24117	0.464043	4049863	0.631382	6.02e-27	3.4e-25	69.4165	46.9936
Rbpms	Monocyte	0.498955	0.413507	4046594	0.630872	3.16e-88	6.41e-86	33.1992	8.13575
Fam111a	Monocyte	0.971988	0.454331	4.04615e+06	0.630803	6.24e-29	3.7e-27	58.3501	39.7335
Slc44a2	Monocyte	0.695555	0.442262	4.04595e+06	0.630772	4.12e-39	3.4e-37	45.4728	23.9424
Ace	Monocyte	0.505715	0.502692	4044542	0.630553	0	0	26.5594	0.588873
Limd1	Monocyte	0.65235	0.417563	4042914	0.630299	4.59e-35	3.4e-33	44.8692	28.1574
Mbp	Monocyte	0.802964	0.443062	4.04273e+06	0.630271	2.78e-33	1.94e-31	51.7103	30.42
Cebpb	Monocyte	2.38446	0.645907	4.04183e+06	0.63013	3.52e-23	1.69e-21	94.3662	76.9952
Bst2	Monocyte	0.767413	0.438158	4041379	0.630059	5.41e-33	3.71e-31	48.2897	30.8461
Wdr26	Monocyte	1.00761	0.40557	4039473	0.629762	8.34e-26	4.52e-24	62.7767	49.7133
Trps1	Monocyte	0.83217	0.429534	4036459	0.629292	6.46e-30	3.97e-28	53.3199	35.8205
Actr3	Monocyte	1.92001	0.39644	4036391	0.629282	6.94e-23	3.29e-21	90.3421	77.6151
Hip1	Monocyte	0.590831	0.429986	4034624	0.629006	2.58e-47	2.53e-45	39.6378	17.643
Adgre4	Monocyte	0.430236	0.419511	4031549	0.628527	0	0	26.5594	0.937548
Cbfa2t3	Monocyte	0.761269	0.436567	4030129	0.628306	7.6e-33	5.21e-31	47.4849	29.7846
Mef2c	Monocyte	0.557574	0.449741	4026159	0.627687	2.56e-51	2.68e-49	36.4185	15.4579
Capzb	Monocyte	1.69137	0.407413	4.02565e+06	0.627607	1.31e-22	6.15e-21	87.9276	70.7733
Mcub	Monocyte	0.661577	0.374822	4025265	0.627547	5.47e-34	3.92e-32	46.2777	27.677
Krt80	Monocyte	0.48978	0.412166	4022790	0.627161	6.18e-104	1.69e-101	31.1871	6.16767
Plod3	Monocyte	0.559406	0.419903	4019368	0.626628	3.15e-44	2.92e-42	38.833	18.4798
Gpr141	Monocyte	1.03571	0.402443	4.01896e+06	0.626565	3.56e-25	1.87e-23	61.9718	47.0479
Rpl41	Monocyte	3.18162	0.602209	4018878	0.626551	8.35e-22	3.78e-20	99.5976	89.0516
Ndufa6	Monocyte	1.16531	0.380256	4.01863e+06	0.626512	4.27e-24	2.12e-22	67.4044	52.495
Rhoa	Monocyte	1.91586	0.354192	4.0183e+06	0.626462	6.71e-22	3.05e-20	90.5433	80.2572
Fcer1g	Monocyte	1.33351	0.722835	4.01616e+06	0.626128	8.69e-26	4.7e-24	56.1368	44.0105
Trf	Monocyte	0.676714	0.441452	4015114	0.625965	2.49e-35	1.86e-33	43.4608	25.1666
Psmb1	Monocyte	1.20863	0.396832	4014418	0.625856	4.24e-24	2.11e-22	71.0262	50.9221
Nfkb1	Monocyte	0.909484	0.381918	4.01268e+06	0.625585	2.2e-25	1.16e-23	58.5513	44.6924
H2-T23	Monocyte	0.902411	0.39437	4.01067e+06	0.625271	1.25e-25	6.72e-24	58.3501	43.2822
BC005537	Monocyte	1.10986	0.381255	4008911	0.624998	2.11e-23	1.02e-21	67.8068	53.5332
Nxpe4	Monocyte	0.401013	0.382365	4008174	0.624883	1e-158	5.66e-156	27.5654	3.43251
mt-Nd3	Monocyte	1.39166	0.502229	4.0073e+06	0.624746	1.8e-24	9.12e-23	77.2636	46.614
Zbp1	Monocyte	0.443948	0.376553	4.00685e+06	0.624676	2.84e-86	5.51e-84	31.1871	7.47714
Atp5a1	Monocyte	1.24542	0.42364	4.00085e+06	0.62374	1.61e-23	7.82e-22	71.6298	49.8993
Adssl1	Monocyte	0.669427	0.403433	3.99822e+06	0.623331	4.94e-33	3.4e-31	45.4728	26.1816
Fam96a	Monocyte	0.871959	0.35662	3.99211e+06	0.622378	3.51e-25	1.85e-23	56.5392	40.9654
Hnrnpa3	Monocyte	1.18303	0.398294	3.99086e+06	0.622183	6.61e-23	3.14e-21	71.4286	50.2944
Lyl1	Monocyte	0.501078	0.35471	3.99059e+06	0.622142	2.01e-60	2.48e-58	35.0101	11.1189
Ndufb3	Monocyte	0.858543	0.345728	3989347	0.621948	3.06e-24	1.53e-22	56.9416	43.8633
Il10ra	Monocyte	0.662317	0.408869	3.98737e+06	0.62164	4.05e-31	2.63e-29	44.8692	27.6538
Pdlim1	Monocyte	0.414051	0.374081	3986346	0.62148	7.39e-86	1.42e-83	29.5775	7.10522
Mycbp2	Monocyte	0.976974	0.375136	3983588	0.62105	1.93e-23	9.34e-22	60.3622	45.7849
Zfp706	Monocyte	0.842317	0.358914	3.98284e+06	0.620933	4.86e-25	2.53e-23	54.9296	39.6327
Evl	Monocyte	0.483199	0.397093	3.9822e+06	0.620834	8.15e-52	8.67e-50	33.8028	13.3116
Ifi202b	Monocyte	0.49105	0.425243	3982004	0.620803	1.95e-62	2.48e-60	31.7907	10.4757
Hsp90ab1	Monocyte	2.27781	0.674289	3980712	0.620601	1.11e-20	4.75e-19	95.7746	64.7761
Eif3m	Monocyte	0.86857	0.351804	3.97717e+06	0.620049	1.74e-24	8.84e-23	56.338	40.2991
Foxp1	Monocyte	0.702356	0.412134	3971832	0.619217	1.62e-28	9.51e-27	45.8753	29.9706
Ear2	Monocyte	0.561375	0.513719	3968539	0.618704	7.24e-124	2.77e-121	27.163	4.21509
Lst1	Monocyte	1.99651	0.477134	3.9677e+06	0.618573	1.72e-19	7.09e-18	91.3481	78.1342
Tmem160	Monocyte	0.790344	0.347205	3.96739e+06	0.618524	5.27e-25	2.73e-23	51.9115	36.9828
Ramp1	Monocyte	0.693808	0.375767	3.96716e+06	0.618489	3.11e-29	1.87e-27	47.2837	28.1497
BC028528	Monocyte	0.549172	0.402255	3967016	0.618466	1.71e-35	1.28e-33	38.2294	21.1375
Acer3	Monocyte	0.495974	0.38469	3.96625e+06	0.618347	1.66e-41	1.44e-39	35.8149	16.9534
Msn	Monocyte	1.64298	0.363388	3962656	0.617786	2.05e-19	8.4e-18	85.5131	72.9816
Calhm2	Monocyte	0.412968	0.35845	3.96101e+06	0.61753	1.12e-62	1.43e-60	30.7847	9.7629
Ndufb10	Monocyte	0.987088	0.338945	3.95985e+06	0.617349	5.1e-22	2.33e-20	63.9839	46.1878
Coro1b	Monocyte	0.703325	0.363907	3.95917e+06	0.617243	3.88e-25	2.03e-23	48.4909	35.3479
Zfyve9	Monocyte	0.342765	0.335813	3.95804e+06	0.617066	1.25e-253	1.84e-250	24.5473	1.46444
Hpse	Monocyte	0.354795	0.325874	3951392	0.61603	2.01e-119	7.34e-117	26.5594	4.19185
Sap30	Monocyte	0.603352	0.396469	3945958	0.615183	2.85e-30	1.79e-28	41.0463	24.6707
Ptprj	Monocyte	0.633151	0.408873	3.94112e+06	0.614429	4.53e-28	2.64e-26	42.0523	27.2199
Plcb1	Monocyte	0.317825	0.308635	3940837	0.614385	1.2e-256	1.86e-253	23.9437	1.34821
Sub1	Monocyte	1.69944	0.400154	3937197	0.613817	1.59e-18	6.13e-17	84.1046	66.4187
Irf7	Monocyte	0.457298	0.355182	3.93637e+06	0.613688	2.42e-72	3.53e-70	29.9799	7.48489
AI839979	Monocyte	0.504805	0.366959	3936186	0.61366	6.09e-50	6.24e-48	33.4004	11.9634
Lamtor4	Monocyte	1.31473	0.373094	3932578	0.613097	7.83e-19	3.08e-17	72.2334	59.3522
Arf5	Monocyte	1.54989	0.362864	3.92981e+06	0.612665	3.38e-18	1.28e-16	82.495	66.225
Nadk	Monocyte	1.12522	0.381566	3.92829e+06	0.612429	4.51e-19	1.8e-17	67.2032	54.9822
C3	Monocyte	1.32699	0.456535	3.92436e+06	0.611815	6.15e-20	2.57e-18	71.2274	47.0711
Rpl31	Monocyte	1.51071	0.475331	3922586	0.611539	6.21e-19	2.46e-17	80.6841	53.2466
Cd48	Monocyte	0.622447	0.377932	3.92227e+06	0.61149	5.34e-26	2.91e-24	42.0523	28.4829
Eif4a2	Monocyte	0.808986	0.370837	3.92107e+06	0.611302	3.32e-21	1.47e-19	52.3139	40.7252
Atp1a3	Monocyte	0.511743	0.330988	3919993	0.611135	8.22e-40	6.91e-38	36.4185	15.1867
B4galnt1	Monocyte	0.617879	0.381397	3919807	0.611106	5.46e-27	3.09e-25	41.8511	26.5303
Tagln2	Monocyte	1.04964	0.442701	3915798	0.610481	3.83e-21	1.69e-19	54.9296	39.718
Tnfaip8l2	Monocyte	0.870605	0.336763	3.91432e+06	0.610251	6.67e-20	2.78e-18	56.7404	44.9171
Ywhab	Monocyte	1.01929	0.319735	3.90677e+06	0.609073	2.42e-18	9.23e-17	63.1791	52.4562
Prdx1	Monocyte	1.68145	0.477959	3905840	0.608929	7.41e-18	2.75e-16	86.9215	55.6563
Cox7c	Monocyte	1.45317	0.409047	3.9049e+06	0.608782	1.17e-17	4.28e-16	80.8853	57.5701
Itgb1	Monocyte	0.711933	0.366471	3904389	0.608702	3.2e-22	1.48e-20	46.6801	34.2786
Hps3	Monocyte	0.57894	0.364416	3.90293e+06	0.608475	1.01e-26	5.64e-25	40.6439	25.1433
Atp5e	Monocyte	1.79466	0.401948	3902182	0.608358	9.85e-17	3.37e-15	90.5433	70.9128
Nrp1	Monocyte	0.392598	0.329201	3.89644e+06	0.607464	1.89e-59	2.28e-57	28.169	8.44568
Mtpn	Monocyte	0.979694	0.30798	3894501	0.607161	4.84e-18	1.82e-16	61.7706	50.2325
Eef1d	Monocyte	0.932575	0.330211	3.89377e+06	0.607047	1.26e-19	5.22e-18	59.5573	40.9267
Ptpn1	Monocyte	1.39474	0.326739	3.89214e+06	0.606793	1.4e-16	4.75e-15	80.2817	64.9
Nop10	Monocyte	0.691603	0.313411	3891522	0.606696	2.64e-21	1.17e-19	47.8873	34.7203
Tmem176a	Monocyte	0.475713	0.397675	3.89104e+06	0.606621	1.8e-65	2.37e-63	27.5654	7.33767
Ssh2	Monocyte	0.948491	0.359577	3889798	0.606428	1.35e-18	5.21e-17	59.1549	45.1418
Elmo2	Monocyte	0.467732	0.372515	3889248	0.606342	2.74e-36	2.1e-34	32.5956	15.5122
Canx	Monocyte	0.862611	0.311281	3889122	0.606322	6.1e-19	2.42e-17	55.7344	43.2125
Cycs	Monocyte	0.684654	0.334537	3.88837e+06	0.606204	1.43e-21	6.46e-20	46.6801	33.4496
Tab2	Monocyte	0.765196	0.358218	3888255	0.606187	4.49e-20	1.89e-18	50.3018	38.1993
Arl5c	Monocyte	0.513628	0.357502	3.88366e+06	0.605471	2.5e-29	1.51e-27	35.8149	20.3394
Dock10	Monocyte	0.828725	0.326889	3.8788e+06	0.604712	1.41e-19	5.83e-18	52.7163	38.0598
Arl6ip5	Monocyte	0.601066	0.340628	3.87682e+06	0.604405	3.97e-22	1.83e-20	42.2535	30.3967
Pitpna	Monocyte	1.47339	0.380773	3.87597e+06	0.604272	3.96e-16	1.29e-14	80.8853	60.6075
Ethe1	Monocyte	0.672308	0.369403	3.87543e+06	0.604188	3.2e-22	1.48e-20	44.0644	29.9086
Tifa	Monocyte	0.444009	0.357245	3873572	0.603898	1.43e-36	1.11e-34	31.3883	14.4971
Zbtb7a	Monocyte	0.756634	0.349749	3871574	0.603586	5.87e-19	2.33e-17	49.2958	39.1523
Slc25a3	Monocyte	1.35874	0.393596	3.87149e+06	0.603573	1.77e-16	5.98e-15	77.8672	53.9749
Serbp1	Monocyte	1.19439	0.368802	3870187	0.60337	3.81e-17	1.35e-15	72.4346	47.8925
Stom	Monocyte	0.445838	0.353186	3.86898e+06	0.603183	1.61e-35	1.21e-33	31.5895	14.8071
Fam105a	Monocyte	0.642218	0.322843	3.86809e+06	0.603043	6.25e-21	2.73e-19	44.2656	32.0239
Pgls	Monocyte	0.902607	0.294161	3.8675e+06	0.602952	1.44e-17	5.25e-16	59.5573	44.7234
Grk3	Monocyte	0.63792	0.435117	3.86704e+06	0.602879	2.73e-24	1.37e-22	38.0282	25.0969
Rps2	Monocyte	2.68908	0.681064	3.86553e+06	0.602644	4.04e-15	1.22e-13	97.7867	72.2997
Stk38	Monocyte	0.87103	0.363497	3.86449e+06	0.602482	5.75e-18	2.14e-16	54.7284	41.872
Sept9	Monocyte	0.751564	0.311364	3863269	0.602292	3.88e-18	1.46e-16	51.5091	40.8415
Sirpb1c	Monocyte	0.520977	0.306695	3.86268e+06	0.6022	6.79e-41	5.82e-39	33.8028	11.8782
Rnf213	Monocyte	0.489212	0.352538	3861079	0.60195	8.85e-33	6.05e-31	33.1992	15.9538
Rnpep	Monocyte	0.659029	0.321901	3860291	0.601827	2.78e-19	1.13e-17	46.2777	35.6888
Rasa3	Monocyte	0.578233	0.31071	3.85935e+06	0.60168	2.31e-26	1.28e-24	40.4427	21.3234
Magt1	Monocyte	0.618087	0.349904	3.85825e+06	0.601509	4.44e-21	1.95e-19	41.4487	30.2417
Bach1	Monocyte	0.773351	0.348023	3.8568e+06	0.601284	1.22e-18	4.77e-17	50.503	37.2385
Grn	Monocyte	1.15181	0.331906	3.85309e+06	0.600705	5.12e-16	1.65e-14	67.6056	50.8523
Tnfrsf21	Monocyte	0.418211	0.304084	3.8527e+06	0.600644	5.92e-39	4.85e-37	30.5835	12.3121
Tmem50a	Monocyte	1.24875	0.293665	3852491	0.600611	4.86e-15	1.47e-13	72.837	62.2889
Mapkapk2	Monocyte	0.903904	0.326291	3852332	0.600587	1.29e-16	4.38e-15	57.5453	46.2885
Mbnl1	Monocyte	1.52432	0.428111	3851869	0.600514	1.91e-15	5.92e-14	80.8853	55.726
Arf4	Monocyte	0.662366	0.341746	3848962	0.600061	1.39e-19	5.75e-18	44.8692	32.7212
Camp	Monocyte	0.612376	-0.83145	2.56556e+06	0.399977	3.01e-15	9.24e-14	43.0584	57.973
Lmna	Monocyte	0.065348	-0.195955	2564501	0.399811	1.39e-23	6.79e-22	5.03018	25.6005
Ly6g	Monocyte	0.0236725	-0.419769	2.56388e+06	0.399714	1.08e-26	5.98e-25	1.81087	21.6256
Fpr1	Monocyte	0.0615264	-0.367063	2563635	0.399676	1.31e-24	6.65e-23	4.62777	24.1593
Tbrg1	Monocyte	0.122309	-0.167291	2.56294e+06	0.399568	1.29e-20	5.54e-19	9.65795	31.5977
Rnf11	Monocyte	0.0959804	-0.218911	2560823	0.399238	2.15e-22	1e-20	7.44467	28.0335
Ceacam10	Monocyte	0.0114617	-0.362519	2559387	0.399014	1.37e-27	7.84e-26	1.00604	21.0755
Dennd1b	Monocyte	0.157934	-0.178804	2558184	0.398826	6.14e-20	2.57e-18	11.8712	34.1314
Ptms	Monocyte	0.342975	-0.322002	2.55817e+06	0.398824	1.02e-17	3.77e-16	24.5473	42.1897
H2-Aa	Monocyte	1.18154	-0.601086	2.55742e+06	0.398707	4.41e-15	1.33e-13	60.5634	65.3882
Dennd4a	Monocyte	0.423341	-0.329706	2.55658e+06	0.398576	2.03e-16	6.8e-15	30.1811	50.6509
Mgl2	Monocyte	0.177089	-0.425942	2.55635e+06	0.39854	6.62e-21	2.88e-19	13.2797	31.7139
Got1	Monocyte	0.070385	-0.147051	2555025	0.398334	1.77e-23	8.58e-22	5.4326	26.8247
Osm	Monocyte	0.110768	-0.315083	2.55203e+06	0.397867	8.67e-23	4.1e-21	8.04829	28.3434
Ltf	Monocyte	0.30482	-0.676619	2551325	0.397757	2.38e-18	9.12e-17	22.5352	40.8957
Dhcr24	Monocyte	0.0445781	-0.141549	2.55115e+06	0.397729	1.92e-25	1.02e-23	3.21932	24.3065
Ets2	Monocyte	0.0581397	-0.260847	2550869	0.397686	4.2e-25	2.19e-23	4.22535	24.7714
Rmnd5b	Monocyte	0.126927	-0.177865	2.54892e+06	0.397381	3.73e-21	1.65e-19	10.0604	32.326
Slc40a1	Monocyte	0.0147331	-0.380879	2.54888e+06	0.397375	6.39e-28	3.69e-26	1.20724	21.6024
Cebpd	Monocyte	0.593909	-0.347553	2546257	0.396967	6.6e-16	2.12e-14	41.0463	60.3595
Trem3	Monocyte	0.203262	-0.324036	2.54384e+06	0.39659	6.31e-21	2.75e-19	13.6821	33.589
Ctnnbip1	Monocyte	0.0801113	-0.166772	2.53895e+06	0.395827	8.38e-24	4.13e-22	6.23742	28.1187
Dok2	Monocyte	0.0713594	-0.224756	2537686	0.395631	1.04e-24	5.33e-23	5.4326	26.7395
Lta4h	Monocyte	0.201558	-0.235985	2536414	0.395432	6.9e-20	2.87e-18	15.493	38.1296
Map2k3	Monocyte	0.221188	-0.226552	2.53596e+06	0.395362	2.36e-19	9.62e-18	16.9014	40.2294
Txnrd1	Monocyte	0.136208	-0.212878	2.53486e+06	0.39519	7.12e-22	3.23e-20	10.2616	32.6282
Irf2bp2	Monocyte	0.45095	-0.328088	2.53234e+06	0.394796	3.34e-17	1.19e-15	31.992	53.3938
Rasgrp4	Monocyte	0.409207	-0.293988	2.53182e+06	0.394716	2.22e-17	8.02e-16	29.1751	52.2005
Ttc39b	Monocyte	0.042316	-0.191375	2.53172e+06	0.394701	1.35e-26	7.5e-25	3.21932	24.6707
Chd7	Monocyte	0.144032	-0.223707	2529647	0.394377	1.73e-22	8.08e-21	9.85915	31.9231
Plxnc1	Monocyte	0.0914601	-0.18115	2.52618e+06	0.393837	8.76e-24	4.31e-22	7.44467	29.6994
Calm3	Monocyte	0.742865	-0.340632	2.52413e+06	0.393518	1.25e-16	4.23e-15	48.6922	63.7223
Slc16a3	Monocyte	0.318077	-0.276133	2.52406e+06	0.393506	5.47e-19	2.18e-17	21.9316	44.5607
Selplg	Monocyte	1.03512	-0.371202	2519335	0.39277	2.51e-16	8.34e-15	65.5936	74.7482
Lasp1	Monocyte	0.353881	-0.270773	2518768	0.392681	1.48e-18	5.73e-17	25.5533	48.4116
2810474O19Rik	Monocyte	0.690852	-0.424419	2.51536e+06	0.39215	5.96e-17	2.07e-15	45.674	64.9698
Spp1	Monocyte	0.036704	-0.328544	2512342	0.391679	5.04e-28	2.92e-26	3.01811	24.7094
Fbxl5	Monocyte	0.29103	-0.356643	2.50922e+06	0.391193	2.69e-20	1.14e-18	21.7304	42.0657
Spint2	Monocyte	0.0149615	-0.169305	2504480	0.390454	1.06e-29	6.5e-28	1.40845	23.5084
Atxn10	Monocyte	0.244272	-0.226064	2.50268e+06	0.390173	2.26e-20	9.6e-19	18.5111	43.3984
Gcnt2	Monocyte	0.274598	-0.315099	2499234	0.389636	3.66e-21	1.62e-19	17.7062	40.9112
Ppm1m	Monocyte	0.15325	-0.19691	2.49813e+06	0.389464	9.93e-23	4.69e-21	11.8712	36.1615
Jak2	Monocyte	0.239849	-0.28095	2.49363e+06	0.388762	1.97e-21	8.83e-20	17.1026	41.0972
Rasa2	Monocyte	0.087208	-0.216475	2.49056e+06	0.388284	2.68e-26	1.47e-24	6.43863	29.4979
Gcnt1	Monocyte	0.111795	-0.22305	2.49044e+06	0.388265	5.1e-25	2.65e-23	8.4507	31.8844
Parvg	Monocyte	0.0701221	-0.176915	2488184	0.387913	8.95e-27	5.03e-25	5.6338	28.9943
Snap23	Monocyte	0.355563	-0.320708	2.48787e+06	0.387863	6.8e-20	2.83e-18	25.9557	49.7211
Rab11fip1	Monocyte	0.100465	-0.265575	2.48739e+06	0.387789	5.75e-26	3.12e-24	7.64588	30.4432
Vrk1	Monocyte	0.316364	-0.365408	2.48694e+06	0.38772	2.25e-21	1e-19	23.7425	42.5461
Nek6	Monocyte	0.0237251	-0.209646	2486216	0.387606	4.4e-30	2.75e-28	2.01207	24.7017
Hvcn1	Monocyte	0.0559137	-0.180438	2485715	0.387528	1.07e-27	6.14e-26	4.62777	27.8398
Pilra	Monocyte	0.505032	-0.342819	2.48548e+06	0.387492	3.61e-19	1.46e-17	31.992	55.7028
H2-DMb2	Monocyte	0.0581695	-0.255839	2.48412e+06	0.38728	3.09e-28	1.8e-26	4.42656	27.2199
Gsdme	Monocyte	0.0946928	-0.209915	2.47736e+06	0.386226	2.15e-26	1.19e-24	7.24346	30.9313
Ndel1	Monocyte	0.270948	-0.296226	2476648	0.386115	1.71e-21	7.67e-20	20.9256	44.5762
Mcemp1	Monocyte	0.732496	-0.393697	2.47526e+06	0.385898	1.12e-18	4.37e-17	48.6922	66.6047
Mt1	Monocyte	0.142573	-0.326147	2.47332e+06	0.385595	2.01e-25	1.07e-23	10.8652	33.3178
Rinl	Monocyte	0.127334	-0.214159	2.47191e+06	0.385376	2.76e-25	1.46e-23	9.65795	33.8757
Enah	Monocyte	0.023172	-0.212879	2471063	0.385244	3.2e-31	2.08e-29	1.60966	24.7947
Cpne2	Monocyte	0.0257226	-0.212341	2.47058e+06	0.385169	4.53e-31	2.92e-29	1.81087	25.0039
Egr2	Monocyte	0.0219281	-0.265373	2.46526e+06	0.38434	1.26e-31	8.24e-30	1.60966	24.8644
Plet1	Monocyte	0.150164	-0.511254	2.46422e+06	0.384177	2.46e-26	1.35e-24	11.67	32.6127
Gpr171	Monocyte	0.0210319	-0.213258	2464096	0.384158	2.02e-31	1.32e-29	1.81087	25.1976
Slc2a3	Monocyte	0.025461	-0.376563	2.46409e+06	0.384156	1.9e-31	1.24e-29	2.21328	25.1511
P2ry14	Monocyte	0.0380543	-0.231384	2463663	0.38409	2.64e-30	1.66e-28	3.01811	26.5535
Mmp12	Monocyte	0.140004	-0.37932	2.46365e+06	0.384089	3.1e-26	1.7e-24	10.4628	32.9459
Cd52	Monocyte	3.21411	-0.185761	2456974	0.383047	7.82e-19	3.08e-17	98.994	98.2644
Uck2	Monocyte	0.0460465	-0.193509	2453028	0.382432	5.07e-30	3.15e-28	3.82294	27.9947
Rac2	Monocyte	1.46917	-0.354345	2449310	0.381853	3.11e-19	1.26e-17	81.0865	86.4094
Timp2	Monocyte	0.128557	-0.381638	2.44687e+06	0.381473	1.13e-27	6.48e-26	9.45674	32.3648
Chil1	Monocyte	0.0281584	-0.417882	2.44557e+06	0.38127	1.33e-32	9.06e-31	2.01207	25.5463
Bcl2a1d	Monocyte	0.138579	-0.310821	2445216	0.381214	4.46e-27	2.53e-25	9.45674	33.7905
Il1rn	Monocyte	0.0438933	-0.421105	2444457	0.381096	1.19e-31	7.81e-30	3.21932	26.7318
Klhdc4	Monocyte	0.0849692	-0.262966	2.43525e+06	0.379661	5.31e-29	3.16e-27	7.04225	31.5047
Syne1	Monocyte	0.0287334	-0.373244	2.43303e+06	0.379314	4.76e-33	3.29e-31	2.21328	26.1894
Srgn	Monocyte	1.61224	-0.539049	2.43292e+06	0.379297	5.16e-20	2.16e-18	80.4829	85.7353
Spint1	Monocyte	0.0811028	-0.304273	2.43065e+06	0.378943	5.45e-30	3.37e-28	6.03622	30.4432
Pim1	Monocyte	0.785024	-0.476067	2428996	0.378686	7.87e-21	3.4e-19	48.2897	67.8134
Lmnb1	Monocyte	0.18175	-0.351271	2428968	0.378681	4.23e-26	2.31e-24	14.2857	38.486
Il1f9	Monocyte	0.0287512	-0.459975	2.42525e+06	0.378102	1.34e-33	9.4e-32	2.21328	26.2823
Carhsp1	Monocyte	0.0759876	-0.245647	2.42251e+06	0.377674	5.11e-30	3.17e-28	6.23742	31.3575
Sesn2	Monocyte	0.0502903	-0.243743	2.42161e+06	0.377535	9.69e-32	6.41e-30	4.02414	28.9168
Rflnb	Monocyte	0.058919	-0.321555	2421561	0.377526	1.24e-31	8.14e-30	4.62777	29.0485
Glrx	Monocyte	0.223406	-0.311711	2.42035e+06	0.377338	2.07e-25	1.1e-23	17.3038	42.0657
Adpgk	Monocyte	0.125223	-0.335284	2.41491e+06	0.37649	4.08e-29	2.44e-27	9.25553	33.8447
Bst1	Monocyte	0.111511	-0.461234	2412897	0.376176	2.54e-30	1.6e-28	8.4507	31.9309
Eva1b	Monocyte	0.0529177	-0.258439	2412090	0.37605	4.14e-32	2.78e-30	4.22535	29.4127
Igf1r	Monocyte	0.0941455	-0.419156	2409046	0.375575	5.65e-31	3.62e-29	7.04225	31.3653
Nedd4	Monocyte	0.024665	-0.254246	2404318	0.374838	1.25e-34	9.13e-33	1.81087	27.0804
Ftl1	Monocyte	3.76207	-0.30628	2403925	0.374777	2.33e-21	1.04e-19	99.7988	99.4421
Slco3a1	Monocyte	0.0611149	-0.25858	2.40213e+06	0.374497	3.15e-32	2.13e-30	4.62777	30.3192
Mpc1	Monocyte	0.63254	-0.402849	2391421	0.372828	1.53e-23	7.44e-22	44.0644	59.1043
Ngp	Monocyte	0.580835	-0.966546	2.38981e+06	0.372577	1.32e-23	6.43e-22	39.0342	59.484
H2-Eb1	Monocyte	1.09327	-0.741044	2388485	0.37237	6.62e-23	3.14e-21	57.7465	67.1548
Nlrp3	Monocyte	0.212794	-0.350104	2.38561e+06	0.371922	3.22e-27	1.83e-25	16.7002	43.1582
Hist1h1c	Monocyte	0.314764	-0.411422	2.38377e+06	0.371634	6.59e-26	3.58e-24	22.5352	48.3109
Mmp8	Monocyte	0.359856	-0.721592	2381066	0.371213	7.67e-27	4.32e-25	26.3581	45.0643
Cd82	Monocyte	0.180678	-0.279266	2380089	0.371061	7.86e-29	4.63e-27	12.2736	39.6637
Cd74	Monocyte	2.21352	-0.699682	2.37964e+06	0.370991	1.35e-22	6.36e-21	89.7384	89.8109
Ehd1	Monocyte	0.277235	-0.318637	2.37835e+06	0.370789	1.63e-26	9.04e-25	19.3159	47.2338
Sun2	Monocyte	0.141407	-0.290372	2.37581e+06	0.370394	4.57e-30	2.85e-28	10.664	37.4322
Lpcat2	Monocyte	0.224328	-0.320211	2373507	0.370035	5.48e-28	3.17e-26	15.8954	43.1582
Csf2rb2	Monocyte	0.164074	-0.358072	2373229	0.369991	6.34e-30	3.91e-28	12.4748	38.0908
Actg1	Monocyte	3.27848	-0.209033	2371971	0.369795	5.8e-23	2.77e-21	99.1952	97.66
Cd164	Monocyte	0.172438	-0.283166	2.36747e+06	0.369094	5.54e-29	3.3e-27	13.4809	41.4381
R3hdm4	Monocyte	0.292211	-0.357048	2349428	0.366281	8.32e-28	4.79e-26	21.7304	49.0315
Cfp	Monocyte	0.567005	-0.456779	2.34617e+06	0.365772	1.64e-26	9.07e-25	38.4306	56.036
Tnfaip2	Monocyte	0.55397	-0.482598	2346037	0.365752	9.03e-26	4.88e-24	38.0282	61.607
Bcl2a1b	Monocyte	0.379318	-0.520473	2.34416e+06	0.365459	2.16e-28	1.26e-26	21.9316	47.9622
Gpsm3	Monocyte	0.821396	-0.458957	2.34355e+06	0.365364	7.96e-25	4.09e-23	53.7223	75.2983
Scimp	Monocyte	0.0495783	-0.342924	2343439	0.365347	2.02e-36	1.56e-34	3.82294	30.9004
Clec5a	Monocyte	0.0776421	-0.349502	2.34059e+06	0.364902	6.61e-35	4.87e-33	6.23742	33.3178
Pdlim7	Monocyte	0.0480218	-0.273945	2338780	0.364621	1.21e-36	9.49e-35	3.62173	31.1096
H2-Ab1	Monocyte	1.40602	-0.734536	2336461	0.364259	3.8e-25	1.99e-23	72.2334	76.0034
Clec4e	Monocyte	0.187178	-0.49163	2335425	0.364098	4.55e-32	3.05e-30	13.2797	39.1058
Gnai2	Monocyte	2.25406	-0.217118	2.33435e+06	0.36393	6.16e-25	3.18e-23	95.9759	92.9025
Atp6v1g1	Monocyte	1.10537	-0.404075	2331709	0.363518	2.53e-25	1.34e-23	68.4105	78.3512
Upp1	Monocyte	0.012857	-0.442352	2330368	0.363309	1.11e-39	9.26e-38	1.20724	28.4131
Tubb4b	Monocyte	0.20867	-0.415589	2.32332e+06	0.362211	1.16e-31	7.62e-30	15.2918	42.058
Trem1	Monocyte	0.0334396	-0.395115	2321378	0.361908	5.39e-39	4.44e-37	2.41449	30.0015
Rab44	Monocyte	0.0867899	-0.34152	2320929	0.361838	1.76e-35	1.32e-33	6.84105	34.79
Acap1	Monocyte	0.0626522	-0.25937	2.32021e+06	0.361726	2.16e-36	1.66e-34	5.03018	33.5038
Flot1	Monocyte	0.201277	-0.326817	2.31925e+06	0.361576	4.74e-31	3.05e-29	15.493	44.5529
Pygl	Monocyte	0.717218	-0.484007	2.31542e+06	0.360979	1e-26	5.6e-25	48.2897	69.4096
Dmxl2	Monocyte	0.0771548	-0.383417	2.31126e+06	0.36033	6.39e-37	5.05e-35	5.83501	33.7362
Fpr2	Monocyte	0.135888	-0.526371	2.30976e+06	0.360097	9.05e-36	6.85e-34	8.65191	35.6656
Dhrs7	Monocyte	0.347057	-0.411526	2306766	0.35963	1.82e-29	1.11e-27	25.5533	53.2001
Srpk2	Monocyte	0.148539	-0.356267	2.30334e+06	0.359096	1.08e-33	7.61e-32	12.2736	40.5858
Malat1	Monocyte	4.4641	-0.369319	2.30133e+06	0.358782	1e-26	5.6e-25	100	99.9535
Marcksl1	Monocyte	0.136624	-0.409372	2.30009e+06	0.358588	4.06e-35	3.01e-33	9.65795	38.1528
Ldha	Monocyte	0.714458	-0.451791	2.2981e+06	0.358279	1.52e-28	8.93e-27	48.4909	61.1034
Klf7	Monocyte	0.193959	-0.364118	2295031	0.3578	4.86e-33	3.36e-31	14.0845	43.5921
Pkm	Monocyte	1.49169	-0.387381	2292167	0.357354	2.49e-27	1.42e-25	78.8732	84.7668
C5ar1	Monocyte	0.0880778	-0.484192	2291788	0.357295	4.34e-38	3.5e-36	6.43863	34.2709
Arrb2	Monocyte	0.324756	-0.403107	2265004	0.353119	8.03e-32	5.33e-30	24.3461	54.5483
Tes	Monocyte	0.126814	-0.341528	2.25753e+06	0.351953	2.79e-37	2.22e-35	9.25553	40.1596
Hmgn2	Monocyte	0.148614	-0.39189	2254414	0.351468	4.74e-37	3.76e-35	10.8652	41.0584
Anxa1	Monocyte	0.8046	-0.60354	2252738	0.351207	1.91e-30	1.21e-28	51.3078	68.4565
Hcar2	Monocyte	0.0292167	-0.42276	2.24551e+06	0.350079	1.28e-43	1.16e-41	2.21328	32.2098
Stk17b	Monocyte	0.849651	-0.57706	2240384	0.349281	1.14e-30	7.29e-29	53.7223	75.7555
Anxa11	Monocyte	0.173837	-0.351571	2237206	0.348785	1.24e-36	9.71e-35	13.4809	44.8706
Lrg1	Monocyte	0.0282532	-0.645564	2.21959e+06	0.346038	9.83e-46	9.33e-44	2.01207	32.4113
Map1lc3b	Monocyte	1.04655	-0.553753	2.21544e+06	0.345392	7.07e-32	4.7e-30	65.7948	82.7057
Alox5	Monocyte	0.106534	-0.361144	2213214	0.345045	2.86e-41	2.47e-39	7.24346	39.1756
Cpd	Monocyte	0.175817	-0.413151	2206445	0.343989	2.22e-39	1.85e-37	11.8712	43.7703
Fgl2	Monocyte	0.249605	-0.535696	2.20578e+06	0.343886	2.41e-37	1.93e-35	19.1147	48.9617
Bhlhe40	Monocyte	0.150255	-0.415018	2.20566e+06	0.343867	3.07e-40	2.61e-38	9.85915	42.1277
Csf2rb	Monocyte	0.838296	-0.555211	2200241	0.343022	4.93e-34	3.54e-32	53.7223	65.2875
Plp2	Monocyte	0.289119	-0.434126	2196471	0.342434	1.67e-36	1.29e-34	21.9316	54.0679
Gapdh	Monocyte	2.00478	-0.268013	2.18625e+06	0.340841	1.38e-33	9.67e-32	91.7505	85.6423
Trib1	Monocyte	0.242444	-0.535473	2.18206e+06	0.340188	1.89e-39	1.57e-37	16.7002	47.9234
S100a6	Monocyte	3.11523	-0.530729	2181045	0.340029	8.01e-34	5.67e-32	95.5734	96.2653
Hist1h2bc	Monocyte	0.13129	-0.516148	2181033	0.340028	1.56e-42	1.4e-40	9.85915	41.4071
Bcl2a1a	Monocyte	0.112783	-0.469439	2.18029e+06	0.339912	1.02e-43	9.31e-42	7.04225	39.532
Ckap4	Monocyte	0.234634	-0.465231	2179939	0.339857	2.84e-39	2.36e-37	17.505	48.83
Creb5	Monocyte	0.0320936	-0.438014	2.17827e+06	0.339597	1.35e-47	1.33e-45	2.41449	34.5033
Pfn1	Monocyte	2.26618	-0.292274	2159519	0.336674	3.43e-35	2.56e-33	96.5795	93.7161
Mapk13	Monocyte	0.0690218	-0.360868	2158058	0.336446	2.08e-46	2.01e-44	5.03018	38.3078
Ffar2	Monocyte	0.0354584	-0.441705	2.14596e+06	0.33456	2.44e-49	2.47e-47	2.61569	35.8825
Zfp36l1	Monocyte	0.304461	-0.552491	2145030	0.334415	7.05e-41	6.03e-39	18.5111	51.6814
Tmem154	Monocyte	0.135333	-0.431129	2.11894e+06	0.330348	2.83e-45	2.68e-43	11.4688	45.7539
Jund	Monocyte	0.894913	-0.619523	2110034	0.328959	4.01e-39	3.32e-37	53.7223	74.1593
Cxcl2	Monocyte	0.110623	-0.829801	2108359	0.328698	1.05e-48	1.06e-46	8.2495	41.1592
Ctsd	Monocyte	0.837139	-0.698494	2.06751e+06	0.322328	9.06e-42	7.97e-40	53.3199	78.5216
Gabarap	Monocyte	1.42717	-0.499935	2.06016e+06	0.321183	6.5e-42	5.75e-40	79.8793	87.5639
Ubb	Monocyte	2.41459	-0.411052	2.05285e+06	0.320044	2.41e-42	2.16e-40	95.3722	96.6682
Nudt4	Monocyte	0.224719	-0.537957	2044665	0.318768	4.4e-48	4.38e-46	17.7062	53.1923
Il18rap	Monocyte	0.0244444	-0.473932	2038878	0.317865	3.17e-57	3.67e-55	1.81087	38.3078
Gclm	Monocyte	0.0865731	-0.496769	2.03833e+06	0.31778	1.91e-53	2.06e-51	6.63984	43.3752
Aldoa	Monocyte	1.12863	-0.519179	2006391	0.312801	3.62e-46	3.47e-44	68.8129	78.049
F630028O10Rik	Monocyte	0.286606	-0.704078	2004219	0.312462	1.03e-50	1.06e-48	20.9256	54.8892
AA467197	Monocyte	0.0381698	-0.584955	1.9942e+06	0.310899	1.06e-59	1.28e-57	2.8169	40.4153
Cish	Monocyte	0.0716533	-0.565315	1.99197e+06	0.310553	5.81e-58	6.86e-56	5.03018	42.9413
Tarm1	Monocyte	0.0565222	-0.573859	1988231	0.309969	7.73e-59	9.2e-57	4.22535	42.2284
Csf3r	Monocyte	0.532248	-0.958663	1.98438e+06	0.309368	9.27e-50	9.44e-48	38.0282	63.8153
Basp1	Monocyte	0.0649744	-0.635506	1.96376e+06	0.306154	1.71e-60	2.12e-58	4.82897	43.0962
Pglyrp1	Monocyte	0.676562	-0.98463	1.95215e+06	0.304344	2.78e-52	2.98e-50	34.004	64.1562
Il1b	Monocyte	0.333173	-1.23274	1888532	0.294426	3.92e-60	4.8e-58	20.1207	56.0437
Hdc	Monocyte	0.0375532	-0.811319	1.87296e+06	0.291998	8.81e-69	1.21e-66	2.8169	43.9021
Jaml	Monocyte	0.195599	-0.828126	1840541	0.286944	3.23e-66	4.33e-64	14.6881	52.3865
Clec4n	Monocyte	0.310301	-1.06166	1833728	0.285882	4.34e-65	5.68e-63	22.1328	55.943
Lcn2	Monocyte	0.402209	-1.36732	1.81082e+06	0.28231	1.77e-64	2.31e-62	27.5654	63.6913
Cd33	Monocyte	0.127706	-0.700021	1.81017e+06	0.282209	2.64e-69	3.7e-67	9.85915	52.2083
Retnlg	Monocyte	0.342251	-1.61851	1796072	0.280011	2.76e-66	3.71e-64	24.3461	62.1726
Clec4d	Monocyte	0.101055	-0.871393	1.78522e+06	0.278319	6.75e-73	9.98e-71	7.64588	50.3254
Slc7a11	Monocyte	0.0953837	-1.00358	1.77505e+06	0.276735	3.57e-74	5.46e-72	7.24346	49.938
Gsn	Monocyte	0.477158	-0.773674	1.73371e+06	0.270289	2.36e-70	3.35e-68	34.004	68.1466
Slpi	Monocyte	0.677998	-1.28493	1685716	0.262807	4.13e-74	6.28e-72	40.8451	71.5249
Adam8	Monocyte	0.0889824	-0.705475	1.67242e+06	0.260734	5.08e-82	9.02e-80	6.84105	54.3313
S100a9	Monocyte	2.34216	-2.46524	1653666	0.25781	3.13e-75	4.91e-73	97.7867	99.5583
Cxcr2	Monocyte	0.0356498	-1.11736	1.6436e+06	0.256241	9.68e-88	1.94e-85	2.61569	50.5269
Ier3	Monocyte	0.157961	-0.956828	1.63604e+06	0.255062	7.39e-84	1.35e-81	11.2676	57.7871
Cd300lf	Monocyte	0.137585	-0.803969	1630607	0.254215	4.42e-84	8.11e-82	10.4628	58.5154
Ltb	Monocyte	0.235932	-0.921686	1.60553e+06	0.250305	1.09e-84	2.02e-82	13.6821	63.0172
Actn1	Monocyte	0.05637	-0.706565	1597352	0.249031	4.59e-90	9.69e-88	4.22535	54.4088
Egr1	Monocyte	0.126835	-1.01284	1.58539e+06	0.247165	2.74e-89	5.7e-87	8.65191	57.7716
Wfdc21	Monocyte	0.160163	-1.46336	1573490	0.24531	2.08e-90	4.42e-88	11.67	57.9653
S100a8	Monocyte	2.00534	-2.58249	1538991	0.239932	1.85e-86	3.64e-84	92.9577	99.0625
Lilr4b	Monocyte	0.21883	-0.905742	1.52544e+06	0.23782	5.52e-92	1.2e-89	16.9014	65.9771
Mxd1	Monocyte	0.102218	-1.02389	1.50593e+06	0.234777	1.95e-97	4.62e-95	7.84708	58.8951
Ifitm1	Monocyte	1.15482	-1.40984	1478336	0.230476	5.24e-93	1.16e-90	68.2093	85.9678
Il1r2	Monocyte	0.107182	-1.02966	1.47568e+06	0.230062	2.18e-100	5.32e-98	8.2495	59.7242
Grina	Monocyte	0.31612	-1.02771	1.46478e+06	0.228362	1.19e-96	2.78e-94	23.1388	72.0285
Cd63	Monocyte	0.0864968	-1.03742	1461725	0.227886	2.33e-102	6.07e-100	6.63984	59.1198
Vasp	Monocyte	0.605324	-1.03602	1411160	0.220003	1.09e-100	2.73e-98	40.6439	81.6287
Lcp1	Monocyte	1.57719	-0.8844	1376641	0.214621	9.86e-104	2.66e-101	83.9034	94.6691
Fth1	Monocyte	3.29231	-0.903231	1355098	0.211263	4.01e-106	1.15e-103	100	99.6901
Txn1	Monocyte	1.39865	-1.02568	1335828	0.208258	2.38e-108	7.1e-106	74.6479	92.98
Ccr1	Monocyte	0.220768	-1.07433	1324722	0.206527	8.75e-113	2.83e-110	16.499	71.3002
Mmp9	Monocyte	0.0815285	-1.68646	1.19324e+06	0.186029	2.41e-131	1.04e-128	5.6338	65.8686
Cd9	Monocyte	0.408857	-1.3067	1191000	0.185679	5.9e-127	2.38e-124	24.3461	78.8316
Cd24a	Monocyte	0.239301	-1.20503	1.16307e+06	0.181325	1.09e-131	4.76e-129	18.1087	74.0663
S100a11	Monocyte	1.70307	-1.55014	659460	0.102811	4.98e-199	4.41e-196	82.2938	97.0479

## Sheet: Data 1.4 DEGscRNAseq_nAPC1
Supplementary Data 1.4: Single cell RNAseq: Differentially expressed genes
(DEGs) for each identified cell type cluster compared to all other clusters.
nAPC1s
feature	group	avgExpr	logFC	statistic	auc	pval	padj	pct_in	pct_out
Ftl1	nAPC.1	5.14367	1.37598	27529238	0.922916	0	0	99.929	99.3292
Ier3	nAPC.1	2.19375	1.41113	23760516	0.79657	0	0	78.9212	49.9764
Clec4n	nAPC.1	2.53148	1.51806	2.34175e+07	0.785069	0	0	81.3698	47.5862
Cebpb	nAPC.1	2.79044	1.3016	22994541	0.770891	0	0	91.7317	73.8876
Ccl3	nAPC.1	1.87099	1.65243	2.2923e+07	0.768491	0	0	62.704	19.1686
Lst1	nAPC.1	2.48014	1.19414	22921376	0.768438	0	0	85.8055	76.7123
Tyrobp	nAPC.1	4.0894	0.679617	2.27566e+07	0.762913	0	0	99.6097	99.4332
Gabarap	nAPC.1	2.41763	0.64459	22337101	0.74885	0	0	89.4606	86.6982
Malat1	nAPC.1	5.30269	0.611543	2.19299e+07	0.735198	0	0	100	99.9433
Cstb	nAPC.1	1.87281	1.15102	2.18734e+07	0.733304	0	0	69.3754	52.5083
Clec4d	nAPC.1	1.87258	1.18068	2.18251e+07	0.731685	0	0	71.682	42.6358
Serp1	nAPC.1	2.2081	0.872702	2.18115e+07	0.73123	0	0	78.8148	76.136
Fth1	nAPC.1	4.90989	0.946939	2.15163e+07	0.721332	1.88e-286	2.25e-283	99.5742	99.7355
S100a6	nAPC.1	4.23222	0.767251	21380756	0.716789	6.5e-275	6.51e-272	97.445	95.9188
Btg1	nAPC.1	2.73136	0.835639	2.12136e+07	0.711183	3e-261	2.22e-258	91.022	89.5135
Bcl2a1b	nAPC.1	1.67044	1.00026	20986279	0.703564	1.04e-284	1.19e-281	63.4847	42.6075
Fxyd5	nAPC.1	2.86263	0.59102	20935851	0.701873	9.13e-239	4.29e-236	92.7963	92.1682
Emilin2	nAPC.1	1.75375	0.884617	2.09271e+07	0.701581	2.72e-251	1.69e-248	70.1561	60.2456
Il1r2	nAPC.1	1.82717	0.922465	20887763	0.700261	8.7e-254	5.63e-251	68.1334	55.0685
Cd44	nAPC.1	2.05896	0.804327	2.08439e+07	0.698792	6.17e-234	2.52e-231	79.6309	77.6571
Cd300lf	nAPC.1	1.63184	0.911807	2.07984e+07	0.697265	6.89e-248	4.12e-245	68.5947	53.5758
Cd63	nAPC.1	1.8301	0.942897	20769793	0.696306	7.39e-245	4.1e-242	68.0979	54.2655
Ccl6	nAPC.1	2.82119	1.20064	2.07472e+07	0.69555	6.71e-228	2.51e-225	81.973	72.2721
H3f3b	nAPC.1	3.08135	0.431143	2.07382e+07	0.695248	2.09e-223	7.29e-221	94.89	95.7393
Slc7a11	nAPC.1	1.95734	1.13401	2.06282e+07	0.691559	3.96e-249	2.41e-246	65.0106	43.9206
Capg	nAPC.1	1.90348	0.682176	20606412	0.690829	3.59e-221	1.2e-218	75.621	65.0354
Cd24a	nAPC.1	1.94902	0.695636	2.05606e+07	0.689292	9.17e-215	2.74e-212	74.4855	71.3274
Bri3	nAPC.1	1.68942	0.717116	20437933	0.685181	6.09e-210	1.59e-207	68.0979	64.3836
Mcl1	nAPC.1	2.41246	0.531758	20337299	0.681807	3.79e-194	7e-192	88.6444	90.6282
Cd9	nAPC.1	2.20348	0.679167	2.0304e+07	0.68069	5.19e-194	9.54e-192	76.4372	76.9107
Gng5	nAPC.1	2.22827	0.358451	20278340	0.67983	3.78e-190	6.38e-188	85.1313	88.6726
C3	nAPC.1	1.52666	0.809462	20156013	0.675729	9.5e-211	2.56e-208	63.5912	43.8073
Ltb	nAPC.1	1.78675	0.839898	2.01234e+07	0.674637	3.99e-190	6.69e-188	68.0625	59.3576
Sell	nAPC.1	1.55836	0.816317	20001485	0.670549	9.09e-203	2.02e-200	63.7331	41.1148
Gsr	nAPC.1	2.28843	0.709769	1.99403e+07	0.668499	4.55e-168	4.47e-166	83.6409	80.0945
Eif1	nAPC.1	2.9381	0.307244	1.99376e+07	0.668408	9.93e-167	9.43e-165	95.0674	97.3359
Ubc	nAPC.1	2.29201	0.436188	19918327	0.667761	8.93e-166	8.18e-164	83.9957	88.5215
Csf3r	nAPC.1	2.17625	0.912809	19902952	0.667245	3.15e-173	3.52e-171	79.7729	58.3562
Itm2b	nAPC.1	2.68281	0.350078	1.98902e+07	0.666819	1.13e-163	9.66e-162	89.3542	94.7378
Plek	nAPC.1	1.65672	0.754728	1.9872e+07	0.666207	1.41e-170	1.5e-168	65.7559	63.0231
Mpeg1	nAPC.1	1.47149	0.820588	19820783	0.664491	2.84e-179	3.65e-177	60.1845	49.2867
F630028O10Rik	nAPC.1	1.64754	0.864785	19794552	0.663611	1.09e-174	1.28e-172	62.917	51.1573
Slfn1	nAPC.1	1.53284	0.810866	19793122	0.663563	1.65e-184	2.46e-182	61.9588	43.0515
Lilra6	nAPC.1	0.996253	0.767449	1.97862e+07	0.663333	7.88e-290	1.02e-286	44.7835	16.8257
Ccr1	nAPC.1	1.78573	0.67169	1.97724e+07	0.66287	1.12e-160	8.82e-159	71.7885	68.5971
Atox1	nAPC.1	2.04761	0.574331	19727076	0.661349	1.62e-156	1.16e-154	78.7793	70.4865
Cox8a	nAPC.1	2.17318	0.390939	19725322	0.66129	1.07e-153	7.04e-152	84.1732	84.1757
Emp3	nAPC.1	1.81526	0.517526	1.96929e+07	0.660203	2.69e-155	1.84e-153	70.4755	69.5985
Ctsd	nAPC.1	2.06779	0.706627	19662150	0.659173	7.84e-151	4.81e-149	76.3662	77.9121
Cyba	nAPC.1	3.0406	0.311606	1.96345e+07	0.658246	1.84e-147	1.04e-145	95.4578	95.3141
Il1b	nAPC.1	2.39966	1.11358	19629545	0.65808	5.3e-162	4.27e-160	74.237	49.5135
Vasp	nAPC.1	1.96912	0.463687	19466034	0.652598	2.52e-138	1.13e-136	75.5145	81.3321
Sirpa	nAPC.1	1.4958	0.589288	19375690	0.649569	1.74e-137	7.62e-136	64.7268	65.744
Bcl2a1a	nAPC.1	1.1829	0.78264	19352705	0.648798	5.26e-170	5.47e-168	49.6097	35.3236
Bst1	nAPC.1	1.10308	0.69318	1.93482e+07	0.648646	7.3e-193	1.32e-190	49.4322	26.1691
Aldoa	nAPC.1	1.92287	0.372668	1.92719e+07	0.646089	2.39e-127	8.19e-126	75.8339	78.205
Ninj1	nAPC.1	1.21255	0.781459	1.92656e+07	0.645879	9.89e-159	7.42e-157	52.3421	37.2603
Slfn2	nAPC.1	1.957	0.440164	19225001	0.644517	4.8e-124	1.52e-122	75.3016	83.4955
Tarm1	nAPC.1	1.26615	0.831977	19189464	0.643326	1.65e-152	1.05e-150	50.4258	38.2617
Fcgr2b	nAPC.1	1.28287	0.641694	19120719	0.641021	2.92e-137	1.27e-135	55.3229	45.2149
Cish	nAPC.1	1.20633	0.74749	1.90884e+07	0.639938	3.79e-144	1.97e-142	49.8935	39.3103
Creg1	nAPC.1	1.50333	0.662731	1.90157e+07	0.6375	7.68e-119	2.1e-117	61.1427	60.7274
Ier5	nAPC.1	1.68203	0.584474	1.89818e+07	0.636365	3.3e-113	7.87e-112	70.511	69.0316
Gclm	nAPC.1	1.16492	0.75973	18974123	0.636107	1.17e-135	4.85e-134	49.7871	39.9433
Iqgap1	nAPC.1	2.21992	0.261051	1.89376e+07	0.634881	9.27e-108	1.94e-106	84.7764	91.8092
Il1rn	nAPC.1	1.04186	0.750205	18924103	0.63443	3.76e-179	4.8e-177	42.2285	21.5021
Zfp36l1	nAPC.1	1.3474	0.646956	1.89162e+07	0.634166	4.96e-121	1.44e-119	55.9617	48.9844
Fas	nAPC.1	0.866795	0.653741	18903696	0.633745	5.98e-200	1.23e-197	39.4606	17.3075
Ubb	nAPC.1	2.9887	0.225779	1.887e+07	0.632615	3.81e-104	7.45e-103	94.4996	97.1847
Lcp1	nAPC.1	2.61129	0.231075	18834571	0.631428	2.44e-102	4.59e-101	88.467	95.8148
Egr3	nAPC.1	0.818724	0.688912	18804788	0.63043	1.7e-220	5.6e-218	35.5926	13.538
Arpc1b	nAPC.1	2.59713	0.177607	1.87955e+07	0.63012	2.33e-100	4.2e-99	90.3833	94.3977
B2m	nAPC.1	2.29126	0.263678	18779969	0.629598	1.28e-99	2.27e-98	85.5926	92.3004
Pim1	nAPC.1	1.66283	0.531049	1.87731e+07	0.629369	8.54e-103	1.62e-101	66.1107	67.35
Calm1	nAPC.1	2.5155	0.285098	1.87414e+07	0.628304	9.64e-98	1.63e-96	87.8282	88.9561
Txnip	nAPC.1	1.70041	0.623084	18730306	0.627933	1.67e-100	3.02e-99	67.9205	67.1138
Marcksl1	nAPC.1	1.08087	0.696492	18651753	0.625299	2.09e-123	6.5e-122	47.0546	34.445
2810474O19Rik	nAPC.1	1.61092	0.647526	18646027	0.625107	2.99e-97	5e-96	64.4074	64.2135
Neat1	nAPC.1	2.09285	0.402944	18629164	0.624542	2.03e-92	3.06e-91	79.9148	85.5928
Laptm5	nAPC.1	2.0449	0.253565	1.86012e+07	0.623605	4.9e-91	7.18e-90	80.1632	86.0746
Gm42418	nAPC.1	3.97124	0.227077	18599170	0.623536	1.26e-90	1.82e-89	99.8581	99.9055
Atp6v0b	nAPC.1	1.56402	0.27907	1.85269e+07	0.621113	5.85e-89	8.18e-88	67.3882	74.0576
Cd53	nAPC.1	1.59203	0.481059	1.85199e+07	0.620878	8.44e-89	1.18e-87	65.0106	73.5947
Psap	nAPC.1	2.44064	0.446318	18493681	0.62	6.29e-86	8.21e-85	83.5344	84.8465
Cited2	nAPC.1	1.2263	0.712262	18478812	0.619501	3.73e-99	6.5e-98	50.6388	46.4147
Bhlhe40	nAPC.1	1.05108	0.634624	18463764	0.618997	1.36e-105	2.74e-104	46.9482	39.3292
Hcar2	nAPC.1	0.988639	0.699387	1.84297e+07	0.617854	6.81e-122	2.03e-120	42.6189	28.0302
Rabac1	nAPC.1	1.37946	0.467744	1.84248e+07	0.61769	7.69e-86	1e-84	61.0007	66.8399
Reep3	nAPC.1	1.14733	0.599283	1.83911e+07	0.616562	1.59e-91	2.36e-90	52.8389	50.3354
Tnfaip2	nAPC.1	1.43862	0.531751	1.83227e+07	0.614266	1.06e-82	1.29e-81	60.8233	60.7085
Msn	nAPC.1	1.55168	0.327456	1.82811e+07	0.612873	2.2e-77	2.4e-76	66.2527	75.3614
Upp1	nAPC.1	0.933851	0.626838	1.82797e+07	0.612827	9.34e-122	2.78e-120	39.851	24.0907
Cdc42	nAPC.1	2.10792	0.168848	18262989	0.612266	2.7e-75	2.8e-74	83.5699	89.4473
Card19	nAPC.1	1.19108	0.565082	1.82403e+07	0.611505	5.37e-82	6.46e-81	54.1164	53.9348
Csf1	nAPC.1	0.70603	0.590404	1.82293e+07	0.611137	1.69e-226	6.12e-224	28.7083	7.6051
Pkm	nAPC.1	2.02326	0.200765	1.81953e+07	0.609998	1.67e-72	1.63e-71	79.2761	85.9518
Ptpn6	nAPC.1	1.53292	0.315031	18169845	0.609143	1.37e-72	1.34e-71	65.5075	74.6434
Egr1	nAPC.1	1.57167	0.594562	1.81169e+07	0.607369	3.47e-75	3.59e-74	59.4038	55.0307
Nfkbia	nAPC.1	1.43902	0.607418	18047465	0.60504	1.25e-71	1.19e-70	56.0681	57.1091
Cxcl2	nAPC.1	1.58492	0.855041	1.80408e+07	0.604816	1.93e-83	2.4e-82	48.687	37.6098
BC005537	nAPC.1	1.15117	0.517161	1.80314e+07	0.604502	3.33e-72	3.23e-71	52.7679	54.4072
Irf2bp2	nAPC.1	1.1304	0.460312	1.79956e+07	0.6033	2.49e-71	2.36e-70	51.4194	52.9145
Lilr4b	nAPC.1	1.4529	0.458269	17983560	0.602898	2.01e-66	1.72e-65	61.4975	64.8654
Ffar2	nAPC.1	0.991737	0.672306	1.79579e+07	0.602036	7.27e-86	9.47e-85	40.9155	32.9806
Ccl4	nAPC.1	0.81948	0.69764	1.79482e+07	0.601712	6.32e-162	5.07e-160	28.7438	10.7511
Calm3	nAPC.1	1.3108	0.303813	17944320	0.601582	4.83e-65	4e-64	58.5877	64.3836
Fcho2	nAPC.1	0.360331	-0.104401	11930997	0.399986	5.22e-76	5.5e-75	19.198	45.6212
Kmt2a	nAPC.1	0.158893	-0.0837409	11930171	0.399958	1.47e-100	2.66e-99	8.23279	30.3448
Ccdc28b	nAPC.1	0.0432386	-0.0975347	11930111	0.399956	4.94e-127	1.67e-125	2.59049	23.1365
Agps	nAPC.1	0.196161	-0.062078	11929250	0.399928	7.31e-93	1.11e-91	10.6104	33.727
Pmpcb	nAPC.1	0.0559755	-0.0846261	1.19261e+07	0.399823	5.96e-124	1.88e-122	3.12278	23.8356
Tmem208	nAPC.1	0.262447	-0.0667655	1.19259e+07	0.399817	2.63e-84	3.31e-83	14.088	38.8758
Utp11	nAPC.1	0.144665	-0.0616522	1.19254e+07	0.399797	4.43e-102	8.29e-101	7.77147	29.9291
Edem2	nAPC.1	0.148889	-0.0756278	1.19249e+07	0.399783	6.01e-101	1.1e-99	8.16182	30.3448
Hnrnpl	nAPC.1	0.235174	-0.0706477	1.19244e+07	0.399766	1.28e-87	1.73e-86	12.7395	36.7501
Cd177	nAPC.1	0.330753	-0.408218	11923821	0.399746	1.92e-88	2.66e-87	15.8623	35.3614
Phf5a	nAPC.1	0.267962	-0.0853689	11923480	0.399734	5.61e-84	7.04e-83	14.3009	39.2064
Rrp7a	nAPC.1	0.0644864	-0.0867212	11923292	0.399728	5.41e-121	1.57e-119	3.65507	24.5347
Acap1	nAPC.1	0.251176	-0.0775291	1.19232e+07	0.399725	2.07e-86	2.74e-85	13.3428	37.5342
Sugt1	nAPC.1	0.351319	-0.104663	1.19231e+07	0.399723	2.2e-76	2.34e-75	18.7722	45.7534
R3hdm1	nAPC.1	0.177239	-0.0637814	1.1923e+07	0.399717	6.34e-97	1.05e-95	9.36835	32.0359
Hnrnpr	nAPC.1	0.191052	-0.0729169	11922448	0.399699	2.05e-94	3.22e-93	10.1845	33.1885
Timm22	nAPC.1	0.0661052	-0.0783161	1.19221e+07	0.399687	3.38e-120	9.66e-119	3.79702	24.7426
St8sia4	nAPC.1	0.310799	-0.130199	1.19216e+07	0.399672	5.89e-84	7.39e-83	15.1526	39.0836
Hfe	nAPC.1	0.024721	-0.131978	11919971	0.399616	7.87e-136	3.31e-134	1.38396	21.7194
Auh	nAPC.1	0.0849197	-0.0899868	1.19183e+07	0.39956	3.45e-116	8.95e-115	4.64869	25.7723
Immp1l	nAPC.1	0.0350042	-0.0947395	11918128	0.399555	7.04e-131	2.58e-129	2.09368	22.6169
Nsmce4a	nAPC.1	0.232255	-0.0718272	11918093	0.399553	3.47e-89	4.89e-88	12.2072	36.051
Nr2c2ap	nAPC.1	0.0640203	-0.0840968	11918074	0.399553	3.35e-121	9.8e-120	3.65507	24.5914
Dpp3	nAPC.1	0.113015	-0.0710542	11916601	0.399503	6.93e-109	1.49e-107	6.17459	27.8602
Hspa14	nAPC.1	0.15326	-0.0712177	11915206	0.399457	7.2e-101	1.31e-99	8.26828	30.6471
Svbp	nAPC.1	0.0840936	-0.0778171	11914139	0.399421	3.39e-116	8.81e-115	4.64869	25.8668
Ociad1	nAPC.1	0.112636	-0.0762916	11913362	0.399395	3.61e-109	7.83e-108	6.17459	27.8413
Nap1l4	nAPC.1	0.170186	-0.0683445	11913309	0.399393	1.68e-97	2.83e-96	9.29737	32.0737
Slc25a11	nAPC.1	0.332283	-0.0768434	11913071	0.399385	1.67e-78	1.87e-77	17.6366	44.1568
Hspb11	nAPC.1	0.0346243	-0.0978469	1.19129e+07	0.399378	5.12e-133	2e-131	1.80979	22.324
Rnaseh2b	nAPC.1	0.0167267	-0.109405	1.19128e+07	0.399376	4.57e-139	2.07e-137	0.993612	21.3132
Rgs18	nAPC.1	0.21425	-0.0882943	1.19125e+07	0.399365	7.55e-92	1.13e-90	11.3556	34.7567
Nfatc2	nAPC.1	0.016092	-0.100497	11911764	0.399341	1.86e-140	8.73e-139	0.816182	21.1148
Scamp2	nAPC.1	0.374173	-0.0849981	11911413	0.39933	8.92e-76	9.36e-75	19.4819	47.0855
Hikeshi	nAPC.1	0.087945	-0.0711881	11910762	0.399308	6.2e-116	1.6e-114	4.71966	26.0085
Fgfr1op2	nAPC.1	0.425865	-0.11463	11910632	0.399303	1.36e-72	1.33e-71	22.3563	51.0628
Rap2a	nAPC.1	0.180266	-0.0804329	11910356	0.399294	2.16e-96	3.54e-95	9.75869	32.6311
Xpa	nAPC.1	0.114424	-0.0880149	1.19101e+07	0.399286	1.04e-108	2.22e-107	6.38751	28.0397
Afg3l1	nAPC.1	0.0979935	-0.0784363	1.19099e+07	0.399279	1.29e-112	3.04e-111	5.42938	26.9154
Rars	nAPC.1	0.0864089	-0.0831696	11909893	0.399279	2.14e-115	5.44e-114	4.8616	26.1597
Pum1	nAPC.1	0.185586	-0.0672649	1.19095e+07	0.399265	1.3e-95	2.1e-94	10.0426	33.009
Ipo7	nAPC.1	0.0992046	-0.0839444	1.1909e+07	0.39925	5.48e-113	1.3e-111	5.3939	26.821
Clec4a1	nAPC.1	0.107816	-0.126132	11909028	0.39925	7.57e-112	1.74e-110	5.71327	27.1233
Tpd52l2	nAPC.1	0.167122	-0.0691921	11908621	0.399236	1.4e-97	2.37e-96	9.36835	32.1682
Tnks	nAPC.1	0.0817014	-0.0874346	11908059	0.399217	1.09e-117	2.9e-116	4.43577	25.6117
Bcas2	nAPC.1	0.26313	-0.080641	11908011	0.399215	6.41e-85	8.21e-84	14.1945	39.1592
Pik3cd	nAPC.1	0.399157	-0.114095	11906268	0.399157	1.48e-75	1.54e-74	20.4045	47.4728
Dgat1	nAPC.1	0.150848	-0.211249	1.19053e+07	0.399124	6.18e-104	1.2e-102	8.16182	29.6079
Ppp6r1	nAPC.1	0.18372	-0.0668338	1.19051e+07	0.399117	2.76e-96	4.5e-95	9.90064	32.8295
Nudt14	nAPC.1	0.0158956	-0.0991077	11904971	0.399114	4.97e-140	2.29e-138	0.92264	21.2848
Tsta3	nAPC.1	0.0701642	-0.0805333	1.19042e+07	0.399086	6.71e-120	1.9e-118	4.04542	25.1582
Srsf2	nAPC.1	0.478159	-0.233487	1.19028e+07	0.39904	1.48e-71	1.41e-70	24.5564	52.9145
Lrrc59	nAPC.1	0.144744	-0.101578	1.19022e+07	0.399022	1.09e-102	2.07e-101	7.98439	30.2881
Ruvbl1	nAPC.1	0.0519758	-0.0923711	1.19017e+07	0.399005	1.76e-126	5.92e-125	2.90987	23.76
Nudt2	nAPC.1	0.0381183	-0.0859845	1.19007e+07	0.398969	7.23e-131	2.65e-129	2.23563	22.9192
Uvrag	nAPC.1	0.160131	-0.0837499	1.18993e+07	0.398923	6.33e-101	1.15e-99	8.58765	31.025
Mrpl16	nAPC.1	0.03147	-0.0945097	11899001	0.398913	2.83e-134	1.14e-132	1.73882	22.3335
Rangap1	nAPC.1	0.0718988	-0.10625	11898808	0.398907	1.99e-121	5.88e-120	3.79702	24.9126
2410015M20Rik	nAPC.1	0.375818	-0.184148	11897922	0.398877	2.47e-76	2.63e-75	19.8013	47.1422
Ncbp2	nAPC.1	0.0838088	-0.0738162	11897838	0.398874	4.22e-117	1.11e-115	4.6132	25.9802
Cox20	nAPC.1	0.117437	-0.0772447	11896831	0.398841	1.04e-109	2.29e-108	6.24556	28.0586
Rinl	nAPC.1	0.255553	-0.098763	11896376	0.398825	4.78e-87	6.4e-86	13.8396	38.0727
Cops4	nAPC.1	0.138335	-0.0662077	1.18948e+07	0.398772	7.16e-105	1.42e-103	7.45209	29.7024
Kctd10	nAPC.1	0.0780665	-0.112196	1.18933e+07	0.398724	2.56e-118	6.89e-117	4.54223	25.7345
Snrpd2	nAPC.1	0.366591	-0.232731	1.18916e+07	0.398665	7.04e-78	7.78e-77	19.3045	45.7156
Fyb	nAPC.1	0.625598	-0.21391	1.18915e+07	0.398662	1.24e-68	1.11e-67	30.4471	58.7057
Vps41	nAPC.1	0.065471	-0.0855954	1.18913e+07	0.398655	5.47e-122	1.63e-120	3.79702	24.9221
Ik	nAPC.1	0.276874	-0.0726876	11891173	0.398651	9.26e-85	1.18e-83	14.6913	39.9433
Lipe	nAPC.1	0.122693	-0.086264	1.18911e+07	0.398647	2.34e-109	5.1e-108	6.423	28.2948
Mtx2	nAPC.1	0.0414183	-0.0913437	11890702	0.398635	1.37e-129	4.92e-128	2.51952	23.3349
Stard4	nAPC.1	0.0620543	-0.0958527	1.18899e+07	0.398608	6.79e-123	2.08e-121	3.65507	24.7426
Fam129b	nAPC.1	0.113447	-0.0789309	1.18894e+07	0.398591	2.52e-109	5.48e-108	6.423	28.3514
Mrpl36	nAPC.1	0.203508	-0.0657998	1.18893e+07	0.39859	2.58e-93	3.98e-92	11.1072	34.7756
Hepacam2	nAPC.1	0.0181827	-0.129595	11889196	0.398585	1.24e-140	5.84e-139	0.958126	21.436
Eif4g3	nAPC.1	0.239272	-0.0794792	11887468	0.398527	4.61e-89	6.48e-88	12.9879	37.1752
Arhgap1	nAPC.1	0.0955632	-0.0864979	11886779	0.398504	1.4e-114	3.46e-113	5.32292	26.8588
Golgb1	nAPC.1	0.181584	-0.0755326	11886654	0.398499	1.92e-97	3.22e-96	9.75869	32.8673
Spag7	nAPC.1	0.192766	-0.0609201	1.18858e+07	0.39847	1.45e-95	2.34e-94	10.3974	33.7648
Pdcd10	nAPC.1	0.390221	-0.107146	11885269	0.398453	2.16e-75	2.24e-74	20.8659	49.0128
Selenof	nAPC.1	0.456252	-0.21784	11884935	0.398442	2.63e-72	2.56e-71	23.6693	53.2924
Dnttip1	nAPC.1	0.102376	-0.082339	1.18847e+07	0.398435	2.68e-113	6.42e-112	5.60681	27.265
Tfg	nAPC.1	0.105947	-0.0773853	1.1884e+07	0.39841	3.58e-111	8.1e-110	6.06813	27.9074
Arf3	nAPC.1	0.304911	-0.0890641	11883859	0.398406	7.41e-83	9.07e-82	15.9688	41.6816
Malsu1	nAPC.1	0.0941678	-0.080674	11883590	0.398397	4.17e-115	1.05e-113	5.21647	26.7926
Thap12	nAPC.1	0.056502	-0.0947613	11883010	0.398377	9.69e-127	3.26e-125	3.05181	24.0435
Ktn1	nAPC.1	0.0164026	-0.112501	1.18829e+07	0.398374	1.47e-141	7.12e-140	0.887154	21.3888
Smim10l1	nAPC.1	0.0143957	-0.103588	1.18818e+07	0.398338	4.12e-141	1.98e-139	0.958126	21.4738
Epsti1	nAPC.1	0.104659	-0.165463	1.18808e+07	0.398304	2.13e-114	5.25e-113	5.6423	26.9816
9130401M01Rik	nAPC.1	0.13771	-0.0658765	1.18787e+07	0.398233	1.45e-105	2.91e-104	7.45209	29.8725
Cdc14a	nAPC.1	0.0492882	-0.125859	1.18774e+07	0.39819	8.27e-129	2.93e-127	2.80341	23.7128
Svil	nAPC.1	0.323404	-0.132981	1.18769e+07	0.398172	8.71e-83	1.07e-81	16.8914	41.8611
Vwa5a	nAPC.1	0.019637	-0.111627	11876738	0.398167	2.72e-139	1.24e-137	1.24202	21.8422
Pkig	nAPC.1	0.0670176	-0.0851078	1.18765e+07	0.398161	9.04e-122	2.69e-120	3.97445	25.2622
Sbds	nAPC.1	0.158637	-0.0748026	1.18753e+07	0.398117	1.9e-102	3.58e-101	8.44571	31.0912
Ncaph2	nAPC.1	0.12207	-0.0790001	11874540	0.398093	3.7e-109	8e-108	6.63591	28.7577
Fam117b	nAPC.1	0.136093	-0.091298	1.18743e+07	0.398086	1.78e-106	3.65e-105	7.38112	29.6363
Stk16	nAPC.1	0.11843	-0.0897088	1.18742e+07	0.398083	8.45e-110	1.86e-108	6.56494	28.5404
Trafd1	nAPC.1	0.12387	-0.101554	1.18736e+07	0.398062	1.02e-109	2.24e-108	6.63591	28.5687
Med30	nAPC.1	0.151871	-0.0839993	1.18736e+07	0.398061	4.65e-104	9.09e-103	8.01987	30.5243
Ccdc124	nAPC.1	0.287878	-0.0855289	1.18734e+07	0.398055	1.98e-84	2.5e-83	15.2945	40.9258
Hars	nAPC.1	0.0718597	-0.0817	1.18731e+07	0.398045	4.82e-122	1.44e-120	3.93896	25.2716
Prpf4b	nAPC.1	0.243154	-0.071867	1.18729e+07	0.39804	4.78e-90	6.85e-89	12.704	37.1469
Znhit1	nAPC.1	0.271774	-0.0834402	11872397	0.398022	7.76e-86	1.01e-84	14.7977	39.8772
Guk1	nAPC.1	0.162649	-0.0727493	1.18723e+07	0.39802	3.79e-100	6.78e-99	9.11994	32.1115
Ube2n	nAPC.1	0.323449	-0.119858	11872253	0.398017	7.29e-81	8.56e-80	17.3527	43.949
Cnp	nAPC.1	0.0160224	-0.107884	1.18719e+07	0.398004	3.16e-142	1.56e-140	0.887154	21.4549
Hcfc1	nAPC.1	0.0438837	-0.0984353	1.18712e+07	0.397982	1.45e-131	5.42e-130	2.37757	23.2971
Smc2	nAPC.1	0.0312753	-0.21421	1.18712e+07	0.397981	2.3e-136	9.74e-135	1.73882	22.4091
Mvk	nAPC.1	0.0276958	-0.0957207	11871037	0.397976	2.02e-137	8.8e-136	1.5259	22.2485
Pak1ip1	nAPC.1	0.224935	-0.0724574	11870334	0.397952	6.63e-92	9.92e-91	12.0653	36.1455
Mrpl19	nAPC.1	0.0395463	-0.0922325	11868541	0.397892	7.19e-133	2.8e-131	2.20014	23.0987
Fcgr1	nAPC.1	0.0502383	-0.138163	11868232	0.397882	3.46e-128	1.2e-126	2.98084	24.0057
Tmem128	nAPC.1	0.18455	-0.0642819	11865861	0.397802	6.27e-98	1.07e-96	9.93612	33.2641
Dynlt1f	nAPC.1	0.0664736	-0.111914	1.18651e+07	0.397776	9.8e-124	3.08e-122	3.79702	25.0165
Setd3	nAPC.1	0.163511	-0.0667718	1.18651e+07	0.397775	2.61e-101	4.8e-100	8.90703	31.8281
Anp32a	nAPC.1	0.570253	-0.197464	11864937	0.397771	3.24e-69	2.95e-68	29.0277	60.6235
Dpm3	nAPC.1	0.17264	-0.0682032	11864495	0.397757	6.35e-100	1.13e-98	9.33286	32.4232
Ei24	nAPC.1	0.0887092	-0.079911	1.18642e+07	0.397748	3.11e-117	8.22e-116	4.96806	26.6415
Myo1c	nAPC.1	0.152863	-0.0756106	11863143	0.397711	1.62e-103	3.13e-102	8.26828	31.0156
Dcxr	nAPC.1	0.0253231	-0.105128	11863133	0.397711	2.11e-138	9.42e-137	1.45493	22.2107
Lsm2	nAPC.1	0.152294	-0.102632	11862377	0.397686	3.4e-104	6.65e-103	8.09084	30.7794
Fgd2	nAPC.1	0.0319452	-0.115109	1.18619e+07	0.397669	1.8e-136	7.67e-135	1.73882	22.5602
Hmgcl	nAPC.1	0.27212	-0.0882864	1.18615e+07	0.397656	1.31e-86	1.74e-85	14.7622	39.7449
Psmb2	nAPC.1	0.412272	-0.258718	1.1861e+07	0.397638	4.1e-76	4.33e-75	21.9304	49.4001
Trmt112	nAPC.1	0.274975	-0.0839396	1.18609e+07	0.397637	2.59e-86	3.41e-85	14.5848	40.0661
Ighm	nAPC.1	0.203767	-0.146901	11860772	0.397632	2.6e-100	4.67e-99	9.54578	32.291
Clec10a	nAPC.1	0.02259	-0.161867	1.18596e+07	0.397593	1.65e-140	7.78e-139	1.20653	21.9178
Rnf187	nAPC.1	0.231779	-0.0752243	1.18588e+07	0.397567	2.08e-91	3.07e-90	12.4202	36.8446
Cdc123	nAPC.1	0.158162	-0.0678838	11858288	0.397549	1.61e-102	3.04e-101	8.58765	31.5446
Ran	nAPC.1	0.504775	-0.335431	1.18578e+07	0.397533	2.26e-75	2.35e-74	25.9759	49.6741
Rpl41	nAPC.1	2.37822	-0.283033	11857373	0.397518	5.04e-63	4.03e-62	88.0767	89.8063
Arcn1	nAPC.1	0.225069	-0.0728912	1.18562e+07	0.397477	1.17e-92	1.77e-91	12.0298	36.2116
Vps29	nAPC.1	0.349781	-0.136567	11855425	0.397453	1.97e-79	2.25e-78	18.8432	46.1691
Atrx	nAPC.1	0.456709	-0.172951	1.18554e+07	0.39745	2.47e-74	2.51e-73	23.2079	52.291
Dnajb6	nAPC.1	0.412048	-0.13968	1.18548e+07	0.397432	7.64e-76	8.03e-75	21.5756	50.3448
Sidt2	nAPC.1	0.328592	-0.103725	11854326	0.397416	2.33e-81	2.76e-80	17.8141	44.2985
H2afx	nAPC.1	0.0950118	-0.176191	1.18543e+07	0.397414	1.16e-117	3.09e-116	5.21647	26.6793
Dynll2	nAPC.1	0.0545653	-0.100582	1.18542e+07	0.397413	9.72e-129	3.43e-127	2.98084	24.1568
Lrrk1	nAPC.1	0.05282	-0.108341	11852300	0.397348	5.17e-130	1.86e-128	2.80341	23.9301
Cers5	nAPC.1	0.0968852	-0.077967	11852065	0.39734	4.72e-116	1.22e-114	5.35841	27.2178
Zcchc11	nAPC.1	0.127426	-0.129687	1.18518e+07	0.397332	6.09e-111	1.37e-109	6.6714	28.6821
Aamp	nAPC.1	0.262233	-0.0816788	1.18508e+07	0.397298	6.95e-88	9.47e-87	14.159	39.3481
Eif2s3x	nAPC.1	0.138702	-0.0798224	11850120	0.397275	2.1e-106	4.31e-105	7.66501	30.2881
Slc29a3	nAPC.1	0.126615	-0.0750261	11848897	0.397234	6.83e-110	1.51e-108	6.77786	29.1356
Srp19	nAPC.1	0.284822	-0.0941731	11848353	0.397215	5.34e-86	6.98e-85	15.0106	40.8219
P2ry14	nAPC.1	0.160119	-0.127559	1.18477e+07	0.397194	3.96e-106	8.07e-105	7.77147	30.4487
Nop58	nAPC.1	0.070966	-0.131123	1.18477e+07	0.397193	2.3e-124	7.36e-123	3.79702	25.2244
Zfp91	nAPC.1	0.307017	-0.102961	11845944	0.397135	3.04e-84	3.83e-83	16.0043	42.2863
Sigmar1	nAPC.1	0.0212144	-0.105391	1.18458e+07	0.397129	5.84e-142	2.86e-140	1.10007	21.9084
Fam105a	nAPC.1	0.250862	-0.101911	1.18457e+07	0.397126	8.57e-91	1.25e-89	13.0234	37.6571
Rbm5	nAPC.1	0.366765	-0.0978913	11844880	0.397099	1.33e-79	1.53e-78	19.34	46.4809
Pgp	nAPC.1	0.25771	-0.0926715	1.18449e+07	0.397099	4.53e-89	6.37e-88	13.6977	38.8002
Tbcb	nAPC.1	0.37382	-0.185586	11844769	0.397095	2.6e-78	2.89e-77	19.9432	47.9735
Arglu1	nAPC.1	0.30813	-0.0891099	11844649	0.397091	4.87e-84	6.12e-83	16.2527	42.4846
Psmd12	nAPC.1	0.228312	-0.0855829	1.18417e+07	0.396993	2.12e-92	3.2e-91	12.3137	36.8824
Fip1l1	nAPC.1	0.188436	-0.0710256	1.18413e+07	0.396977	9.85e-99	1.7e-97	10.0781	33.6325
Ntan1	nAPC.1	0.195367	-0.0663371	1.18411e+07	0.396971	1.66e-97	2.8e-96	10.4329	34.2277
Rrp1	nAPC.1	0.254071	-0.0850073	11840635	0.396957	1.32e-89	1.87e-88	13.4493	38.6396
Ndufb4	nAPC.1	0.39209	-0.152337	11840416	0.396949	1.26e-77	1.38e-76	20.6175	49.0222
Cdca8	nAPC.1	0.0173837	-0.206332	11839931	0.396933	4.5e-144	2.33e-142	0.887154	21.6627
Zfp652	nAPC.1	0.201238	-0.0927026	1.18395e+07	0.396919	5.67e-98	9.67e-97	10.5394	33.9915
Bnip2	nAPC.1	0.381237	-0.144662	1.18392e+07	0.39691	4.14e-78	4.6e-77	20.2981	48.5215
Tcn2	nAPC.1	0.238678	-0.117606	11838648	0.39689	5.58e-91	8.15e-90	13.4493	37.7043
Zmpste24	nAPC.1	0.075187	-0.124183	1.18369e+07	0.396833	6.78e-124	2.14e-122	4.04542	25.5267
Pam16	nAPC.1	0.090913	-0.0743102	1.18366e+07	0.396822	9.28e-119	2.53e-117	4.93258	26.8304
Mink1	nAPC.1	0.0232342	-0.110112	1.18363e+07	0.396812	3.01e-140	1.4e-138	1.41945	22.3335
Rabl6	nAPC.1	0.0747417	-0.080706	1.18363e+07	0.396811	1.01e-122	3.08e-121	4.18737	25.8385
Rasgrp2	nAPC.1	0.12245	-0.276644	1.18352e+07	0.396776	3.99e-113	9.51e-112	6.9198	28.2475
Prpf31	nAPC.1	0.124891	-0.088994	1.18339e+07	0.39673	6.16e-110	1.36e-108	6.95529	29.4851
Tpp2	nAPC.1	0.165164	-0.0788557	11833592	0.396721	9.61e-103	1.82e-101	8.978	32.1115
Psmb1	nAPC.1	0.552254	-0.347275	1.18328e+07	0.396695	7.72e-72	7.43e-71	28.4599	57.846
Atp5a1	nAPC.1	0.559719	-0.351724	11832596	0.396687	2.14e-72	2.08e-71	28.7793	56.5423
Bcat2	nAPC.1	0.0599926	-0.0905169	11832543	0.396685	3.97e-127	1.35e-125	3.44216	24.9032
Nfkb1	nAPC.1	0.436028	-0.13384	11832350	0.396679	3.49e-76	3.7e-75	22.1789	51.3368
Sdhc	nAPC.1	0.130665	-0.0717832	1.18323e+07	0.396678	6.43e-109	1.39e-107	7.23918	29.863
Pxdc1	nAPC.1	0.0169635	-0.133061	11831077	0.396636	1.72e-144	9.06e-143	0.887154	21.7383
Aplp2	nAPC.1	0.215957	-0.0929424	11830544	0.396618	1.04e-95	1.67e-94	11.3911	35.418
Mki67	nAPC.1	0.0602209	-0.278403	1.18301e+07	0.396602	1.86e-129	6.63e-128	3.40667	24.3647
Sec11a	nAPC.1	0.320329	-0.157336	1.18297e+07	0.396589	3.1e-83	3.84e-82	17.1043	43.864
Pigk	nAPC.1	0.0458453	-0.0915481	1.18291e+07	0.396571	6.43e-132	2.44e-130	2.69695	23.9679
Cox5a	nAPC.1	1.01489	-0.399552	1.18289e+07	0.396562	2.66e-67	2.32e-66	48.0483	67.5106
Mrps14	nAPC.1	0.371185	-0.184521	1.18283e+07	0.396543	2.29e-79	2.61e-78	19.6948	47.7374
Tra2a	nAPC.1	0.508562	-0.138596	11828101	0.396537	6.23e-74	6.28e-73	25.1242	54.8134
Usp7	nAPC.1	0.293084	-0.0911006	1.18265e+07	0.396484	7.1e-87	9.48e-86	15.4365	40.992
Uqcc3	nAPC.1	0.275217	-0.0789814	1.18259e+07	0.396462	1.12e-87	1.52e-86	14.7977	40.5007
Arid4b	nAPC.1	0.270635	-0.0945919	11825499	0.396449	1.07e-89	1.52e-88	14.1235	39.0553
2310009B15Rik	nAPC.1	0.0390472	-0.0938565	1.18252e+07	0.396439	4.72e-135	1.93e-133	2.23563	23.4388
Kdelr1	nAPC.1	0.249829	-0.0771747	11825069	0.396435	4.7e-91	6.9e-90	13.3428	38.2522
Nemf	nAPC.1	0.16785	-0.0888741	11822760	0.396357	3.36e-103	6.45e-102	9.04897	32.2154
Preb	nAPC.1	0.244512	-0.10808	1.18227e+07	0.396356	5.74e-93	8.77e-92	12.9879	37.0808
Bud23	nAPC.1	0.0631355	-0.0902052	1.18225e+07	0.39635	7.78e-127	2.62e-125	3.5841	25.1582
H2-M3	nAPC.1	0.0205529	-0.111055	11822475	0.396348	1.54e-142	7.64e-141	1.20653	22.1823
Srsf11	nAPC.1	0.384636	-0.133957	11821483	0.396315	2.88e-79	3.27e-78	20.0142	48.2286
Tnfsf12	nAPC.1	0.0157609	-0.117664	1.18215e+07	0.396314	2.79e-145	1.5e-143	0.851668	21.7667
Copa	nAPC.1	0.229527	-0.0725193	1.18211e+07	0.396303	9.27e-93	1.41e-91	12.6331	37.3831
Cir1	nAPC.1	0.254459	-0.0964027	1.18209e+07	0.396296	1.33e-91	1.97e-90	13.4138	38.0066
Echs1	nAPC.1	0.112443	-0.0809744	1.18194e+07	0.396246	1.01e-113	2.44e-112	6.24556	28.6254
Rcc2	nAPC.1	0.115291	-0.0932985	11815820	0.396125	5.21e-114	1.27e-112	6.21008	28.6254
Ssbp1	nAPC.1	0.175649	-0.0695296	1.18158e+07	0.396123	3.09e-101	5.67e-100	9.61675	33.2829
Rad23b	nAPC.1	0.179424	-0.0721462	1.18146e+07	0.396082	1.01e-100	1.83e-99	9.82967	33.538
Wdr18	nAPC.1	0.0407471	-0.101183	1.18145e+07	0.396082	8.37e-136	3.5e-134	2.20014	23.4861
Stat1	nAPC.1	0.170594	-0.153611	1.18142e+07	0.39607	8.55e-106	1.73e-104	8.76508	31.3368
Trim27	nAPC.1	0.0998684	-0.0823175	11813340	0.396042	2.24e-118	6.06e-117	5.28744	27.4256
Hcfc1r1	nAPC.1	0.332793	-0.0992181	1.18132e+07	0.396035	1.8e-82	2.18e-81	17.9915	45.385
Sms	nAPC.1	0.0276956	-0.118436	11812906	0.396027	6.51e-141	3.11e-139	1.49042	22.6075
Rbck1	nAPC.1	0.168483	-0.0677829	11812870	0.396026	3.42e-103	6.57e-102	9.11994	32.5177
Ddx1	nAPC.1	0.0111258	-0.106573	1.18107e+07	0.395954	2.39e-147	1.34e-145	0.674237	21.6155
Kras	nAPC.1	0.261088	-0.111323	11810664	0.395952	1.63e-91	2.41e-90	13.8751	38.3845
Ppib	nAPC.1	0.611347	-0.378161	1.18098e+07	0.395923	1.66e-72	1.62e-71	30.873	58.0822
Usp9x	nAPC.1	0.189097	-0.0797698	11809273	0.395905	4.12e-100	7.37e-99	10.22	33.9443
Clec2i	nAPC.1	0.0106066	-0.127996	1.18072e+07	0.395835	6.9e-148	3.95e-146	0.638751	21.5872
Thyn1	nAPC.1	0.0464226	-0.0963783	1.18066e+07	0.395817	1.38e-134	5.59e-133	2.44855	23.8545
Flii	nAPC.1	0.272058	-0.0785329	11806092	0.395799	6.65e-89	9.29e-88	14.6913	40.4251
Stxbp2	nAPC.1	0.383315	-0.109266	1.18059e+07	0.395792	2.53e-79	2.88e-78	20.5465	49.06
Wdr89	nAPC.1	0.102145	-0.0735838	1.18046e+07	0.39575	5.33e-118	1.43e-116	5.46487	27.7185
Baz2a	nAPC.1	0.152639	-0.0965037	11804014	0.395729	1.78e-106	3.65e-105	8.44571	31.4218
Fam96b	nAPC.1	0.0787338	-0.0867745	1.18031e+07	0.395697	1.32e-123	4.13e-122	4.3648	26.2919
Eef1d	nAPC.1	0.390712	-0.283503	11802018	0.395662	6.46e-81	7.61e-80	20.511	47.2367
Zfp622	nAPC.1	0.198424	-0.0822323	1.18012e+07	0.395635	2.4e-99	4.22e-98	10.6104	34.5489
Psmd13	nAPC.1	0.351589	-0.145982	1.18008e+07	0.39562	1.29e-81	1.53e-80	18.9141	46.8777
Stag2	nAPC.1	0.244725	-0.0993458	1.17992e+07	0.395569	3.19e-93	4.9e-92	13.1299	37.8271
Rpl7l1	nAPC.1	0.218269	-0.0899817	1.17989e+07	0.395557	6.75e-96	1.09e-94	11.7459	36.41
Pbdc1	nAPC.1	0.106836	-0.0815878	1.17985e+07	0.395545	1.91e-117	5.04e-116	5.6423	28.0113
Parvg	nAPC.1	0.17473	-0.0832506	11798369	0.39554	8.5e-103	1.62e-101	9.4748	33.094
Trim28	nAPC.1	0.0779541	-0.0919913	11798261	0.395536	3.18e-125	1.04e-123	4.11639	25.9991
Itm2c	nAPC.1	0.188991	-0.0957607	11798250	0.395536	6.23e-101	1.14e-99	10.0781	33.9159
Sar1b	nAPC.1	0.211983	-0.0749144	11797664	0.395516	2.88e-96	4.69e-95	11.6395	36.2494
Pea15a	nAPC.1	0.0252355	-0.109844	11796506	0.395477	6.02e-143	3.01e-141	1.34847	22.5319
Ddrgk1	nAPC.1	0.178688	-0.0748327	11795411	0.395441	4.32e-102	8.1e-101	9.68772	33.5002
Rpl7a	nAPC.1	1.19442	-0.407615	1.17943e+07	0.395403	2.77e-68	2.47e-67	52.8034	68.5876
Hypk	nAPC.1	0.109642	-0.0806694	1.17936e+07	0.39538	3.76e-116	9.75e-115	5.99716	28.4932
Smim20	nAPC.1	0.0864528	-0.0876608	11792852	0.395355	6.39e-122	1.91e-120	4.82612	26.9154
Kif23	nAPC.1	0.0644445	-0.225459	11792848	0.395355	2.45e-131	9.12e-130	3.26473	24.7048
Hmox2	nAPC.1	0.23166	-0.0815341	11792785	0.395353	8.37e-94	1.3e-92	12.7395	37.7893
Rpa1	nAPC.1	0.0418026	-0.105898	1.17921e+07	0.395329	3.7e-137	1.61e-135	2.20014	23.6183
Prelid3b	nAPC.1	0.15879	-0.0793896	1.17917e+07	0.395317	1.33e-105	2.68e-104	8.7296	32.1304
Polr2c	nAPC.1	0.210897	-0.0747228	1.17912e+07	0.395298	2.17e-97	3.63e-96	11.3556	35.8715
Ncln	nAPC.1	0.0885518	-0.103772	1.1791e+07	0.395293	4.61e-122	1.38e-120	4.82612	26.9154
Tmem123	nAPC.1	0.267007	-0.105017	1.17903e+07	0.395269	1.27e-91	1.89e-90	13.9815	39.1592
Cacybp	nAPC.1	0.175219	-0.106519	11790272	0.395268	1.65e-103	3.2e-102	9.40383	33.0184
Syne1	nAPC.1	0.160054	-0.288804	11790154	0.395264	2.99e-111	6.78e-110	8.12633	29.8725
Mgst3	nAPC.1	0.0275647	-0.10324	1.17892e+07	0.395232	1.05e-141	5.1e-140	1.56139	22.8625
Hint1	nAPC.1	0.634812	-0.403046	1.17885e+07	0.39521	3.53e-76	3.75e-75	31.5117	52.4043
Gtf2b	nAPC.1	0.234942	-0.0750758	1.17885e+07	0.395208	1.09e-94	1.72e-93	12.4911	37.4209
Maz	nAPC.1	0.125997	-0.0908298	1.1788e+07	0.395192	1.8e-112	4.19e-111	6.99077	29.7496
Samd9l	nAPC.1	0.140663	-0.18235	1.17873e+07	0.395168	1.09e-111	2.51e-110	7.52307	29.9386
Rnaseh2c	nAPC.1	0.4351	-0.176423	1.17863e+07	0.395134	4.12e-78	4.57e-77	22.5692	51.7147
Faim	nAPC.1	0.0649843	-0.0899924	1.17862e+07	0.395131	1.68e-127	5.79e-126	3.83251	25.7062
Ubr2	nAPC.1	0.152093	-0.0875062	11786019	0.395126	4.3e-108	9.08e-107	8.16182	31.3179
Plxnb2	nAPC.1	0.0155427	-0.135618	11785979	0.395124	2.29e-147	1.29e-145	0.851668	21.9934
Ddx18	nAPC.1	0.069894	-0.0986677	1.17854e+07	0.395105	1.7e-127	5.87e-126	3.83251	25.7251
Hnrnpul2	nAPC.1	0.36966	-0.122176	11784644	0.39508	7.59e-82	9.08e-81	19.4464	47.4634
Sgk3	nAPC.1	0.168746	-0.0818825	1.17844e+07	0.395071	4.84e-105	9.61e-104	9.04897	32.5461
Timm50	nAPC.1	0.060264	-0.0966981	1.1784e+07	0.395059	4.62e-131	1.71e-129	3.22924	24.9693
Hes6	nAPC.1	0.047476	-0.101524	11783525	0.395042	1.99e-134	8.01e-133	2.69695	24.2891
Thoc2	nAPC.1	0.27467	-0.0800374	11783368	0.395037	5.19e-91	7.6e-90	14.23	39.8772
Mvd	nAPC.1	0.0941519	-0.0922693	11783335	0.395036	4.38e-120	1.25e-118	5.28744	27.6051
Qsox1	nAPC.1	0.147739	-0.125216	11782619	0.395012	4.21e-109	9.09e-108	8.09084	30.9967
Eif3b	nAPC.1	0.198837	-0.104296	1.17799e+07	0.39492	2.23e-99	3.91e-98	10.8943	35.2197
Eif3c	nAPC.1	0.412907	-0.231372	1.17798e+07	0.394917	9.46e-80	1.09e-78	21.3272	50.0709
Hras	nAPC.1	0.198193	-0.0938249	11779787	0.394917	1.63e-99	2.87e-98	10.7878	35.1724
Asl	nAPC.1	0.116845	-0.0766055	11779373	0.394903	7.21e-115	1.8e-113	6.45848	29.2111
Nabp2	nAPC.1	0.101505	-0.0843977	11778627	0.394878	5.19e-119	1.43e-117	5.57133	28.0019
Dera	nAPC.1	0.0313337	-0.101792	1.17783e+07	0.394868	2.2e-140	1.03e-138	1.84528	23.2688
Idh3a	nAPC.1	0.0238877	-0.122763	1.17769e+07	0.39482	4.62e-144	2.39e-142	1.34847	22.6641
Eif4e2	nAPC.1	0.268659	-0.101907	1.17765e+07	0.394808	2.15e-90	3.1e-89	14.5493	40.6046
Naxe	nAPC.1	0.112455	-0.078152	1.17758e+07	0.394783	8.56e-116	2.2e-114	6.28105	29.0128
Ankrd13a	nAPC.1	0.37208	-0.101179	1.17753e+07	0.394767	1.48e-82	1.8e-81	19.34	47.2083
Csnk2a2	nAPC.1	0.161275	-0.077773	11773972	0.394722	2.54e-106	5.19e-105	8.76508	32.3382
Tcea1	nAPC.1	0.174988	-0.0721759	11771956	0.394654	1.08e-103	2.09e-102	9.58126	33.4813
Fmc1	nAPC.1	0.0763812	-0.089846	1.17705e+07	0.394605	3.14e-127	1.07e-125	4.00994	26.0841
Nop56	nAPC.1	0.0963341	-0.123338	1.17704e+07	0.394601	2.86e-121	8.37e-120	5.21647	27.5579
2610507B11Rik	nAPC.1	0.127502	-0.0771579	11766748	0.39448	2.52e-113	6.04e-112	6.99077	30.0047
Hspa8	nAPC.1	1.37264	-0.421308	1.17665e+07	0.394472	4.45e-68	3.95e-67	59.3329	75.4842
Dnpep	nAPC.1	0.0758928	-0.0897362	1.17649e+07	0.394419	7.76e-127	2.62e-125	4.15188	26.2825
Phactr2	nAPC.1	0.0887228	-0.11136	11763344	0.394366	5.71e-123	1.76e-121	4.96806	27.2556
Tspan31	nAPC.1	0.0260535	-0.103696	11763155	0.394359	2.93e-143	1.48e-141	1.56139	23.0231
Spcs1	nAPC.1	0.324391	-0.126206	11763101	0.394357	1.22e-85	1.58e-84	17.4592	44.941
Rraga	nAPC.1	0.150089	-0.0828529	11762144	0.394325	1.44e-108	3.07e-107	8.33925	31.7808
Fam96a	nAPC.1	0.367582	-0.203837	11760443	0.394268	4.05e-83	4.99e-82	19.3754	47.4445
Chp1	nAPC.1	0.165532	-0.127082	1.17601e+07	0.394257	2.63e-107	5.47e-106	9.01348	32.2437
Rftn1	nAPC.1	0.0175348	-0.125742	11759393	0.394233	9.31e-147	5.16e-145	1.13556	22.5035
Pfkp	nAPC.1	0.261423	-0.158105	1.17587e+07	0.394211	5.77e-94	9.03e-93	13.6622	38.8569
Ndufs8	nAPC.1	0.265329	-0.105349	1.17577e+07	0.394178	6.68e-92	9.98e-91	14.159	40.3496
Kdm2b	nAPC.1	0.0413771	-0.102736	11757719	0.394177	4.37e-139	1.98e-137	2.20014	23.8545
Hcls1	nAPC.1	0.608399	-0.243263	1.17577e+07	0.394175	1.21e-72	1.18e-71	30.5891	63.9868
Cnot6	nAPC.1	0.11767	-0.0960536	11754468	0.394068	6.28e-117	1.65e-115	6.35202	29.145
Stard3nl	nAPC.1	0.116755	-0.0809703	1.17536e+07	0.39404	2.41e-116	6.27e-115	6.423	29.3623
Ap2b1	nAPC.1	0.187329	-0.0756598	1.17518e+07	0.39398	5.81e-103	1.11e-101	10.1845	34.3883
Ndufb5	nAPC.1	0.398077	-0.272179	1.17517e+07	0.393975	6.3e-82	7.56e-81	21.0078	49.0978
Exoc3	nAPC.1	0.202423	-0.080114	11751607	0.393972	2.88e-100	5.16e-99	11.0717	35.6826
Parl	nAPC.1	0.198479	-0.0913883	11750868	0.393947	5.41e-101	9.89e-100	10.7878	35.3614
Bcap29	nAPC.1	0.0653756	-0.0938714	1.17505e+07	0.393935	1.48e-130	5.4e-129	3.61959	25.7156
Psmc2	nAPC.1	0.225191	-0.100501	11750363	0.39393	2.05e-96	3.35e-95	12.5266	37.7799
Uggt1	nAPC.1	0.151042	-0.0763673	11750096	0.393921	4.34e-110	9.61e-109	8.05536	31.5446
Chchd3	nAPC.1	0.0688219	-0.0864408	1.17491e+07	0.393888	1.89e-129	6.72e-128	3.83251	25.9896
Ppih	nAPC.1	0.0559587	-0.102338	11748293	0.393861	7.12e-134	2.83e-132	3.0873	25.0449
Ormdl2	nAPC.1	0.114432	-0.0782844	1.1748e+07	0.393853	6.79e-118	1.82e-116	6.13911	29.0222
Erp44	nAPC.1	0.155404	-0.087332	11747729	0.393842	2.12e-108	4.51e-107	8.58765	32.2343
Nudt5	nAPC.1	0.0602273	-0.0999676	11745752	0.393776	1.73e-132	6.63e-131	3.3357	25.385
Mcee	nAPC.1	0.122257	-0.0931676	11745112	0.393754	3.15e-115	8.01e-114	6.84883	29.9008
Ddx41	nAPC.1	0.10789	-0.0888258	1.17449e+07	0.393746	2.04e-119	5.71e-118	5.8907	28.6349
Immt	nAPC.1	0.173184	-0.0874777	1.17447e+07	0.39374	4.28e-105	8.52e-104	9.54578	33.6797
Tpgs1	nAPC.1	0.10221	-0.0965093	1.17442e+07	0.393724	5.48e-120	1.56e-118	5.78424	28.4837
Lrrc8c	nAPC.1	0.0427078	-0.10792	1.17441e+07	0.39372	4.14e-138	1.84e-136	2.48403	24.2702
Bckdk	nAPC.1	0.0394698	-0.105489	11743696	0.393707	3.26e-139	1.48e-137	2.3066	24.0718
Gmps	nAPC.1	0.0639545	-0.096593	1.17436e+07	0.393704	1.4e-131	5.22e-130	3.51313	25.6212
Cuta	nAPC.1	0.272104	-0.101249	1.17422e+07	0.393657	3.36e-92	5.07e-91	14.4074	40.7558
Pnpla2	nAPC.1	0.183737	-0.119168	11742109	0.393654	7.31e-106	1.48e-104	9.75869	33.3207
Fli1	nAPC.1	0.202373	-0.0984767	1.17397e+07	0.393573	6.81e-102	1.27e-100	10.8943	35.2197
Pik3r6	nAPC.1	0.16416	-0.102474	1.1738e+07	0.393516	7.37e-108	1.55e-106	8.978	32.6878
Sh3bp1	nAPC.1	0.142133	-0.107333	1.17373e+07	0.393491	1e-112	2.35e-111	7.66501	30.9022
Ddx50	nAPC.1	0.203847	-0.0790255	11735934	0.393447	9.84e-102	1.83e-100	10.8588	35.4558
Desi2	nAPC.1	0.0761419	-0.0969703	1.17343e+07	0.39339	1.04e-128	3.66e-127	4.11639	26.4525
Fryl	nAPC.1	0.130836	-0.0957705	11734013	0.393382	1.97e-115	5.02e-114	6.99077	30.0897
Oxa1l	nAPC.1	0.0877258	-0.0900374	11733971	0.393381	6.87e-126	2.28e-124	4.64869	27.1422
Lpcat3	nAPC.1	0.0734965	-0.0982573	1.17332e+07	0.393355	8.34e-128	2.9e-126	4.32931	26.6793
Naa15	nAPC.1	0.125906	-0.0903893	11731851	0.39331	8.78e-116	2.25e-114	6.84883	30.052
Mafb	nAPC.1	0.0358154	-0.252501	11731397	0.393295	2.96e-143	1.49e-141	1.91625	23.5239
Uri1	nAPC.1	0.0220075	-0.110914	1.17307e+07	0.393272	3.22e-147	1.8e-145	1.2775	22.8909
Fam43a	nAPC.1	0.0327478	-0.131118	1.17298e+07	0.393242	4.43e-142	2.18e-140	2.02271	23.7789
Eif4a3	nAPC.1	0.205121	-0.0912507	1.17295e+07	0.393232	1.04e-101	1.93e-100	10.9652	35.6731
Emc8	nAPC.1	0.132582	-0.0815142	1.1729e+07	0.393213	1.19e-113	2.87e-112	7.38112	30.8361
Actr10	nAPC.1	0.26379	-0.0828052	11728225	0.393188	5.12e-94	8.02e-93	14.017	40.0567
Pdhb	nAPC.1	0.135388	-0.0850214	1.17281e+07	0.393183	8.56e-115	2.14e-113	7.1682	30.4582
Hagh	nAPC.1	0.0635836	-0.0985707	1.1727e+07	0.393149	1.28e-131	4.8e-130	3.69056	25.9235
Tsn	nAPC.1	0.315912	-0.152468	11726958	0.393146	7.55e-89	1.05e-87	16.643	43.8829
Tmem109	nAPC.1	0.0553417	-0.112906	11726242	0.393122	3.48e-135	1.43e-133	3.0873	25.1771
Lrrk2	nAPC.1	0.0532847	-0.184951	11724950	0.393078	9.49e-136	3.96e-134	3.15827	25.0449
Arhgdib	nAPC.1	1.74059	-0.511328	11724653	0.393068	1.51e-68	1.35e-67	70.6884	90.3259
Pmm1	nAPC.1	0.0232352	-0.100333	11721752	0.392971	2.26e-147	1.28e-145	1.31299	23.0137
Ppm1g	nAPC.1	0.138728	-0.0888827	11721701	0.392969	4.79e-114	1.17e-112	7.41661	30.8739
Gsdmd	nAPC.1	0.225944	-0.0939289	1.17217e+07	0.392969	2.3e-98	3.95e-97	12.4202	37.6571
Bcap31	nAPC.1	0.320032	-0.121542	1.1721e+07	0.392944	3.73e-88	5.12e-87	17.1753	44.752
Rab10	nAPC.1	0.281569	-0.0969577	11720294	0.392922	2.48e-92	3.74e-91	14.9397	41.5305
Dad1	nAPC.1	0.363105	-0.236256	1.17196e+07	0.3929	6.72e-86	8.76e-85	18.8786	46.8021
Mrps23	nAPC.1	0.179535	-0.0793373	11718460	0.392861	7.91e-106	1.6e-104	9.75869	34.1238
Copb2	nAPC.1	0.239717	-0.0874164	11718394	0.392859	3.11e-97	5.19e-96	12.775	38.4601
Rin3	nAPC.1	0.500285	-0.170201	11718239	0.392853	9.76e-79	1.1e-77	25.0532	55.5881
Ptcd2	nAPC.1	0.0482336	-0.101348	11717869	0.392841	7.33e-138	3.24e-136	2.73243	24.7898
Akna	nAPC.1	0.187886	-0.117402	11717854	0.39284	1.41e-105	2.84e-104	10.1845	34.1615
Themis2	nAPC.1	0.0681876	-0.19832	1.17172e+07	0.39282	4.89e-134	1.95e-132	3.54862	25.5361
Syncrip	nAPC.1	0.223825	-0.116797	11715990	0.392778	7.25e-100	1.29e-98	11.8524	37.0619
Ube2e3	nAPC.1	0.108589	-0.0882526	1.17154e+07	0.392757	2.45e-121	7.21e-120	5.78424	28.7577
Snrnp40	nAPC.1	0.108216	-0.0950307	11713488	0.392694	4.6e-121	1.34e-119	5.85522	28.8805
Igsf8	nAPC.1	0.0629516	-0.111701	1.17131e+07	0.39268	1.29e-133	5.07e-132	3.47764	25.7534
Gatad1	nAPC.1	0.188559	-0.0817051	11712256	0.392653	1.27e-104	2.5e-103	10.2555	34.8418
Ndufb10	nAPC.1	0.448977	-0.268105	11711669	0.392633	9.21e-81	1.08e-79	23.137	53.1601
Dst	nAPC.1	0.0274721	-0.155837	11711112	0.392614	1.46e-146	8e-145	1.5259	23.316
Rps8	nAPC.1	2.33607	-0.372036	1.17111e+07	0.392613	3.73e-69	3.39e-68	84.3506	85.5739
Cops2	nAPC.1	0.0792235	-0.089534	1.17105e+07	0.392595	3.35e-128	1.17e-126	4.47126	27.0477
Etv3	nAPC.1	0.121876	-0.121976	1.171e+07	0.392576	5.59e-119	1.53e-117	6.45848	29.5513
Naca	nAPC.1	1.16157	-0.396732	11709463	0.392559	7.38e-72	7.1e-71	53.0163	68.9466
Atad2b	nAPC.1	0.157768	-0.089604	11709193	0.39255	2.3e-111	5.22e-110	8.37473	32.1304
Atp8a1	nAPC.1	0.135616	-0.118158	1.17076e+07	0.392498	2.29e-116	5.97e-115	7.1682	30.411
Morf4l2	nAPC.1	0.175094	-0.103578	1.17075e+07	0.392493	5.26e-107	1.09e-105	9.65224	33.9159
Ugcg	nAPC.1	0.0739314	-0.143295	11706507	0.39246	2.25e-131	8.37e-130	4.04542	26.3486
Txnl1	nAPC.1	0.274699	-0.131212	11706312	0.392454	4.54e-93	6.96e-92	14.9397	41.5777
Ifi203	nAPC.1	0.0115104	-0.164833	1.17054e+07	0.392424	2.82e-153	1.83e-151	0.709723	22.3335
Babam1	nAPC.1	0.106084	-0.0874121	11705277	0.392419	1.01e-120	2.91e-119	6.03265	29.1639
Slc44a2	nAPC.1	0.1259	-0.182075	1.17045e+07	0.392392	3.17e-119	8.77e-118	6.81334	29.5135
Lpgat1	nAPC.1	0.119469	-0.101298	11703389	0.392356	9.53e-120	2.68e-118	6.31654	29.4851
Hnrnpc	nAPC.1	0.486434	-0.21572	11703321	0.392353	2.42e-79	2.76e-78	25.1952	55.7581
Tmem131	nAPC.1	0.119047	-0.109593	11703157	0.392348	1.79e-118	4.84e-117	6.6714	29.863
Elovl5	nAPC.1	0.0654013	-0.102262	11703114	0.392346	2.64e-132	1.01e-130	3.79702	26.2352
Utp3	nAPC.1	0.242271	-0.0966118	11703041	0.392344	1.49e-97	2.53e-96	12.9524	38.8285
Romo1	nAPC.1	0.280729	-0.127894	11702893	0.392339	8.84e-93	1.35e-91	15.0461	41.9556
Afdn	nAPC.1	0.0675842	-0.101235	11701877	0.392305	1.13e-133	4.45e-132	3.54862	25.9613
Clns1a	nAPC.1	0.0922004	-0.0934971	1.17012e+07	0.392281	1.51e-125	4.95e-124	5.07452	27.9169
Tubb4b	nAPC.1	0.400702	-0.26356	11700556	0.392261	9.34e-87	1.24e-85	20.8304	46.4525
Nipa2	nAPC.1	0.18252	-0.0846367	1.16994e+07	0.392223	3.56e-106	7.26e-105	10.0071	34.5205
Ifnar2	nAPC.1	0.213955	-0.0921299	1.16977e+07	0.392164	8.64e-102	1.61e-100	11.604	36.6368
Dnajc7	nAPC.1	0.230747	-0.0791179	11695721	0.392098	3.77e-99	6.57e-98	12.4911	38.1578
Ikbkb	nAPC.1	0.278345	-0.107343	1.16896e+07	0.391893	5.77e-94	9.03e-93	15.0106	41.606
Nagk	nAPC.1	0.0893856	-0.0940014	11688479	0.391856	4.19e-127	1.43e-125	4.89709	27.7846
Dnajc1	nAPC.1	0.080021	-0.0971344	1.16875e+07	0.391823	1.51e-130	5.51e-129	4.25834	26.9532
Blvra	nAPC.1	0.0982079	-0.090918	1.16875e+07	0.391821	8.53e-124	2.68e-122	5.57133	28.6915
Tmco1	nAPC.1	0.251739	-0.104903	1.16873e+07	0.391816	7.88e-97	1.3e-95	13.5557	39.8583
Gabarapl2	nAPC.1	0.393432	-0.132746	1.16862e+07	0.391779	1.51e-84	1.92e-83	20.7949	50.1086
Pigyl	nAPC.1	0.103726	-0.0834699	1.1686e+07	0.391772	3.33e-123	1.03e-121	5.71327	28.8899
Scpep1	nAPC.1	0.0253373	-0.116942	1.16857e+07	0.391763	3.43e-149	2.01e-147	1.34847	23.2971
Mbd3	nAPC.1	0.138286	-0.088394	11685558	0.391758	3.35e-115	8.48e-114	7.55855	31.4029
Hpf1	nAPC.1	0.108394	-0.0969613	11685431	0.391753	1.01e-123	3.17e-122	5.60681	28.7577
Pigp	nAPC.1	0.0391224	-0.100462	11685244	0.391747	1.37e-143	6.95e-142	2.12917	24.2796
Gng2	nAPC.1	0.413832	-0.153988	11684585	0.391725	1.45e-84	1.83e-83	21.2207	50.0803
Man2a2	nAPC.1	0.0437258	-0.114499	11684413	0.391719	1.42e-141	6.91e-140	2.44855	24.667
Ifitm1	nAPC.1	2.01343	-0.631786	11682595	0.391658	2.35e-70	2.18e-69	75.8339	87.8318
Glod4	nAPC.1	0.130547	-0.0816452	11682468	0.391654	1.83e-116	4.79e-115	7.31015	31.0439
Mrpl45	nAPC.1	0.0586688	-0.0954739	1.16822e+07	0.391645	7.72e-136	3.25e-134	3.37119	25.8668
Twistnb	nAPC.1	0.173846	-0.0970689	1.16803e+07	0.391581	1.75e-109	3.81e-108	9.36835	33.6514
Snx17	nAPC.1	0.189116	-0.0818065	1.16797e+07	0.391561	9.26e-106	1.87e-104	10.4329	35.3141
Glrx5	nAPC.1	0.181609	-0.104381	1.16786e+07	0.391524	1.21e-107	2.53e-106	9.79418	34.5205
Brd7	nAPC.1	0.232953	-0.0871448	11678449	0.391519	3.99e-100	7.14e-99	12.4556	38.2145
Serpinb1a	nAPC.1	0.0465706	-0.355527	1.16773e+07	0.39148	1.44e-143	7.32e-142	2.555	24.3269
Itch	nAPC.1	0.231998	-0.1082	1.16744e+07	0.391385	1.84e-101	3.4e-100	12.2782	37.5531
Ap2m1	nAPC.1	0.350452	-0.144029	1.16737e+07	0.391361	5.3e-88	7.25e-87	18.4883	47.2744
Dna2	nAPC.1	0.161385	-0.107653	1.16731e+07	0.39134	3.29e-111	7.46e-110	8.87154	33.1885
Fcer1g	nAPC.1	0.451524	-0.235454	1.16722e+07	0.391311	8.83e-85	1.13e-83	23.3499	50.0803
Ube2c	nAPC.1	0.0518032	-0.294742	1.16719e+07	0.391298	6.36e-142	3.11e-140	2.76792	24.752
Derl2	nAPC.1	0.151742	-0.0907551	11670781	0.391262	2.12e-113	5.09e-112	8.30376	32.4138
Dut	nAPC.1	0.0427819	-0.193134	11670089	0.391239	2.35e-143	1.19e-141	2.37757	24.5631
Phax	nAPC.1	0.118589	-0.0853107	1.16696e+07	0.391223	3.16e-120	9.05e-119	6.56494	30.1464
Trabd	nAPC.1	0.144392	-0.0873632	11669028	0.391204	3.15e-115	8.01e-114	7.84244	31.7997
Psmc5	nAPC.1	0.227363	-0.111377	1.16684e+07	0.391183	3.06e-101	5.62e-100	12.1718	37.9594
1110004F10Rik	nAPC.1	0.251878	-0.107365	1.16683e+07	0.39118	2.84e-98	4.86e-97	13.2718	39.6977
Rfc1	nAPC.1	0.114376	-0.0993099	11665837	0.391097	2.2e-122	6.66e-121	6.13911	29.5796
Ccdc34	nAPC.1	0.0231158	-0.154045	11665478	0.391085	5.38e-151	3.31e-149	1.2775	23.3255
Tomm70a	nAPC.1	0.104901	-0.0872531	11664138	0.39104	2.42e-124	7.71e-123	5.71327	29.06
Timm13	nAPC.1	0.358699	-0.242644	1.16637e+07	0.391024	1.38e-88	1.91e-87	18.9851	47.0855
Ufsp2	nAPC.1	0.140599	-0.0939847	1.16624e+07	0.390981	3.64e-116	9.44e-115	7.7005	31.6391
Mrpl4	nAPC.1	0.156407	-0.0879524	11662001	0.390968	2.52e-112	5.86e-111	8.69411	33.0657
Rplp0	nAPC.1	2.10807	-0.383238	11661873	0.390964	2.17e-71	2.07e-70	80.0568	83.1649
Emd	nAPC.1	0.181033	-0.0886612	1.16617e+07	0.390959	2.87e-108	6.07e-107	9.93612	34.7284
Zfp593	nAPC.1	0.0360367	-0.11139	11661664	0.390957	1.71e-145	9.21e-144	2.0582	24.3363
Nsd2	nAPC.1	0.111984	-0.10377	11661365	0.390947	5.74e-124	1.81e-122	5.85522	29.2206
Prkacb	nAPC.1	0.0449687	-0.116979	1.166e+07	0.390901	6.79e-141	3.24e-139	2.80341	25.2244
Il7r	nAPC.1	0.0241139	-0.173479	11659893	0.390897	4.44e-151	2.74e-149	1.31299	23.401
Ten1	nAPC.1	0.183854	-0.0770588	1.1659e+07	0.390867	2.06e-108	4.38e-107	9.82967	34.7756
Hp1bp3	nAPC.1	0.211216	-0.113844	1.16569e+07	0.390797	1.01e-104	1.99e-103	11.3201	36.4856
Mical1	nAPC.1	0.270852	-0.10632	1.16567e+07	0.39079	5.4e-98	9.21e-97	13.9461	40.2267
Brd3	nAPC.1	0.134046	-0.123394	1.16557e+07	0.390755	5.76e-118	1.54e-116	7.45209	31.1667
Ccl17	nAPC.1	0.193898	-0.395981	1.16548e+07	0.390726	5.3e-113	1.26e-111	10.1136	32.6027
Slc35b1	nAPC.1	0.116768	-0.0971082	11653290	0.390676	2.49e-122	7.51e-121	6.28105	29.8914
Cgnl1	nAPC.1	0.0233125	-0.153299	1.16533e+07	0.390676	2.94e-151	1.83e-149	1.34847	23.4766
March5	nAPC.1	0.10605	-0.0927152	1.16522e+07	0.390641	5.85e-125	1.89e-123	5.74876	29.145
Hdac4	nAPC.1	0.124186	-0.179656	11650480	0.390582	6.17e-122	1.84e-120	6.84883	29.9575
Polr2h	nAPC.1	0.0532852	-0.100169	11650182	0.390572	2.76e-140	1.28e-138	2.94535	25.5361
Adam8	nAPC.1	0.561439	-0.261929	1.16481e+07	0.390502	6.22e-80	7.16e-79	28.176	59.0647
Klhl5	nAPC.1	0.072092	-0.114896	1.1647e+07	0.390466	7.96e-134	3.15e-132	4.11639	26.9816
Tmem238	nAPC.1	0.0110076	-0.119686	11646157	0.390437	9.19e-157	6.64e-155	0.674237	22.7303
Smarcc1	nAPC.1	0.0623284	-0.107869	11645698	0.390421	3.9e-138	1.73e-136	3.3357	26.0652
H1f0	nAPC.1	0.0437997	-0.146672	11645041	0.390399	2.06e-144	1.08e-142	2.41306	24.8087
Naa20	nAPC.1	0.0651021	-0.108039	11643821	0.390359	4.46e-135	1.83e-133	3.90348	26.7643
Sumo3	nAPC.1	0.154852	-0.0922001	11643336	0.390342	4.06e-114	9.95e-113	8.48119	32.8862
Rab21	nAPC.1	0.384349	-0.129332	1.16418e+07	0.390292	1.66e-87	2.24e-86	20.0142	49.4568
Cldnd1	nAPC.1	0.0718215	-0.153038	1.16418e+07	0.39029	6.73e-135	2.73e-133	3.97445	26.8399
Akirin2	nAPC.1	0.152069	-0.100583	1.16413e+07	0.390275	2.1e-114	5.19e-113	8.48119	32.82
Mrps25	nAPC.1	0.0926908	-0.0962347	11641007	0.390264	3.11e-129	1.1e-127	4.96806	28.2475
Tifab	nAPC.1	0.0517572	-0.126515	11640333	0.390242	1.82e-140	8.56e-139	3.05181	25.6684
Dnajb11	nAPC.1	0.248283	-0.116746	1.16398e+07	0.390225	1.81e-100	3.26e-99	13.0589	39.4048
Zcchc17	nAPC.1	0.176358	-0.0987664	11639836	0.390225	5.54e-111	1.25e-109	9.40383	34.2277
Alyref	nAPC.1	0.220796	-0.143976	11639422	0.390211	1.73e-103	3.35e-102	11.9588	37.7232
Slc38a9	nAPC.1	0.0707188	-0.112243	1.16386e+07	0.390185	8.91e-135	3.61e-133	4.00994	26.9343
Upf3b	nAPC.1	0.0770808	-0.105031	1.16386e+07	0.390183	5.72e-133	2.23e-131	4.32931	27.3595
C1qb	nAPC.1	0.117881	-0.335582	1.16385e+07	0.39018	2.11e-127	7.24e-126	6.21008	28.5593
Nucb1	nAPC.1	0.172101	-0.0989225	11637997	0.390163	2.61e-110	5.81e-109	9.72321	34.5394
Dhx36	nAPC.1	0.156578	-0.0869022	1.16354e+07	0.390076	4.33e-115	1.09e-113	8.33925	32.735
Sec63	nAPC.1	0.127214	-0.0968716	11634836	0.390057	9.07e-121	2.63e-119	6.95529	30.7889
Mta2	nAPC.1	0.147924	-0.0937406	11634752	0.390054	9.76e-116	2.5e-114	8.1973	32.5083
Dhrs7	nAPC.1	0.575423	-0.212598	11632947	0.389994	6.76e-81	7.94e-80	28.2825	58.5357
Stx8	nAPC.1	0.161448	-0.0843808	1.16321e+07	0.389966	6.82e-113	1.62e-111	8.978	33.6703
Cmpk1	nAPC.1	0.368121	-0.147756	11630071	0.389898	2.01e-88	2.78e-87	19.5174	49.2206
Vti1b	nAPC.1	0.156767	-0.0965347	1.16297e+07	0.389887	1.02e-113	2.45e-112	8.87154	33.3869
Nsd1	nAPC.1	0.257402	-0.101497	11628944	0.38986	6.73e-100	1.2e-98	13.7331	40.0945
Kpnb1	nAPC.1	0.141448	-0.119085	11628128	0.389832	1.09e-117	2.9e-116	7.80696	31.9792
Sae1	nAPC.1	0.106679	-0.108822	1.16266e+07	0.389781	2.62e-126	8.75e-125	5.74876	29.3434
Rgs19	nAPC.1	0.381239	-0.126917	11626463	0.389777	2.29e-88	3.16e-87	20.0497	49.3812
Trim35	nAPC.1	0.0782692	-0.103942	11624255	0.389703	4.38e-134	1.75e-132	4.25834	27.3878
Slc25a3	nAPC.1	0.653287	-0.413366	11623909	0.389691	8.27e-80	9.52e-79	33.1796	60.633
Pebp1	nAPC.1	0.273972	-0.215744	1.16232e+07	0.389668	1.62e-98	2.79e-97	14.5493	41.162
Srsf6	nAPC.1	0.270826	-0.120708	1.16227e+07	0.389652	2.59e-98	4.44e-97	14.3719	41.3888
Abi3	nAPC.1	0.0496851	-0.126419	11622380	0.38964	7.64e-144	3.93e-142	2.66146	25.3283
BC028528	nAPC.1	0.0647758	-0.122897	11620859	0.389589	7.75e-138	3.41e-136	3.65507	26.5942
Slc25a1	nAPC.1	0.0432207	-0.113844	1.16192e+07	0.389533	1.21e-144	6.41e-143	2.555	25.2338
Emc10	nAPC.1	0.164488	-0.08788	11616627	0.389447	1.61e-113	3.88e-112	9.01348	33.8592
Anapc15	nAPC.1	0.0710013	-0.103586	11614991	0.389392	4.4e-137	1.91e-135	3.79702	26.8871
Mkl1	nAPC.1	0.127837	-0.122871	1.16135e+07	0.389343	3.22e-122	9.72e-121	6.95529	30.8266
Trappc5	nAPC.1	0.271543	-0.146326	1.16133e+07	0.389337	7.7e-99	1.34e-97	14.4784	41.3793
Ap2a2	nAPC.1	0.174545	-0.0927548	1.16125e+07	0.389309	3.27e-112	7.61e-111	9.51029	34.4922
Lbr	nAPC.1	0.480795	-0.216739	11612454	0.389307	1.11e-85	1.44e-84	23.8822	53.0279
Zfp516	nAPC.1	0.232852	-0.114848	11611462	0.389274	7.42e-103	1.41e-101	12.846	39.008
Ddx39b	nAPC.1	0.28357	-0.151354	11610922	0.389256	9.38e-98	1.59e-96	14.9752	42.2201
Sec61a1	nAPC.1	0.21694	-0.10599	11610693	0.389248	1.2e-105	2.41e-104	11.6749	37.572
Rab1b	nAPC.1	0.253386	-0.101956	11610390	0.389238	1.22e-100	2.21e-99	13.6267	40.3873
Rbm17	nAPC.1	0.162214	-0.0933367	1.161e+07	0.389225	9.77e-115	2.44e-113	8.80057	33.5569
Gapvd1	nAPC.1	0.190527	-0.0996052	11609652	0.389213	2.51e-109	5.46e-108	10.5039	35.8148
Jtb	nAPC.1	0.208424	-0.100682	11608627	0.389179	1.73e-106	3.57e-105	11.4265	37.213
Fam174a	nAPC.1	0.195903	-0.10859	11606084	0.389093	9.19e-109	1.97e-107	10.8233	36.1644
Mtmr14	nAPC.1	0.072938	-0.111421	11605217	0.389064	1.83e-136	7.78e-135	4.04542	27.2083
Idh3b	nAPC.1	0.0885448	-0.0946935	1.16051e+07	0.389061	9.92e-132	3.73e-130	4.89709	28.3609
Fxr1	nAPC.1	0.155359	-0.0919574	1.1605e+07	0.389056	4.63e-116	1.2e-114	8.51668	33.1885
Lars	nAPC.1	0.0700139	-0.109932	11599872	0.388885	2.97e-138	1.32e-136	3.76153	26.9154
Txndc9	nAPC.1	0.240475	-0.0939127	11599192	0.388862	1.43e-102	2.7e-101	13.0234	39.6599
Uck2	nAPC.1	0.145165	-0.110434	11598458	0.388838	3.61e-119	9.98e-118	7.73598	32.2532
Dnajc9	nAPC.1	0.0528234	-0.140248	11597787	0.388815	8.2e-144	4.2e-142	2.87438	25.7818
Rsbn1l	nAPC.1	0.295569	-0.111004	1.15961e+07	0.388759	2.05e-97	3.45e-96	15.5784	43.0515
Lsm8	nAPC.1	0.145014	-0.1097	1.15937e+07	0.388679	1.55e-118	4.22e-117	8.05536	32.5744
Gm9493	nAPC.1	0.0273605	-0.108705	11592510	0.388638	5.06e-153	3.25e-151	1.56139	24.1852
Cybb	nAPC.1	0.681871	-0.370445	1.1591e+07	0.388589	7.93e-85	1.01e-83	29.489	54.6623
Mrpl2	nAPC.1	0.0889929	-0.095432	11589076	0.388523	1.11e-132	4.31e-131	4.8616	28.4648
Acadm	nAPC.1	0.125191	-0.0982315	11588665	0.388509	5.52e-124	1.75e-122	6.74237	30.9022
Arhgap18	nAPC.1	0.0323571	-0.146187	1.15878e+07	0.388481	5.2e-151	3.21e-149	1.91625	24.6009
Wbp11	nAPC.1	0.209273	-0.110046	11586872	0.388449	2.73e-108	5.78e-107	11.1427	37.043
Slc25a39	nAPC.1	0.112902	-0.0876528	11586480	0.388436	4.01e-126	1.33e-124	6.24556	30.3165
P4hb	nAPC.1	0.318889	-0.213071	11585815	0.388414	7.31e-96	1.18e-94	16.7495	44.6292
Asap1	nAPC.1	0.416669	-0.195121	11584155	0.388358	2.28e-88	3.15e-87	21.3627	51.9131
Galnt7	nAPC.1	0.0380586	-0.129943	11583924	0.38835	4.34e-150	2.6e-148	2.0582	24.837
Nans	nAPC.1	0.106529	-0.109613	1.15819e+07	0.388282	2.52e-128	8.83e-127	5.81973	29.7874
Slc2a3	nAPC.1	0.121035	-0.338114	11579468	0.388201	3.24e-130	1.17e-128	6.24556	29.1072
Dync1h1	nAPC.1	0.286785	-0.12222	1.15792e+07	0.388192	1.81e-98	3.11e-97	15.259	43.0704
Grk6	nAPC.1	0.154093	-0.140241	11577338	0.38813	3.06e-119	8.47e-118	8.23279	32.7161
Mrpl22	nAPC.1	0.0615017	-0.100729	11576323	0.388096	7.89e-142	3.86e-140	3.37119	26.5942
Bola2	nAPC.1	0.216915	-0.13469	11576291	0.388095	2.98e-107	6.18e-106	11.7104	37.9027
Fundc2	nAPC.1	0.102856	-0.106417	1.1576e+07	0.388085	9.04e-129	3.2e-127	5.81973	29.7874
Rpl22	nAPC.1	1.16215	-0.437122	1.15758e+07	0.388077	2.07e-78	2.32e-77	51.4549	66.8682
Ccdc107	nAPC.1	0.042351	-0.114016	11575288	0.388061	1.99e-148	1.14e-146	2.34209	25.3
Tbl1x	nAPC.1	0.0744341	-0.108587	11573640	0.388006	1.55e-137	6.81e-136	4.15188	27.5957
Idh1	nAPC.1	0.0626587	-0.140863	11572896	0.387981	1.27e-140	5.97e-139	3.69056	26.8966
Fam69a	nAPC.1	0.095709	-0.118256	1.15722e+07	0.387956	1.24e-131	4.66e-130	5.32292	29.0789
Eprs	nAPC.1	0.174335	-0.121605	1.15717e+07	0.387941	1.9e-115	4.86e-114	9.11994	34.3599
Gbp7	nAPC.1	0.114772	-0.130125	11571116	0.387921	2.47e-128	8.65e-127	6.06813	29.9953
Pgf	nAPC.1	0.0498277	-0.161483	11570955	0.387916	1.35e-146	7.42e-145	2.69695	25.7156
Wdr1	nAPC.1	0.552561	-0.303661	11570494	0.3879	1.65e-82	2e-81	28.2825	61.5872
Vcp	nAPC.1	0.414092	-0.26087	1.15688e+07	0.387843	3.8e-89	5.34e-88	21.895	51.7997
Copb1	nAPC.1	0.187053	-0.0985607	1.15684e+07	0.387831	1.23e-112	2.88e-111	10.1136	35.5975
Rtf1	nAPC.1	0.264605	-0.117802	1.15658e+07	0.387742	6.43e-102	1.2e-100	13.9815	41.3132
Elof1	nAPC.1	0.193428	-0.103286	11565714	0.38774	8.87e-111	1.99e-109	10.6104	36.5517
Higd1a	nAPC.1	0.300509	-0.201828	11565399	0.387729	4.67e-98	7.98e-97	16.1107	43.8734
Dap	nAPC.1	0.269341	-0.111395	1.15654e+07	0.387729	1.47e-100	2.67e-99	14.5848	42.2107
Hat1	nAPC.1	0.0771795	-0.127546	1.15632e+07	0.387654	1.3e-137	5.72e-136	4.25834	27.7846
Uchl3	nAPC.1	0.0502709	-0.124047	1.15631e+07	0.387653	3.71e-146	2.03e-144	2.80341	25.9518
Cope	nAPC.1	0.330851	-0.174068	11562725	0.38764	8.57e-95	1.36e-93	17.6366	46.6793
Psmc3	nAPC.1	0.294437	-0.169854	1.15621e+07	0.38762	2.61e-98	4.48e-97	15.8623	43.8829
Tomm40	nAPC.1	0.0970277	-0.119651	11561652	0.387604	9.76e-132	3.67e-130	5.3939	29.2867
Gm11808	nAPC.1	0.0477596	-0.111172	11561358	0.387594	2.89e-147	1.62e-145	2.66146	25.7629
Trp53	nAPC.1	0.144729	-0.109649	11561022	0.387583	1.36e-120	3.92e-119	7.9489	32.7067
Slc25a12	nAPC.1	0.100327	-0.109922	11560995	0.387582	2.73e-131	1.02e-129	5.50035	29.419
Cdk5rap3	nAPC.1	0.079121	-0.100927	11560425	0.387563	4.9e-137	2.12e-135	4.3648	27.983
Hadhb	nAPC.1	0.0914602	-0.10767	1.15598e+07	0.387542	1.81e-133	7.1e-132	5.07452	28.871
Fyn	nAPC.1	0.008362	-0.143824	11559423	0.387529	1.4e-163	1.19e-161	0.46132	23.0515
Ilk	nAPC.1	0.290832	-0.106541	1.15586e+07	0.387502	1.41e-98	2.43e-97	15.7559	43.8545
Lims1	nAPC.1	0.42598	-0.149985	1.15585e+07	0.387498	8.99e-89	1.25e-87	21.9304	53.0657
Actl6a	nAPC.1	0.0925075	-0.104473	1.15585e+07	0.387497	1.07e-133	4.23e-132	5.00355	28.8521
Snrnp25	nAPC.1	0.0517142	-0.109992	1.15553e+07	0.38739	1.98e-147	1.12e-145	2.66146	25.8479
Vars	nAPC.1	0.0331279	-0.127655	11554543	0.387365	2.23e-153	1.45e-151	1.80979	24.7615
H2afv	nAPC.1	0.345559	-0.224377	11553556	0.387332	7.14e-97	1.18e-95	17.7786	45.111
Tor1a	nAPC.1	0.223321	-0.102516	11552753	0.387305	1.41e-106	2.9e-105	12.4202	39.0553
Cfdp1	nAPC.1	0.148092	-0.0928641	1.15527e+07	0.387302	5.55e-121	1.61e-119	7.87793	32.8106
Sun2	nAPC.1	0.289921	-0.165991	1.15498e+07	0.387208	2.05e-101	3.78e-100	15.3655	42.0501
Rpl21	nAPC.1	1.64307	-0.385074	1.15494e+07	0.387194	5.3e-77	5.72e-76	69.0206	77.0713
Nars	nAPC.1	0.22571	-0.137141	11548889	0.387176	6.48e-108	1.37e-106	11.9588	38.4884
Zdhhc3	nAPC.1	0.169333	-0.112276	1.15489e+07	0.387175	5.7e-116	1.47e-114	9.4748	34.7567
1810022K09Rik	nAPC.1	0.145273	-0.093432	11548424	0.38716	4.68e-121	1.36e-119	7.9489	32.8862
Glud1	nAPC.1	0.439604	-0.232044	1.15481e+07	0.38715	1.24e-88	1.72e-87	22.7821	53.8309
Ppdpf	nAPC.1	0.0477732	-0.141982	11547312	0.387123	1.91e-148	1.1e-146	2.62598	25.7818
Arf4	nAPC.1	0.23618	-0.122966	11545117	0.387049	1.28e-107	2.66e-106	12.4556	38.6868
Cops5	nAPC.1	0.146948	-0.0950244	11543299	0.386989	3.07e-121	8.98e-120	7.98439	32.9523
Psmc4	nAPC.1	0.235068	-0.12588	11542171	0.386951	2.02e-106	4.15e-105	12.5976	39.5371
Ogdh	nAPC.1	0.183247	-0.098912	11542071	0.386947	4.23e-115	1.07e-113	9.79418	35.3236
Btbd1	nAPC.1	0.181166	-0.105142	1.15398e+07	0.386872	5.51e-114	1.34e-112	10.1136	35.881
Sema6d	nAPC.1	0.0349626	-0.161656	1.15389e+07	0.386841	1.25e-153	8.19e-152	1.91625	24.9787
Eif3d	nAPC.1	0.259983	-0.149789	11538032	0.386812	5.39e-103	1.03e-101	14.1235	41.71
Lamtor4	nAPC.1	0.679548	-0.349386	1.15373e+07	0.386787	1.39e-81	1.66e-80	32.9666	66.9816
Srsf1	nAPC.1	0.182576	-0.114197	1.15356e+07	0.386731	6.2e-116	1.6e-114	9.65224	35.163
Dpy30	nAPC.1	0.111323	-0.115132	1.15345e+07	0.386694	2.63e-130	9.55e-129	5.96167	30.2976
Map4k4	nAPC.1	0.283412	-0.141831	11532667	0.386632	9.83e-102	1.83e-100	15.1881	42.6453
Rps6ka1	nAPC.1	0.300728	-0.10966	1.1532e+07	0.386609	6.25e-100	1.11e-98	15.7204	44.0246
Luc7l3	nAPC.1	0.262803	-0.12627	1.15316e+07	0.386596	2.96e-104	5.8e-103	13.7686	41.162
Mrto4	nAPC.1	0.0994146	-0.121771	1.15313e+07	0.386586	7.44e-133	2.89e-131	5.50035	29.6552
Cops9	nAPC.1	0.424153	-0.240524	1.15312e+07	0.386583	8.51e-90	1.22e-88	22.1789	53.5664
Fos	nAPC.1	0.70218	-0.387583	11530998	0.386576	1.15e-85	1.49e-84	31.973	57.9783
Rpl13	nAPC.1	2.47527	-0.407766	11530828	0.38657	8.4e-77	9.04e-76	87.5444	89.3623
Dusp22	nAPC.1	0.0267283	-0.128501	11527627	0.386463	1.89e-155	1.3e-153	1.77431	24.8465
Gtpbp4	nAPC.1	0.170536	-0.132609	11527499	0.386459	1.92e-117	5.09e-116	9.26189	34.804
Cmc2	nAPC.1	0.0631739	-0.140948	1.15258e+07	0.386401	3.14e-144	1.64e-142	3.47764	27.0383
Sec13	nAPC.1	0.139946	-0.100447	1.15251e+07	0.386379	1.42e-122	4.31e-121	7.91341	32.9523
Msmo1	nAPC.1	0.191105	-0.131563	11525040	0.386376	1.78e-114	4.41e-113	10.22	36.1077
Tuba4a	nAPC.1	0.36108	-0.224567	11523583	0.386328	2.29e-96	3.75e-95	18.8786	46.9627
Huwe1	nAPC.1	0.149483	-0.109471	1.15224e+07	0.386289	1.09e-121	3.22e-120	8.1973	33.3302
Uba2	nAPC.1	0.125817	-0.107384	1.15217e+07	0.386265	8.78e-127	2.96e-125	6.95529	31.6391
Tomm5	nAPC.1	0.259469	-0.147047	11520747	0.386232	9.64e-105	1.9e-103	13.8396	41.2659
Banf1	nAPC.1	0.20866	-0.141151	11520713	0.386231	5.08e-112	1.17e-110	11.0362	37.3736
Washc3	nAPC.1	0.0775808	-0.106795	1.15185e+07	0.386156	4.54e-139	2.05e-137	4.43577	28.3514
Prkcsh	nAPC.1	0.110571	-0.0988239	11518406	0.386154	8.3e-130	2.99e-128	6.28105	30.8077
Arhgap17	nAPC.1	0.194045	-0.119488	1.15178e+07	0.386132	3.38e-115	8.56e-114	10.22	35.9849
mt-Nd2	nAPC.1	1.21671	-0.476198	11517434	0.386121	6.53e-81	7.68e-80	51.7743	67.5484
Gusb	nAPC.1	0.262654	-0.186377	11516162	0.386079	2.04e-105	4.09e-104	13.5202	41.0675
Naa10	nAPC.1	0.103421	-0.108599	11515659	0.386062	4.47e-133	1.75e-131	5.60681	29.948
Psmc1	nAPC.1	0.145941	-0.104257	11514776	0.386032	7.01e-123	2.15e-121	7.9489	33.1223
Parp1	nAPC.1	0.0167359	-0.136663	1.15145e+07	0.386022	3.3e-162	2.68e-160	0.958126	23.9584
Plxnc1	nAPC.1	0.165303	-0.127369	1.15141e+07	0.386009	6.85e-120	1.94e-118	8.87154	34.1993
Gm17018	nAPC.1	0.06562	-0.111213	11513431	0.385987	3.04e-144	1.59e-142	3.5841	27.2744
Fam162a	nAPC.1	0.144908	-0.115312	1.15102e+07	0.38588	8.5e-125	2.74e-123	7.55855	32.5744
Slc35c2	nAPC.1	0.172023	-0.107301	11507965	0.385804	6.73e-119	1.84e-117	9.19092	34.7662
Commd8	nAPC.1	0.239573	-0.122699	1.15079e+07	0.385802	5.03e-107	1.04e-105	13.1299	40.4062
Rpl12	nAPC.1	1.38306	-0.477755	11507825	0.385799	5.21e-81	6.14e-80	59.049	67.0477
Commd1	nAPC.1	0.208244	-0.105886	1.15074e+07	0.385784	1.3e-111	2.98e-110	11.3556	38.0161
Mrps12	nAPC.1	0.164905	-0.102819	1.15073e+07	0.385781	4.15e-119	1.14e-117	9.08446	34.7189
Cdc37	nAPC.1	0.332044	-0.207626	1.15064e+07	0.385751	9.25e-98	1.57e-96	17.5656	46.8777
Emg1	nAPC.1	0.242277	-0.145998	1.15054e+07	0.385717	1.02e-107	2.14e-106	12.8815	40.1134
Psme2	nAPC.1	0.401233	-0.250254	1.15049e+07	0.3857	2.49e-93	3.84e-92	20.9013	51.0156
Nol7	nAPC.1	0.30844	-0.220214	1.15046e+07	0.385691	2.37e-100	4.26e-99	16.4656	44.837
Pdcl3	nAPC.1	0.221346	-0.106672	11504304	0.385681	2.29e-110	5.11e-109	11.9233	38.7246
Tmem57	nAPC.1	0.0389877	-0.117317	11503759	0.385663	1.2e-153	7.88e-152	2.20014	25.5834
Eif3k	nAPC.1	0.572399	-0.4139	1.15021e+07	0.385608	3.55e-87	4.77e-86	29.1341	58.5923
Tsen34	nAPC.1	0.0624543	-0.126794	11501762	0.385596	3.48e-145	1.86e-143	3.5841	27.2839
Ptpn22	nAPC.1	0.0820833	-0.130619	1.1501e+07	0.385572	1.11e-140	5.27e-139	4.3648	28.3137
Tmem219	nAPC.1	0.16859	-0.103625	1.15004e+07	0.385549	6.12e-119	1.68e-117	9.29737	34.9646
Prpf19	nAPC.1	0.0821986	-0.108634	1.15003e+07	0.385546	2.41e-140	1.13e-138	4.3648	28.427
Ppa1	nAPC.1	0.0245406	-0.163686	1.14995e+07	0.385519	1.22e-159	9.34e-158	1.41945	24.6103
Baz1b	nAPC.1	0.173061	-0.125783	11499437	0.385518	3.67e-119	1.01e-117	9.29737	34.889
Pdia4	nAPC.1	0.0505951	-0.140112	1.14993e+07	0.385514	4.41e-150	2.64e-148	2.76792	26.3392
Wdfy4	nAPC.1	0.21268	-0.134399	1.14982e+07	0.385478	7.91e-113	1.87e-111	11.3201	37.6665
Ctnnbip1	nAPC.1	0.13574	-0.132902	1.14981e+07	0.385474	1.07e-125	3.54e-124	7.62952	32.5461
Mrpl27	nAPC.1	0.0877939	-0.106391	11497031	0.385437	2.49e-136	1.06e-134	5.18098	29.4851
Tcerg1	nAPC.1	0.0632104	-0.129537	1.1497e+07	0.385435	3.87e-146	2.11e-144	3.40667	27.1894
Cyb5b	nAPC.1	0.150488	-0.110495	11496119	0.385407	3.95e-123	1.22e-121	8.16182	33.5191
Csrp1	nAPC.1	0.00910113	-0.135857	1.14959e+07	0.385401	2.9e-167	2.8e-165	0.46132	23.4861
Eif2a	nAPC.1	0.0935901	-0.0978245	1.14957e+07	0.385394	4.83e-137	2.09e-135	5.03903	29.334
Serinc1	nAPC.1	0.209059	-0.113323	1.14949e+07	0.385366	1.16e-112	2.72e-111	11.4265	37.8555
Chordc1	nAPC.1	0.0339031	-0.12346	1.14921e+07	0.385271	1.22e-155	8.5e-154	2.02271	25.4228
Cnot6l	nAPC.1	0.201672	-0.119831	1.14913e+07	0.385245	2.12e-115	5.41e-114	10.6458	36.684
Pes1	nAPC.1	0.0942441	-0.107517	11491145	0.38524	1.98e-136	8.42e-135	5.21647	29.589
Sod1	nAPC.1	0.231088	-0.136281	11491053	0.385237	5.23e-111	1.18e-109	11.9943	38.8285
Psmd1	nAPC.1	0.160384	-0.124891	1.14902e+07	0.385209	2.81e-121	8.25e-120	8.7296	34.3599
Ddb1	nAPC.1	0.170842	-0.109354	1.14901e+07	0.385206	3.67e-119	1.01e-117	9.26189	35.2008
Apex1	nAPC.1	0.035872	-0.143617	11489500	0.385185	6.46e-156	4.56e-154	1.98722	25.4228
Trim12a	nAPC.1	0.223511	-0.1677	11489295	0.385178	4.74e-114	1.16e-112	11.4975	37.2603
Fam3c	nAPC.1	0.0555873	-0.116325	1.14881e+07	0.385139	1.65e-149	9.8e-148	2.94535	26.6604
Rfx7	nAPC.1	0.101946	-0.115713	11488109	0.385138	1.04e-135	4.32e-134	5.42938	29.8347
Tfdp1	nAPC.1	0.0489095	-0.160602	11484523	0.385018	1.89e-150	1.15e-148	2.90987	26.5187
Rdx	nAPC.1	0.214296	-0.123531	1.14844e+07	0.385013	3.56e-112	8.26e-111	11.7104	38.4601
Eif1b	nAPC.1	0.282827	-0.118542	1.14838e+07	0.384993	4.37e-103	8.37e-102	15.33	43.8451
Commd4	nAPC.1	0.173486	-0.119123	1.14816e+07	0.38492	2.33e-118	6.28e-117	9.68772	35.7581
Sdhb	nAPC.1	0.317245	-0.168167	1.14803e+07	0.384877	2.25e-100	4.06e-99	16.8559	45.9802
Flot2	nAPC.1	0.11343	-0.146591	1.14794e+07	0.384847	8.83e-132	3.33e-130	6.49397	31.0912
Mydgf	nAPC.1	0.171535	-0.127319	1.14783e+07	0.384809	6.5e-119	1.78e-117	9.58126	35.6259
Taok3	nAPC.1	0.333477	-0.176471	1.14778e+07	0.384791	2.61e-99	4.58e-98	17.6366	46.9249
Sdhd	nAPC.1	0.249858	-0.138134	1.14768e+07	0.38476	2.51e-107	5.22e-106	13.7331	41.3604
Phf14	nAPC.1	0.165328	-0.111042	11476814	0.38476	1.15e-121	3.4e-120	8.94251	34.5489
Gtf3a	nAPC.1	0.0885434	-0.110562	1.14762e+07	0.384739	3.5e-139	1.59e-137	4.8616	29.2017
Luzp1	nAPC.1	0.0102533	-0.134192	1.14755e+07	0.384717	4.42e-167	4.27e-165	0.638751	23.8262
Imp3	nAPC.1	0.218218	-0.125791	1.14747e+07	0.384688	9.46e-113	2.23e-111	11.604	38.5168
Raph1	nAPC.1	0.0218734	-0.145354	11473042	0.384633	1.05e-161	8.38e-160	1.34847	24.7048
Lsm12	nAPC.1	0.271313	-0.168155	11471185	0.384571	3.47e-105	6.92e-104	14.6558	42.9476
Cetn2	nAPC.1	0.0634737	-0.114623	11469891	0.384528	9.05e-147	5.02e-145	3.5841	27.5673
Rpp21	nAPC.1	0.180197	-0.108509	11469613	0.384518	8.26e-119	2.25e-117	9.79418	35.9093
Bri3bp	nAPC.1	0.210535	-0.166482	1.14692e+07	0.384504	2.66e-114	6.55e-113	11.2846	37.9121
Cntrl	nAPC.1	0.151514	-0.120321	1.14689e+07	0.384495	3.54e-125	1.15e-123	8.12633	33.4813
Ttc3	nAPC.1	0.0340476	-0.12996	11468718	0.384488	6.37e-158	4.72e-156	1.88077	25.4228
Ivns1abp	nAPC.1	0.190056	-0.134577	1.14671e+07	0.384435	5.14e-118	1.38e-116	10.0781	36.3155
Mt1	nAPC.1	0.243445	-0.269935	11465910	0.384394	3.92e-114	9.63e-113	11.9943	37.9405
Acot7	nAPC.1	0.0976183	-0.121353	11464423	0.384344	9.85e-137	4.23e-135	5.50035	30.0803
Psmc6	nAPC.1	0.252931	-0.128461	1.14639e+07	0.384326	5.49e-108	1.16e-106	13.5912	41.4927
Gspt1	nAPC.1	0.140211	-0.13117	11463830	0.384324	9.79e-128	3.39e-126	7.45209	32.7728
Ly6g	nAPC.1	0.047688	-0.481404	1.14623e+07	0.384274	4.66e-156	3.31e-154	2.80341	25.7062
Pura	nAPC.1	0.166182	-0.114489	11461981	0.384262	3.69e-122	1.11e-120	8.94251	34.7945
U2af1	nAPC.1	0.297564	-0.186907	1.14613e+07	0.384241	2.62e-103	5.06e-102	15.8268	44.6292
Zmiz2	nAPC.1	0.171536	-0.143502	1.14603e+07	0.384207	4.34e-121	1.27e-119	9.26189	35.2574
Dazap1	nAPC.1	0.180897	-0.111355	1.14601e+07	0.3842	8.8e-120	2.48e-118	9.61675	35.7959
Ahcyl2	nAPC.1	0.0591267	-0.130426	1.14596e+07	0.384182	2.39e-149	1.41e-147	3.26473	27.2178
Trim12c	nAPC.1	0.129696	-0.207795	11458135	0.384133	3.46e-132	1.32e-130	6.99077	31.384
Ezh2	nAPC.1	0.0385709	-0.157681	1.14578e+07	0.384122	3.75e-157	2.72e-155	2.09368	25.744
Synj1	nAPC.1	0.243487	-0.131174	11457729	0.38412	6.96e-111	1.56e-109	12.917	39.9811
Rps17	nAPC.1	1.05883	-0.436439	1.14567e+07	0.384086	5.24e-85	6.72e-84	49.3258	63.9017
Prex1	nAPC.1	0.368818	-0.167081	11456067	0.384064	1.97e-98	3.38e-97	19.1625	48.6632
Sept11	nAPC.1	0.0203539	-0.148577	11456035	0.384063	2.97e-164	2.59e-162	1.13556	24.5725
Ccz1	nAPC.1	0.121691	-0.103758	1.1456e+07	0.38406	3.77e-131	1.4e-129	6.77786	31.8753
Il6st	nAPC.1	0.0176266	-0.145468	1.14557e+07	0.384052	7.29e-166	6.7e-164	0.92264	24.3269
Smarcb1	nAPC.1	0.0602857	-0.112352	11453924	0.383992	3.17e-148	1.82e-146	3.47764	27.5673
Fam120a	nAPC.1	0.153724	-0.0972996	11453068	0.383964	5.45e-125	1.77e-123	8.26828	34.0009
Aco2	nAPC.1	0.196963	-0.119903	11451391	0.383907	3.53e-117	9.29e-116	10.5394	37.1752
Bud31	nAPC.1	0.272536	-0.129108	1.14512e+07	0.383902	3.34e-106	6.82e-105	14.7622	43.0609
Map4k1	nAPC.1	0.0269023	-0.129422	1.14491e+07	0.383831	3.96e-162	3.2e-160	1.45493	25.0354
Acin1	nAPC.1	0.333006	-0.155439	11449078	0.38383	8.17e-101	1.49e-99	17.4947	47.0855
Chmp2b	nAPC.1	0.105096	-0.112182	1.14489e+07	0.383823	1.1e-135	4.57e-134	5.8907	30.7133
Rbbp7	nAPC.1	0.0837677	-0.133645	1.14479e+07	0.383792	3.58e-143	1.8e-141	4.43577	28.8144
Clk1	nAPC.1	0.529531	-0.21312	1.14474e+07	0.383773	3.28e-90	4.72e-89	27.005	58.6396
Rps6ka3	nAPC.1	0.116661	-0.116178	11446904	0.383757	4.66e-134	1.86e-132	6.24556	31.2234
Arl5c	nAPC.1	0.0365219	-0.168231	11446829	0.383754	2.58e-157	1.88e-155	2.20014	25.8951
Ifngr1	nAPC.1	0.363784	-0.180902	1.14466e+07	0.383745	2.1e-99	3.69e-98	18.9141	48.2664
Erh	nAPC.1	0.0585856	-0.128945	11446476	0.383743	4.1e-149	2.4e-147	3.40667	27.5201
Tubb5	nAPC.1	0.504431	-0.443875	11446296	0.383737	2.3e-96	3.76e-95	25.621	49.9197
Id2	nAPC.1	0.510517	-0.367521	11445887	0.383723	6.97e-95	1.11e-93	24.1661	52.2248
Shtn1	nAPC.1	0.0148561	-0.136585	1.14451e+07	0.383696	2.23e-167	2.17e-165	0.816182	24.2607
Ap1b1	nAPC.1	0.06141	-0.117621	11443299	0.383636	7.26e-149	4.22e-147	3.47764	27.6334
C1d	nAPC.1	0.208427	-0.109617	11442949	0.383624	3.37e-115	8.53e-114	11.3201	38.3656
Mtss1	nAPC.1	0.153238	-0.169431	11442899	0.383623	1.26e-125	4.16e-124	8.33925	34.0198
2610001J05Rik	nAPC.1	0.172464	-0.128907	11442877	0.383622	7.29e-121	2.11e-119	9.54578	35.8621
Hprt	nAPC.1	0.170577	-0.11314	1.14425e+07	0.38361	3.16e-123	9.83e-122	8.87154	34.9457
Gipc1	nAPC.1	0.0508564	-0.112303	11442227	0.3836	8.22e-153	5.25e-151	2.83889	26.8493
Ms4a6d	nAPC.1	0.0345509	-0.203586	11441945	0.383591	3.56e-160	2.74e-158	1.80979	25.4795
Gdi2	nAPC.1	0.730506	-0.44266	11441254	0.383567	1.94e-87	2.62e-86	36.2314	62.7397
Zfp644	nAPC.1	0.0989703	-0.116136	11439881	0.383521	5.55e-137	2.39e-135	5.74876	30.5527
Sulf2	nAPC.1	0.0108243	-0.161754	1.14395e+07	0.38351	1.67e-169	1.72e-167	0.603265	24.0246
Mia2	nAPC.1	0.346059	-0.161697	1.14391e+07	0.383495	1.54e-100	2.79e-99	18.1334	47.7468
Asgr2	nAPC.1	0.0661444	-0.400406	1.14377e+07	0.383447	2.42e-152	1.53e-150	3.51313	26.8777
Ndufa1	nAPC.1	0.378011	-0.190788	1.14367e+07	0.383414	6.16e-97	1.02e-95	19.9432	51.3746
Nol12	nAPC.1	0.0909336	-0.114508	1.14351e+07	0.38336	1.95e-140	9.15e-139	5.03903	29.7685
Srrt	nAPC.1	0.0968849	-0.123577	11434632	0.383345	6.4e-139	2.88e-137	5.3939	30.1559
Wdr83os	nAPC.1	0.238072	-0.135389	11434115	0.383328	2.01e-111	4.57e-110	12.8105	40.6235
Trf	nAPC.1	0.114594	-0.173519	1.14336e+07	0.383311	1.52e-135	6.3e-134	6.28105	31.0534
Ccnd1	nAPC.1	0.0244769	-0.215529	1.14317e+07	0.383246	1.07e-164	9.39e-163	1.2775	24.8937
Txn2	nAPC.1	0.21754	-0.133569	1.1431e+07	0.383222	9.66e-115	2.41e-113	11.6395	38.9986
Dnajc15	nAPC.1	0.270426	-0.247756	11430924	0.383221	8.86e-109	1.9e-107	14.3364	42.1729
Ccar1	nAPC.1	0.249393	-0.130881	11430631	0.383211	5.68e-111	1.28e-109	13.2009	40.9636
Dok2	nAPC.1	0.11924	-0.213411	1.14306e+07	0.383209	2.18e-135	8.99e-134	6.35202	31.1667
Spint2	nAPC.1	0.068533	-0.138596	1.1428e+07	0.383125	1.71e-149	1.01e-147	3.51313	27.794
mt-Atp8	nAPC.1	0.0680354	-0.117203	11427868	0.383119	5.78e-146	3.14e-144	4.15188	28.5687
Foxp1	nAPC.1	0.189114	-0.147377	11427681	0.383112	2.66e-121	7.82e-120	9.97161	36.0416
Srsf7	nAPC.1	0.243766	-0.185976	1.14252e+07	0.383028	1.63e-112	3.81e-111	12.8105	40.2834
Arl10	nAPC.1	0.0105795	-0.133716	11424815	0.383016	2.69e-170	2.84e-168	0.603265	24.1379
Sdf2	nAPC.1	0.097269	-0.120544	11423839	0.382984	8.11e-139	3.64e-137	5.57133	30.411
Ube2v2	nAPC.1	0.0859751	-0.114611	1.14234e+07	0.38297	2.84e-142	1.4e-140	4.82612	29.5513
Uqcrh	nAPC.1	0.889609	-0.49969	11422999	0.382955	1.53e-84	1.94e-83	42.8673	73.3113
Stmn1	nAPC.1	0.102213	-0.369343	1.14227e+07	0.382946	1.29e-143	6.59e-142	5.28744	29.0505
Sept9	nAPC.1	0.331477	-0.152289	11422037	0.382923	7.13e-102	1.33e-100	17.7076	47.5012
Efr3a	nAPC.1	0.0636225	-0.120456	1.14218e+07	0.382914	6.21e-149	3.62e-147	3.69056	28.0302
Dnajc19	nAPC.1	0.159147	-0.10922	1.14204e+07	0.38287	1.79e-125	5.86e-124	8.55216	34.7189
Atp5g1	nAPC.1	0.422734	-0.392608	11420045	0.382856	2.84e-100	5.09e-99	21.7175	48.1719
Ssr4	nAPC.1	0.503002	-0.415652	1.14194e+07	0.382836	1.01e-95	1.64e-94	25.6565	52.6122
Spcs3	nAPC.1	0.105627	-0.116179	1.14187e+07	0.382812	7.53e-138	3.32e-136	5.78424	30.7983
Rp2	nAPC.1	0.0956887	-0.122589	11418595	0.382808	2.63e-140	1.23e-138	5.32292	30.137
Rsrc1	nAPC.1	0.0232283	-0.128391	1.14162e+07	0.382728	3.8e-164	3.3e-162	1.45493	25.2433
Apip	nAPC.1	0.0511293	-0.112264	1.14161e+07	0.382725	1.32e-154	8.86e-153	2.80341	26.9721
Tnfaip8l2	nAPC.1	0.395449	-0.191049	11416074	0.382723	1.88e-97	3.16e-96	20.9723	51.847
Polr2i	nAPC.1	0.148809	-0.107422	11415801	0.382714	9.61e-128	3.33e-126	8.09084	34.0104
Mrps17	nAPC.1	0.146873	-0.1053	1.14152e+07	0.382692	2.59e-128	9.04e-127	7.9489	33.8309
Ssr1	nAPC.1	0.261316	-0.141345	1.14149e+07	0.382686	4.04e-110	8.97e-109	13.7331	42.0784
Hnrnph1	nAPC.1	0.317938	-0.154279	11414860	0.382683	1.94e-104	3.81e-103	16.6075	45.8007
Smc3	nAPC.1	0.185058	-0.141213	1.14147e+07	0.382676	1.65e-122	5.03e-121	9.58126	35.9943
Ssbp4	nAPC.1	0.166708	-0.115447	1.14128e+07	0.382614	1.28e-124	4.13e-123	8.978	35.2291
Capn1	nAPC.1	0.252055	-0.161107	11410293	0.38253	1.6e-112	3.76e-111	13.4847	40.7085
Wasf2	nAPC.1	0.368311	-0.165258	11407872	0.382448	1.41e-99	2.48e-98	19.5174	50.2598
Nmt1	nAPC.1	0.19827	-0.110971	11407724	0.382443	2.93e-118	7.89e-117	10.9297	38.0538
Larp1	nAPC.1	0.119459	-0.118447	11406574	0.382405	7.9e-136	3.31e-134	6.31654	31.658
Cdk11b	nAPC.1	0.273817	-0.128385	11405728	0.382376	1.92e-109	4.19e-108	14.4074	42.7964
Gmnn	nAPC.1	0.0461611	-0.170178	11405631	0.382373	9.94e-158	7.33e-156	2.44855	26.5564
Lsm7	nAPC.1	0.0777096	-0.123516	1.14053e+07	0.382362	5.85e-146	3.17e-144	4.3648	29.0316
Oat	nAPC.1	0.122643	-0.126611	1.14049e+07	0.382347	3.3e-135	1.36e-133	6.52945	31.8658
Smarca5	nAPC.1	0.250903	-0.156203	11404233	0.382326	4.93e-112	1.14e-110	13.3073	41.3321
Aph1a	nAPC.1	0.191604	-0.114987	11404092	0.382322	2.24e-119	6.26e-118	10.6813	37.6476
Rpsa	nAPC.1	1.96659	-0.479087	1.1404e+07	0.38232	3.23e-83	3.99e-82	77.2534	78.8947
Stoml2	nAPC.1	0.0946497	-0.114344	11403792	0.382312	2.34e-141	1.13e-139	5.21647	30.2031
Hspa5	nAPC.1	0.633151	-0.395989	11403618	0.382306	1.16e-90	1.68e-89	31.1214	61.0298
Med10	nAPC.1	0.101309	-0.116211	11403290	0.382295	1.9e-138	8.52e-137	5.85522	30.9778
Tmem126a	nAPC.1	0.113139	-0.113896	1.14032e+07	0.382292	3.87e-136	1.64e-134	6.28105	31.6486
Nudc	nAPC.1	0.183559	-0.162834	11403207	0.382292	9.53e-122	2.83e-120	10.0071	36.6368
Eipr1	nAPC.1	0.0525694	-0.121879	1.14028e+07	0.382277	1.66e-154	1.11e-152	2.94535	27.2367
Dennd1b	nAPC.1	0.222658	-0.136057	1.14018e+07	0.382245	1.65e-116	4.32e-115	11.7814	39.0364
Ptrhd1	nAPC.1	0.0953614	-0.110302	1.14013e+07	0.382227	2.1e-141	1.01e-139	5.25195	30.2409
Rassf4	nAPC.1	0.279939	-0.28638	11399832	0.382179	5.14e-111	1.16e-109	14.7977	41.8233
Bub3	nAPC.1	0.229912	-0.165064	11398930	0.382149	3.84e-115	9.69e-114	12.3847	39.8016
Stk19	nAPC.1	0.0894838	-0.117798	11398677	0.38214	1.17e-142	5.83e-141	5.07452	29.9669
Clint1	nAPC.1	0.34747	-0.160257	1.13977e+07	0.382107	4.1e-102	7.68e-101	18.027	48.5593
Bod1l	nAPC.1	0.239344	-0.124924	1.13971e+07	0.382086	6.26e-114	1.52e-112	12.7395	40.5385
Cct5	nAPC.1	0.323171	-0.281452	11396447	0.382065	9.62e-105	1.9e-103	17.4237	46.273
Gfer	nAPC.1	0.0554229	-0.117157	1.13964e+07	0.382065	2.83e-153	1.83e-151	3.19375	27.6051
Kctd14	nAPC.1	0.017126	-0.207767	11395888	0.382047	1.71e-169	1.75e-167	0.92264	24.7142
Mvb12a	nAPC.1	0.18656	-0.121437	1.13952e+07	0.382025	1.3e-121	3.85e-120	10.0781	36.958
Mrpl15	nAPC.1	0.136211	-0.118266	11393953	0.381982	9.52e-132	3.59e-130	7.38112	33.2263
Lmna	nAPC.1	0.0984934	-0.196953	11392622	0.381937	1.04e-142	5.2e-141	5.18098	30.0709
Plcb2	nAPC.1	0.133178	-0.119512	1.13926e+07	0.381936	2.19e-132	8.4e-131	7.34564	33.0279
Eif1ax	nAPC.1	0.237126	-0.167999	1.13921e+07	0.381919	4.39e-114	1.07e-112	12.7395	40.6424
Fkbp3	nAPC.1	0.158334	-0.147341	1.13919e+07	0.381912	9.62e-128	3.33e-126	8.44571	34.6434
Ddx39	nAPC.1	0.142515	-0.159614	1.13914e+07	0.381897	8.77e-131	3.21e-129	7.73598	33.5853
Sgpp1	nAPC.1	0.068025	-0.129548	1.13905e+07	0.381864	2.83e-150	1.71e-148	3.76153	28.3514
Arpc5l	nAPC.1	0.248471	-0.159574	11390324	0.38186	1.74e-112	4.06e-111	13.4138	41.5872
Med21	nAPC.1	0.12415	-0.114037	1.13901e+07	0.381853	5.59e-135	2.28e-133	6.74237	32.291
Chrac1	nAPC.1	0.148352	-0.113684	11389989	0.381849	2.83e-128	9.88e-127	8.33925	34.5017
Snx1	nAPC.1	0.102396	-0.117056	1.13896e+07	0.381834	2.11e-139	9.68e-138	5.78424	31.0345
Anxa3	nAPC.1	0.143422	-0.255413	11389343	0.381827	1.19e-132	4.58e-131	7.80696	32.8956
Tmem173	nAPC.1	0.0272234	-0.134219	11388634	0.381803	5.65e-165	5.02e-163	1.56139	25.5645
Atp5o.1	nAPC.1	0.395256	-0.315739	11388314	0.381793	8.79e-100	1.56e-98	20.7594	50.94
Odc1	nAPC.1	0.0852027	-0.170163	11386817	0.381742	3.37e-145	1.8e-143	4.75515	29.5796
Higd2a	nAPC.1	0.382071	-0.255119	1.13861e+07	0.381718	3.11e-100	5.58e-99	20.1916	50.7133
Eif4a2	nAPC.1	0.337299	-0.145111	11383041	0.381616	3.16e-104	6.19e-103	17.6011	47.4256
Pdk3	nAPC.1	0.0885742	-0.126789	1.1383e+07	0.381615	1.34e-143	6.82e-142	5.03903	30.0709
Cdk4	nAPC.1	0.0714907	-0.138886	1.13816e+07	0.381567	1.23e-149	7.33e-148	3.93896	28.6726
Pgk1	nAPC.1	0.598354	-0.346156	1.13812e+07	0.381555	9.4e-91	1.37e-89	29.2051	63.8262
Sdha	nAPC.1	0.20276	-0.127927	1.13798e+07	0.381508	1.06e-119	2.99e-118	11.0717	38.2428
Eif3h	nAPC.1	0.479647	-0.388076	11379430	0.381495	3.17e-96	5.16e-95	24.7339	55.1724
Tram1	nAPC.1	0.265691	-0.129312	11379001	0.38148	1.76e-111	4.03e-110	14.017	42.6169
Tsg101	nAPC.1	0.162081	-0.113733	11378790	0.381473	4.93e-127	1.67e-125	8.80057	35.2669
Cyp51	nAPC.1	0.10788	-0.154706	11375075	0.381349	2.48e-139	1.13e-137	6.03265	31.3651
Kxd1	nAPC.1	0.17102	-0.12098	1.13743e+07	0.381322	1.9e-125	6.23e-124	9.33286	35.9943
Plac8	nAPC.1	0.0633807	-0.463989	1.13729e+07	0.381277	1.04e-157	7.66e-156	3.22924	27.0194
Rflnb	nAPC.1	0.155938	-0.269215	1.13705e+07	0.381196	2.43e-132	9.32e-131	8.30376	33.4247
Mrps18c	nAPC.1	0.250206	-0.129125	1.13694e+07	0.381159	9.52e-113	2.24e-111	13.5912	42.2579
Socs2	nAPC.1	0.0346869	-0.193376	11368945	0.381143	5.21e-164	4.49e-162	1.88077	26.0557
Mrps9	nAPC.1	0.0533372	-0.12049	1.13689e+07	0.381142	1.3e-155	9.06e-154	3.0873	27.6429
Taf1d	nAPC.1	0.14792	-0.128406	11368697	0.381135	5.74e-131	2.12e-129	7.98439	34.1143
Cenpx	nAPC.1	0.250511	-0.174648	1.13676e+07	0.381099	4.39e-114	1.07e-112	13.1299	41.5494
Twf2	nAPC.1	0.445035	-0.231564	11366471	0.38106	1.34e-96	2.2e-95	23.2079	56.051
Ccnd3	nAPC.1	0.591976	-0.286351	1.13662e+07	0.381052	3.81e-91	5.61e-90	29.7019	64.5442
Ncoa7	nAPC.1	0.0271999	-0.142448	1.13636e+07	0.380964	1.66e-166	1.57e-164	1.56139	25.7251
Cyfip2	nAPC.1	0.219955	-0.206811	1.13622e+07	0.380917	8.25e-120	2.33e-118	11.9588	38.5923
Milr1	nAPC.1	0.271457	-0.150684	11362067	0.380913	1.91e-111	4.35e-110	14.4784	43.2782
Abcf1	nAPC.1	0.162947	-0.123025	1.13577e+07	0.380765	3.11e-128	1.09e-126	8.83605	35.3897
Tnrc6b	nAPC.1	0.357049	-0.165747	11357388	0.380756	1.04e-104	2.04e-103	18.3818	48.1814
Yif1b	nAPC.1	0.136109	-0.124312	1.13558e+07	0.380703	7.33e-134	2.91e-132	7.38112	33.5002
Eif4h	nAPC.1	0.328673	-0.182796	1.13551e+07	0.380679	1.17e-105	2.35e-104	17.4592	47.6429
Ndufb8	nAPC.1	0.407595	-0.333946	11353907	0.380639	1.33e-100	2.41e-99	21.5401	52.0265
Tmed5	nAPC.1	0.316863	-0.179293	11351935	0.380573	1.1e-107	2.3e-106	16.4656	46.2447
Capn2	nAPC.1	0.0712927	-0.134305	1.13514e+07	0.380554	2.94e-149	1.73e-147	4.3648	29.3529
Dnajc2	nAPC.1	0.195288	-0.154619	1.1349e+07	0.380474	1.85e-123	5.78e-122	10.2555	37.572
Hspa4	nAPC.1	0.229315	-0.169733	1.13476e+07	0.380428	7.92e-117	2.08e-115	12.6331	40.7369
Limd1	nAPC.1	0.152124	-0.124276	1.13474e+07	0.380422	4.96e-132	1.89e-130	7.9489	34.3222
Snx6	nAPC.1	0.209867	-0.125835	11347419	0.380422	1.29e-119	3.61e-118	11.6749	39.3292
Plin2	nAPC.1	0.227604	-0.150564	11345434	0.380355	9.85e-118	2.63e-116	12.5266	40.2929
Rnf10	nAPC.1	0.147563	-0.119784	1.13429e+07	0.380269	5.12e-132	1.95e-130	8.12633	34.4166
Rpl34	nAPC.1	1.91185	-0.399297	11341894	0.380236	1.05e-85	1.36e-84	76.1533	84.752
Phb2	nAPC.1	0.255095	-0.216786	1.13412e+07	0.380213	2.77e-114	6.81e-113	13.8396	42.3524
Trip12	nAPC.1	0.265841	-0.131996	11340261	0.380182	4.03e-113	9.59e-112	14.23	43.1082
Eif3g	nAPC.1	0.223443	-0.154894	1.13398e+07	0.380166	8.03e-119	2.19e-117	11.9233	40.0189
Bscl2	nAPC.1	0.0548971	-0.126685	11339781	0.380166	1.6e-157	1.18e-155	3.0873	27.794
Pglyrp1	nAPC.1	1.25462	-0.468577	11339758	0.380165	7.88e-90	1.13e-88	53.1228	65.6778
Mrpl48	nAPC.1	0.0809646	-0.117449	11339731	0.380164	1.88e-148	1.09e-146	4.57771	29.7969
Yeats4	nAPC.1	0.208395	-0.118711	1.13382e+07	0.380112	1.21e-120	3.48e-119	11.3556	39.1781
Top2b	nAPC.1	0.166011	-0.130771	1.13358e+07	0.380031	1.41e-129	5.06e-128	8.87154	35.4747
Sqle	nAPC.1	0.0564753	-0.145868	11334983	0.380005	5.51e-156	3.9e-154	3.37119	28.2003
Mtmr4	nAPC.1	0.0447729	-0.141407	1.13346e+07	0.379991	2.89e-162	2.35e-160	2.37757	26.9816
Dlst	nAPC.1	0.236374	-0.127984	11334253	0.37998	1.82e-116	4.75e-115	13.0944	41.3888
Psmd2	nAPC.1	0.219878	-0.151684	1.1334e+07	0.379971	2.36e-118	6.36e-117	12.3137	40.4251
Calr	nAPC.1	0.625032	-0.461613	11328402	0.379784	3.01e-97	5.03e-96	31.0149	56.1171
Pip4k2a	nAPC.1	0.281097	-0.173774	1.13265e+07	0.379721	2.25e-113	5.4e-112	14.6913	43.4199
Hdgf	nAPC.1	0.259343	-0.20372	11326086	0.379706	5.3e-115	1.33e-113	13.8751	42.5035
1500011K16Rik	nAPC.1	0.0203367	-0.131922	11325163	0.379676	3.91e-171	4.25e-169	1.24202	25.6023
Ube2s	nAPC.1	0.365313	-0.275861	1.1324e+07	0.379637	1.34e-106	2.77e-105	19.2335	48.0019
Acly	nAPC.1	0.198945	-0.123557	1.13231e+07	0.379605	2.2e-123	6.83e-122	10.7523	38.394
Casp1	nAPC.1	0.0327832	-0.151684	1.13212e+07	0.379543	8.19e-167	7.8e-165	1.88077	26.3864
Cct3	nAPC.1	0.17302	-0.180444	11317488	0.379418	1.49e-128	5.25e-127	9.43932	36.3722
Pkn1	nAPC.1	0.350616	-0.150639	11313730	0.379292	5.78e-107	1.2e-105	18.027	48.5498
Anxa7	nAPC.1	0.180141	-0.120939	11313272	0.379277	1.15e-126	3.85e-125	9.93612	37.2792
Arl6ip4	nAPC.1	0.11104	-0.121177	11312911	0.379265	8.38e-142	4.09e-140	6.21008	32.1115
Sars	nAPC.1	0.159863	-0.131764	1.13127e+07	0.379259	3.33e-131	1.24e-129	8.65862	35.5409
Baiap2	nAPC.1	0.0684529	-0.156813	11312417	0.379248	1.65e-155	1.14e-153	3.65507	28.7388
Mrpl34	nAPC.1	0.244068	-0.138908	11311398	0.379214	3.34e-117	8.82e-116	13.0944	41.8611
Golga4	nAPC.1	0.0679154	-0.137313	11311033	0.379202	8.56e-155	5.78e-153	3.79702	28.9183
Gsdme	nAPC.1	0.167777	-0.163403	11310537	0.379185	6.92e-131	2.54e-129	9.11994	35.6259
Rsrp1	nAPC.1	0.827051	-0.380629	11309963	0.379166	2.82e-89	3.98e-88	39.4251	77.4587
Ufm1	nAPC.1	0.191444	-0.138344	11309805	0.379161	9.92e-126	3.29e-124	10.291	37.7704
Acaa2	nAPC.1	0.0586271	-0.130516	1.1306e+07	0.379032	7.75e-159	5.82e-157	3.15827	28.1719
Adh5	nAPC.1	0.177611	-0.13638	11304862	0.378995	2e-127	6.89e-126	9.86515	37.213
Gadd45gip1	nAPC.1	0.111059	-0.129892	1.13035e+07	0.378948	5.48e-143	2.75e-141	6.03265	32.0076
Rps16	nAPC.1	2.45009	-0.364238	11302945	0.378931	3.54e-87	4.75e-86	87.8992	91.9981
Psmb7	nAPC.1	0.258502	-0.15537	1.13028e+07	0.378926	3.6e-115	9.11e-114	14.1235	43.3444
Snrpg	nAPC.1	0.220248	-0.162901	1.13021e+07	0.378904	6.33e-121	1.84e-119	11.9588	40.2267
Crtc3	nAPC.1	0.1884	-0.144237	11300986	0.378865	4.28e-127	1.46e-125	10.0426	37.4587
Ppp2r5c	nAPC.1	0.341321	-0.168102	11300985	0.378865	7.84e-107	1.62e-105	18.2399	49.3529
Ndufc1	nAPC.1	0.279429	-0.205255	11299272	0.378808	6.69e-114	1.62e-112	14.7268	44.2702
Srp72	nAPC.1	0.236834	-0.147616	1.12978e+07	0.378757	1.98e-119	5.54e-118	12.4911	41.162
Paics	nAPC.1	0.0317518	-0.138059	1.12973e+07	0.378742	2.76e-169	2.8e-167	1.70334	26.3769
Cdh1	nAPC.1	0.0562681	-0.218547	1.12967e+07	0.378722	7.45e-161	5.87e-159	2.98084	27.9263
Osgep	nAPC.1	0.137258	-0.136196	1.12947e+07	0.378656	6.16e-137	2.65e-135	7.45209	34.0482
Hmgn1	nAPC.1	0.0220415	-0.184789	11293276	0.378607	1.29e-173	1.47e-171	1.17104	25.7251
Ctbp1	nAPC.1	0.194015	-0.121485	11292600	0.378584	1.65e-125	5.43e-124	10.6104	38.4034
Blmh	nAPC.1	0.0698091	-0.125377	11290276	0.378506	1.5e-155	1.04e-153	3.83251	29.1734
Naga	nAPC.1	0.113537	-0.160453	1.12901e+07	0.3785	6.98e-143	3.49e-141	6.28105	32.3288
Ebp	nAPC.1	0.223625	-0.158555	1.12899e+07	0.378492	2.76e-121	8.1e-120	12.0298	40.4724
Ccdc88c	nAPC.1	0.140991	-0.179827	11289214	0.37847	2.58e-138	1.15e-136	7.48758	33.6703
Psmd14	nAPC.1	0.149935	-0.134914	11288021	0.37843	3.45e-134	1.38e-132	8.23279	35.1441
Adcy7	nAPC.1	0.17141	-0.133672	1.12861e+07	0.378368	1.95e-131	7.25e-130	9.04897	36.1738
Glo1	nAPC.1	0.0486028	-0.128697	1.12848e+07	0.378322	2.21e-162	1.81e-160	2.80341	27.8602
Gpd2	nAPC.1	0.123769	-0.150459	11283306	0.378272	4.57e-142	2.24e-140	6.56494	32.7161
Idi1	nAPC.1	0.100105	-0.160424	1.12817e+07	0.378219	3.53e-147	1.97e-145	5.50035	31.3462
Ptbp1	nAPC.1	0.111744	-0.131076	11281611	0.378215	2.34e-144	1.22e-142	6.06813	32.1115
Znrf2	nAPC.1	0.167777	-0.142944	11277564	0.37808	6.67e-132	2.53e-130	9.04897	36.24
Epn1	nAPC.1	0.283801	-0.139992	1.12772e+07	0.378068	1.58e-114	3.9e-113	15.0106	44.752
Eif2s1	nAPC.1	0.12326	-0.14753	1.12769e+07	0.378058	7.87e-141	3.75e-139	6.84883	33.2546
Avpi1	nAPC.1	0.016157	-0.155118	1.12767e+07	0.378052	2.23e-177	2.74e-175	0.816182	25.4039
Prdx3	nAPC.1	0.0641647	-0.130197	1.12758e+07	0.378022	1.02e-157	7.48e-156	3.61959	28.9844
Lrrc25	nAPC.1	0.249095	-0.18222	11275175	0.378	2.13e-120	6.13e-119	13.2363	41.2754
Lsm4	nAPC.1	0.31072	-0.239931	1.12743e+07	0.377969	1.02e-111	2.34e-110	16.5011	46.7643
Camk2g	nAPC.1	0.0538648	-0.142872	1.12728e+07	0.37792	1.46e-162	1.21e-160	2.90987	28.0397
Mrpl42	nAPC.1	0.168355	-0.159326	11268382	0.377772	4.28e-132	1.63e-130	9.11994	36.4289
Mrps7	nAPC.1	0.106242	-0.130555	11267059	0.377728	8.16e-146	4.4e-144	5.8907	32.0548
Ptgs1	nAPC.1	0.126711	-0.198487	1.12669e+07	0.377722	1.12e-141	5.47e-140	6.95529	33.1979
Hpcal1	nAPC.1	0.129452	-0.164848	1.12667e+07	0.377716	7.88e-141	3.75e-139	7.20369	33.4436
Hadha	nAPC.1	0.12385	-0.121915	1.12661e+07	0.377695	4.66e-141	2.24e-139	6.95529	33.4436
Snrpa	nAPC.1	0.0635976	-0.129365	11265215	0.377666	6.89e-159	5.19e-157	3.51313	28.9466
Pik3r1	nAPC.1	0.224348	-0.155017	1.12618e+07	0.37755	5.8e-124	1.83e-122	11.9943	40.0094
Acp1	nAPC.1	0.200634	-0.147335	1.12592e+07	0.377462	7.18e-127	2.43e-125	10.7523	38.8474
Il16	nAPC.1	0.157528	-0.264101	1.12586e+07	0.377446	4.41e-137	1.91e-135	8.76508	34.7
Mrpl32	nAPC.1	0.155135	-0.116485	11257703	0.377414	1.06e-135	4.43e-134	8.26828	35.4275
Pcmt1	nAPC.1	0.243925	-0.135758	1.12576e+07	0.377409	2.73e-119	7.61e-118	13.3783	42.683
Usp14	nAPC.1	0.0510678	-0.142758	11256416	0.377371	1.31e-163	1.11e-161	2.87438	28.1436
Mrpl30	nAPC.1	0.27816	-0.181477	11254435	0.377304	6.25e-116	1.61e-114	14.8332	44.8087
Cops3	nAPC.1	0.0595356	-0.131798	1.12535e+07	0.377273	8.67e-162	6.94e-160	3.19375	28.5593
Hmgcr	nAPC.1	0.148004	-0.153924	11253029	0.377257	1.17e-136	4.99e-135	8.1973	35.1913
Nop16	nAPC.1	0.0612231	-0.151604	1.12517e+07	0.377212	2.8e-160	2.16e-158	3.44216	28.9088
Pop5	nAPC.1	0.0806181	-0.136101	1.12512e+07	0.377197	1.44e-154	9.7e-153	4.40028	30.1842
Nrip1	nAPC.1	0.0262885	-0.160712	1.12511e+07	0.377192	1.71e-173	1.93e-171	1.5259	26.4431
Hmgcs1	nAPC.1	0.137747	-0.191031	1.1251e+07	0.377189	2.36e-139	1.08e-137	7.73598	34.3033
Glipr1	nAPC.1	0.490639	-0.307099	11248339	0.3771	7.67e-102	1.43e-100	24.4855	57.4114
Dctpp1	nAPC.1	0.182442	-0.2164	11247958	0.377087	1.54e-130	5.61e-129	10.1136	37.5626
Necap2	nAPC.1	0.255336	-0.179475	1.1248e+07	0.377087	2.51e-119	7e-118	13.5912	43.0137
Myo5a	nAPC.1	0.164475	-0.118424	1.12464e+07	0.377036	1.44e-134	5.81e-133	8.7296	36.136
Samm50	nAPC.1	0.135329	-0.12628	1.1246e+07	0.377022	1.96e-139	9.01e-138	7.52307	34.4733
Ccr2	nAPC.1	0.0588281	-0.350297	11245503	0.377005	1.07e-164	9.42e-163	3.15827	28.0397
Rpl18	nAPC.1	1.91326	-0.421377	11243322	0.376932	1.61e-90	2.32e-89	76.0823	82.8814
G3bp2	nAPC.1	0.323126	-0.20038	1.12426e+07	0.376908	1.52e-112	3.57e-111	16.8559	47.6051
Hnrnpll	nAPC.1	0.224886	-0.190482	1.12409e+07	0.376852	1.9e-124	6.11e-123	12.1008	40.5007
Ap1s1	nAPC.1	0.0617773	-0.133137	1.12402e+07	0.376829	1.48e-160	1.15e-158	3.51313	29.0694
Smc6	nAPC.1	0.190116	-0.167637	1.12402e+07	0.376826	1.11e-131	4.18e-130	9.68772	37.3925
Tnip3	nAPC.1	0.0408845	-0.194366	1.12374e+07	0.376734	3.04e-170	3.2e-168	2.09368	27.2367
Fnbp1	nAPC.1	0.227187	-0.148189	11235806	0.37668	1.31e-124	4.21e-123	12.0298	40.6235
Clic4	nAPC.1	0.0975366	-0.150512	1.12356e+07	0.376674	1.21e-152	7.73e-151	4.93258	30.9684
Nckap1l	nAPC.1	0.366606	-0.193256	11234534	0.376637	1.09e-108	2.33e-107	19.2335	51.1479
Pdia6	nAPC.1	0.282345	-0.30693	11232617	0.376573	2.96e-119	8.21e-118	15.0106	43.3538
Vrk1	nAPC.1	0.377572	-0.368029	1.1232e+07	0.376553	3.55e-112	8.24e-111	19.2335	47.8696
Mrps16	nAPC.1	0.265005	-0.196346	11231641	0.37654	1.41e-118	3.83e-117	14.23	44.0812
Trim30a	nAPC.1	0.137882	-0.255974	1.12272e+07	0.37639	1.82e-144	9.58e-143	7.31015	33.1979
Fermt3	nAPC.1	0.370184	-0.222443	11225074	0.37632	2.31e-108	4.9e-107	19.6238	51.9887
Emc2	nAPC.1	0.123918	-0.128576	11222906	0.376247	2.4e-143	1.21e-141	6.99077	33.8026
Mdp1	nAPC.1	0.0339051	-0.137982	1.1222e+07	0.376218	9.13e-173	1.01e-170	1.84528	27.0666
Slk	nAPC.1	0.32107	-0.195626	1.12209e+07	0.37618	1.81e-113	4.36e-112	16.9979	47.9074
Actg1	nAPC.1	3.10897	-0.469502	11220588	0.37617	4.75e-91	6.96e-90	92.1221	99.2064
Fam173a	nAPC.1	0.183927	-0.131373	11220562	0.376169	6.04e-131	2.22e-129	10.1845	38.2806
Mrpl35	nAPC.1	0.0612597	-0.13229	1.12203e+07	0.37616	1.8e-162	1.48e-160	3.37119	29.06
Selenow	nAPC.1	0.0576986	-0.160982	1.12194e+07	0.376129	3.11e-164	2.71e-162	3.15827	28.701
Erg28	nAPC.1	0.0818476	-0.132504	11219113	0.37612	1.15e-155	8.04e-154	4.54223	30.5905
Ubn2	nAPC.1	0.150981	-0.137908	1.12186e+07	0.376103	1.93e-139	8.88e-138	8.01987	35.1441
Pin4	nAPC.1	0.186194	-0.129594	1.12157e+07	0.376006	5.6e-131	2.06e-129	10.2555	38.4128
Magoh	nAPC.1	0.280017	-0.193111	11214923	0.37598	1.39e-117	3.7e-116	15.1171	45.3472
Ifi27l2a	nAPC.1	0.232836	-0.431285	1.12134e+07	0.37593	4.59e-135	1.88e-133	10.7523	36.4289
Mgat2	nAPC.1	0.142226	-0.129923	11213353	0.375927	1.03e-140	4.87e-139	7.66501	34.889
Hspd1	nAPC.1	0.172131	-0.202144	1.12122e+07	0.375888	1.34e-135	5.54e-134	9.2264	36.6368
Mrps26	nAPC.1	0.109799	-0.140456	1.12108e+07	0.375841	1.26e-148	7.32e-147	5.96167	32.5744
Rsl1d1	nAPC.1	0.0939153	-0.149811	1.12105e+07	0.375831	4.72e-153	3.03e-151	5.14549	31.4029
Hsd17b12	nAPC.1	0.100296	-0.148321	11207930	0.375745	2e-150	1.21e-148	5.67779	32.1398
Lman1	nAPC.1	0.0369962	-0.143352	1.12072e+07	0.375721	1.41e-172	1.55e-170	1.98722	27.3595
Dok3	nAPC.1	0.383238	-0.213803	11207119	0.375718	2.25e-109	4.89e-108	19.9787	51.9225
Zfand6	nAPC.1	0.24308	-0.154363	1.12062e+07	0.375688	8.19e-123	2.51e-121	13.3783	42.5508
Snrpa1	nAPC.1	0.0756567	-0.166126	11205904	0.375677	2.12e-158	1.59e-156	4.22285	30.222
Pafah1b3	nAPC.1	0.0347996	-0.158167	1.12026e+07	0.375566	1.91e-173	2.15e-171	1.91625	27.2839
Abhd17a	nAPC.1	0.237251	-0.187751	1.12016e+07	0.375533	3.4e-124	1.08e-122	12.704	42.0501
Prmt1	nAPC.1	0.125392	-0.163786	11200046	0.375481	3.96e-145	2.11e-143	6.88432	33.8214
Ssh2	nAPC.1	0.424768	-0.224728	11197526	0.375397	2.08e-109	4.53e-108	21.2562	52.1587
Papd4	nAPC.1	0.123241	-0.155224	11197440	0.375394	4.3e-145	2.29e-143	6.95529	33.8876
Casp6	nAPC.1	0.100547	-0.171697	1.11974e+07	0.375392	1.02e-151	6.36e-150	5.57133	32.0265
Cxcl16	nAPC.1	0.0488305	-0.212783	11197155	0.375384	3.55e-170	3.71e-168	2.44855	27.9641
Ergic3	nAPC.1	0.138445	-0.128436	1.11955e+07	0.375329	1.52e-141	7.35e-140	7.77147	35.059
Ppp1r11	nAPC.1	0.225391	-0.171793	11193757	0.37527	1.08e-125	3.58e-124	12.4556	41.521
Dapp1	nAPC.1	0.122654	-0.152943	11192269	0.37522	1.78e-147	1.01e-145	6.56494	33.2924
Atraid	nAPC.1	0.158088	-0.132745	1.11911e+07	0.375181	4.83e-138	2.14e-136	8.65862	36.3911
Ethe1	nAPC.1	0.156072	-0.203268	1.11909e+07	0.375175	1.97e-138	8.82e-137	8.978	36.1455
Rpl26	nAPC.1	1.89443	-0.446723	1.11892e+07	0.375117	3.11e-93	4.79e-92	75.0177	82.1256
Snd1	nAPC.1	0.0502433	-0.136641	11185964	0.375009	1.16e-168	1.16e-166	2.73243	28.4648
Stk24	nAPC.1	0.291016	-0.159023	1.11837e+07	0.374933	2.31e-118	6.24e-117	15.7204	46.0841
Dcun1d5	nAPC.1	0.205547	-0.161818	1.11826e+07	0.374897	1.34e-129	4.8e-128	11.2136	40.0567
Hdlbp	nAPC.1	0.225504	-0.180429	11182630	0.374897	6.26e-127	2.12e-125	12.1718	41.3037
Zmynd8	nAPC.1	0.128396	-0.14541	1.11781e+07	0.374744	2.76e-145	1.48e-143	7.20369	34.2938
Bak1	nAPC.1	0.135836	-0.132462	1.11763e+07	0.374686	4.76e-144	2.46e-142	7.41661	34.7473
Dtymk	nAPC.1	0.0492378	-0.179745	11176317	0.374685	2.1e-169	2.14e-167	2.73243	28.4932
Atp2a2	nAPC.1	0.0895502	-0.147896	1.11731e+07	0.374578	5.08e-156	3.6e-154	5.00355	31.4691
Exosc8	nAPC.1	0.0790042	-0.156511	1.11708e+07	0.374502	1.69e-160	1.31e-158	4.18737	30.4676
Cltb	nAPC.1	0.0126388	-0.15474	1.11698e+07	0.374468	9.75e-185	1.47e-182	0.709723	25.9896
Ldha	nAPC.1	0.762502	-0.490022	1.11684e+07	0.374421	1.54e-99	2.72e-98	35.6636	67.2839
Pepd	nAPC.1	0.0439915	-0.147628	1.11654e+07	0.374318	6.4e-172	6.99e-170	2.44855	28.2192
Mrpl11	nAPC.1	0.090078	-0.134517	11164166	0.374278	4.66e-156	3.31e-154	5.03903	31.6675
Cenpb	nAPC.1	0.108905	-0.141939	1.11624e+07	0.37422	7.61e-150	4.54e-148	6.35202	33.3396
Swap70	nAPC.1	0.0740893	-0.154625	11161339	0.374183	4.91e-163	4.11e-161	3.90348	30.0803
Mmp12	nAPC.1	0.210682	-0.373	1.11611e+07	0.374174	7.88e-136	3.31e-134	11.1427	37.6949
Yipf1	nAPC.1	0.142331	-0.137896	11160191	0.374145	1.34e-143	6.83e-142	7.80696	35.2858
Mrpl21	nAPC.1	0.132311	-0.150206	1.116e+07	0.374139	6.84e-145	3.62e-143	7.41661	34.8984
Ssna1	nAPC.1	0.186273	-0.143693	11158078	0.374074	1.4e-134	5.64e-133	10.0781	38.6774
Commd2	nAPC.1	0.135855	-0.143133	1.11547e+07	0.37396	3.29e-144	1.71e-142	7.66501	35.248
Eif4b	nAPC.1	0.265669	-0.210146	11154153	0.373942	1.06e-122	3.22e-121	14.3364	44.6292
Srsf9	nAPC.1	0.276452	-0.224211	1.11523e+07	0.373879	5.34e-122	1.6e-120	14.7977	45.0921
Bola3	nAPC.1	0.0492989	-0.146498	1.11517e+07	0.37386	8.48e-171	9.12e-169	2.73243	28.6821
Cenpa	nAPC.1	0.139213	-0.259477	11151312	0.373847	2.72e-147	1.53e-145	7.38112	34.2655
Dock8	nAPC.1	0.255715	-0.155812	11150235	0.373811	3.75e-125	1.22e-123	13.5557	43.3538
Mrpl18	nAPC.1	0.26447	-0.203694	1.1149e+07	0.373769	3.72e-123	1.15e-121	14.3364	44.5442
Gm10073	nAPC.1	0.0709602	-0.130812	11146354	0.373681	6.85e-164	5.88e-162	3.86799	30.2031
Vps36	nAPC.1	0.220427	-0.150373	1.11463e+07	0.373678	1.5e-130	5.47e-129	11.604	40.7936
Cbx3	nAPC.1	0.150527	-0.171346	1.11462e+07	0.373674	8.19e-144	4.2e-142	7.9489	35.5786
Acadl	nAPC.1	0.138872	-0.136678	11145944	0.373667	7.58e-145	4.01e-143	7.62952	35.2669
Dusp11	nAPC.1	0.266646	-0.159923	1.114e+07	0.37347	2.09e-123	6.51e-122	14.4784	44.7331
Pkib	nAPC.1	0.0401684	-0.198566	1.11381e+07	0.373405	4.9e-176	5.83e-174	2.12917	27.9452
Pdha1	nAPC.1	0.0821384	-0.140802	1.11377e+07	0.373392	4.6e-160	3.52e-158	4.64869	31.2423
Cd48	nAPC.1	0.134907	-0.156533	1.11368e+07	0.373362	4.07e-147	2.27e-145	7.27466	34.7662
Sfxn1	nAPC.1	0.0328305	-0.180425	1.11338e+07	0.373259	2.38e-178	2.98e-176	1.84528	27.6145
Prpf38b	nAPC.1	0.341105	-0.207375	11133766	0.373259	9.4e-117	2.47e-115	17.7786	49.4851
Nsmce1	nAPC.1	0.0756471	-0.141779	11131604	0.373186	6.33e-163	5.27e-161	4.18737	30.7133
Stap1	nAPC.1	0.242266	-0.192391	1.11287e+07	0.373088	5.38e-129	1.91e-127	12.6686	42.0879
Hjurp	nAPC.1	0.123086	-0.227173	1.11285e+07	0.373083	1.31e-150	7.98e-149	6.88432	33.8498
Arid4a	nAPC.1	0.319846	-0.185677	11127655	0.373054	2.22e-120	6.38e-119	16.3946	47.0761
Stx16	nAPC.1	0.0739718	-0.153253	1.11276e+07	0.373051	2.44e-163	2.07e-161	4.22285	30.6849
Hdac1	nAPC.1	0.149492	-0.142633	1.11274e+07	0.373046	1.53e-143	7.74e-142	8.1973	36.1833
P2ry6	nAPC.1	0.0556733	-0.182831	1.11271e+07	0.373035	7.23e-171	7.8e-169	2.98084	29.1167
Pomp	nAPC.1	0.515995	-0.439006	1.11269e+07	0.373028	8.34e-108	1.75e-106	27.0759	57.8366
Fasn	nAPC.1	0.0256945	-0.165647	11123492	0.372915	5.17e-181	6.86e-179	1.56139	27.3406
Polr2m	nAPC.1	0.0804796	-0.139059	11121781	0.372857	6.19e-161	4.89e-159	4.64869	31.3746
Cyp4f16	nAPC.1	0.0554714	-0.183219	1.11217e+07	0.372856	3.08e-170	3.23e-168	3.12278	29.3434
Smc4	nAPC.1	0.185083	-0.254582	11118030	0.372731	3.61e-140	1.67e-138	9.68772	37.5154
Vma21	nAPC.1	0.0757123	-0.136571	1.11175e+07	0.372714	1.13e-162	9.33e-161	4.3648	31.0628
Pgls	nAPC.1	0.374365	-0.310211	1.11065e+07	0.372345	3.34e-115	8.47e-114	19.5174	52.1304
Idh2	nAPC.1	0.0339032	-0.167723	1.11062e+07	0.372335	2.65e-179	3.42e-177	1.91625	27.9358
Rab3d	nAPC.1	0.123204	-0.204939	1.11058e+07	0.372322	2.05e-151	1.28e-149	6.99077	34.1615
Cnih1	nAPC.1	0.0728632	-0.133288	1.11058e+07	0.372321	5.58e-166	5.16e-164	3.90348	30.5621
Hsp90b1	nAPC.1	0.468108	-0.413076	11104110	0.372265	1.87e-112	4.36e-111	24.1306	54.1332
Rexo2	nAPC.1	0.178261	-0.240323	11103441	0.372242	1.47e-139	6.77e-138	9.82967	38.2333
Ndufab1	nAPC.1	0.224109	-0.213661	11101726	0.372185	7.74e-132	2.93e-130	12.0298	41.6627
Atp11b	nAPC.1	0.224334	-0.191307	11100214	0.372134	5.96e-133	2.32e-131	12.1718	41.0581
Rpl19	nAPC.1	2.15371	-0.436331	11097768	0.372052	2.14e-97	3.59e-96	81.6537	85.914
Ufc1	nAPC.1	0.23512	-0.181307	1.10956e+07	0.371981	1.93e-130	7.02e-129	12.5266	42.5886
Commd3	nAPC.1	0.130982	-0.136258	11095343	0.371971	6.59e-150	3.94e-148	7.06175	34.974
Tsc22d3	nAPC.1	0.279125	-0.300807	1.10951e+07	0.371962	4.21e-130	1.52e-128	14.3009	42.3429
Rpn2	nAPC.1	0.19761	-0.193328	11094628	0.371947	1.29e-136	5.49e-135	10.6104	39.7449
Ywhah	nAPC.1	0.582715	-0.452657	11093950	0.371924	1.13e-108	2.41e-107	29.56	58.6585
Ppfia4	nAPC.1	0.0242161	-0.171658	11093792	0.371919	4.53e-185	6.87e-183	1.24202	27.18
Snx2	nAPC.1	0.153908	-0.178515	11092928	0.37189	1.85e-144	9.73e-143	8.55216	36.769
Rps14	nAPC.1	2.34568	-0.395318	11091654	0.371847	1.84e-97	3.1e-96	86.8701	91.5163
Ank	nAPC.1	0.0245125	-0.169582	11089422	0.371772	2.7e-185	4.1e-183	1.24202	27.2178
Slc38a1	nAPC.1	0.17547	-0.193042	11088486	0.371741	7.95e-143	3.97e-141	8.978	37.487
Psmg4	nAPC.1	0.0675625	-0.141862	11087115	0.371695	1.3e-168	1.3e-166	3.69056	30.3543
Pid1	nAPC.1	0.0274498	-0.188744	1.1085e+07	0.371624	3.67e-183	5.2e-181	1.59688	27.6334
Eny2	nAPC.1	0.138646	-0.151929	1.10844e+07	0.371603	1.19e-148	6.93e-147	7.55855	35.6259
B4galt6	nAPC.1	0.0406655	-0.169676	1.10839e+07	0.371587	3.62e-178	4.49e-176	2.27111	28.5309
Mrps36	nAPC.1	0.0896206	-0.142519	1.10832e+07	0.371565	1.43e-161	1.14e-159	4.93258	32.0453
Cyb5r3	nAPC.1	0.102554	-0.169536	11081071	0.371492	4.07e-157	2.95e-155	5.85522	33.2168
Slc4a7	nAPC.1	0.052431	-0.173274	11080060	0.371458	1.95e-174	2.28e-172	2.83889	29.3056
Stt3b	nAPC.1	0.0791049	-0.158927	11078498	0.371406	2.67e-165	2.41e-163	4.32931	31.2612
Mfsd10	nAPC.1	0.0666553	-0.151203	11077817	0.371383	7.15e-169	7.21e-167	3.76153	30.4771
Dck	nAPC.1	0.115335	-0.214513	11075671	0.371311	2.94e-157	2.13e-155	6.17459	33.2263
Casp8	nAPC.1	0.10756	-0.148399	1.10734e+07	0.371235	6.64e-156	4.68e-154	6.17459	33.727
Rps3	nAPC.1	1.92266	-0.43178	11072984	0.371221	7.54e-99	1.31e-97	76.4372	83.9017
Ndufv1	nAPC.1	0.144239	-0.158186	1.10727e+07	0.371212	2.38e-147	1.34e-145	8.01987	36.3533
Mrpl12	nAPC.1	0.115937	-0.174635	11071563	0.371174	1.64e-155	1.14e-153	6.21008	33.897
Qars	nAPC.1	0.0944094	-0.142655	11068565	0.371073	1.01e-160	7.95e-159	5.25195	32.5744
Top1	nAPC.1	0.519786	-0.340103	1.10677e+07	0.371045	1.29e-108	2.76e-107	26.2952	62.0312
Srpk1	nAPC.1	0.0859042	-0.14913	11067153	0.371026	4.27e-164	3.69e-162	4.64869	31.7808
Ghitm	nAPC.1	0.206467	-0.15537	11066065	0.370989	1.09e-136	4.67e-135	11.0362	40.6235
Eid1	nAPC.1	0.306743	-0.217748	11065509	0.370971	9.91e-124	3.11e-122	16.1462	47.5862
Mrps34	nAPC.1	0.0991224	-0.14934	11064392	0.370933	4.55e-159	3.44e-157	5.6423	33.0846
Ctss	nAPC.1	0.592916	-0.521582	1.10587e+07	0.370742	1.08e-114	2.71e-113	29.6309	53.1601
Irf2	nAPC.1	0.318234	-0.194914	1.10572e+07	0.370694	4.92e-123	1.52e-121	17.0688	48.3231
Tcp1	nAPC.1	0.210881	-0.243016	1.10503e+07	0.370462	1.16e-136	4.96e-135	11.4975	41.0959
Ap3b1	nAPC.1	0.149501	-0.157233	1.10502e+07	0.370457	5.41e-147	3.01e-145	8.51668	37.0524
Stat3	nAPC.1	0.314944	-0.213241	1.10491e+07	0.370421	5.05e-125	1.64e-123	16.6075	47.265
Amz1	nAPC.1	0.0388357	-0.173218	11049000	0.370417	1.44e-181	1.94e-179	2.09368	28.5404
Cycs	nAPC.1	0.195694	-0.211242	1.10474e+07	0.370362	3.76e-139	1.71e-137	10.8588	40.085
Baz1a	nAPC.1	0.292462	-0.198316	11046974	0.370349	3.54e-126	1.18e-124	15.401	46.8115
Tiparp	nAPC.1	0.130526	-0.188549	1.10464e+07	0.370329	1.29e-155	8.98e-154	6.63591	34.4261
Hhex	nAPC.1	0.155641	-0.169526	1.10412e+07	0.370155	1.27e-147	7.23e-146	8.58765	37.0524
Bad	nAPC.1	0.0831674	-0.143163	11040978	0.370148	2.84e-165	2.55e-163	4.75515	32.0453
Rpl23	nAPC.1	2.42417	-0.423422	11039762	0.370107	4.54e-100	8.11e-99	87.296	91.5352
Galnt1	nAPC.1	0.120525	-0.147729	11038566	0.370067	1.34e-156	9.62e-155	6.423	34.3599
Aes	nAPC.1	0.453366	-0.331565	1.10335e+07	0.369896	2.52e-113	6.04e-112	23.4564	58.4695
Qdpr	nAPC.1	0.0398459	-0.156179	11031771	0.36984	4.5e-182	6.21e-180	2.16466	28.7577
Zfp706	nAPC.1	0.294999	-0.255413	1.10304e+07	0.369794	2.95e-127	1.01e-125	15.33	46.821
Sp110	nAPC.1	0.0646823	-0.180426	11027880	0.369709	7.21e-173	8e-171	3.65507	30.5999
Lmo4	nAPC.1	0.300652	-0.227481	11027824	0.369707	3.46e-128	1.2e-126	15.472	46.2258
Fabp5	nAPC.1	0.374087	-0.352945	11026830	0.369674	2.19e-124	6.99e-123	18.2754	48.4648
Dhrs1	nAPC.1	0.0823024	-0.157104	1.10246e+07	0.3696	1.16e-165	1.06e-163	4.89709	32.291
Plet1	nAPC.1	0.226741	-0.526394	11023295	0.369555	1.22e-146	6.72e-145	11.7459	37.1847
Idh3g	nAPC.1	0.194694	-0.164793	1.1023e+07	0.369546	6.1e-141	2.92e-139	10.5039	40.1512
Prkcb	nAPC.1	0.228843	-0.2154	1.10204e+07	0.369459	1.88e-137	8.19e-136	12.1008	41.6344
Coro1b	nAPC.1	0.215362	-0.17417	11019669	0.369434	1.45e-136	6.19e-135	12.0653	42.1634
Naa38	nAPC.1	0.0836656	-0.145254	1.10196e+07	0.369431	2.38e-166	2.22e-164	4.75515	32.2532
Dek	nAPC.1	0.304859	-0.315887	11019125	0.369416	1.57e-128	5.53e-127	15.7559	46.3108
Sptbn1	nAPC.1	0.0333095	-0.18644	1.10108e+07	0.369137	8.32e-186	1.29e-183	1.84528	28.4648
Rsu1	nAPC.1	0.334974	-0.221884	11009614	0.369097	8.34e-123	2.55e-121	17.885	50.8833
Me2	nAPC.1	0.043558	-0.154977	11008834	0.369071	1.9e-181	2.55e-179	2.44855	29.2867
Mtch1	nAPC.1	0.238364	-0.191374	11008128	0.369047	1.74e-134	6.98e-133	12.846	43.6278
Arl6ip5	nAPC.1	0.149584	-0.156359	11006145	0.36898	5.31e-151	3.27e-149	8.12633	36.8824
Psma5	nAPC.1	0.245138	-0.251489	11005622	0.368963	1.9e-133	7.47e-132	13.4847	44.2041
Kctd12	nAPC.1	0.499406	-0.290752	1.1005e+07	0.368941	6.9e-114	1.67e-112	25.1242	59.5654
Nenf	nAPC.1	0.036535	-0.154069	1.10047e+07	0.368932	3.75e-184	5.47e-182	2.09368	28.871
Cd86	nAPC.1	0.100644	-0.261368	11001343	0.368819	1.15e-163	9.81e-162	5.71327	33.2452
Itga4	nAPC.1	0.0528978	-0.371498	11000536	0.368792	5.34e-182	7.31e-180	2.76792	29.2489
Rpl27	nAPC.1	0.422652	-0.404052	1.09981e+07	0.368712	4.79e-119	1.32e-117	21.824	54.341
Acaa1a	nAPC.1	0.152125	-0.165657	10995825	0.368634	3.63e-150	2.19e-148	8.55216	37.4209
Rrbp1	nAPC.1	0.361283	-0.280135	10995491	0.368623	6.19e-123	1.91e-121	18.7722	51.3368
Ywhaq	nAPC.1	0.229989	-0.200336	1.09895e+07	0.368423	2.06e-137	8.96e-136	12.1718	42.8342
Borcs8	nAPC.1	0.114131	-0.150993	10989450	0.368421	1.71e-159	1.3e-157	6.45848	34.7
Mfge8	nAPC.1	0.329057	-0.524331	1.09886e+07	0.368392	1.03e-133	4.08e-132	17.0334	43.8167
Cks1b	nAPC.1	0.0344432	-0.26195	1.09884e+07	0.368386	3.79e-187	6.03e-185	1.88077	28.616
Dhcr24	nAPC.1	0.0388878	-0.179792	1.09871e+07	0.368342	3.89e-184	5.64e-182	2.27111	29.1828
Xrn2	nAPC.1	0.193094	-0.178657	1.09848e+07	0.368265	1.16e-143	5.91e-142	10.362	40.1984
Mgl2	nAPC.1	0.196808	-0.494372	10982484	0.368187	3.45e-152	2.18e-150	10.2555	36.5612
Ndufs3	nAPC.1	0.149594	-0.169782	1.09808e+07	0.368132	4.08e-151	2.53e-149	8.41022	37.5342
Cyc1	nAPC.1	0.180164	-0.19659	10977465	0.368019	2.32e-145	1.24e-143	10.0781	39.7166
Ctnna1	nAPC.1	0.17505	-0.257479	1.09772e+07	0.36801	1.06e-147	6.06e-146	9.65224	38.7718
Arhgap15	nAPC.1	0.207078	-0.238123	1.09762e+07	0.367977	2.31e-144	1.21e-142	10.9297	40.0094
Hint3	nAPC.1	0.0690007	-0.160381	10970148	0.367774	1.03e-173	1.18e-171	4.00994	31.5919
Lsm5	nAPC.1	0.173207	-0.182524	10963978	0.367567	5.04e-149	2.95e-147	9.15543	38.753
Cops6	nAPC.1	0.146262	-0.172578	1.09634e+07	0.367548	3.23e-153	2.09e-151	8.09084	37.3075
Comt	nAPC.1	0.106324	-0.17248	10961955	0.367499	2.34e-165	2.12e-163	5.57133	33.7648
9930111J21Rik2	nAPC.1	0.158877	-0.219542	10960664	0.367456	6.59e-154	4.37e-152	8.44571	37.0241
Eif3l	nAPC.1	0.188917	-0.192705	10960612	0.367454	4.77e-146	2.6e-144	9.97161	40
Rpl31	nAPC.1	0.653687	-0.505626	10955835	0.367294	4.16e-115	1.05e-113	32.3989	60.085
Tmem147	nAPC.1	0.095374	-0.163128	1.09553e+07	0.367276	1.6e-167	1.56e-165	5.21647	33.368
Ranbp1	nAPC.1	0.216374	-0.307267	10953438	0.367213	3.72e-144	1.93e-142	11.3911	40.7936
Lrmp	nAPC.1	0.0903961	-0.157084	10952539	0.367183	1.93e-170	2.05e-168	4.75515	32.7067
Ptpa	nAPC.1	0.12136	-0.154941	1.09514e+07	0.367144	1.5e-160	1.17e-158	6.6714	35.3236
Ndufa10	nAPC.1	0.184806	-0.184574	1.09484e+07	0.367044	2.22e-146	1.22e-144	10.1136	40.2267
Vdac3	nAPC.1	0.215427	-0.205434	1.0948e+07	0.367031	1.52e-141	7.34e-140	11.604	42.2957
Chil3	nAPC.1	0.528561	-0.619826	10947328	0.367009	1.77e-126	5.93e-125	22.5337	49.8347
Rpl36al	nAPC.1	0.261382	-0.301272	10946190	0.36697	1.23e-135	5.08e-134	13.9815	45.2244
Gars	nAPC.1	0.0928223	-0.169269	1.09449e+07	0.366929	2.51e-168	2.5e-166	5.21647	33.3869
Gsto1	nAPC.1	0.133568	-0.205107	1.094e+07	0.366763	1.36e-158	1.02e-156	7.34564	36.1549
Hist1h1e	nAPC.1	0.0627633	-0.249588	10939816	0.366757	1.19e-179	1.56e-177	3.51313	30.8928
Sarnp	nAPC.1	0.14934	-0.164479	10939433	0.366744	4.66e-154	3.1e-152	8.30376	37.6476
Smarce1	nAPC.1	0.179876	-0.167481	1.0939e+07	0.366729	1.66e-148	9.58e-147	9.68772	39.6693
Cisd1	nAPC.1	0.0391816	-0.174611	10935330	0.366606	6.74e-186	1.05e-183	2.48403	29.7969
H2afy	nAPC.1	0.562737	-0.493057	1.09343e+07	0.366573	1.49e-117	3.96e-116	28.1405	59.367
Anapc13	nAPC.1	0.15513	-0.150768	1.093e+07	0.366428	6.85e-154	4.54e-152	8.48119	37.9594
Lat2	nAPC.1	0.0843249	-0.193339	10929901	0.366424	4.15e-174	4.83e-172	4.3648	32.3288
Akr7a5	nAPC.1	0.031095	-0.1884	1.09226e+07	0.36618	6.85e-193	1.24e-190	1.59688	28.7955
Rpl11	nAPC.1	1.80396	-0.495276	1.09225e+07	0.366175	6.88e-107	1.42e-105	72.995	81.5305
Ndufs4	nAPC.1	0.229395	-0.174982	10922140	0.366164	4.31e-140	1.99e-138	12.4911	43.8923
Rtcb	nAPC.1	0.0687854	-0.153121	10921809	0.366153	4.12e-177	5.04e-175	3.93896	31.8281
Gpr171	nAPC.1	0.05003	-0.223302	1.09207e+07	0.366116	1.07e-185	1.65e-183	2.62598	30.1086
Sub1	nAPC.1	0.876706	-0.553866	10920669	0.366115	5.78e-110	1.28e-108	42.7963	73.538
Tap2	nAPC.1	0.177602	-0.185806	1.092e+07	0.366093	1.04e-150	6.38e-149	9.54578	39.3481
Cetn3	nAPC.1	0.170925	-0.180165	10918575	0.366045	1.24e-151	7.73e-150	9.19092	39.0836
Acsl5	nAPC.1	0.125973	-0.168899	1.09154e+07	0.365938	2.04e-162	1.67e-160	6.74237	35.6542
Hsd17b10	nAPC.1	0.141758	-0.156726	1.09131e+07	0.365862	2.29e-156	1.64e-154	8.12633	37.5815
Ppp2r5a	nAPC.1	0.486709	-0.255076	1.09129e+07	0.365853	1.62e-118	4.38e-117	24.9113	60.6424
Ltf	nAPC.1	0.375164	-0.735912	10910786	0.365784	4.59e-135	1.88e-133	18.9851	45.8668
Ak2	nAPC.1	0.201223	-0.180918	10910275	0.365766	3.32e-146	1.82e-144	10.8588	41.4643
Oxct1	nAPC.1	0.182883	-0.287904	10909216	0.365731	2.8e-151	1.74e-149	9.75869	39.3954
Gm10076	nAPC.1	0.287818	-0.33234	10905521	0.365607	2.25e-135	9.28e-134	15.1171	46.9249
Pnn	nAPC.1	0.168128	-0.18284	1.09052e+07	0.365595	1.3e-153	8.52e-152	8.94251	38.7341
Acat1	nAPC.1	0.0793183	-0.179379	1.0897e+07	0.365322	3.71e-176	4.43e-174	4.32931	32.5555
Dnajc3	nAPC.1	0.197982	-0.201274	10895201	0.365261	7.28e-148	4.16e-146	10.6813	41.2282
Mettl9	nAPC.1	0.312892	-0.247272	1.08925e+07	0.365172	4.67e-134	1.86e-132	16.5366	48.1153
Eif2b2	nAPC.1	0.0848522	-0.162788	1.08921e+07	0.365157	1.24e-173	1.41e-171	4.8616	33.2357
Mrpl24	nAPC.1	0.166326	-0.167208	10891089	0.365123	1.77e-153	1.15e-151	9.15543	39.1875
Rpl32	nAPC.1	1.85661	-0.588762	1.08898e+07	0.365079	8.36e-109	1.8e-107	74.1661	79.5182
Tmem205	nAPC.1	0.0344874	-0.164929	1.0885e+07	0.364919	5.06e-192	8.82e-190	2.0582	29.5985
Tacc1	nAPC.1	0.334135	-0.224307	1.08826e+07	0.364837	3.4e-131	1.26e-129	17.0688	50.7605
Prdx4	nAPC.1	0.0203576	-0.209537	10882307	0.364829	3.59e-199	7.29e-197	1.13556	28.4459
Arhgap25	nAPC.1	0.145419	-0.230808	1.0877e+07	0.364652	4.11e-162	3.31e-160	7.7005	36.5895
Eef1akmt1	nAPC.1	0.0620185	-0.167816	10875046	0.364585	1.81e-182	2.52e-180	3.51313	31.6297
Ehmt2	nAPC.1	0.0365786	-0.167618	10872773	0.364509	3.33e-192	5.84e-190	2.12917	29.7874
Camp	nAPC.1	0.713936	-0.885166	1.08716e+07	0.36447	1.3e-117	3.46e-116	34.4571	63.5333
Bmyc	nAPC.1	0.015982	-0.182748	10871246	0.364458	5.34e-202	1.14e-199	0.851668	28.1908
Aldh9a1	nAPC.1	0.0542081	-0.163818	1.08696e+07	0.364402	7.29e-186	1.13e-183	3.05181	31.0439
Arl2bp	nAPC.1	0.163346	-0.177326	1.08692e+07	0.364389	1.91e-155	1.31e-153	9.08446	39.0742
Cct7	nAPC.1	0.237276	-0.242589	1.08685e+07	0.364366	2.37e-142	1.18e-140	13.0234	44.6103
Ndufa4	nAPC.1	0.530696	-0.483801	1.08663e+07	0.364293	3.46e-122	1.04e-120	26.934	58.7813
Magt1	nAPC.1	0.137294	-0.182164	1.08614e+07	0.364129	7.38e-163	6.13e-161	7.34564	36.8635
Cd2ap	nAPC.1	0.0175652	-0.184543	1.08583e+07	0.364025	2.87e-202	6.28e-200	0.92264	28.3609
H2-T23	nAPC.1	0.345186	-0.224728	10857210	0.363987	1.41e-132	5.44e-131	17.5656	50.8361
Ddost	nAPC.1	0.163229	-0.208861	1.08559e+07	0.363943	1e-156	7.2e-155	8.83605	39.0269
Dpep2	nAPC.1	0.0582302	-0.30868	10855340	0.363925	1.91e-186	2.99e-184	3.30021	31.1479
Mpc2	nAPC.1	0.460163	-0.308463	10851520	0.363797	3.82e-122	1.15e-120	23.9886	60.8503
Uba52	nAPC.1	0.0831882	-0.159711	10850888	0.363775	1.45e-176	1.76e-174	4.79063	33.4247
Manf	nAPC.1	0.233218	-0.305608	10845618	0.363599	1.25e-146	6.89e-145	12.4202	43.2499
Ndufb2	nAPC.1	0.126102	-0.172657	1.08418e+07	0.363472	7.29e-165	6.47e-163	7.1682	36.7501
Smarca4	nAPC.1	0.123643	-0.169038	1.08413e+07	0.363455	2.08e-166	1.95e-164	6.77786	36.325
Mrpl58	nAPC.1	0.0728576	-0.156028	1.0841e+07	0.363445	2.94e-181	3.92e-179	4.04542	32.5744
Ahr	nAPC.1	0.0179385	-0.234814	1.08396e+07	0.363399	3.58e-202	7.76e-200	1.13556	28.6726
Bloc1s2	nAPC.1	0.178079	-0.210546	1.08396e+07	0.363397	3.79e-155	2.57e-153	9.68772	40.0094
Pld4	nAPC.1	0.0436241	-0.257386	10837602	0.36333	1.34e-192	2.37e-190	2.48403	30.3259
Nudcd2	nAPC.1	0.0444567	-0.193174	1.08374e+07	0.363324	3.51e-191	5.99e-189	2.62598	30.6094
Eci2	nAPC.1	0.0468272	-0.174314	10834117	0.363213	3.35e-190	5.69e-188	2.76792	30.8644
Nedd4	nAPC.1	0.069687	-0.252987	10830939	0.363107	2.86e-184	4.19e-182	3.76153	32.102
Rpl37a	nAPC.1	1.97838	-0.457401	10828126	0.363012	2.4e-111	5.45e-110	78.0341	87.1233
Mtpn	nAPC.1	0.426851	-0.324513	1.08277e+07	0.362999	6.73e-126	2.24e-124	22.6047	58.1294
Smchd1	nAPC.1	0.222082	-0.219341	1.08262e+07	0.362946	4.04e-150	2.43e-148	11.3556	42.428
Slirp	nAPC.1	0.104791	-0.174201	10821408	0.362787	9.49e-173	1.04e-170	5.74876	35.0496
Ndufa9	nAPC.1	0.0948228	-0.168283	1.0817e+07	0.36264	5.28e-176	6.25e-174	5.21647	34.3127
Ssr2	nAPC.1	0.112893	-0.197998	1.08156e+07	0.362592	1.17e-171	1.28e-169	6.06813	35.4653
Cwc15	nAPC.1	0.293321	-0.249926	10813676	0.362528	4.75e-138	2.1e-136	15.7204	49.2395
Cyb5r4	nAPC.1	0.288939	-0.205503	1.08132e+07	0.362514	5.99e-139	2.7e-137	15.7913	48.5782
Mrpl28	nAPC.1	0.133325	-0.200475	1.08123e+07	0.362481	1.6e-165	1.46e-163	7.41661	37.2981
Adgre5	nAPC.1	0.256918	-0.437884	1.08079e+07	0.362334	2.8e-153	1.82e-151	12.5266	41.2093
Got2	nAPC.1	0.1629	-0.186123	10806336	0.362282	4.35e-160	3.34e-158	8.83605	39.2064
Pmvk	nAPC.1	0.101656	-0.204467	10805959	0.362269	4.85e-174	5.62e-172	5.81973	35.0307
Slc25a5	nAPC.1	0.64149	-0.519864	1.0805e+07	0.362238	6.03e-123	1.86e-121	31.973	61.6627
Rpl5	nAPC.1	1.24471	-0.536647	10801104	0.362106	2.57e-116	6.7e-115	55.5004	70.8644
Trappc6a	nAPC.1	0.118269	-0.180599	10799088	0.362039	2.02e-169	2.07e-167	6.77786	36.4667
Mlec	nAPC.1	0.205551	-0.230497	1.07975e+07	0.361986	1.99e-152	1.26e-150	11.0362	42.3996
Tbca	nAPC.1	0.289373	-0.333233	10796679	0.361958	1.99e-140	9.31e-139	15.5075	48.3892
Mcts1	nAPC.1	0.126503	-0.179223	10792218	0.361809	4.48e-168	4.41e-166	7.13272	37.0335
Eif3m	nAPC.1	0.281392	-0.314555	10785622	0.361587	3.13e-142	1.55e-140	15.0461	47.7752
Mrpl23	nAPC.1	0.140197	-0.20333	1.07811e+07	0.361435	1.08e-166	1.02e-164	7.55855	37.7421
Cs	nAPC.1	0.143453	-0.184134	1.07778e+07	0.361326	5.48e-166	5.08e-164	7.77147	38.0444
Rpl30	nAPC.1	2.03814	-0.469354	10777005	0.361299	5.43e-114	1.32e-112	79.2761	88.871
Tm2d2	nAPC.1	0.19219	-0.256765	1.07769e+07	0.361295	1.72e-155	1.18e-153	10.6458	41.7478
Eef1a1	nAPC.1	2.12362	-0.542966	1.07761e+07	0.361268	4.52e-114	1.1e-112	80.5891	87.8696
Ndufs2	nAPC.1	0.218763	-0.244493	10775763	0.361257	1.47e-150	8.96e-149	12.0653	43.9206
Cmc1	nAPC.1	0.0396179	-0.170042	10773434	0.361179	1.78e-196	3.46e-194	2.41306	30.8172
Trappc1	nAPC.1	0.153764	-0.184261	1.07723e+07	0.361141	2.8e-163	2.36e-161	8.51668	39.0647
S100a1	nAPC.1	0.0664758	-0.184091	10772218	0.361138	2.48e-188	4.03e-186	3.61959	32.4421
Pa2g4	nAPC.1	0.0961647	-0.236119	10771730	0.361122	2.21e-179	2.86e-177	5.21647	34.4544
Nudt21	nAPC.1	0.145954	-0.205255	1.07713e+07	0.361107	7.61e-165	6.71e-163	8.12633	38.5829
Ccr5	nAPC.1	0.026409	-0.240961	1.07696e+07	0.36105	5.31e-204	1.21e-201	1.41945	29.5796
Cd244	nAPC.1	0.0532909	-0.268495	10762968	0.360828	3.19e-195	6e-193	2.83889	31.2045
Npm3	nAPC.1	0.0722342	-0.199755	1.07554e+07	0.360573	4.5e-187	7.13e-185	4.00994	33.0468
Sh3pxd2b	nAPC.1	0.0221545	-0.200987	10753506	0.360511	2.18e-206	5.12e-204	1.24202	29.4662
Cox7c	nAPC.1	0.63444	-0.537957	10753112	0.360498	8.86e-124	2.79e-122	31.1568	65.6967
Glrx3	nAPC.1	0.149901	-0.219525	1.07512e+07	0.360435	1.88e-165	1.71e-163	8.30376	38.9136
Nop53	nAPC.1	0.267908	-0.230385	10750790	0.36042	4.96e-145	2.63e-143	14.5138	47.6334
Dpysl2	nAPC.1	0.0292613	-0.211067	10750075	0.360396	5.13e-204	1.18e-201	1.56139	29.9197
Lage3	nAPC.1	0.0683109	-0.171789	10748931	0.360357	1.6e-188	2.62e-186	3.79702	32.8767
Ssr3	nAPC.1	0.193904	-0.211639	10739349	0.360036	2.36e-157	1.73e-155	10.5749	42.2107
Add3	nAPC.1	0.148752	-0.234974	10738191	0.359997	4.19e-168	4.14e-166	8.1973	38.3184
H2-Ab1	nAPC.1	1.41912	-0.879014	10736003	0.359924	1.37e-117	3.64e-116	63.0589	79.2726
Mrps15	nAPC.1	0.184687	-0.215922	10735938	0.359922	2.8e-159	2.12e-157	10.1136	41.5494
Anp32e	nAPC.1	0.106894	-0.252322	10731902	0.359786	1.28e-178	1.62e-176	5.85522	35.5314
Impdh2	nAPC.1	0.0643435	-0.216464	10729599	0.359709	1.2e-192	2.15e-190	3.3357	32.4043
Mgst1	nAPC.1	0.333795	-0.498721	10728363	0.359668	4.66e-149	2.73e-147	16.8559	45.4417
Anapc5	nAPC.1	0.114301	-0.199621	1.0725e+07	0.359554	2.13e-176	2.57e-174	6.24556	36.3155
Rps11	nAPC.1	1.90946	-0.539879	10722372	0.359467	2.35e-117	6.22e-116	76.4727	83.7789
Pak1	nAPC.1	0.0736233	-0.211741	1.07209e+07	0.359416	4.05e-190	6.77e-188	3.83251	33.1034
Uqcrc2	nAPC.1	0.205369	-0.210123	1.07187e+07	0.359344	9.64e-157	6.95e-155	11.0717	43.1271
Thoc7	nAPC.1	0.136294	-0.193023	10717747	0.359312	8.74e-170	9.05e-168	7.77147	38.4128
Suclg1	nAPC.1	0.196124	-0.250235	1.07166e+07	0.359272	6.8e-158	5.03e-156	10.8943	42.683
Rps15a	nAPC.1	1.66841	-0.558042	1.07148e+07	0.359213	1.21e-118	3.3e-117	68.5947	78.5735
Ssrp1	nAPC.1	0.110865	-0.212198	10713487	0.359169	1.89e-178	2.38e-176	5.99716	36.0321
Dbnl	nAPC.1	0.316734	-0.258002	1.07133e+07	0.359164	3.57e-141	1.72e-139	16.9269	51.6675
Cct2	nAPC.1	0.242245	-0.32467	1.07119e+07	0.359117	3.28e-152	2.07e-150	12.9524	45.3094
Macf1	nAPC.1	0.188168	-0.207866	1.07113e+07	0.359094	1.2e-160	9.41e-159	10.2555	41.7383
Ech1	nAPC.1	0.220462	-0.200485	10709517	0.359036	1.1e-153	7.28e-152	12.1718	44.7898
Cdkn2d	nAPC.1	0.219477	-0.313067	10705215	0.358892	2.97e-158	2.21e-156	11.8524	42.6641
Nt5c	nAPC.1	0.156929	-0.23497	1.07016e+07	0.358771	7.15e-167	6.86e-165	8.69411	39.7922
Igbp1	nAPC.1	0.0552425	-0.181211	10696917	0.358614	4.35e-195	8.13e-193	3.3357	32.5366
Rpl15	nAPC.1	1.48154	-0.580024	1.06948e+07	0.358542	1.12e-120	3.24e-119	63.2718	75.0307
Smc1a	nAPC.1	0.183749	-0.237156	1.06942e+07	0.358524	6.3e-164	5.42e-162	9.58126	41.0298
Lsm6	nAPC.1	0.182984	-0.237514	1.06898e+07	0.358376	4.18e-163	3.51e-161	9.75869	41.4927
Cnn2	nAPC.1	0.688318	-0.390633	1.06893e+07	0.358359	3.97e-124	1.26e-122	33.6409	72.3382
Myo1g	nAPC.1	0.245506	-0.244009	10685726	0.358238	5.97e-153	3.82e-151	13.0589	45.9329
Tmem50b	nAPC.1	0.15352	-0.213272	1.0677e+07	0.357946	1.23e-170	1.32e-168	8.1973	39.2064
Lmo2	nAPC.1	0.112326	-0.196519	10673044	0.357813	4.82e-179	6.14e-177	6.45848	36.8068
Churc1	nAPC.1	0.0553701	-0.17381	1.06723e+07	0.357788	2.85e-197	5.57e-195	3.22924	32.5838
Itgal	nAPC.1	0.32511	-0.306767	10669618	0.357698	1.93e-147	1.1e-145	16.785	49.1923
Pnkp	nAPC.1	0.303023	-0.259147	10663748	0.357502	1e-146	5.55e-145	16.643	50.0331
Rps10	nAPC.1	2.3415	-0.440985	10661226	0.357417	3.44e-120	9.82e-119	86.0185	91.3651
Scp2	nAPC.1	0.518386	-0.432597	10661159	0.357415	7.66e-131	2.8e-129	26.6856	64.1757
March2	nAPC.1	0.102514	-0.187505	1.06597e+07	0.357365	6.81e-184	9.74e-182	5.57133	35.8715
1700025G04Rik	nAPC.1	0.021648	-0.217091	1.06592e+07	0.357348	7.01e-213	2e-210	1.17104	30.0331
Sec11c	nAPC.1	0.490061	-0.42085	1.06582e+07	0.357316	1.7e-132	6.54e-131	25.1952	62.3713
Fcgrt	nAPC.1	0.0274013	-0.238354	10655871	0.357238	2.72e-210	7.22e-208	1.56139	30.5054
Hspe1	nAPC.1	0.272275	-0.455892	1.06543e+07	0.357186	2.3e-155	1.57e-153	14.3364	45.4983
Aldh2	nAPC.1	0.675413	-0.459377	10646130	0.356911	1.3e-127	4.5e-126	32.8957	70.222
Hint2	nAPC.1	0.0376043	-0.183352	10640949	0.356737	9.62e-207	2.3e-204	2.12917	31.3935
H2afz	nAPC.1	1.462	-0.604219	10640514	0.356723	8.7e-123	2.66e-121	63.4847	80.0567
Mthfd2	nAPC.1	0.0558188	-0.208355	10638457	0.356654	1.95e-200	4.07e-198	3.05181	32.6216
Gpr183	nAPC.1	0.0258503	-0.232617	1.06376e+07	0.356625	3.18e-212	8.89e-210	1.45493	30.5054
Cnpy2	nAPC.1	0.126268	-0.204967	1.06375e+07	0.356622	7.75e-178	9.59e-176	7.09723	38.035
Ndufa12	nAPC.1	0.180467	-0.262219	1.06336e+07	0.356492	1.1e-166	1.04e-164	9.93612	41.7667
Snrpd1	nAPC.1	0.167322	-0.294525	10630990	0.356403	1.28e-170	1.37e-168	9.04897	40.4251
Tecr	nAPC.1	0.375965	-0.30697	1.06285e+07	0.35632	1.12e-140	5.28e-139	19.8368	56.325
Selenoh	nAPC.1	0.0710505	-0.240029	10626237	0.356244	2.55e-196	4.92e-194	3.86799	33.6892
Arhgef6	nAPC.1	0.0742169	-0.189096	10626181	0.356242	1.63e-195	3.09e-193	3.93896	33.8781
Snrpb2	nAPC.1	0.0978162	-0.189688	1.06246e+07	0.35619	1.84e-185	2.81e-183	5.71327	36.2683
Uqcrb	nAPC.1	0.379158	-0.432664	10623800	0.356162	8.87e-143	4.42e-141	20.2626	54.4922
Dmac1	nAPC.1	0.0480142	-0.18219	1.06192e+07	0.356009	2.79e-203	6.31e-201	2.83889	32.4327
Spint1	nAPC.1	0.104746	-0.341054	1.06184e+07	0.355982	2.81e-187	4.51e-185	5.74876	35.8715
G6pdx	nAPC.1	0.180365	-0.204142	1.06086e+07	0.355654	9.57e-169	9.61e-167	9.72321	41.7667
Rbfa	nAPC.1	0.169226	-0.205981	10605344	0.355544	5.32e-171	5.76e-169	9.2264	41.0487
Bst2	nAPC.1	0.13323	-0.268785	1.06051e+07	0.355534	1.18e-180	1.56e-178	7.02626	38.0066
Nono	nAPC.1	0.191761	-0.222731	10604729	0.355523	5.79e-166	5.34e-164	10.4329	42.9665
Nubp1	nAPC.1	0.0831156	-0.219719	10599494	0.355348	1.23e-192	2.19e-190	4.71966	35.0779
Rogdi	nAPC.1	0.162253	-0.237561	1.05988e+07	0.355325	7.55e-174	8.71e-172	8.58765	40.274
mt-Nd3	nAPC.1	0.475331	-0.54792	1.0597e+07	0.355266	6.49e-144	3.34e-142	23.3854	54.2371
Fbl	nAPC.1	0.145266	-0.292449	10596954	0.355262	2.85e-177	3.5e-175	7.91341	39.2064
Rpl35	nAPC.1	0.644964	-0.570065	1.05927e+07	0.355118	4.52e-140	2.09e-138	32.0795	56.1549
Ndufv2	nAPC.1	0.195777	-0.2231	1.0589e+07	0.354996	3.91e-166	3.64e-164	10.6458	43.3916
Mrpl51	nAPC.1	0.192664	-0.273177	1.0585e+07	0.354862	7.71e-167	7.37e-165	10.6104	43.2121
Rpl27a	nAPC.1	2.091	-0.508744	1.0581e+07	0.354726	6.99e-125	2.26e-123	80.9439	87.983
Hsd17b4	nAPC.1	0.121891	-0.258473	10578970	0.354659	4.86e-184	6.98e-182	6.63591	37.7043
Got1	nAPC.1	0.0469331	-0.208991	10574017	0.354493	1.5e-208	3.84e-206	2.48403	32.3004
Gna15	nAPC.1	0.0285619	-0.236824	10573583	0.354479	2.3e-215	7.01e-213	1.56139	31.1101
Vim	nAPC.1	1.46517	-0.627732	10566219	0.354232	3.68e-127	1.25e-125	61.0717	79.8866
Max	nAPC.1	0.125098	-0.249408	1.05652e+07	0.354197	4.65e-184	6.72e-182	7.09723	37.9594
Lactb	nAPC.1	0.075819	-0.206916	10550739	0.353713	3.97e-199	8e-197	4.11639	34.6623
Grk3	nAPC.1	0.0384242	-0.228571	10544885	0.353517	5.23e-214	1.53e-211	2.02271	31.847
Metap2	nAPC.1	0.184616	-0.275575	10544425	0.353501	4.58e-170	4.77e-168	10.5394	43.1743
Spn	nAPC.1	0.137408	-0.243674	1.05361e+07	0.353222	1.14e-182	1.6e-180	7.52307	39.1592
H2-DMb2	nAPC.1	0.0485319	-0.324141	10531267	0.35306	1.13e-210	3.02e-208	2.69695	32.6783
Eif3i	nAPC.1	0.219782	-0.433838	10531188	0.353058	2.54e-168	2.52e-166	11.9943	44.0907
Kcnq1ot1	nAPC.1	0.0424725	-0.300307	10516681	0.352571	4.84e-214	1.43e-211	2.3066	32.3477
Rpl10	nAPC.1	1.3241	-0.60932	1.05162e+07	0.352556	6.92e-132	2.62e-130	58.0908	72.7822
Psmd6	nAPC.1	0.147205	-0.23275	10515771	0.352541	1.42e-180	1.87e-178	8.12633	40.3779
Uqcrfs1	nAPC.1	0.223871	-0.285319	1.05143e+07	0.352491	3.43e-165	3.08e-163	12.4202	46.2352
Rpl18a	nAPC.1	2.10503	-0.508012	1.05113e+07	0.35239	9.48e-129	3.35e-127	81.0504	90.4204
Ndufc2	nAPC.1	0.257626	-0.38004	10510994	0.352381	2.49e-162	2.03e-160	13.8396	47.6051
Neurl3	nAPC.1	0.274601	-0.299798	1.05101e+07	0.352351	5.82e-163	4.85e-161	14.0525	47.2178
Sec61b	nAPC.1	1.06481	-0.610066	1.05095e+07	0.352329	8.16e-133	3.16e-131	49.7871	73.2641
Swi5	nAPC.1	0.263934	-0.343399	1.05048e+07	0.352172	2.45e-160	1.9e-158	14.4429	48.9277
Atp5g2	nAPC.1	0.411622	-0.534077	10501489	0.352062	3.86e-152	2.43e-150	21.3272	53.1696
Tap1	nAPC.1	0.144591	-0.218688	10497961	0.351944	1.19e-184	1.77e-182	7.59404	39.556
Rps18	nAPC.1	1.42203	-0.699131	1.04939e+07	0.351807	2.35e-133	9.23e-132	60.8588	71.5541
Lrpap1	nAPC.1	0.0535128	-0.221208	1.04895e+07	0.351659	5.07e-210	1.33e-207	3.0873	33.6325
Nsa2	nAPC.1	0.298604	-0.365381	1.04886e+07	0.351629	3.02e-158	2.24e-156	15.6494	50.7416
Runx3	nAPC.1	0.089937	-0.304316	10486347	0.351554	1.64e-200	3.45e-198	4.68417	35.692
Rps5	nAPC.1	1.50436	-0.625161	10484772	0.351501	8.29e-133	3.21e-131	64.1945	74.6906
mt-Nd4l	nAPC.1	0.145769	-0.227967	1.04821e+07	0.351411	1.62e-182	2.27e-180	8.16182	40.6708
Acbd6	nAPC.1	0.0599377	-0.18955	1.04804e+07	0.351356	1.86e-208	4.74e-206	3.37119	34.1332
Uqcrc1	nAPC.1	0.174695	-0.243216	10477891	0.351271	6.29e-177	7.66e-175	9.58126	42.683
Ola1	nAPC.1	0.0782146	-0.210688	1.04772e+07	0.351248	1.61e-202	3.54e-200	4.32931	35.4653
Psme1	nAPC.1	0.39677	-0.4218	1.04734e+07	0.351119	2.01e-149	1.19e-147	21.0078	57.4303
Fh1	nAPC.1	0.0668369	-0.247474	10470749	0.351031	2.14e-207	5.35e-205	3.69056	34.53
Hnrnpa1	nAPC.1	0.237909	-0.405378	1.04653e+07	0.350848	3.62e-169	3.67e-167	12.846	45.9518
Aimp1	nAPC.1	0.144471	-0.240994	1.04644e+07	0.350818	2.44e-184	3.61e-182	8.01987	40.5668
Dbi	nAPC.1	0.461593	-0.57029	1.04626e+07	0.350758	2.71e-154	1.81e-152	23.2789	53.0657
H2-Aa	nAPC.1	1.05917	-0.887835	1.04542e+07	0.350475	1.44e-137	6.31e-136	49.5032	69.3906
Rps20	nAPC.1	1.5494	-0.695909	1.04537e+07	0.350459	1.47e-134	5.94e-133	64.4429	75.0118
Glrx	nAPC.1	0.273761	-0.316298	10453240	0.350444	3.6e-165	3.23e-163	14.6913	48.1908
Rnpep	nAPC.1	0.17867	-0.215759	10447470	0.350251	2.83e-178	3.53e-176	9.79418	43.0798
Nucks1	nAPC.1	0.152215	-0.347737	1.04453e+07	0.350178	2.5e-187	4.02e-185	8.12633	40.0189
St3gal5	nAPC.1	0.144927	-0.299676	1.04452e+07	0.350175	1.58e-188	2.61e-186	7.80696	39.6788
Pold4	nAPC.1	0.187517	-0.264407	10443010	0.350101	1.55e-176	1.88e-174	10.3974	43.8451
H2-Eb1	nAPC.1	1.08404	-0.915222	10440338	0.350012	1.26e-137	5.54e-136	50.5323	71.1384
Ndufv3	nAPC.1	0.277997	-0.294014	10435011	0.349833	9.57e-163	7.93e-161	14.7622	50.5149
Fam46a	nAPC.1	0.127349	-0.254314	1.04258e+07	0.349526	8.19e-194	1.5e-191	6.6714	38.7435
Prkar2a	nAPC.1	0.0463401	-0.238241	10419184	0.349303	2.35e-218	7.67e-216	2.51952	33.4058
Cct4	nAPC.1	0.184733	-0.300775	1.04088e+07	0.348955	1.41e-179	1.84e-177	10.1845	43.7411
Apobec3	nAPC.1	0.10184	-0.266795	10408492	0.348944	2.54e-201	5.41e-199	5.46487	37.213
Ndufa8	nAPC.1	0.297898	-0.32397	10401691	0.348716	1.1e-161	8.77e-160	16.1817	52.5083
Tkt	nAPC.1	0.876388	-0.642226	1.03986e+07	0.348614	6.1e-139	2.75e-137	41.8027	77.0619
mt-Nd5	nAPC.1	0.338274	-0.448448	10394021	0.348459	2.97e-160	2.29e-158	17.8495	53.538
Tm6sf1	nAPC.1	0.394432	-0.432833	1.03897e+07	0.348314	3.46e-155	2.35e-153	20.6529	57.3736
Itga1	nAPC.1	0.0335619	-0.291455	10388403	0.348271	1.57e-225	5.59e-223	1.84528	32.6878
Cytip	nAPC.1	0.506861	-0.469043	10384868	0.348152	2.48e-150	1.5e-148	25.1597	61.7194
Tiam1	nAPC.1	0.0656292	-0.240574	10380364	0.348001	1.07e-213	3.11e-211	3.5841	35.0779
Snx5	nAPC.1	0.138929	-0.325717	1.03804e+07	0.348001	1.56e-192	2.75e-190	7.66501	40.2173
mt-Nd4	nAPC.1	1.42204	-0.633369	10375332	0.347832	6.25e-139	2.81e-137	58.7296	77.9121
Rpn1	nAPC.1	0.189119	-0.379051	10373414	0.347768	5.78e-183	8.15e-181	10.1845	43.4861
Scd2	nAPC.1	0.0716954	-0.312392	10364699	0.347476	4.47e-213	1.29e-210	3.97445	35.4936
Ndufa5	nAPC.1	0.083874	-0.238182	10363347	0.347431	6.63e-207	1.6e-204	4.93258	36.9107
Ass1	nAPC.1	0.060572	-0.332865	10360247	0.347327	5.55e-217	1.74e-214	3.47764	34.7662
Acox3	nAPC.1	0.120078	-0.247189	10358609	0.347272	1.15e-197	2.26e-195	6.77786	39.3387
Rps6	nAPC.1	1.33705	-0.601809	10354545	0.347136	5.54e-141	2.66e-139	59.4038	74.5678
Itgb7	nAPC.1	0.0887628	-0.317321	10354542	0.347136	6.51e-210	1.69e-207	4.57771	36.4006
Rnase6	nAPC.1	0.0531132	-0.282821	10352015	0.347051	2.75e-221	9.29e-219	2.76792	34.1332
Mdh2	nAPC.1	0.425399	-0.376537	1.03502e+07	0.346989	6.31e-154	4.2e-152	22.2143	60.9825
Cpne3	nAPC.1	0.201352	-0.266913	1.03499e+07	0.346979	2.82e-182	3.9e-180	10.7168	44.4686
Eif3f	nAPC.1	0.503881	-0.552355	1.03485e+07	0.346933	3.28e-153	2.11e-151	25.9049	60.9447
Rpl24	nAPC.1	1.46791	-0.579017	1.03456e+07	0.346836	3.56e-140	1.65e-138	63.3073	79.3387
S100a13	nAPC.1	0.322283	-0.31088	10340047	0.34665	4.3e-163	3.61e-161	16.9979	54.5017
Fkbp2	nAPC.1	0.123297	-0.271985	10339777	0.346641	1.36e-198	2.71e-196	6.6714	39.5938
Ehd4	nAPC.1	0.0829492	-0.270877	10336523	0.346531	1.73e-211	4.81e-209	4.43577	36.4573
Snrpf	nAPC.1	0.165708	-0.355378	10334614	0.346467	9.78e-190	1.62e-187	8.94251	42.324
C1qbp	nAPC.1	0.0647485	-0.283468	10329523	0.346297	3.76e-217	1.19e-214	3.61959	35.3897
Txndc17	nAPC.1	0.370029	-0.437917	1.03152e+07	0.345816	4.66e-161	3.69e-159	19.6593	56.9296
Psmb10	nAPC.1	0.121054	-0.242849	10313986	0.345776	6.68e-201	1.41e-198	6.63591	39.5749
Ppp1r14b	nAPC.1	0.0977609	-0.32528	1.03132e+07	0.34575	2.65e-208	6.69e-206	5.42938	37.6571
Syngr2	nAPC.1	0.271405	-0.399507	10310944	0.345674	9.48e-174	1.09e-171	14.3364	49.4284
Atxn10	nAPC.1	0.257649	-0.258695	1.03055e+07	0.345491	2.97e-173	3.33e-171	14.0525	50.0425
Irf8	nAPC.1	0.0379559	-0.312318	10302415	0.345388	4.75e-230	1.87e-227	2.09368	33.453
Tep1	nAPC.1	0.10706	-0.37197	10298943	0.345272	5.07e-207	1.24e-204	5.8907	38.2806
Gpi1	nAPC.1	0.746814	-0.616327	10295821	0.345167	7.32e-146	3.96e-144	36.7637	76.5895
Ms4a6c	nAPC.1	0.0273965	-0.411709	1.02936e+07	0.345093	2.55e-235	1.09e-232	1.5259	32.7067
Herpud1	nAPC.1	0.1327	-0.272771	1.0292e+07	0.34504	8.91e-200	1.82e-197	7.27466	40.4062
Ngp	nAPC.1	0.70802	-1.01744	10291785	0.345032	4.92e-152	3.09e-150	34.0667	65.2905
Fam129a	nAPC.1	0.326652	-0.316593	1.02892e+07	0.344945	1.34e-167	1.31e-165	16.9269	53.8403
Rtraf	nAPC.1	0.219422	-0.396875	10288703	0.344928	5.32e-182	7.31e-180	11.8879	46.547
Cuedc2	nAPC.1	0.160394	-0.253806	1.02871e+07	0.344873	8.58e-192	1.49e-189	8.94251	43.0515
Tmed3	nAPC.1	0.118224	-0.228831	1.02856e+07	0.344826	3.74e-203	8.36e-201	6.45848	39.6882
Plxnd1	nAPC.1	0.0710682	-0.261649	10283455	0.344752	6.53e-218	2.09e-215	3.93896	36.1927
Sp100	nAPC.1	0.21148	-0.269174	1.02783e+07	0.344578	2.78e-184	4.09e-182	11.3911	45.9707
Vdac1	nAPC.1	0.146484	-0.273301	1.0273e+07	0.3444	2.63e-196	5.05e-194	8.16182	41.9745
Eef1g	nAPC.1	0.349471	-0.56155	10267007	0.344201	4.19e-173	4.66e-171	18.5238	50.7227
Pdia3	nAPC.1	0.229025	-0.389171	1.02539e+07	0.343762	2.54e-183	3.61e-181	12.2072	47.1516
Rpl28	nAPC.1	1.77363	-0.620725	10242520	0.34338	1.39e-145	7.49e-144	73.2789	82.0879
Hexb	nAPC.1	0.143331	-0.247074	1.02421e+07	0.343365	2.76e-200	5.71e-198	7.55855	41.6344
Sptssa	nAPC.1	0.148812	-0.301183	1.02411e+07	0.343334	2.94e-198	5.81e-196	8.1973	42.2296
Prcp	nAPC.1	0.119898	-0.330811	1.02393e+07	0.343273	4.77e-207	1.17e-204	6.49397	39.726
Ciita	nAPC.1	0.06582	-0.481632	1.02239e+07	0.342754	4.25e-227	1.55e-224	3.44216	35.4558
Eef2	nAPC.1	0.84145	-0.612336	1.02236e+07	0.342746	1.47e-154	9.86e-153	41.093	66.5187
Olfm1	nAPC.1	0.0354245	-0.322586	10216937	0.342522	5.7e-236	2.53e-233	2.02271	34.0104
Aif1	nAPC.1	0.10711	-0.471887	10214775	0.34245	8.56e-216	2.63e-213	5.6423	37.9972
Tbrg1	nAPC.1	0.0857212	-0.250301	1.02111e+07	0.342325	5.21e-218	1.69e-215	4.68417	37.7326
Rpl23a	nAPC.1	1.32761	-0.604639	10194209	0.34176	2.64e-150	1.59e-148	58.8715	76.958
Dnajb14	nAPC.1	0.108473	-0.242847	10176397	0.341163	1.33e-212	3.75e-210	6.06813	39.8394
Eef1b2	nAPC.1	1.00006	-0.635825	10167135	0.340853	8.19e-156	5.75e-154	46.9127	69.5701
Hsp90ab1	nAPC.1	1.08792	-0.684525	10163290	0.340724	2.04e-155	1.4e-153	50.3549	70.0709
Ndufb11	nAPC.1	0.419424	-0.48431	1.01579e+07	0.340542	6.5e-167	6.25e-165	21.7885	61.1809
Rpl17	nAPC.1	1.97637	-0.571162	10150382	0.340291	1.89e-150	1.15e-148	77.3953	90.0142
Atp5g3	nAPC.1	0.241585	-0.410549	10147724	0.340202	1.48e-187	2.39e-185	13.2009	48.9655
Hmgb2	nAPC.1	1.2674	-0.657963	10140551	0.339961	6.32e-152	3.97e-150	55.3229	86.821
Bin1	nAPC.1	0.0348214	-0.263678	1.01216e+07	0.339327	1.05e-242	5.6e-240	1.91625	34.6245
Wfdc17	nAPC.1	0.195772	-0.583781	1.01211e+07	0.339309	5.83e-207	1.42e-204	9.61675	42.3902
Ccdc88a	nAPC.1	0.0546298	-0.284164	10118786	0.339232	1.99e-235	8.58e-233	2.98084	36.0038
Rps7	nAPC.1	1.41752	-0.669174	10113617	0.339059	3.07e-155	2.09e-153	61.8879	76.8162
Mndal	nAPC.1	0.0532839	-0.323922	10106941	0.338835	2.29e-237	1.05e-234	2.87438	35.8526
Rpl9	nAPC.1	1.91734	-0.536049	10104471	0.338752	2.02e-153	1.32e-151	77.3598	88.4932
Etfa	nAPC.1	0.0704429	-0.266295	1.01026e+07	0.338691	7.69e-230	2.95e-227	3.93896	37.4776
Mcub	nAPC.1	0.0435843	-0.325509	1.00946e+07	0.33842	9.89e-242	5.12e-239	2.34209	35.2952
Ndufa11	nAPC.1	0.21597	-0.357206	1.00786e+07	0.337886	1.23e-194	2.29e-192	11.9233	48.4648
Sri	nAPC.1	0.523385	-0.523638	10065665	0.337451	1.8e-166	1.69e-164	27.005	68.0208
Sh3bgrl	nAPC.1	0.169149	-0.356938	10062485	0.337344	1.44e-206	3.41e-204	9.11994	44.5442
Adpgk	nAPC.1	0.117022	-0.419186	10059419	0.337242	2.7e-222	9.32e-220	6.63591	39.9339
Sp140	nAPC.1	0.134712	-0.264143	10058541	0.337212	5e-215	1.51e-212	7.20369	42.1068
Gcnt2	nAPC.1	0.244518	-0.42228	1.00475e+07	0.336842	4.64e-199	9.29e-197	12.5266	47.3784
Ctsh	nAPC.1	0.368509	-0.493061	10044760	0.33675	1.57e-179	2.03e-177	19.6238	57.5626
Anxa6	nAPC.1	0.06767	-0.279336	1.00377e+07	0.336514	1.44e-235	6.29e-233	3.83251	37.6193
Rpl13a	nAPC.1	0.18426	-0.419825	1.00312e+07	0.336294	1.17e-205	2.74e-203	10.149	45.6967
Sdf2l1	nAPC.1	0.0677742	-0.396401	1.00161e+07	0.335788	5.89e-238	2.73e-235	3.83251	37.5437
Rps13	nAPC.1	1.92521	-0.56242	10008337	0.335529	1.36e-159	1.04e-157	77.2179	87.7279
Ccdc50	nAPC.1	0.0491118	-0.287937	1.00043e+07	0.335393	2.96e-244	1.61e-241	2.87438	36.5801
Rack1	nAPC.1	1.20533	-0.692997	9.99781e+06	0.335176	3.85e-165	3.43e-163	53.939	71.7241
H2-DMb1	nAPC.1	0.139784	-0.580316	9997039	0.33515	2.21e-224	7.79e-222	7.48758	40.7841
Cox7a2l	nAPC.1	0.558523	-0.602353	9991877	0.334977	1.11e-173	1.27e-171	27.9631	64.9126
Rpl29	nAPC.1	0.875996	-0.645205	9.98546e+06	0.334762	1.12e-169	1.15e-167	42.0511	67.4917
Eif3e	nAPC.1	0.214873	-0.463597	9.95892e+06	0.333872	4.06e-205	9.41e-203	11.8169	48.1058
Npm1	nAPC.1	0.474286	-0.681607	9958752	0.333867	1.89e-188	3.08e-186	24.237	54.3788
Rpl7	nAPC.1	1.49791	-0.638258	9.95693e+06	0.333806	3.34e-164	2.91e-162	64.4429	81.3321
Ptpn18	nAPC.1	0.494034	-0.5184	9.95315e+06	0.333679	2.88e-176	3.46e-174	24.9468	65.8668
Rpl39	nAPC.1	1.3508	-0.665823	9932764	0.332995	1.52e-167	1.49e-165	59.7232	75.5314
Mpp6	nAPC.1	0.0851269	-0.374179	9.92092e+06	0.332598	1.5e-239	7.27e-237	4.43577	39.2915
Hmgn2	nAPC.1	0.216227	-0.392208	9.90452e+06	0.332049	3.99e-211	1.1e-208	11.0007	47.6429
Fdps	nAPC.1	0.0844047	-0.386047	9901242	0.331939	4.6e-240	2.26e-237	4.75515	39.5654
Rpl36a	nAPC.1	0.516757	-0.679761	9.89212e+06	0.331633	2.73e-191	4.68e-189	26.0114	55.5125
Esyt1	nAPC.1	0.0854942	-0.316498	9.88184e+06	0.331288	2.18e-240	1.09e-237	4.71966	39.9811
Ppm1m	nAPC.1	0.120736	-0.281256	9.86949e+06	0.330874	5.81e-230	2.25e-227	6.74237	42.8531
Zyx	nAPC.1	0.737608	-0.647075	9.85286e+06	0.330317	3.87e-174	4.52e-172	36.1604	78.2995
Akr1b3	nAPC.1	0.0335236	-0.29769	9.81972e+06	0.329206	2.23e-264	1.87e-261	1.80979	36.5328
Nap1l1	nAPC.1	0.219089	-0.488693	9.81691e+06	0.329111	5.31e-216	1.65e-213	11.462	48.6065
Nfu1	nAPC.1	0.136368	-0.285405	9.81263e+06	0.328968	7.72e-229	2.92e-226	7.7005	44.6859
Far1	nAPC.1	0.174214	-0.29507	9.80961e+06	0.328867	1.27e-221	4.35e-219	9.4748	47.0194
Lcn2	nAPC.1	0.894633	-1.04362	9806641	0.328767	6.85e-182	9.33e-180	39.3187	68.4837
Tmem160	nAPC.1	0.146845	-0.391478	9.80566e+06	0.328734	3.12e-227	1.15e-224	8.48119	45.2716
Ybx3	nAPC.1	0.0506546	-0.355857	9803305	0.328655	1.97e-259	1.39e-256	2.66146	37.7326
mt-Cytb	nAPC.1	1.39082	-0.755669	9800210	0.328552	5.3e-176	6.25e-174	57.4166	77.6382
Plekho1	nAPC.1	0.0411637	-0.359338	9795911	0.328407	1.7e-262	1.32e-259	2.34209	37.3075
Krtcap2	nAPC.1	0.126689	-0.416505	9.77902e+06	0.327841	1.38e-236	6.2e-234	6.9198	43.316
Etfb	nAPC.1	0.130113	-0.376429	9771671	0.327595	3.47e-235	1.45e-232	7.13272	43.9301
Slc25a4	nAPC.1	0.0777918	-0.429156	9.77143e+06	0.327587	2.33e-252	1.47e-249	4.00994	39.8111
Ly86	nAPC.1	0.0353062	-0.354711	9754954	0.327034	2.75e-269	2.59e-266	1.77431	36.9107
Cbfa2t3	nAPC.1	0.0469814	-0.372155	9738307	0.326476	1.52e-265	1.31e-262	2.44855	37.8932
Rps23	nAPC.1	1.68418	-0.68918	9732077	0.326267	1.57e-178	1.98e-176	70.0497	83.7884
R3hdm4	nAPC.1	0.322731	-0.396694	9716462	0.325744	3.65e-207	9.07e-205	16.9624	56.2872
Rpl6	nAPC.1	1.23602	-0.730481	9692107	0.324927	1.18e-184	1.77e-182	55.1455	74.7189
Lrg1	nAPC.1	0.0703205	-0.733852	9681281	0.324564	1.46e-266	1.34e-263	3.86799	38.5829
mt-Nd1	nAPC.1	0.942411	-0.797973	9673266	0.324296	1.1e-191	1.89e-189	42.5479	67.2083
Rpl37	nAPC.1	1.8837	-0.642494	9671729	0.324244	9.55e-182	1.29e-179	75.3016	90.9117
Tmsb4x	nAPC.1	5.1382	-0.355966	9668226	0.324127	1.2e-181	1.62e-179	100	100
Rpl14	nAPC.1	0.951535	-0.805301	9616135	0.32238	1.05e-195	2e-193	44.3932	66.9154
Lmnb1	nAPC.1	0.154881	-0.462317	9592698	0.321595	3.41e-246	2e-243	8.09084	45.4417
Rpl4	nAPC.1	0.724446	-0.717207	9582400	0.321249	5.27e-202	1.14e-199	35.5926	64.4214
Tagln2	nAPC.1	0.193261	-0.544599	9.50071e+06	0.318511	4.93e-245	2.83e-242	10.1845	48.2948
H2-DMa	nAPC.1	0.28964	-0.788069	9.49948e+06	0.31847	1.31e-240	6.65e-238	15.1171	48.7955
Ly6c2	nAPC.1	0.183002	-0.730423	9.49007e+06	0.318154	4.97e-255	3.28e-252	9.72321	45.2244
Prdx2	nAPC.1	0.109131	-0.500162	9.48316e+06	0.317923	8.9e-263	7.09e-260	6.13911	43.9868
Tspo	nAPC.1	0.888843	-0.772735	9421681	0.315861	3.53e-203	7.94e-201	42.4414	80.2929
Anxa1	nAPC.1	0.759503	-0.792983	9.35082e+06	0.313486	5.41e-211	1.47e-208	36.5507	76.1455
Mdh1	nAPC.1	0.0864823	-0.403299	9.33689e+06	0.313019	1.16e-278	1.24e-275	4.93258	43.8545
Psmb8	nAPC.1	0.432666	-0.699886	9327105	0.312691	3.58e-230	1.43e-227	22.1434	60.6046
S100a10	nAPC.1	0.412877	-0.898795	9.31611e+06	0.312322	5.29e-245	2.99e-242	20.4755	52.6783
Crip1	nAPC.1	0.216201	-0.76462	9.31593e+06	0.312316	1.43e-260	1.04e-257	11.1781	48.512
Gyg	nAPC.1	0.0913738	-0.348577	9.25209e+06	0.310176	3.4e-282	3.77e-279	5.42938	45.0638
Gm26917	nAPC.1	0.0529095	-0.422461	9246211	0.309979	1.79e-297	2.64e-294	3.15827	41.9273
Rpl10a	nAPC.1	0.714944	-0.925327	9212773	0.308858	4.83e-234	2e-231	34.9539	61.5021
Psmb9	nAPC.1	0.182662	-0.448386	9181052	0.307794	3.88e-266	3.44e-263	9.75869	51.5068
Dstn	nAPC.1	0.398039	-0.564088	9.17314e+06	0.307529	8.73e-239	4.17e-236	20.9368	63.9962
Lta4h	nAPC.1	0.100615	-0.415546	9132127	0.306154	1.32e-291	1.79e-288	5.25195	45.8196
Rpl22l1	nAPC.1	0.31345	-0.738411	9.10406e+06	0.305213	7.77e-262	5.89e-259	16.3946	54.6717
Lgals1	nAPC.1	0.292367	-0.944554	9.05016e+06	0.303406	8.4e-277	8.7e-274	15.3655	50.5999
Rpl3	nAPC.1	0.825358	-0.961556	9038476	0.303014	1.98e-242	1.04e-239	39.6735	65.7345
Tmem256	nAPC.1	0.0635426	-0.445057	9015997	0.302261	0	0	3.83251	44.4686
Napsa	nAPC.1	0.477555	-0.841683	9.00179e+06	0.301785	6.28e-257	4.24e-254	24.3435	60.3968
Ifitm6	nAPC.1	0.389699	-0.86819	9.0004e+06	0.301738	1.03e-263	8.42e-261	18.9141	57.7988
Rps24	nAPC.1	2.08767	-0.783506	8.96407e+06	0.30052	1.72e-233	6.95e-231	79.8439	90.0803
Ifitm2	nAPC.1	1.19642	-1.00849	8675757	0.290854	2.36e-257	1.63e-254	50.8872	91.025
mt-Atp6	nAPC.1	2.52201	-0.853476	8504326	0.285107	3e-270	2.91e-267	86.1959	94.5678
mt-Co3	nAPC.1	2.60402	-0.865126	8303818	0.278385	3.01e-287	3.74e-284	88.538	95.1252
mt-Co2	nAPC.1	2.31392	-0.924225	8208724	0.275197	9.84e-296	1.39e-292	81.3343	92.2626
Rps4x	nAPC.1	1.13352	-1.1263	8.05097e+06	0.269908	0	0	51.5614	78.1956
Tmsb10	nAPC.1	0.32357	-1.09295	7650423	0.25648	0	0	16.4301	61.9367
Retnlg	nAPC.1	0.550258	-1.71003	7591564	0.254507	0	0	25.5855	70.137
Rps9	nAPC.1	2.75958	-0.704579	7200888	0.241409	0	0	93.0447	99.3292
Rps27a	nAPC.1	2.55925	-0.823486	7086144	0.237563	0	0	89.1057	98.3845
Ifitm3	nAPC.1	0.900957	-1.34368	6275050	0.210371	0	0	40.3833	87.2178
mt-Co1	nAPC.1	2.41648	-1.13058	6269745	0.210193	0	0	83.9248	95.9188

## Sheet: Data 1.5 DEGscRNAseq_nAPC2
Supplementary Data 1.5: Single cell RNAseq: Differentially expressed genes
(DEGs) for each identified cell type cluster compared to all other clusters.
nAPC2s
feature	group	avgExpr	logFC	statistic	auc	pval	padj	pct_in	pct_out
Cd74	nAPC.2	5.09676	2.97897	3.33989e+07	0.970454	0	0	99.9422	86.279
H2-DMa	nAPC.2	2.50397	2.14636	3.33092e+07	0.967849	0	0	98.8446	21.8187
H2-Aa	nAPC.2	3.80771	2.76037	33067338	0.96082	0	0	99.249	53.3548
Rpsa	nAPC.2	3.92684	2.13279	32929770	0.956823	0	0	100	71.0794
H2-Eb1	nAPC.2	3.87572	2.78939	3.29195e+07	0.956525	0	0	99.1334	55.5477
Rps2	nAPC.2	3.59474	2.10527	3.2915e+07	0.956392	0	0	99.8267	63.9875
Rpl41	nAPC.2	3.73342	1.52579	32876112	0.955264	0	0	100	85.766
H2-Ab1	nAPC.2	4.12931	2.71808	32875268	0.955239	0	0	99.4801	67.6391
Rpl3	nAPC.2	3.24464	2.23796	32829205	0.953901	0	0	99.8267	46.4742
S100a10	nAPC.2	2.78729	2.24429	3.28085e+07	0.9533	0	0	98.989	27.4218
Rps18	nAPC.2	3.64699	2.2554	32789303	0.952741	0	0	99.9422	58.636
Rpl14	nAPC.2	3.14514	2.10007	32774903	0.952323	0	0	99.8556	49.0595
Rpl32	nAPC.2	3.89475	2.12103	32761359	0.951929	0	0	99.9711	70.8782
Lgals1	nAPC.2	2.70065	2.24124	32733198	0.951111	0	0	98.989	23.7602
Rpl15	nAPC.2	3.37347	1.9332	32572607	0.946445	0	0	99.74	63.0922
Rps8	nAPC.2	4.00954	1.86012	32540643	0.945516	0	0	99.8845	80.2434
Rpl10a	nAPC.2	3.07992	2.20332	3.254e+07	0.945498	0	0	99.7689	40.6498
Hsp90ab1	nAPC.2	3.0489	1.91503	32520051	0.944918	0	0	99.74	54.1495
Rps20	nAPC.2	3.70319	2.16287	3.25183e+07	0.944867	0	0	99.9133	63.3437
mt-Co3	nAPC.2	4.48491	1.61476	32505337	0.94449	0	0	99.9133	91.5904
Rpl12	nAPC.2	3.34118	2.13134	32441204	0.942627	0	0	99.9711	53.3146
mt-Nd1	nAPC.2	3.05662	2.00083	32433388	0.9424	0	0	99.5956	48.9387
Rpl11	nAPC.2	3.48464	1.73862	32431187	0.942336	0	0	99.9711	72.6889
Rpl13	nAPC.2	4.12915	1.79566	3.24228e+07	0.942092	0	0	100	85.1423
H2-DMb1	nAPC.2	1.80355	1.62527	32358226	0.940216	0	0	96.1872	12.0511
Rplp0	nAPC.2	3.74716	1.80184	32358049	0.940211	0	0	99.9711	76.4309
Rpl19	nAPC.2	3.7608	1.70218	3.23023e+07	0.938591	0	0	100	79.8008
Rpl28	nAPC.2	3.60127	1.80318	32287725	0.938167	0	0	99.8845	73.393
mt-Co2	nAPC.2	4.24966	1.62577	32279579	0.937931	0	0	99.8845	86.5104
Rpl23	nAPC.2	3.87888	1.51048	3.22311e+07	0.936523	0	0	100	87.3856
Lgals3	nAPC.2	4.11003	1.63795	3.22118e+07	0.935961	0	0	99.6823	87.8986
Rps4x	nAPC.2	3.54373	2.05031	32201414	0.935659	0	0	99.9711	63.0621
Cst3	nAPC.2	4.52178	1.95	32174466	0.934876	0	0	100	93.2804
Rplp1	nAPC.2	3.77877	1.78153	32170332	0.934756	0	0	99.9711	78.2316
Ciita	nAPC.2	1.43713	1.33604	32155792	0.934334	0	0	93.7897	6.06579
Napsa	nAPC.2	2.51617	1.85236	32097348	0.932636	0	0	99.3356	36.616
Eef1a1	nAPC.2	3.8153	1.70267	3.20439e+07	0.931081	0	0	100	81.5813
Rps7	nAPC.2	3.29562	1.81964	31991021	0.929546	0	0	99.9133	64.5408
Slc25a4	nAPC.2	1.22232	1.08616	3.19614e+07	0.928685	0	0	96.5627	9.8984
Plekho1	nAPC.2	0.980644	0.884042	3.19017e+07	0.92695	0	0	94.8585	7.35338
Rps5	nAPC.2	3.45067	1.95846	3.18948e+07	0.926751	0	0	100	62.9011
Rpl10	nAPC.2	3.17759	1.85018	3.18928e+07	0.926691	0	0	99.8267	59.1993
Rack1	nAPC.2	3.1367	1.86609	31859055	0.925712	0	0	99.9133	56.8655
Rps19	nAPC.2	3.61268	1.92657	3.18436e+07	0.925263	0	0	100	67.5184
Rpl6	nAPC.2	3.12205	1.76505	3.1796e+07	0.923879	0	0	99.8845	60.4064
mt-Atp6	nAPC.2	4.34978	1.55554	3.17264e+07	0.921856	0	0	99.9422	90.3229
Rpl26	nAPC.2	3.48847	1.6735	3.17177e+07	0.921605	0	0	99.9711	73.896
Rps11	nAPC.2	3.61879	1.72976	3.17161e+07	0.921559	0	0	99.9422	76.0789
Aif1	nAPC.2	1.45087	1.30927	31706152	0.921269	0	0	93.0676	9.64692
mt-Cytb	nAPC.2	3.29651	1.76473	3.16468e+07	0.919544	0	0	99.7689	64.1988
Dpep2	nAPC.2	1.02998	0.98149	31602088	0.918245	0	0	87.7527	3.54089
Rps15a	nAPC.2	3.42091	1.76863	31601778	0.918236	0	0	99.9422	68.303
Rpl8	nAPC.2	3.42801	1.62171	3.15927e+07	0.917974	0	0	99.9133	74.238
Eif3i	nAPC.2	1.49646	1.25935	31566830	0.917221	0	0	98.1514	16.1654
Spint1	nAPC.2	1.12898	1.01778	31563968	0.917138	0	0	92.9232	7.46404
Rpl35	nAPC.2	2.37085	1.71993	3.15592e+07	0.916998	0	0	99.509	34.232
Sec61b	nAPC.2	2.72484	1.58856	31546737	0.916637	0	0	99.4801	57.4791
Rpl27a	nAPC.2	3.63963	1.54625	3.15395e+07	0.916425	0	0	99.9711	81.8127
Olfm1	nAPC.2	0.926286	0.857624	31530827	0.916175	0	0	89.8036	5.51252
Prdx2	nAPC.2	1.35945	1.15319	31525815	0.916029	0	0	97.747	14.5358
Rps6	nAPC.2	3.07845	1.70705	3.15112e+07	0.915604	0	0	99.8845	61.4526
Rps10	nAPC.2	3.68456	1.34123	3.14139e+07	0.912778	0	0	100	86.8424
Sdf2l1	nAPC.2	1.13667	1.01906	3.14099e+07	0.912661	0	0	91.8833	9.06347
Rpl18	nAPC.2	3.42353	1.58755	31404733	0.912511	0	0	99.9422	75.0126
Mpp6	nAPC.2	1.07922	0.941874	31385842	0.911962	0	0	93.963	10.3712
Rps23	nAPC.2	3.44679	1.64262	31378633	0.911752	0	0	100	74.2481
Npm1	nAPC.2	2.28224	1.71182	3.13613e+07	0.911248	0	0	99.4512	30.1378
Rpl36a	nAPC.2	2.32548	1.71483	31356561	0.911111	0	0	99.6823	31.7674
Rps3a1	nAPC.2	3.58151	1.51017	3.13489e+07	0.910887	0	0	99.9711	80.7263
Rpl4	nAPC.2	2.52146	1.65916	3.13217e+07	0.910099	0	0	99.6534	43.9795
Tep1	nAPC.2	1.16141	1.02546	31309394	0.90974	0	0	92.7787	10.1197
Dbi	nAPC.2	2.08423	1.5805	3.12796e+07	0.908875	0	0	98.4691	28.81
Rps3	nAPC.2	3.36019	1.4784	3.12724e+07	0.908665	0	0	99.9711	76.1895
Plet1	nAPC.2	1.93615	1.74422	3.12487e+07	0.907978	0	0	88.706	12.031
Rps24	nAPC.2	3.87824	1.57988	3.12448e+07	0.907863	0	0	99.9711	83.734
Oxct1	nAPC.2	1.13272	0.974064	3.12206e+07	0.90716	0	0	94.2808	11.8801
S100a4	nAPC.2	2.71294	2.01667	31195102	0.90642	0	0	99.6245	31.6065
Rpl39	nAPC.2	3.14213	1.7062	31161195	0.905434	0	0	99.9422	62.549
Rpl29	nAPC.2	2.55298	1.574	31126880	0.904437	0	0	99.7111	49.0595
Rpl22l1	nAPC.2	2.04157	1.5437	3.10925e+07	0.903437	0	0	98.498	28.5585
H2-DMb2	nAPC.2	0.968666	0.895435	3.10497e+07	0.902196	0	0	86.8284	5.3214
Prcp	nAPC.2	1.03196	0.877456	3.10139e+07	0.901156	0	0	94.1941	11.3369
Sh3pxd2b	nAPC.2	0.615209	0.585582	3.10019e+07	0.900806	0	0	83.5066	2.64561
Mtss1	nAPC.2	0.828341	0.729803	3.10011e+07	0.900784	0	0	90.0924	7.21255
Runx3	nAPC.2	0.962749	0.852743	31000271	0.900758	0	0	90.0924	7.95695
Rps16	nAPC.2	3.71357	1.31566	30993745	0.900569	0	0	99.9711	88.0596
Vim	nAPC.2	3.10396	1.5411	3.09805e+07	0.900183	0	0	99.4801	67.7296
Mcub	nAPC.2	0.895368	0.801825	3.0962e+07	0.899646	0	0	89.1103	7.21255
Ass1	nAPC.2	0.97692	0.881042	30925978	0.8986	0	0	88.5038	7.18238
Rps26	nAPC.2	3.00709	1.59208	30920237	0.898433	0	0	99.7978	62.9917
Ctnna1	nAPC.2	1.02756	0.875236	30907751	0.89807	0	0	93.3276	11.518
Snx5	nAPC.2	1.05718	0.891213	30905318	0.897999	0	0	94.4541	12.1014
Ctss	nAPC.2	2.24439	1.67123	30890901	0.897581	0	0	99.509	30.3491
Mt1	nAPC.2	1.24889	1.06817	30882964	0.89735	0	0	93.212	11.3369
Prkar2a	nAPC.2	0.714744	0.647504	3.08796e+07	0.897254	0	0	86.7418	6.07585
Rpl35a	nAPC.2	3.48768	1.40419	30869291	0.896953	0	0	99.9422	81.018
Rps13	nAPC.2	3.37178	1.35149	30864318	0.896808	0	0	99.9711	80.4849
Rpl21	nAPC.2	3.10394	1.55961	30862911	0.896767	0	0	99.9422	66.8243
Plxnd1	nAPC.2	0.790531	0.69142	30855702	0.896558	0	0	89.8902	8.34926
C1qbp	nAPC.2	0.828064	0.727312	3.08539e+07	0.896505	0	0	89.8614	7.41374
Eef1b2	nAPC.2	2.68142	1.58989	3.08332e+07	0.895903	0	0	99.7111	52.6506
Gpr171	nAPC.2	0.735442	0.686343	30808202	0.895178	0	0	83.7377	3.64148
Hsd17b4	nAPC.2	0.892836	0.764213	3.07907e+07	0.89467	0	0	91.4789	10.17
Rpl5	nAPC.2	2.89025	1.64719	30789901	0.894646	0	0	99.8556	56.4128
Rps17	nAPC.2	2.60743	1.62319	30788889	0.894616	0	0	99.4223	47.3997
Rpl7	nAPC.2	3.08381	1.45859	3.07615e+07	0.89382	0	0	99.8556	70.0936
Rpl24	nAPC.2	3.01527	1.46971	3.07582e+07	0.893726	0	0	99.9133	67.629
Rpl7a	nAPC.2	2.66237	1.54516	3.07552e+07	0.893638	0	0	99.7689	53.2542
Rpn1	nAPC.2	1.25696	1.03611	3.07428e+07	0.893276	0	0	94.9162	16.1352
Rps12	nAPC.2	3.53432	1.40076	3.07393e+07	0.893177	0	0	99.9711	81.9233
Rpl23a	nAPC.2	2.89584	1.47055	30734893	0.893048	0	0	99.9133	63.8366
Eef1g	nAPC.2	1.85637	1.43376	3.07337e+07	0.893014	0	0	98.7002	24.8868
Itga1	nAPC.2	0.820197	0.750249	3.07244e+07	0.892742	0	0	85.6441	5.50246
Tmem256	nAPC.2	1.06471	0.87594	3.07166e+07	0.892516	0	0	95.9561	15.0186
Atp5g1	nAPC.2	1.74326	1.36237	30713268	0.892419	0	0	98.4402	23.1667
Hspe1	nAPC.2	1.57446	1.27025	3.07125e+07	0.892398	0	0	98.2091	18.308
Cox5a	nAPC.2	2.37292	1.40554	30696868	0.891943	0	0	99.5667	50.8299
Ppia	nAPC.2	3.11565	1.70113	3.06822e+07	0.891516	0	0	99.8556	60.2756
Ccr5	nAPC.2	0.715579	0.672606	3.06657e+07	0.891037	0	0	82.4379	3.18881
Eef2	nAPC.2	2.44505	1.51005	3.06201e+07	0.889712	0	0	99.4223	47.8523
Lmna	nAPC.2	0.80219	0.73905	30619998	0.889709	0	0	83.8533	4.28528
Rpl36	nAPC.2	2.79936	1.63342	30613893	0.889532	0	0	99.9133	53.9081
Rpl34	nAPC.2	3.23507	1.35888	30611863	0.889473	0	0	99.9133	77.0345
Fkbp1a	nAPC.2	1.27572	1.03325	30610765	0.889441	0	0	96.9093	15.9642
Rgs10	nAPC.2	1.44579	1.16034	30584659	0.888682	0	0	97.8625	17.6039
Bin1	nAPC.2	0.700252	0.61641	30576598	0.888448	0	0	87.3195	7.00131
Ccdc50	nAPC.2	0.759456	0.651135	30559638	0.887955	0	0	89.3414	8.65104
Cbfa2t3	nAPC.2	0.924554	0.786927	3.05258e+07	0.886971	0	0	90.3813	9.56644
Fbl	nAPC.2	0.9888	0.825903	3.05241e+07	0.886923	0	0	93.1254	11.5582
Ybx1	nAPC.2	2.51289	1.44737	30494709	0.886069	0	0	99.4512	53.7069
Rpl9	nAPC.2	3.24663	1.22146	30478911	0.88561	0	0	99.9711	81.3399
Atp5g2	nAPC.2	1.85647	1.37935	3.0448e+07	0.884711	0	0	99.3356	28.0656
Sh3bgrl	nAPC.2	1.10604	0.883111	30402285	0.883383	0	0	96.2449	16.4973
Fcgrt	nAPC.2	0.681484	0.628074	3.03981e+07	0.883263	0	0	82.3224	4.25511
Tmem160	nAPC.2	1.1162	0.890105	30381501	0.882779	0	0	96.3316	17.0607
Rpl37a	nAPC.2	3.29536	1.2886	30379286	0.882715	0	0	100	80.0624
Eva1b	nAPC.2	0.830745	0.713188	3.03781e+07	0.882681	0	0	87.8683	7.796
Rps27a	nAPC.2	3.92243	0.961077	30373285	0.88254	0	0	100	95.1916
Bst2	nAPC.2	0.904417	0.753558	30361436	0.882196	0	0	91.0745	10.7434
Rtraf	nAPC.2	1.27706	1.00338	3.03547e+07	0.882001	0	0	97.8047	18.8713
P2ry14	nAPC.2	0.768512	0.684446	30348010	0.881806	0	0	84.171	5.31134
Mgl2	nAPC.2	1.72332	1.53173	30334987	0.881428	0	0	85.0376	12.2221
Mfge8	nAPC.2	1.97065	1.65498	3.03345e+07	0.881413	0	0	91.3634	19.666
Casp6	nAPC.2	0.684322	0.604258	30328655	0.881244	0	0	84.7487	6.16638
Colgalt1	nAPC.2	1.1252	0.904443	30312207	0.880766	0	0	95.0895	14.405
Ppp1r14b	nAPC.2	0.958085	0.813584	3.02954e+07	0.880277	0	0	89.6303	10.4215
Snrpf	nAPC.2	1.11678	0.903893	3.02944e+07	0.880249	0	0	95.234	14.4352
Pebp1	nAPC.2	1.08959	0.869935	3.02804e+07	0.879843	0	0	96.2161	14.4452
Etfa	nAPC.2	0.749643	0.632188	3.02793e+07	0.879811	0	0	89.1681	9.96882
Dnajc15	nAPC.2	1.14162	0.910785	3.0279e+07	0.879799	0	0	95.5517	15.6926
mt-Nd2	nAPC.2	2.82674	1.66369	30276859	0.879739	0	0	99.509	51.9465
Cd86	nAPC.2	0.886478	0.781204	3.0267e+07	0.879454	0	0	85.6153	7.20249
Akr1b3	nAPC.2	0.731153	0.623608	30262216	0.879313	0	0	88.0416	8.75163
mt-Co1	nAPC.2	4.24247	1.25808	30253460	0.879059	0	0	99.9133	91.1277
Nubp1	nAPC.2	0.708732	0.609537	30253160	0.87905	0	0	87.0306	8.37944
Scd2	nAPC.2	0.894968	0.777352	3.02238e+07	0.878197	0	0	86.6551	8.74158
mt-Nd3	nAPC.2	1.97078	1.43283	30218355	0.878039	0	0	98.9313	29.9266
Ybx3	nAPC.2	0.886598	0.748154	30214624	0.87793	0	0	89.3703	9.80787
Ssr4	nAPC.2	1.82564	1.34068	30207349	0.877719	0	0	98.7002	28.9206
Rpl30	nAPC.2	3.35011	1.26912	3.01976e+07	0.877435	0	0	99.9711	82.2855
Gpr183	nAPC.2	0.657548	0.604003	3.01959e+07	0.877386	0	0	81.3403	4.56694
Rps25	nAPC.2	3.10733	1.25512	30184849	0.877065	0	0	99.8845	77.0747
Glrx3	nAPC.2	0.817122	0.665839	30183694	0.877032	0	0	91.97	11.7594
Rpl17	nAPC.2	3.35355	1.24862	3.01773e+07	0.876846	0	0	99.9711	82.9695
Eif3e	nAPC.2	1.36334	1.05479	30169234	0.876611	0	0	98.3247	20.3299
Atpif1	nAPC.2	2.05181	1.40798	30168994	0.876604	0	0	99.3645	36.1533
Gdi2	nAPC.2	2.08732	1.358	3.01578e+07	0.876278	0	0	99.1912	42.5309
Tm2d2	nAPC.2	0.959577	0.761234	3.01563e+07	0.876235	0	0	94.3385	14.6162
Gsto1	nAPC.2	0.780281	0.653539	30143705	0.87587	0	0	88.6482	9.70727
Rassf4	nAPC.2	1.24858	1.00105	30138484	0.875718	0	0	94.7718	15.7228
Lactb	nAPC.2	0.654858	0.560371	30131548	0.875516	0	0	86.1352	8.07766
Ehd4	nAPC.2	0.794356	0.670733	3.01255e+07	0.875341	0	0	87.8683	9.47591
Rps14	nAPC.2	3.57418	1.2354	3.01166e+07	0.875083	0	0	99.9711	87.2548
Fh1	nAPC.2	0.739761	0.643766	30091207	0.874344	0	0	85.2975	8.10784
Calr	nAPC.2	2.07508	1.46351	30086756	0.874215	0	0	98.9313	34.0911
mt-Nd4	nAPC.2	3.01968	1.47962	30085440	0.874177	0	0	99.6534	64.9029
Rpl13a	nAPC.2	1.23393	0.968199	3.00849e+07	0.874161	0	0	96.5916	17.8956
Esyt1	nAPC.2	0.843963	0.685608	30081417	0.87406	0	0	91.5078	12.041
Rpl22	nAPC.2	2.68399	1.58639	3.00706e+07	0.873747	0	0	99.9133	50.9908
Krtcap2	nAPC.2	1.11598	0.890335	30067057	0.873643	0	0	95.3206	14.8878
Creb5	nAPC.2	1.11192	0.887221	3.00627e+07	0.873517	0	0	93.5009	12.3529
Csf2rb2	nAPC.2	1.21796	0.956032	30061113	0.87347	0	0	96.2738	16.5476
Gm26917	nAPC.2	0.984035	0.805565	30054767	0.873285	0	0	91.4211	13.7008
Mdh1	nAPC.2	0.991609	0.790916	3.00365e+07	0.872755	0	0	93.9053	15.3908
1700025G04Rik	nAPC.2	0.604868	0.555175	3.00236e+07	0.872379	0	0	80.0404	4.43617
Tnip3	nAPC.2	0.653622	0.619169	30016328	0.872169	0	0	77.7874	2.50478
Gusb	nAPC.2	0.985995	0.776798	30005207	0.871845	0	0	94.1363	14.7772
Bri3bp	nAPC.2	0.846747	0.68051	29971751	0.870873	0	0	91.0456	11.86
Ndufc2	nAPC.2	1.29083	0.988361	29969011	0.870794	0	0	97.6892	20.5915
Rexo2	nAPC.2	0.942747	0.77483	2.99653e+07	0.870686	0	0	90.208	12.0813
Akr7a5	nAPC.2	0.583149	0.543705	29957841	0.870469	0	0	78.5095	3.77226
Uck2	nAPC.2	0.633756	0.541158	29944202	0.870073	0	0	84.1999	7.21255
Hint1	nAPC.2	2.04179	1.4678	29943165	0.870043	0	0	99.1623	30.1982
Bcl2a1d	nAPC.2	1.06279	0.842543	2.99358e+07	0.869829	0	0	92.6921	12.0612
Etfb	nAPC.2	1.03353	0.817218	29921179	0.869404	0	0	94.0786	16.0346
Cxcl16	nAPC.2	0.704576	0.657544	29911658	0.869127	0	0	78.2207	3.22905
Rps28	nAPC.2	2.54701	1.51182	29903433	0.868888	0	0	99.74	49.3109
Mrpl52	nAPC.2	1.02938	0.799947	29901604	0.868835	0	0	95.1473	14.8476
Rps29	nAPC.2	3.44385	1.24274	2.98999e+07	0.868786	0	0	100	83.9654
P2ry6	nAPC.2	0.618063	0.563568	2.98999e+07	0.868784	0	0	79.6072	4.12433
Rpl37	nAPC.2	3.26484	1.178	29899247	0.868767	0	0	99.9422	83.3417
Cct2	nAPC.2	1.16964	0.904662	29888627	0.868458	0	0	96.2449	18.3986
Mmp12	nAPC.2	1.3669	1.16172	29885810	0.868376	0	0	87.2906	12.8961
Nt5c	nAPC.2	0.840039	0.670815	29883566	0.868311	0	0	91.6233	12.9263
Cyb5r3	nAPC.2	0.635428	0.537931	29881341	0.868246	0	0	84.4021	7.63505
Tubb5	nAPC.2	1.90583	1.41682	2.98746e+07	0.868052	0	0	98.9024	25.9732
Syngr2	nAPC.2	1.33223	1.00488	29870465	0.86793	0	0	97.487	22.7442
Pdia6	nAPC.2	1.2635	0.996039	29854955	0.86748	0	0	93.9053	17.7145
Naca	nAPC.2	2.52016	1.40929	29851619	0.867383	0	0	99.7111	53.7169
Crip1	nAPC.2	1.85333	1.39311	2.98491e+07	0.86731	0	0	97.8336	20.7524
Rps15	nAPC.2	3.01682	1.44071	2.98411e+07	0.867077	0	0	99.9133	67.5888
Ywhah	nAPC.2	1.90523	1.30111	2.98368e+07	0.866953	0	0	98.5269	36.5255
Manf	nAPC.2	1.13428	0.889458	29829705	0.866746	0	0	94.2808	16.7388
Slc38a1	nAPC.2	0.813194	0.654267	2.98056e+07	0.866047	0	0	89.0237	11.4576
Csf2rb	nAPC.2	2.40741	1.39476	2.97881e+07	0.865538	0	0	98.989	52.9725
Ank	nAPC.2	0.519862	0.487289	29773020	0.865099	0	0	76.632	2.64561
Dpysl2	nAPC.2	0.601206	0.546387	2.97683e+07	0.864963	0	0	79.1739	4.72789
Hint2	nAPC.2	0.531336	0.470445	29750827	0.864454	0	0	80.6759	5.93502
Fdps	nAPC.2	0.999705	0.823002	29744647	0.864274	0	0	88.4171	12.6848
Ly86	nAPC.2	0.803928	0.658608	29743511	0.864241	0	0	87.0595	9.48597
Dctpp1	nAPC.2	0.89193	0.726152	2.97301e+07	0.863851	0	0	88.7926	11.9404
Hnrnpa1	nAPC.2	1.30052	1.00104	2.97301e+07	0.863851	0	0	96.8226	18.8512
Ola1	nAPC.2	0.64215	0.535992	2.97146e+07	0.863401	0	0	85.7886	9.11377
Tbca	nAPC.2	1.24163	0.929067	2.9706e+07	0.863151	0	0	97.227	22.0602
Psmb8	nAPC.2	1.98082	1.34209	2.96888e+07	0.862653	0	0	99.4223	36.1835
Tiam1	nAPC.2	0.687026	0.581642	2.96852e+07	0.862548	0	0	84.3154	9.00312
Nme1	nAPC.2	1.26535	0.987288	29681037	0.862426	0	0	94.0208	17.292
Acat1	nAPC.2	0.612315	0.527616	2.96799e+07	0.862394	0	0	82.3224	7.22261
Vrk1	nAPC.2	1.52616	1.15672	29677033	0.86231	0	0	94.5696	23.4886
Got1	nAPC.2	0.604055	0.528613	29673667	0.862212	0	0	81.2825	6.79006
Vdac1	nAPC.2	0.857805	0.668036	2.96713e+07	0.862144	0	0	92.9809	14.6263
Tcp1	nAPC.2	0.960848	0.752389	2.96691e+07	0.862079	0	0	92.9232	14.6565
Zmiz2	nAPC.2	0.71126	0.574888	2.96592e+07	0.861791	0	0	86.8284	9.92858
Rplp2	nAPC.2	3.17609	1.35846	2.96573e+07	0.861738	0	0	100	74.3185
Baiap2	nAPC.2	0.582302	0.525828	29655157	0.861674	0	0	78.134	4.42611
Gm10076	nAPC.2	1.24918	0.942293	2.96542e+07	0.861645	0	0	97.3426	20.3501
Tmsb10	nAPC.2	2.36084	1.58301	2.96483e+07	0.861474	0	0	99.6245	35.9119
Anxa4	nAPC.2	0.737187	0.626282	2.96383e+07	0.861184	0	0	83.42	8.15813
Atp5g3	nAPC.2	1.2693	0.948479	2.96343e+07	0.861067	0	0	97.6603	21.869
Ranbp1	nAPC.2	1.11229	0.880746	2.96327e+07	0.861023	0	0	91.7966	14.6967
Cct4	nAPC.2	0.979285	0.750999	29630312	0.860952	0	0	94.8296	16.437
Rpl31	nAPC.2	2.05699	1.35362	2.96296e+07	0.860932	0	0	99.1912	38.6178
Ahr	nAPC.2	0.642955	0.592656	29619965	0.860652	0	0	77.383	3.90303
Yif1b	nAPC.2	0.61106	0.507989	2.96008e+07	0.860094	0	0	83.9399	8.53033
Cdh1	nAPC.2	0.730437	0.676247	2.95951e+07	0.859928	0	0	77.0075	3.7622
Pa2g4	nAPC.2	0.747082	0.626187	2.95928e+07	0.859862	0	0	84.5176	8.73152
Sptssa	nAPC.2	0.916022	0.7137	2.95825e+07	0.859562	0	0	92.5477	15.0588
Nenf	nAPC.2	0.485269	0.440957	2.95667e+07	0.859105	0	0	77.5274	4.33558
Dhcr24	nAPC.2	0.552302	0.500773	29527117	0.857954	0	0	77.6719	4.66754
Naga	nAPC.2	0.651068	0.553882	2.9527e+07	0.857949	0	0	82.0913	7.61493
Osgep	nAPC.2	0.627426	0.515852	2.95237e+07	0.857855	0	0	84.3732	8.983
Nop16	nAPC.2	0.543426	0.488707	29509214	0.857434	0	0	77.7874	4.66754
Eif3l	nAPC.2	0.79681	0.614406	29495526	0.857036	0	0	91.2767	13.6304
Rps21	nAPC.2	2.93782	1.32417	29470889	0.85632	0	0	99.9133	70.1338
Snrpd2	nAPC.2	1.23797	0.927036	29470606	0.856312	0	0	97.1693	20.3098
Pafah1b3	nAPC.2	0.510428	0.472854	29467427	0.856219	0	0	75.5633	3.27935
Lrpap1	nAPC.2	0.618609	0.526355	29464748	0.856142	0	0	82.2646	8.03742
Aimp1	nAPC.2	0.783263	0.604647	2.94617e+07	0.856054	0	0	91.2189	13.7008
Ndufs3	nAPC.2	0.678634	0.532499	2.94548e+07	0.855852	0	0	88.2438	11.6185
Rpl36al	nAPC.2	1.13285	0.854174	2.94348e+07	0.855272	0	0	96.3605	18.5595
Phb2	nAPC.2	0.973844	0.738227	2.94204e+07	0.854852	0	0	94.1652	16.2257
Tbrg1	nAPC.2	0.693325	0.552689	2.9415e+07	0.854696	0	0	86.7418	11.2967
Psma5	nAPC.2	1.00244	0.753251	2.94028e+07	0.854342	0	0	95.2629	17.7145
Slirp	nAPC.2	0.615225	0.502709	29402217	0.854325	0	0	84.5176	9.51615
Mrpl12	nAPC.2	0.655169	0.541075	2.9363e+07	0.853186	0	0	83.4778	8.78181
Cct5	nAPC.2	1.21863	0.907615	29359744	0.853091	0	0	96.8226	20.4909
Lat2	nAPC.2	0.62979	0.529562	2.93389e+07	0.852484	0	0	81.3114	7.34333
Cct3	nAPC.2	0.775566	0.620252	29331321	0.852265	0	0	86.7129	11.2061
Pdia3	nAPC.2	1.20684	0.903965	29328663	0.852187	0	0	94.9451	20.6015
Mrpl28	nAPC.2	0.712992	0.568077	2.93235e+07	0.852037	0	0	87.0306	11.5079
Gna15	nAPC.2	0.642191	0.575163	29321872	0.85199	0	0	77.9029	6.43798
Ptms	nAPC.2	1.45525	1.08158	2.9317e+07	0.851847	0	0	96.4183	22.4223
Eef1d	nAPC.2	1.36034	1.00543	2.92947e+07	0.851201	0	0	98.2958	21.8791
Eif3g	nAPC.2	0.780899	0.586664	29292401	0.851134	0	0	91.4789	14.1334
Rwdd1	nAPC.2	1.26425	0.935145	2.92835e+07	0.850874	0	0	95.725	21.8087
Cnpy2	nAPC.2	0.688048	0.539178	2.92697e+07	0.850473	0	0	87.5794	12.0109
Clta	nAPC.2	2.27597	1.23726	29258365	0.850145	0	0	99.5667	54.2199
Nudt21	nAPC.2	0.727125	0.565015	29242818	0.849693	0	0	88.5326	12.5541
Eif4a1	nAPC.2	2.06817	1.31924	2.92428e+07	0.849693	0	0	99.2779	40.6599
Hspa8	nAPC.2	2.70681	1.35019	29240453	0.849624	0	0	99.7978	62.4384
Nhp2	nAPC.2	0.963315	0.723913	29238642	0.849572	0	0	92.7787	15.4512
Pak1	nAPC.2	0.644221	0.543853	29236351	0.849505	0	0	80.7626	8.20843
Snrpd1	nAPC.2	0.943687	0.733133	29220665	0.849049	0	0	90.208	14.1937
Ddost	nAPC.2	0.775647	0.603305	2.92114e+07	0.848781	0	0	88.706	13.1677
Cmc1	nAPC.2	0.487874	0.423306	29192235	0.848223	0	0	78.1629	6.27703
Eef1akmt1	nAPC.2	0.529479	0.451568	29182822	0.84795	0	0	79.2894	7.06166
Eci2	nAPC.2	0.514216	0.444552	29179294	0.847847	0	0	78.1918	6.41787
Imp3	nAPC.2	0.706065	0.523802	29178737	0.847831	0	0	89.688	13.0671
Mrpl11	nAPC.2	0.522807	0.440199	2.91682e+07	0.847526	0	0	80.0116	7.28297
Dock10	nAPC.2	1.12123	0.818752	2.91619e+07	0.847341	0	0	95.2917	18.8613
Suclg1	nAPC.2	0.884707	0.66194	29158098	0.847231	0	0	92.3166	16.3867
Fkbp2	nAPC.2	0.807843	0.633338	29152955	0.847082	0	0	88.0994	13.3689
Ndufs2	nAPC.2	0.909162	0.670502	29130238	0.846422	0	0	93.7608	17.5334
Ndufab1	nAPC.2	0.882484	0.660156	29127744	0.846349	0	0	92.3455	15.6121
Cdkn1a	nAPC.2	1.3429	1.00131	2.91208e+07	0.846148	0	0	93.1542	18.3181
Qdpr	nAPC.2	0.485648	0.434758	2.91191e+07	0.846099	0	0	75.5921	4.90896
Mrpl42	nAPC.2	0.701544	0.549228	29106677	0.845737	0	0	86.1641	11.3671
Tmem147	nAPC.2	0.571961	0.468865	29105191	0.845694	0	0	81.8313	8.51021
Ndufa5	nAPC.2	0.673726	0.541658	2.91037e+07	0.845651	0	0	85.0953	11.0653
Aldh9a1	nAPC.2	0.507944	0.43732	2.91035e+07	0.845645	0	0	78.2207	6.67941
Amz1	nAPC.2	0.487597	0.420605	2.90968e+07	0.845452	0	0	76.0254	4.50659
Rpl38	nAPC.2	2.64721	1.32146	2.90792e+07	0.844938	0	0	99.8267	60.9697
Rpl18a	nAPC.2	3.38775	1.18851	2.90702e+07	0.844678	0	0	100	84.4281
Smdt1	nAPC.2	1.90625	1.21215	29061075	0.844412	0	0	98.8157	40.0463
Ndufa11	nAPC.2	1.08106	0.786014	29051081	0.844122	0	0	96.7649	21.2856
Timm13	nAPC.2	1.18972	0.862071	29050843	0.844115	0	0	96.7071	21.8388
0610012G03Rik	nAPC.2	0.906212	0.661538	2.90501e+07	0.844092	0	0	93.1831	17.3524
Comt	nAPC.2	0.607289	0.491773	2.90484e+07	0.844044	0	0	81.7735	9.05342
Psmb2	nAPC.2	1.31257	0.938356	2.90372e+07	0.843718	0	0	97.6314	24.8164
Cops6	nAPC.2	0.665786	0.516693	29035320	0.843664	0	0	86.2796	11.9706
Dad1	nAPC.2	1.18425	0.855546	2.90272e+07	0.843427	0	0	97.227	21.3258
Higd1a	nAPC.2	0.998631	0.726343	29026946	0.843421	0	0	94.8585	18.2477
Txn2	nAPC.2	0.724022	0.540645	29026290	0.843402	0	0	89.3414	13.7109
Ppib	nAPC.2	1.78504	1.17978	29025864	0.843389	0	0	99.1046	36.0829
Eif3m	nAPC.2	1.14228	0.825771	2.90187e+07	0.843181	0	0	96.3894	21.5672
Nol7	nAPC.2	1.04918	0.764221	2.90179e+07	0.843159	0	0	95.3206	19.2134
S100a1	nAPC.2	0.561188	0.470982	2.90166e+07	0.843119	0	0	79.4339	7.90665
Slc4a7	nAPC.2	0.541792	0.475283	29013051	0.843017	0	0	76.0543	5.52258
Mbnl1	nAPC.2	2.07841	1.30285	2.90077e+07	0.842861	0	0	98.6424	42.038
Ndufv1	nAPC.2	0.640604	0.500793	29006504	0.842827	0	0	85.182	11.3168
Metap2	nAPC.2	0.897222	0.667348	2.89968e+07	0.842545	0	0	92.5477	16.7287
Cltb	nAPC.2	0.444009	0.416832	28993455	0.842447	0	0	71.9237	2.82668
Cyp51	nAPC.2	0.613525	0.51701	2.89905e+07	0.84236	0	0	78.9428	7.61493
Ptma	nAPC.2	2.97264	1.69814	2.89852e+07	0.842208	0	0	99.7689	52.4796
Nap1l1	nAPC.2	1.31411	0.956015	2.8985e+07	0.8422	0	0	96.8804	21.2655
Rps27l	nAPC.2	1.90395	1.2712	2.89725e+07	0.841838	0	0	98.8157	35.0367
Mthfd2	nAPC.2	0.588131	0.49584	28969793	0.84176	0	0	79.4627	7.92677
Sec11a	nAPC.2	0.96143	0.69684	2.89688e+07	0.84173	0	0	94.3385	18.7003
Mrpl51	nAPC.2	0.915225	0.683322	2.89641e+07	0.841594	0	0	92.1144	16.9399
Pmvk	nAPC.2	0.6454	0.515394	28937296	0.840816	0	0	82.7556	10.1298
Impdh2	nAPC.2	0.625025	0.525454	2.89316e+07	0.84065	0	0	79.3183	7.82617
Ran	nAPC.2	1.61951	1.14579	28927393	0.840528	0	0	97.3426	26.3555
Ndufb5	nAPC.2	1.30359	0.931054	28925584	0.840475	0	0	98.0069	24.1022
Clic4	nAPC.2	0.576351	0.485301	2.89253e+07	0.840466	0	0	77.9318	7.23267
Papd4	nAPC.2	0.594699	0.470365	2.89252e+07	0.840464	0	0	81.8891	9.53626
Gars	nAPC.2	0.575299	0.470267	2.89205e+07	0.840329	0	0	80.7048	8.92264
Ndufc1	nAPC.2	0.961335	0.700832	28911640	0.84007	0	0	94.0497	18.5595
Bmyc	nAPC.2	0.480725	0.432005	2.89076e+07	0.839953	0	0	74.119	4.44623
Mrpl21	nAPC.2	0.606851	0.479865	2.89068e+07	0.839931	0	0	83.2178	10.2807
Ndufa10	nAPC.2	0.735841	0.546405	2.8905e+07	0.839878	0	0	89.6014	14.4955
Ccdc88a	nAPC.2	0.680513	0.541277	28900101	0.839735	0	0	82.8423	10.331
Mrps7	nAPC.2	0.534317	0.438142	2.88996e+07	0.83972	0	0	79.7227	8.03742
Eif3d	nAPC.2	0.822336	0.598702	2.88989e+07	0.839701	0	0	92.0855	16.3464
Mtmr4	nAPC.2	0.468931	0.421305	2.88961e+07	0.839618	0	0	73.2813	3.88291
Pgf	nAPC.2	0.567257	0.525682	28888732	0.839405	0	0	72.0104	3.0681
Tpt1	nAPC.2	3.98423	0.798166	2.88869e+07	0.839351	0	0	100	97.5656
Pepd	nAPC.2	0.467858	0.414289	28885418	0.839308	0	0	74.379	4.83855
Lage3	nAPC.2	0.527637	0.436371	28878792	0.839116	0	0	79.6072	8.35932
Abhd17a	nAPC.2	0.841303	0.614502	28876618	0.839053	0	0	91.1323	16.6382
Ndufa12	nAPC.2	0.860584	0.637765	2.88745e+07	0.838992	0	0	90.5835	15.7429
Id2	nAPC.2	1.65996	1.15841	28871713	0.83891	0	0	96.5338	28.8402
Asgr2	nAPC.2	1.2786	1.20836	2.8868e+07	0.838801	0	0	71.8082	4.60718
Scimp	nAPC.2	0.861418	0.649363	28863377	0.838668	0	0	85.182	10.6428
Ndufb8	nAPC.2	1.39456	0.975094	28856486	0.838468	0	0	97.7759	27.452
Uqcc2	nAPC.2	0.830085	0.605389	28855750	0.838446	0	0	90.699	15.26
Rnase6	nAPC.2	0.683826	0.549218	2.88474e+07	0.838204	0	0	81.2536	8.83211
Trappc6a	nAPC.2	0.614537	0.476797	2.88364e+07	0.837884	0	0	84.0843	11.4677
Cyb5a	nAPC.2	1.29213	0.91454	28829480	0.837683	0	0	96.1294	24.4543
Fam129b	nAPC.2	0.476673	0.405677	2.88196e+07	0.837396	0	0	75.621	5.67347
Sema6d	nAPC.2	0.522367	0.485016	28819448	0.837391	0	0	71.0572	2.39413
Socs2	nAPC.2	0.6063	0.564776	28816044	0.837293	0	0	71.5771	3.34976
Eif5b	nAPC.2	1.01136	0.724516	2.88139e+07	0.837229	0	0	94.4252	19.0725
Commd4	nAPC.2	0.618052	0.472549	2.88128e+07	0.837198	0	0	84.1999	11.4978
Hint3	nAPC.2	0.513102	0.427991	28796178	0.836715	0	0	77.8741	7.65517
Erg28	nAPC.2	0.49825	0.420329	28791097	0.836568	0	0	77.0364	7.03149
Ufc1	nAPC.2	0.798754	0.566871	2.87872e+07	0.836453	0	0	92.2877	16.7589
Gtpbp4	nAPC.2	0.652854	0.509088	28782490	0.836318	0	0	83.0156	10.7736
Mrpl23	nAPC.2	0.688656	0.52296	2.87788e+07	0.836212	0	0	86.1352	12.3328
Necap2	nAPC.2	0.838793	0.595547	28774486	0.836085	0	0	92.7787	17.3423
Irf5	nAPC.2	0.90919	0.649269	28765574	0.835826	0	0	92.4899	16.447
Mrps36	nAPC.2	0.51099	0.416362	2.87625e+07	0.835737	0	0	78.9139	8.03742
Lsm12	nAPC.2	0.864831	0.621165	2.87562e+07	0.835554	0	0	92.461	17.6843
Psmd7	nAPC.2	0.816897	0.610387	2.8755e+07	0.835519	0	0	88.3016	14.6766
Ufm1	nAPC.2	0.660116	0.484583	2.87484e+07	0.835327	0	0	86.4818	13.0168
Cetn3	nAPC.2	0.6972	0.517716	28746603	0.835275	0	0	87.4639	13.7612
Hnrnpll	nAPC.2	0.809097	0.584843	28739156	0.835058	0	0	89.0815	15.5316
Nudcd2	nAPC.2	0.544245	0.468153	2.87375e+07	0.83501	0	0	76.2276	6.79006
Srsf9	nAPC.2	0.962613	0.686384	28736449	0.83498	0	0	94.223	19.3944
Romo1	nAPC.2	0.810844	0.578549	28725895	0.834673	0	0	92.0277	16.8896
Gadd45gip1	nAPC.2	0.532387	0.429751	28716458	0.834399	0	0	79.2028	8.20843
P4hb	nAPC.2	1.04812	0.756319	28713925	0.834325	0	0	93.6742	19.6459
Swi5	nAPC.2	1.12723	0.798299	2.87105e+07	0.834227	0	0	96.476	22.5933
Eny2	nAPC.2	0.600029	0.46029	28710313	0.83422	0	0	83.42	11.025
March2	nAPC.2	0.577193	0.440336	2.87052e+07	0.834071	0	0	83.2178	10.7937
Idi1	nAPC.2	0.60226	0.506216	28700973	0.833949	0	0	77.5274	7.93683
Dnajc2	nAPC.2	0.717512	0.539456	28698813	0.833886	0	0	86.1641	12.9061
Nol12	nAPC.2	0.486307	0.411139	28685801	0.833508	0	0	75.9965	6.65929
Kctd14	nAPC.2	0.619967	0.591557	2.86743e+07	0.833174	0	0	69.4396	2.39413
Sars	nAPC.2	0.597457	0.449687	2.86658e+07	0.832926	0	0	83.4778	11.2262
Pes1	nAPC.2	0.471436	0.394069	28663490	0.83286	0	0	75.8521	6.56876
Commd3	nAPC.2	0.560457	0.433956	28660290	0.832767	0	0	82.2068	10.6126
Ssr2	nAPC.2	0.642078	0.502652	28657469	0.832685	0	0	82.4668	10.7635
Fam105a	nAPC.2	0.694754	0.489966	2.8655e+07	0.832614	0	0	87.5217	13.3085
Rtcb	nAPC.2	0.476575	0.386764	28654213	0.83259	0	0	78.0474	7.82617
Mndal	nAPC.2	0.723693	0.558976	28650976	0.832496	0	0	82.2935	10.331
Arl8b	nAPC.2	0.697065	0.49385	2.86449e+07	0.83232	0	0	88.3016	14.5358
Nudc	nAPC.2	0.719807	0.549617	2.86426e+07	0.832253	0	0	85.0087	12.2422
Gm10073	nAPC.2	0.453184	0.376048	2.86414e+07	0.832219	0	0	76.1121	6.74982
Eprs	nAPC.2	0.634592	0.491061	2.8641e+07	0.832207	0	0	82.2646	10.5221
Psmd6	nAPC.2	0.737095	0.547495	2.86342e+07	0.83201	0	0	87.8105	14.7168
Uqcrfs1	nAPC.2	0.944132	0.667292	28630667	0.831906	0	0	94.8585	19.7163
Mvb12a	nAPC.2	0.618573	0.453159	2.86258e+07	0.831766	0	0	85.4419	12.4535
Pomp	nAPC.2	1.68628	1.1104	28620307	0.831605	0	0	98.8446	34.8355
Psma4	nAPC.2	1.25377	0.880952	28601768	0.831066	0	0	96.6205	24.0117
Mrps16	nAPC.2	0.883943	0.625419	2.85966e+07	0.830918	0	0	92.9232	18.6098
Rpn2	nAPC.2	0.775556	0.573367	28587781	0.83066	0	0	87.9549	14.6967
Hdgf	nAPC.2	0.893476	0.638055	2.85797e+07	0.830424	0	0	92.201	17.0808
Fasn	nAPC.2	0.469679	0.422226	28579401	0.830417	0	0	71.9526	4.49653
Mrps34	nAPC.2	0.528354	0.419699	2.85788e+07	0.8304	0	0	79.5205	9.13389
9130401M01Rik	nAPC.2	0.472187	0.380816	2.85732e+07	0.830235	0	0	76.632	7.23267
Ndufv2	nAPC.2	0.779065	0.548868	28572861	0.830226	0	0	91.9988	17.1814
Crtc3	nAPC.2	0.645381	0.462546	28565804	0.830021	0	0	85.6153	12.9162
Adh5	nAPC.2	0.63185	0.467215	28556855	0.829761	0	0	85.2397	12.7351
Pkib	nAPC.2	0.576763	0.512037	2.85547e+07	0.829698	0	0	72.7614	5.01962
Prmt1	nAPC.2	0.616156	0.487279	28547050	0.829477	0	0	80.4737	9.93864
Ctsz	nAPC.2	2.11814	1.2968	2.8544e+07	0.829387	0	0	99.3356	42.7221
Dnajb14	nAPC.2	0.645535	0.465516	28537754	0.829206	0	0	86.7707	13.9221
Nucks1	nAPC.2	0.973484	0.737015	2.85312e+07	0.829015	0	0	86.4818	14.7973
Lsm6	nAPC.2	0.806871	0.588257	28527957	0.828922	0	0	89.3992	15.8133
Uqcrb	nAPC.2	1.45197	0.985731	28527678	0.828914	0	0	98.3247	29.5242
2610001J05Rik	nAPC.2	0.615716	0.460359	2.85182e+07	0.828638	0	0	83.5355	11.7996
Cyp4f16	nAPC.2	0.536315	0.453211	2.85174e+07	0.828615	0	0	74.5234	6.17644
Dmac1	nAPC.2	0.481895	0.390989	2.85049e+07	0.828252	0	0	77.7008	8.27885
Limd1	nAPC.2	0.557349	0.41402	2.84986e+07	0.828069	0	0	81.7158	10.341
Polr2f	nAPC.2	0.83939	0.587728	2.84975e+07	0.828038	0	0	91.6811	16.9701
Eif3h	nAPC.2	1.56435	1.04924	28495832	0.827988	0	0	98.8446	31.3349
Psmb10	nAPC.2	0.659862	0.467868	2.84855e+07	0.827688	0	0	87.0884	13.6908
Atp5o.1	nAPC.2	1.32259	0.914091	2.84819e+07	0.827584	0	0	97.7181	26.094
Pold4	nAPC.2	0.821238	0.57288	28473589	0.827342	0	0	91.5367	17.7548
Pfkp	nAPC.2	0.8567	0.634237	2.84733e+07	0.827334	0	0	86.3374	15.1796
Tmem126a	nAPC.2	0.501794	0.40273	28467614	0.827168	0	0	77.6141	8.44985
Cenpx	nAPC.2	0.828303	0.593048	28452846	0.826739	0	0	90.0635	16.5979
Cnih1	nAPC.2	0.457872	0.377167	2.84503e+07	0.826665	0	0	75.7077	7.28297
Mydgf	nAPC.2	0.621295	0.470824	2.84441e+07	0.826484	0	0	82.9578	11.7594
Btf3	nAPC.2	2.31047	1.17486	2.8444e+07	0.826483	0	0	99.7111	56.8152
Ahnak	nAPC.2	1.28719	0.886003	2.84439e+07	0.82648	0	0	96.5627	19.656
Hspd1	nAPC.2	0.757284	0.573696	28442831	0.826448	0	0	83.5355	12.534
Dok2	nAPC.2	0.780574	0.664411	2.84425e+07	0.826439	0	0	75.7943	8.59069
Cgnl1	nAPC.2	0.491282	0.467712	28441180	0.8264	0	0	67.7065	1.80062
Mrpl54	nAPC.2	0.772512	0.540252	2.84389e+07	0.826333	0	0	89.948	15.9038
2410015M20Rik	nAPC.2	1.06677	0.735503	2.84329e+07	0.826161	0	0	96.0427	22.3619
Psmc5	nAPC.2	0.686569	0.500534	2.84266e+07	0.825977	0	0	85.9908	13.9221
Cuedc2	nAPC.2	0.759327	0.537266	28424355	0.825911	0	0	90.5835	16.8293
Eif1ax	nAPC.2	0.791675	0.568792	28419089	0.825758	0	0	88.6482	16.0145
Psmb6	nAPC.2	1.27956	0.871906	2.84149e+07	0.825636	0	0	97.487	26.9591
Nsa2	nAPC.2	1.19502	0.819546	2.84134e+07	0.825592	0	0	97.6603	24.4543
Cyc1	nAPC.2	0.735411	0.53929	28403912	0.825317	0	0	87.0595	14.8275
Snrpg	nAPC.2	0.742828	0.531116	2.84015e+07	0.825248	0	0	88.6482	15.3506
Selenos	nAPC.2	0.898888	0.621357	2.84003e+07	0.825211	0	0	92.5188	18.5394
Smarce1	nAPC.2	0.662528	0.472407	2.83995e+07	0.825189	0	0	87.0884	14.6565
Ebp	nAPC.2	0.74076	0.528404	28399127	0.825178	0	0	88.2438	15.7731
Snrpb2	nAPC.2	0.560607	0.421983	28398643	0.825164	0	0	82.5534	11.4878
Gfer	nAPC.2	0.418327	0.36454	2.83978e+07	0.82514	0	0	72.1837	5.16045
Polr2e	nAPC.2	0.72012	0.502504	2.8397e+07	0.825117	0	0	88.2727	14.8275
Bloc1s2	nAPC.2	0.699934	0.479408	2.83942e+07	0.825035	0	0	87.9261	14.7269
Tbcb	nAPC.2	1.06271	0.731195	28394067	0.825031	0	0	95.4939	23.4785
Sqle	nAPC.2	0.48313	0.419921	2.8394e+07	0.825029	0	0	72.7036	5.66341
Atraid	nAPC.2	0.565909	0.408503	2.83848e+07	0.824763	0	0	83.42	12.1517
Ivns1abp	nAPC.2	0.650495	0.477493	2.83843e+07	0.824747	0	0	83.3333	12.5038
Cs	nAPC.2	0.620254	0.446787	28376910	0.824533	0	0	84.8065	13.1777
Bola2	nAPC.2	0.696957	0.503804	28369566	0.824319	0	0	86.1641	13.6707
Itm2c	nAPC.2	0.582801	0.428992	28367728	0.824266	0	0	81.3403	10.6428
Itgb7	nAPC.2	0.788667	0.605771	2.83649e+07	0.824184	0	0	81.9469	11.518
Ndufs8	nAPC.2	0.723923	0.506128	2.83641e+07	0.82416	0	0	89.2837	15.8837
Glrx5	nAPC.2	0.598393	0.450788	2.83605e+07	0.824056	0	0	81.6869	11.0854
Myo1c	nAPC.2	0.491502	0.376063	28357844	0.823979	0	0	77.4408	8.39956
Shtn1	nAPC.2	0.398568	0.371909	2.83568e+07	0.823949	0	0	67.9376	2.40418
Znrf2	nAPC.2	0.610046	0.444087	2.83555e+07	0.823911	0	0	83.1311	12.202
Hsd17b12	nAPC.2	0.542821	0.438707	2.83518e+07	0.823804	0	0	77.2675	8.92264
Erp29	nAPC.2	1.93112	1.21971	2.83474e+07	0.823676	0	0	98.9024	38.9599
Cdc37	nAPC.2	1.01309	0.697152	2.83437e+07	0.823568	0	0	94.974	21.8187
Ccl17	nAPC.2	1.45314	1.27614	28341488	0.823504	0	0	75.4766	11.2967
Ddt	nAPC.2	0.685716	0.404395	28341440	0.823502	0	0	87.5217	14.405
1110004F10Rik	nAPC.2	0.704428	0.495832	28341245	0.823497	0	0	88.0127	15.3807
Odc1	nAPC.2	0.587996	0.496707	2.83399e+07	0.823458	0	0	74.3212	6.96107
Srebf2	nAPC.2	0.724505	0.508623	28337759	0.823395	0	0	88.4749	15.934
Nars	nAPC.2	0.708399	0.504763	28334522	0.823301	0	0	86.4818	14.2541
Ddrgk1	nAPC.2	0.530741	0.394977	28333137	0.823261	0	0	80.4159	10.4114
Arpc5l	nAPC.2	0.772013	0.535957	28332717	0.823249	0	0	89.8036	16.8092
Rex1bd	nAPC.2	0.784358	0.542154	2.83311e+07	0.823201	0	0	90.6701	17.3121
Etv3	nAPC.2	0.550442	0.447939	2.83299e+07	0.823168	0	0	75.0433	7.16226
Acbd6	nAPC.2	0.502135	0.394365	28328671	0.823131	0	0	79.0295	9.77769
Mrps26	nAPC.2	0.530595	0.417784	28328582	0.823129	0	0	78.2207	9.13389
Qars	nAPC.2	0.487488	0.378074	2.83283e+07	0.823121	0	0	77.8741	9.05342
Arl4c	nAPC.2	1.18383	0.818709	28327776	0.823105	0	0	95.9561	21.2453
Trp53	nAPC.2	0.535888	0.410629	2.83266e+07	0.823072	0	0	79.0295	9.55638
Luzp1	nAPC.2	0.383759	0.360696	2.83183e+07	0.822829	0	0	67.3021	2.11246
Psmc4	nAPC.2	0.70673	0.501887	28315027	0.822735	0	0	87.5217	15.1896
Avpi1	nAPC.2	0.425323	0.386493	2.83106e+07	0.822605	0	0	68.8042	3.31959
Slc25a5	nAPC.2	1.9478	1.2077	28307456	0.822515	0	0	98.8446	40.2978
Ndufa9	nAPC.2	0.537955	0.418271	2.83053e+07	0.822451	0	0	79.4627	10.341
Tsg101	nAPC.2	0.550201	0.402183	2.83011e+07	0.82233	0	0	81.7735	11.5683
Wdr83os	nAPC.2	0.721842	0.508086	2.82994e+07	0.822282	0	0	88.4171	16.095
Swap70	nAPC.2	0.489047	0.394827	2.82975e+07	0.822225	0	0	74.5234	7.18238
Ndufb2	nAPC.2	0.588	0.438913	2.82957e+07	0.822172	0	0	82.9578	12.2724
G3bp1	nAPC.2	0.845052	0.599517	2.82956e+07	0.822172	0	0	89.0526	16.2961
Mgat2	nAPC.2	0.546129	0.406224	28293281	0.822103	0	0	81.0514	11.0955
Mrps15	nAPC.2	0.736219	0.513695	2.82922e+07	0.822072	0	0	88.937	16.1352
Zfp706	nAPC.2	1.00098	0.679882	28290337	0.822017	0	0	95.4362	20.9637
Anxa6	nAPC.2	0.616489	0.442515	28289766	0.822001	0	0	83.1023	12.202
Snrpe	nAPC.2	1.45845	0.997304	28289609	0.821996	0	0	98.6135	27.4318
Set	nAPC.2	1.33232	0.916308	28288358	0.82196	0	0	96.736	24.1827
Xrn2	nAPC.2	0.68907	0.478471	28287880	0.821946	0	0	87.7527	15.1796
Atp5d	nAPC.2	1.69186	1.08526	28284046	0.821835	0	0	98.9024	36.2137
Samm50	nAPC.2	0.538351	0.408915	28281584	0.821763	0	0	80.7048	10.7333
Eif2b2	nAPC.2	0.50422	0.39208	2.82803e+07	0.821726	0	0	78.2496	9.51615
Snd1	nAPC.2	0.429092	0.365291	28275640	0.82159	0	0	72.4437	5.85454
Hdlbp	nAPC.2	0.761031	0.529909	28273465	0.821527	0	0	89.1103	16.3967
Kcnq1ot1	nAPC.2	0.720131	0.593895	2.82734e+07	0.821526	0	0	75.9965	8.63092
Srp72	nAPC.2	0.720902	0.495468	28271812	0.821479	0	0	89.0526	16.3565
Ctsc	nAPC.2	1.26029	0.869024	2.82703e+07	0.821434	0	0	96.476	22.6637
Dst	nAPC.2	0.502032	0.473895	2.8262e+07	0.821195	0	0	66.9555	1.94145
mt-Nd4l	nAPC.2	0.693295	0.49547	2.8261e+07	0.821164	0	0	87.5505	15.1293
Ccnd1	nAPC.2	0.60065	0.547338	2.82577e+07	0.82107	0	0	68.4864	3.01781
Il7r	nAPC.2	0.540564	0.511588	2.82552e+07	0.820996	0	0	66.8977	1.99175
Cct8	nAPC.2	1.02314	0.703343	28245180	0.820705	0	0	94.7429	21.2152
Slc29a3	nAPC.2	0.452913	0.360046	28243953	0.82067	0	0	74.6101	6.96107
Ssr3	nAPC.2	0.741471	0.51291	28236284	0.820447	0	0	89.4858	16.779
Fam3c	nAPC.2	0.425158	0.374415	2.82351e+07	0.820412	0	0	70.2195	4.76813
Tsn	nAPC.2	0.890667	0.61257	2.8223e+07	0.82006	0	0	92.2877	19.3039
Eif3k	nAPC.2	1.71245	1.09636	2.82188e+07	0.819939	0	0	98.9313	36.1935
Cd48	nAPC.2	0.559167	0.405337	2.82182e+07	0.819921	0	0	81.0514	10.854
Snx2	nAPC.2	0.658562	0.490323	28217016	0.819887	0	0	82.669	12.7854
Eif2s1	nAPC.2	0.574199	0.450893	28216508	0.819872	0	0	78.4518	10.0292
Commd2	nAPC.2	0.55739	0.415932	2.82158e+07	0.819851	0	0	80.9359	11.518
Bola3	nAPC.2	0.447711	0.381173	28214330	0.819809	0	0	72.4726	6.07585
Slc25a39	nAPC.2	0.434001	0.339593	2.82013e+07	0.819431	0	0	75.4477	7.77588
Eipr1	nAPC.2	0.413083	0.35629	28201299	0.81943	0	0	70.855	5.16045
Eif3b	nAPC.2	0.624228	0.462482	2.81977e+07	0.819325	0	0	82.0335	12.0209
Kxd1	nAPC.2	0.565323	0.402804	2.81914e+07	0.819144	0	0	82.4668	12.2523
Npm3	nAPC.2	0.547655	0.428293	2.81891e+07	0.819076	0	0	77.7296	9.2546
Cct7	nAPC.2	0.879015	0.606923	28188648	0.819063	0	0	92.4032	19.0122
Anapc11	nAPC.2	0.641689	0.449527	2.81844e+07	0.81894	0	0	84.6043	13.7914
Tomm5	nAPC.2	0.773068	0.535888	2.81843e+07	0.818935	0	0	89.2259	16.7891
Ttc3	nAPC.2	0.408619	0.366639	2.81759e+07	0.818693	0	0	68.6308	3.70184
Dek	nAPC.2	1.13205	0.778919	28174652	0.818656	0	0	94.2808	20.9436
Malt1	nAPC.2	0.851175	0.598252	2.81742e+07	0.818643	0	0	86.944	15.9139
Prdx4	nAPC.2	0.517618	0.447322	28169092	0.818494	0	0	71.7215	5.63324
Psmc3	nAPC.2	0.876025	0.603272	2.8165e+07	0.818375	0	0	91.7678	19.2637
Rpl27	nAPC.2	1.46905	0.980583	2.81641e+07	0.818348	0	0	98.5846	29.7153
Serbp1	nAPC.2	1.65069	1.094	2.81577e+07	0.818163	0	0	98.9601	31.3349
Mrpl30	nAPC.2	0.835543	0.558261	28142588	0.817724	0	0	93.3276	19.4145
Rsl1d1	nAPC.2	0.513316	0.405942	28139866	0.817645	0	0	76.141	8.37944
Dcun1d5	nAPC.2	0.690051	0.480934	28130009	0.817359	0	0	87.1462	15.4813
Mrpl15	nAPC.2	0.529714	0.404614	28129773	0.817352	0	0	78.5384	10.1197
Emc8	nAPC.2	0.46813	0.365609	2.81282e+07	0.817307	0	0	75.9965	8.45991
Psmd2	nAPC.2	0.70978	0.499001	28127790	0.817294	0	0	87.3484	16.1151
Jtb	nAPC.2	0.597377	0.417203	2.81278e+07	0.817294	0	0	84.1421	13.56
Ptpa	nAPC.2	0.542021	0.40218	2.81275e+07	0.817286	0	0	80.4448	11.4878
Rogdi	nAPC.2	0.735848	0.520402	28125953	0.817241	0	0	85.8752	15.4109
Rbm3	nAPC.2	2.17236	1.19989	2.81219e+07	0.817124	0	0	99.2201	49.6127
Mtch1	nAPC.2	0.78211	0.529336	28118075	0.817012	0	0	90.9879	18.4086
Arl10	nAPC.2	0.369603	0.341676	28117073	0.816983	0	0	66.8689	2.58525
Gspt1	nAPC.2	0.572967	0.443798	2.8116e+07	0.816951	0	0	77.9029	9.87828
Uqcrc1	nAPC.2	0.75672	0.525746	2.81149e+07	0.81692	0	0	89.2548	17.0808
Grk3	nAPC.2	0.517442	0.40246	2.81123e+07	0.816845	0	0	75.4188	8.21849
Hsp90b1	nAPC.2	1.56038	1.03283	28111705	0.816827	0	0	97.1693	30.6408
Prdx1	nAPC.2	2.20103	1.32104	2.81062e+07	0.816667	0	0	99.2201	42.0481
Rrp1	nAPC.2	0.656058	0.451467	2.81051e+07	0.816635	0	0	86.5396	14.8174
Nop10	nAPC.2	0.796397	0.548178	2.81042e+07	0.816609	0	0	89.197	16.4068
Ppfia4	nAPC.2	0.446322	0.386328	28102333	0.816555	0	0	70.2773	4.81843
Fkbp3	nAPC.2	0.625802	0.47338	2.80938e+07	0.816306	0	0	80.1271	11.3771
Vma21	nAPC.2	0.458225	0.370307	28092734	0.816276	0	0	74.9278	8.21849
Dnajc3	nAPC.2	0.739173	0.515351	2.80925e+07	0.816268	0	0	87.4061	16.4873
Eif3c	nAPC.2	1.18409	0.793397	2.80893e+07	0.816176	0	0	97.1693	25.5206
Eif4b	nAPC.2	0.870025	0.591066	28088879	0.816164	0	0	91.7678	19.6258
Fam96a	nAPC.2	1.06725	0.726285	28078343	0.815858	0	0	94.974	22.9353
Elof1	nAPC.2	0.586769	0.420346	28076549	0.815805	0	0	82.8712	13.0671
Hras	nAPC.2	0.588111	0.425806	2.80734e+07	0.815714	0	0	81.4847	12.1316
Afdn	nAPC.2	0.406218	0.348772	28072707	0.815694	0	0	69.5263	4.43617
Lsm7	nAPC.2	0.449246	0.369408	28067569	0.815544	0	0	73.0214	6.71965
Denr	nAPC.2	0.804726	0.550971	28063790	0.815435	0	0	88.8215	17.2719
Blvra	nAPC.2	0.433559	0.35533	28061575	0.81537	0	0	72.617	6.84036
Lsm4	nAPC.2	1.00868	0.685553	2.80503e+07	0.815043	0	0	94.3385	21.6175
Plgrkt	nAPC.2	0.905777	0.588247	28046662	0.814937	0	0	93.2987	20.1288
mt-Nd5	nAPC.2	1.37917	0.925896	28041484	0.814787	0	0	97.7759	28.0153
Hmgcs1	nAPC.2	0.684912	0.534311	28036139	0.814631	0	0	78.4229	11.4073
Mrpl35	nAPC.2	0.436082	0.364496	28028786	0.814418	0	0	72.3859	6.68947
Mrps14	nAPC.2	1.02998	0.691753	2.80258e+07	0.81433	0	0	95.725	23.0761
Cox7b	nAPC.2	1.63862	1.04954	2.80232e+07	0.814257	0	0	98.4402	34.8758
Idh3g	nAPC.2	0.652086	0.441213	28022856	0.814245	0	0	86.944	15.4512
Pycard	nAPC.2	1.46544	0.970554	28019618	0.814151	0	0	97.0248	29.9668
Ten1	nAPC.2	0.523745	0.37621	2.80169e+07	0.814074	0	0	80.5315	11.7694
Churc1	nAPC.2	0.457701	0.357374	28016109	0.814049	0	0	76.0254	9.13389
Magt1	nAPC.2	0.600166	0.430104	28010938	0.813899	0	0	81.9757	12.7854
Pop5	nAPC.2	0.474545	0.386196	2.80109e+07	0.813897	0	0	73.7435	7.70546
Eif4g1	nAPC.2	0.745537	0.511466	2.80099e+07	0.81387	0	0	87.8683	16.3364
Hspa4	nAPC.2	0.749065	0.520027	28008681	0.813833	0	0	87.5505	16.4672
Dna2	nAPC.2	0.548982	0.407953	2.80029e+07	0.813667	0	0	78.3651	10.5623
1810022K09Rik	nAPC.2	0.485103	0.358693	2.79942e+07	0.813412	0	0	78.1051	10.0694
Ms4a6d	nAPC.2	0.605526	0.553045	27993641	0.813396	0	0	67.7932	4.0338
Herpud1	nAPC.2	0.716784	0.497053	2.79909e+07	0.813316	0	0	85.2397	15.4009
Bmp2k	nAPC.2	0.587114	0.397433	2.79861e+07	0.813178	0	0	82.0624	12.4837
Mrpl4	nAPC.2	0.493085	0.360277	27984267	0.813124	0	0	78.4518	10.3511
Tomm20	nAPC.2	1.33098	0.882631	27983306	0.813096	0	0	97.8336	27.4117
Tmem50b	nAPC.2	0.659095	0.454556	2.79796e+07	0.812989	0	0	84.7198	14.5659
Slc25a3	nAPC.2	1.81082	1.12051	27978410	0.812954	0	0	99.1912	39.4226
Akr1a1	nAPC.2	1.63177	1.05464	2.79756e+07	0.812872	0	0	98.7868	33.6284
Vdac3	nAPC.2	0.772251	0.531998	27950952	0.812156	0	0	88.9948	17.3323
Mrpl58	nAPC.2	0.458944	0.354408	2.79489e+07	0.812096	0	0	76.2565	9.27472
Btbd1	nAPC.2	0.548999	0.38398	2.7946e+07	0.812012	0	0	81.5713	12.6647
Cisd1	nAPC.2	0.460948	0.382726	2.7945e+07	0.811982	0	0	72.617	7.14214
Ddb1	nAPC.2	0.555951	0.402786	27937540	0.811766	0	0	80.6181	12.031
Ssbp4	nAPC.2	0.550705	0.394799	27937438	0.811763	0	0	80.2715	12.1014
Dnajc19	nAPC.2	0.536922	0.393041	27932701	0.811626	0	0	79.8671	11.5783
Cfdp1	nAPC.2	0.494555	0.36824	27932057	0.811607	0	0	77.6719	10.1197
Apex1	nAPC.2	0.44873	0.403717	2.79303e+07	0.811556	0	0	67.7354	4.04386
Eif3f	nAPC.2	1.75157	1.09406	2.79282e+07	0.811495	0	0	99.1334	37.7125
Lsm5	nAPC.2	0.67227	0.478516	27925775	0.811424	0	0	84.5176	14.4251
Ifitm1	nAPC.2	3.77309	1.69976	27924327	0.811382	0	0	98.7002	80.6458
Banf1	nAPC.2	0.677321	0.481579	2.7916e+07	0.81114	0	0	83.7666	13.7511
Psme2	nAPC.2	1.16756	0.766741	2.79153e+07	0.811121	0	0	96.9671	26.4762
Ssrp1	nAPC.2	0.624613	0.466719	2.79145e+07	0.811096	0	0	80.3582	12.0813
Prdx3	nAPC.2	0.427565	0.351324	27913470	0.811067	0	0	71.9815	6.82024
Emc6	nAPC.2	0.651011	0.442841	27912070	0.811026	0	0	85.182	14.6967
Abcf1	nAPC.2	0.55209	0.393669	2.7907e+07	0.81088	0	0	80.7048	12.0813
Anp32e	nAPC.2	0.712125	0.547337	27905534	0.810836	0	0	79.145	11.9304
Sec61g	nAPC.2	1.60015	1.02409	2.79055e+07	0.810836	0	0	98.7002	34.232
Polr2i	nAPC.2	0.500446	0.359716	27901445	0.810718	0	0	78.9717	11.0049
Prpf31	nAPC.2	0.482673	0.387622	27899299	0.810655	0	0	73.3102	7.83623
Uqcrc2	nAPC.2	0.735714	0.491304	27897916	0.810615	0	0	89.688	17.8252
Timm17a	nAPC.2	0.500486	0.387439	27894883	0.810527	0	0	75.5055	8.95282
Txndc17	nAPC.2	1.37454	0.888056	27893647	0.810491	0	0	97.7759	32.1396
Acot7	nAPC.2	0.446731	0.341478	2.78928e+07	0.810466	0	0	73.8013	7.88653
Mlec	nAPC.2	0.803671	0.560989	2.78915e+07	0.810429	0	0	87.6372	17.7548
Mrpl2	nAPC.2	0.416482	0.339925	2.78846e+07	0.810229	0	0	71.6638	6.72971
Smarca4	nAPC.2	0.557196	0.404551	2.78745e+07	0.809934	0	0	80.7626	12.4736
Sod1	nAPC.2	0.680415	0.460697	2.7874e+07	0.809921	0	0	85.2686	15.0488
Chchd1	nAPC.2	0.697349	0.478698	27869935	0.809802	0	0	86.5973	15.9139
Pin4	nAPC.2	0.570102	0.379617	27867059	0.809718	0	0	84.431	14.405
C1qb	nAPC.2	1.10957	0.979726	2.7862e+07	0.809572	0	0	70.0173	7.78594
Khdrbs1	nAPC.2	0.817073	0.53055	2.7862e+07	0.809571	0	0	92.0855	19.8069
Nmt1	nAPC.2	0.576479	0.391762	2.78612e+07	0.809547	0	0	83.911	14.3949
Dab2	nAPC.2	0.48582	0.419513	2.78579e+07	0.809453	0	0	67.8798	4.11427
U2af1	nAPC.2	0.889317	0.598819	2.78546e+07	0.809355	0	0	91.5656	20.1187
H2afy	nAPC.2	1.78018	1.11643	2.7852e+07	0.809281	0	0	98.9313	36.7367
Acp1	nAPC.2	0.644724	0.441868	2.78423e+07	0.808999	0	0	84.8354	14.8677
Tuba1b	nAPC.2	1.20748	0.841814	27839380	0.808914	0	0	88.4749	20.5714
Ctdnep1	nAPC.2	0.519825	0.364087	27836703	0.808836	0	0	79.4339	11.7896
Itgax	nAPC.2	0.605826	0.433443	2.78335e+07	0.808743	0	0	77.8163	10.1197
Hexb	nAPC.2	0.699257	0.48645	2.7832e+07	0.808701	0	0	85.673	16.6382
Pdk3	nAPC.2	0.460439	0.366365	2.7821e+07	0.80838	0	0	73.1947	7.95695
Capn2	nAPC.2	0.425109	0.334029	2.78188e+07	0.808317	0	0	72.6748	7.18238
Fam162a	nAPC.2	0.518091	0.380365	2.78167e+07	0.808254	0	0	76.8342	10.0694
Stard3nl	nAPC.2	0.423913	0.327912	2.78153e+07	0.808216	0	0	73.0214	7.65517
Hmgcr	nAPC.2	0.590617	0.432859	2.78103e+07	0.808069	0	0	79.405	12.1416
Mrpl27	nAPC.2	0.422618	0.338146	27807291	0.807982	0	0	72.5881	7.58475
Exosc5	nAPC.2	0.555137	0.384238	2.78061e+07	0.807948	0	0	80.5893	12.1416
Ywhaq	nAPC.2	0.764276	0.507041	2.78043e+07	0.807895	0	0	89.3414	17.9459
Aplp2	nAPC.2	0.591966	0.407993	2.78039e+07	0.807882	0	0	80.8781	12.7754
Txnl1	nAPC.2	0.75853	0.512615	27795960	0.807652	0	0	88.3882	17.7246
Psmd1	nAPC.2	0.581302	0.434523	2.77936e+07	0.807585	0	0	78.4806	11.7292
Guk1	nAPC.2	0.480678	0.351321	2.77919e+07	0.807535	0	0	76.632	10.0895
Mrpl24	nAPC.2	0.588913	0.391715	27791168	0.807513	0	0	84.8642	14.7671
Ghitm	nAPC.2	0.647474	0.429154	2.77894e+07	0.807462	0	0	86.5396	16.2459
Rheb	nAPC.2	0.899543	0.582415	2.77882e+07	0.807426	0	0	92.9521	21.1448
Cuta	nAPC.2	0.684839	0.448664	2.77784e+07	0.807144	0	0	88.0416	16.8192
Cenpb	nAPC.2	0.486116	0.357442	27777235	0.807108	0	0	77.0653	10.4617
Acox3	nAPC.2	0.641922	0.440376	2.77757e+07	0.807065	0	0	83.3911	14.7671
Ergic3	nAPC.2	0.501285	0.352444	2.77684e+07	0.806852	0	0	79.3183	11.9103
Mdp1	nAPC.2	0.38351	0.324436	2.77649e+07	0.806751	0	0	68.833	5.37169
Trappc1	nAPC.2	0.603147	0.409685	2.77617e+07	0.806656	0	0	83.7955	14.8275
Park7	nAPC.2	1.10576	0.726921	2.77594e+07	0.806591	0	0	95.6961	24.233
Snrpa	nAPC.2	0.42232	0.345903	2.77556e+07	0.806479	0	0	71.1438	7.04155
Bax	nAPC.2	1.27869	0.829237	27755241	0.806469	0	0	97.1404	26.5366
Usp14	nAPC.2	0.434723	0.36526	27752318	0.806384	0	0	70.1618	6.34745
Pigp	nAPC.2	0.350819	0.313276	2.7739e+07	0.805997	0	0	65.829	3.53083
Higd2a	nAPC.2	1.12345	0.727928	2.77379e+07	0.805965	0	0	95.9272	26.3153
Tmco1	nAPC.2	0.659995	0.438735	27736523	0.805925	0	0	86.3085	16.2257
Selenoh	nAPC.2	0.616091	0.479275	27730071	0.805738	0	0	76.1698	10.4416
Ahcyl2	nAPC.2	0.410612	0.335016	27729241	0.805714	0	0	69.4974	5.70365
Anapc5	nAPC.2	0.590657	0.429696	27727709	0.805669	0	0	80.2715	12.4837
Pxdc1	nAPC.2	0.413633	0.393131	2.77259e+07	0.805616	0	0	63.0849	1.42843
Cope	nAPC.2	0.907802	0.592533	2.77191e+07	0.805418	0	0	93.472	22.1507
Nans	nAPC.2	0.471061	0.374769	27717842	0.805383	0	0	72.6459	8.0676
Ncl	nAPC.2	1.47029	0.951357	27714303	0.80528	0	0	97.4292	29.3934
Immt	nAPC.2	0.5229	0.37836	27713185	0.805247	0	0	78.2496	11.3168
Emg1	nAPC.2	0.715767	0.48293	2.77131e+07	0.805246	0	0	86.3374	16.2961
Snx8	nAPC.2	0.373991	0.310716	27711073	0.805186	0	0	67.4466	4.42611
Rbpj	nAPC.2	0.986978	0.633129	27707688	0.805088	0	0	94.1652	23.1566
Snu13	nAPC.2	0.932771	0.61165	27707464	0.805081	0	0	92.0277	20.4205
Slc35b1	nAPC.2	0.463092	0.363534	2.77053e+07	0.805017	0	0	72.7903	8.25873
Eif2s2	nAPC.2	1.3282	0.860246	27703426	0.804964	0	0	97.6025	28.2567
Ndufa4	nAPC.2	1.70694	1.07074	2.77026e+07	0.804941	0	0	98.6135	35.8817
Uba52	nAPC.2	0.460686	0.338907	27702538	0.804938	0	0	76.4009	10.341
Pgls	nAPC.2	1.20103	0.784249	2.76997e+07	0.804855	0	0	97.3426	27.1401
Desi2	nAPC.2	0.401702	0.335686	2.76963e+07	0.804756	0	0	68.4575	5.49241
Acaa1a	nAPC.2	0.556461	0.36876	27695903	0.804745	0	0	82.1779	13.6505
Naa38	nAPC.2	0.448999	0.337898	27694460	0.804703	0	0	75.13	9.5262
Mrps17	nAPC.2	0.492568	0.353963	2.76918e+07	0.804626	0	0	77.9318	11.1357
Emc10	nAPC.2	0.490359	0.345785	2.76912e+07	0.804609	0	0	78.2785	11.3469
Mrps12	nAPC.2	0.516858	0.365043	2.7691e+07	0.804604	0	0	79.3761	11.9002
Fam43a	nAPC.2	0.422789	0.386262	27689989	0.804573	0	0	65.078	3.22905
Snrpa1	nAPC.2	0.519871	0.422027	2.76893e+07	0.804553	0	0	72.4726	8.13801
Phax	nAPC.2	0.422923	0.319482	27678924	0.804252	0	0	73.1947	8.46997
Ndufaf8	nAPC.2	0.506115	0.345321	27675858	0.804163	0	0	79.7516	12.1718
Stk19	nAPC.2	0.430008	0.333684	2.76701e+07	0.803995	0	0	72.3859	8.13801
Hspa9	nAPC.2	0.52608	0.396252	2.767e+07	0.803993	0	0	74.7834	9.3552
Eif3a	nAPC.2	1.54137	0.987629	27667325	0.803915	0	0	98.498	31.9686
Stoml2	nAPC.2	0.439462	0.343144	27662916	0.803787	0	0	72.9347	8.23861
Golgb1	nAPC.2	0.507884	0.359511	27662444	0.803773	0	0	77.0942	10.9144
1500011K16Rik	nAPC.2	0.36458	0.32366	2.76604e+07	0.803714	0	0	66.58	4.42611
Adgre1	nAPC.2	1.05724	0.716584	27647421	0.803336	0	0	89.6303	19.7364
Mtch2	nAPC.2	0.554139	0.379643	27640997	0.80315	0	0	80.7337	13.0671
Ddx21	nAPC.2	0.47657	0.35995	27640304	0.80313	0	0	73.8302	8.82205
Ddx39	nAPC.2	0.611651	0.462561	27638056	0.803064	0	0	76.7764	11.2162
Cox7a2l	nAPC.2	1.83462	1.07913	2.76359e+07	0.803001	0	0	99.1334	42.5209
Bad	nAPC.2	0.438717	0.326934	27630786	0.802853	0	0	74.4945	9.5262
Hdac1	nAPC.2	0.54463	0.380873	2.76303e+07	0.802839	0	0	80.156	12.9363
Rhoh	nAPC.2	0.59089	0.406968	2.76291e+07	0.802803	0	0	78.8562	12.0612
Ube2e1	nAPC.2	0.574291	0.380174	2.76282e+07	0.802779	0	0	82.9001	14.3044
Zcchc17	nAPC.2	0.544124	0.390677	27627853	0.802768	0	0	78.1918	11.8801
Cd2ap	nAPC.2	0.406453	0.327822	2.76278e+07	0.802766	0	0	69.6707	6.19656
Syncrip	nAPC.2	0.653557	0.455024	27626923	0.802741	0	0	82.0046	14.2642
Tomm40	nAPC.2	0.469019	0.374136	2.76248e+07	0.80268	0	0	71.7793	7.71552
Mrps24	nAPC.2	0.933306	0.593786	2.76243e+07	0.802665	0	0	94.1652	21.7986
Ddx39b	nAPC.2	0.789475	0.520931	27619390	0.802522	0	0	88.7637	18.2879
Nfu1	nAPC.2	0.713506	0.474235	2.76087e+07	0.802211	0	0	88.8793	18.811
Bcas2	nAPC.2	0.637518	0.418906	27605789	0.802127	0	0	85.3842	15.9843
Ptrhd1	nAPC.2	0.421806	0.322683	2.76032e+07	0.802052	0	0	72.5592	8.41968
Dnajb11	nAPC.2	0.682713	0.461413	27599515	0.801944	0	0	84.431	16.2559
Susd3	nAPC.2	0.526296	0.350222	2.75958e+07	0.801836	0	0	79.6938	12.1316
Adora3	nAPC.2	0.435378	0.376387	27594730	0.801805	0	0	66.3778	4.17463
Pdap1	nAPC.2	0.806747	0.53621	27594441	0.801797	0	0	88.0705	18.4589
Nrip1	nAPC.2	0.415296	0.353358	27594150	0.801789	0	0	67.4466	5.10009
Psmc2	nAPC.2	0.618426	0.42317	2.7593e+07	0.801756	0	0	83.0445	14.8577
Parl	nAPC.2	0.560976	0.39143	2.75909e+07	0.801695	0	0	80.0116	12.8458
Rnh1	nAPC.2	1.28895	0.814728	2.75881e+07	0.801614	0	0	97.2559	28.981
Mrps33	nAPC.2	0.833735	0.528479	27587258	0.801588	0	0	92.5477	20.7625
Mcts1	nAPC.2	0.554129	0.385715	2.75829e+07	0.801462	0	0	80.6759	13.3588
Hepacam2	nAPC.2	0.411351	0.392101	2.75826e+07	0.801454	0	0	62.2184	1.42843
Atp5a1	nAPC.2	1.57942	1.0003	27579689	0.801368	0	0	98.7291	33.9805
Asl	nAPC.2	0.41238	0.316888	27576276	0.801269	0	0	71.8082	7.92677
Arl6ip5	nAPC.2	0.540791	0.360958	27569066	0.80106	0	0	80.9936	13.3689
Thoc7	nAPC.2	0.585483	0.400094	2.75684e+07	0.801042	0	0	82.6979	14.3044
Cyb5b	nAPC.2	0.511332	0.368857	2.75683e+07	0.801036	0	0	77.0653	11.1659
Csf1r	nAPC.2	1.25585	0.820432	2.75641e+07	0.800915	0	0	95.0318	24.6856
Aco2	nAPC.2	0.587188	0.398452	2.75589e+07	0.800764	0	0	81.7735	14.0931
Leprot	nAPC.2	0.562432	0.36866	2.75525e+07	0.800577	0	0	81.5136	13.7813
Nagk	nAPC.2	0.395456	0.312569	27551195	0.80054	0	0	69.7863	6.66935
Erh	nAPC.2	0.424676	0.356284	2.75449e+07	0.800358	0	0	68.8908	6.27703
Mrto4	nAPC.2	0.4715	0.372006	27539433	0.800199	0	0	71.8082	8.12795
Tmem14c	nAPC.2	1.62928	1.0033	2.75372e+07	0.800134	0	0	98.4691	36.6462
Jak2	nAPC.2	0.943233	0.583595	2.75352e+07	0.800077	0	0	93.3564	21.698
Hmgn1	nAPC.2	0.488757	0.432491	27533658	0.800031	0	0	66.1756	4.6776
Rtf1	nAPC.2	0.674671	0.42744	2.75323e+07	0.79999	0	0	87.4061	17.5133
Spag9	nAPC.2	0.72689	0.447088	27529266	0.799903	0	0	88.6193	18.5193
Ube2v2	nAPC.2	0.418531	0.326333	27528014	0.799867	0	0	71.6349	7.88653
Ctsh	nAPC.2	1.42383	0.897845	2.75274e+07	0.79985	0	0	98.9024	32.4112
Pdcd5	nAPC.2	0.834711	0.533073	27525389	0.799791	0	0	91.71	20.8329
Spcs1	nAPC.2	0.795983	0.501444	27522568	0.799709	0	0	91.97	20.7726
Acsl5	nAPC.2	0.543269	0.38278	27515396	0.7995	0	0	78.5095	12.534
Anxa5	nAPC.2	1.35795	0.861507	27514959	0.799488	0	0	98.3247	30.4094
Ube2n	nAPC.2	0.789466	0.500687	2.75117e+07	0.799394	0	0	90.5546	20.1791
Ccdc107	nAPC.2	0.37553	0.327808	2.7507e+07	0.799256	0	0	65.8579	4.66754
Tmem57	nAPC.2	0.358504	0.305873	2.75018e+07	0.799105	0	0	66.2912	4.77819
Eif6	nAPC.2	0.779863	0.508861	2.75001e+07	0.799057	0	0	88.7348	19.1027
Myo1g	nAPC.2	0.834419	0.534188	2.74992e+07	0.799029	0	0	90.9879	20.9234
Atp1a1	nAPC.2	0.642711	0.407501	27494637	0.798897	0	0	84.2288	15.5316
Commd8	nAPC.2	0.638045	0.406594	27491938	0.798819	0	0	85.8463	16.8494
Psmg4	nAPC.2	0.421364	0.325962	2.74912e+07	0.798798	0	0	71.8949	8.32914
Smc6	nAPC.2	0.64887	0.440022	2.74854e+07	0.798629	0	0	81.6002	14.1434
Mrpl34	nAPC.2	0.664441	0.418863	2.74841e+07	0.79859	0	0	88.186	17.5737
Psmd12	nAPC.2	0.590591	0.397316	2.74785e+07	0.798427	0	0	81.8024	14.2742
Cdk4	nAPC.2	0.453313	0.366911	2.74767e+07	0.798377	0	0	70.1906	7.20249
Exosc8	nAPC.2	0.49311	0.391669	2.74745e+07	0.798312	0	0	71.8949	8.59069
Fundc2	nAPC.2	0.447528	0.351394	2.74735e+07	0.798284	0	0	71.6927	8.39956
Ndufv3	nAPC.2	0.968254	0.617582	27466723	0.798086	0	0	95.3206	24.7762
Rmnd5b	nAPC.2	0.581581	0.382074	2.74628e+07	0.797971	0	0	81.2247	14.1837
Vcp	nAPC.2	1.17636	0.749957	2.74584e+07	0.797843	0	0	96.3316	27.8141
Cwc15	nAPC.2	0.91973	0.578442	2.74581e+07	0.797835	0	0	95.1762	23.7401
Psmd14	nAPC.2	0.546684	0.391265	2.74557e+07	0.797765	0	0	78.2207	12.5138
Apip	nAPC.2	0.363199	0.301213	2.74546e+07	0.797735	0	0	67.7065	5.93502
Ltc4s	nAPC.2	0.469572	0.427609	2.74529e+07	0.797684	0	0	63.3449	2.7965
Ap1b1	nAPC.2	0.383466	0.308972	27451057	0.797631	0	0	68.6597	6.49834
Polr2h	nAPC.2	0.360679	0.307788	27449746	0.797593	0	0	66.32	4.92908
Jpt1	nAPC.2	1.29029	0.827713	27445332	0.797464	0	0	96.476	28.0052
Casp8	nAPC.2	0.475126	0.33756	27444151	0.79743	0	0	76.1121	11.1558
Idh2	nAPC.2	0.438194	0.366498	27440526	0.797325	0	0	68.6597	6.37763
Bccip	nAPC.2	0.387286	0.30907	2.74381e+07	0.797253	0	0	68.6597	6.52852
Psmb1	nAPC.2	1.5332	0.952796	27436993	0.797222	0	0	99.0757	35.1574
B4galt6	nAPC.2	0.437914	0.354925	2.74342e+07	0.797141	0	0	69.1797	6.93089
Oat	nAPC.2	0.476114	0.341756	2.74295e+07	0.797004	0	0	74.0035	10.0091
Rnf187	nAPC.2	0.551139	0.35048	2.74122e+07	0.796502	0	0	81.7735	14.2742
Sarnp	nAPC.2	0.566199	0.386897	2.74107e+07	0.796459	0	0	81.1092	14.1937
Zfp593	nAPC.2	0.360596	0.318983	27410021	0.796438	0	0	64.6158	3.99356
Apobec3	nAPC.2	0.636406	0.436653	2.74086e+07	0.796397	0	0	79.4627	13.4996
Irf8	nAPC.2	0.592462	0.415065	2.73994e+07	0.796129	0	0	74.9278	10.1197
C1d	nAPC.2	0.57007	0.370868	27396934	0.796058	0	0	82.7556	15.2399
Polr2m	nAPC.2	0.428207	0.320756	2.73961e+07	0.796034	0	0	73.0214	9.29484
Bsg	nAPC.2	0.955291	0.597642	2.73954e+07	0.796013	0	0	94.3096	23.3779
Ntan1	nAPC.2	0.494251	0.332337	27395151	0.796006	0	0	77.7296	12.3328
Trmt112	nAPC.2	0.639616	0.402252	27391015	0.795886	0	0	85.9619	16.8595
Ap1s1	nAPC.2	0.409066	0.326471	27387135	0.795773	0	0	69.9596	7.58475
Aph1a	nAPC.2	0.540547	0.348028	27384722	0.795703	0	0	81.918	14.5861
Igbp1	nAPC.2	0.435931	0.320316	2.73845e+07	0.795698	0	0	73.859	9.86822
Cfp	nAPC.2	1.79163	1.05808	2.73837e+07	0.795673	0	0	96.2161	41.1629
Mrpl32	nAPC.2	0.494604	0.33366	2.73764e+07	0.795462	0	0	78.6828	12.6647
Srsf7	nAPC.2	0.780682	0.525875	27376065	0.795452	0	0	84.6043	17.0607
Eif2a	nAPC.2	0.393185	0.299769	27371684	0.795325	0	0	70.7106	8.03742
Trpv2	nAPC.2	0.787321	0.473547	27358813	0.794951	0	0	90.208	19.1932
Grn	nAPC.2	1.53318	0.945083	27356818	0.794893	0	0	96.9671	35.6302
Tap2	nAPC.2	0.611122	0.386653	27354735	0.794832	0	0	83.1311	15.6523
Mrps18a	nAPC.2	0.439448	0.319174	2.73525e+07	0.794768	0	0	73.7146	9.68715
2610507B11Rik	nAPC.2	0.414853	0.305266	2.73515e+07	0.794739	0	0	71.9526	8.87235
Ndufb10	nAPC.2	1.24099	0.782357	27349729	0.794687	0	0	97.8625	29.0816
Nedd4	nAPC.2	0.665401	0.533799	2.7349e+07	0.794666	0	0	71.8371	10.2304
Slc38a9	nAPC.2	0.397169	0.320623	2.73478e+07	0.79463	0	0	67.8798	6.17644
Adcy7	nAPC.2	0.545385	0.361881	2.73457e+07	0.79457	0	0	79.2894	13.4695
Arl1	nAPC.2	0.580295	0.382178	27339139	0.794379	0	0	81.3692	14.6263
Gbp7	nAPC.2	0.46606	0.335071	2.7338e+07	0.794345	0	0	71.866	8.63092
Eif4e2	nAPC.2	0.65833	0.416867	27334303	0.794238	0	0	86.0774	17.3826
Ehmt2	nAPC.2	0.403622	0.316392	27333558	0.794217	0	0	70.0173	7.93683
Dync1h1	nAPC.2	0.704822	0.433483	27333220	0.794207	0	0	88.7926	19.2637
Mlf2	nAPC.2	0.53092	0.336197	2.73324e+07	0.794183	0	0	80.7337	14.063
Huwe1	nAPC.2	0.486194	0.337409	2.73309e+07	0.79414	0	0	75.9965	11.3469
Pam16	nAPC.2	0.365978	0.291733	2.73278e+07	0.794048	0	0	67.9376	6.30721
Hnrnpab	nAPC.2	1.0163	0.655008	27320765	0.793845	0	0	91.8255	22.1406
Ldha	nAPC.2	1.93503	1.05909	2.73168e+07	0.79373	0	0	98.3536	47.5003
Thap12	nAPC.2	0.366342	0.316843	27309628	0.793521	0	0	64.2114	4.10421
Mrpl36	nAPC.2	0.496413	0.324848	2.73085e+07	0.793489	0	0	78.8562	12.715
Hsd17b10	nAPC.2	0.530456	0.357185	27307175	0.79345	0	0	80.4737	14.2943
Sdhd	nAPC.2	0.670209	0.419657	27306696	0.793436	0	0	86.684	17.7447
Morf4l2	nAPC.2	0.524905	0.361346	2.73062e+07	0.793421	0	0	76.892	12.0712
Bcap29	nAPC.2	0.370622	0.311597	27301703	0.793291	0	0	66.089	5.39181
Nceh1	nAPC.2	0.517831	0.356168	27290390	0.792962	0	0	76.141	11.9304
Mrpl41	nAPC.2	0.479444	0.337878	2.729e+07	0.792951	0	0	75.1878	10.9748
Msmo1	nAPC.2	0.601747	0.413564	27289673	0.792942	0	0	79.2028	13.7612
Utp3	nAPC.2	0.604061	0.384915	27289528	0.792937	0	0	83.42	15.9642
Cox4i1	nAPC.2	2.65486	0.890865	2.72867e+07	0.792856	0	0	99.9133	77.0446
Aamp	nAPC.2	0.592066	0.357729	27286421	0.792847	0	0	84.6043	16.447
Atp5c1	nAPC.2	1.6697	0.998795	2.72862e+07	0.79284	0	0	99.1046	39.2516
Acadm	nAPC.2	0.435771	0.314146	2.72825e+07	0.792734	0	0	72.6459	9.51615
Ssb	nAPC.2	0.982813	0.61797	27276455	0.792558	0	0	94.1075	23.7501
Prpf19	nAPC.2	0.404629	0.319047	27273639	0.792476	0	0	69.1508	7.4238
Taok3	nAPC.2	0.855209	0.515524	2.72648e+07	0.792218	0	0	93.1254	22.5329
Pdia4	nAPC.2	0.438162	0.37335	27262677	0.792157	0	0	66.1756	5.78413
Spint2	nAPC.2	0.44392	0.358543	2.72624e+07	0.792149	0	0	67.9665	6.92083
Tmem123	nAPC.2	0.650557	0.405302	2.72608e+07	0.792102	0	0	83.7666	16.4873
Psmb9	nAPC.2	0.983575	0.602402	2.72606e+07	0.792096	0	0	94.5985	24.6655
Slc3a2	nAPC.2	1.18099	0.730205	27260456	0.792093	0	0	96.1005	27.1804
Gipc1	nAPC.2	0.36278	0.300974	2.72562e+07	0.79197	0	0	66.7822	6.1362
Cdk5rap3	nAPC.2	0.381726	0.300524	27252945	0.791874	0	0	68.4864	7.18238
Zbtb8os	nAPC.2	0.487139	0.319971	27252872	0.791872	0	0	77.643	12.5038
Mrpl17	nAPC.2	0.516864	0.34465	2.72528e+07	0.791869	0	0	77.6719	12.4233
Naa10	nAPC.2	0.428876	0.323161	27252717	0.791868	0	0	71.2016	8.68122
Alyref	nAPC.2	0.674877	0.458914	2.72506e+07	0.791806	0	0	81.6869	15.1091
Rpl7l1	nAPC.2	0.57505	0.38522	2.72499e+07	0.791786	0	0	79.9827	14.244
Ppp1r11	nAPC.2	0.685933	0.438006	27249050	0.791761	0	0	85.2975	18.0364
Fam120a	nAPC.2	0.463275	0.313751	27246062	0.791674	0	0	76.5742	11.8801
Klrb1b	nAPC.2	0.436881	0.410932	27242868	0.791582	0	0	60.6586	1.65979
Raph1	nAPC.2	0.394506	0.347632	2.72427e+07	0.791576	0	0	64.1248	4.3557
Slc25a1	nAPC.2	0.360562	0.306637	2.72375e+07	0.791424	0	0	65.078	4.92908
Prkcsh	nAPC.2	0.41222	0.301474	27237064	0.791413	0	0	72.2992	9.40549
Ufsp2	nAPC.2	0.44991	0.316957	2.7237e+07	0.791411	0	0	73.4835	10.2807
Nono	nAPC.2	0.682281	0.424185	27234531	0.791339	0	0	87.2328	18.3281
Ndufb6	nAPC.2	0.87078	0.547003	2.72345e+07	0.791338	0	0	91.1323	22.1205
Cdc42se2	nAPC.2	0.615147	0.373407	2.72323e+07	0.791276	0	0	84.662	16.7891
Psmb4	nAPC.2	1.36415	0.852776	2.72303e+07	0.791216	0	0	97.747	31.9485
Glo1	nAPC.2	0.374294	0.30208	2.72233e+07	0.791012	0	0	68.0243	6.76994
Mrps25	nAPC.2	0.404337	0.31771	2.72209e+07	0.790943	0	0	68.9775	7.46404
Larp1	nAPC.2	0.463087	0.337179	27215421	0.790784	0	0	73.0214	10.0694
Lrrc59	nAPC.2	0.516138	0.392576	27212513	0.7907	0	0	71.8371	9.49603
Polr2g	nAPC.2	0.617523	0.370668	2.72055e+07	0.790494	0	0	86.193	17.634
Psmc1	nAPC.2	0.474544	0.332029	2.72049e+07	0.790478	0	0	75.2455	11.3168
Sfxn1	nAPC.2	0.465282	0.390941	2.72035e+07	0.790439	0	0	67.0711	6.56876
Gtf3a	nAPC.2	0.398969	0.300808	27198628	0.790296	0	0	70.1329	8.04748
Tmem173	nAPC.2	0.357378	0.302217	2.71971e+07	0.790251	0	0	64.9913	5.02968
Tmed9	nAPC.2	0.994459	0.620903	2.71941e+07	0.790163	0	0	94.2519	24.5649
St13	nAPC.2	0.664814	0.400174	2.71934e+07	0.790144	0	0	85.7597	17.2216
Borcs8	nAPC.2	0.474107	0.324565	27190000	0.790045	0	0	76.3143	12.202
Tnfsf12	nAPC.2	0.343847	0.317056	27188979	0.790016	0	0	61.0052	2.17282
Wbp11	nAPC.2	0.57253	0.372588	2.71849e+07	0.789898	0	0	80.3293	14.6263
Grpel1	nAPC.2	0.564094	0.35786	2.71763e+07	0.789647	0	0	81.6869	14.8878
Mfsd10	nAPC.2	0.417563	0.312115	27174370	0.789591	0	0	70.7972	8.86229
Ap3b1	nAPC.2	0.532185	0.348536	2.71736e+07	0.78957	0	0	79.405	14.2139
Mvd	nAPC.2	0.406204	0.322479	2.71706e+07	0.789483	0	0	68.082	7.18238
Mbd3	nAPC.2	0.451932	0.328755	27168972	0.789434	0	0	72.9347	10.1801
Cldnd1	nAPC.2	0.515969	0.435871	27168467	0.78942	0	0	66.3489	6.59893
Ywhae	nAPC.2	1.34017	0.831512	27167267	0.789385	0	0	97.8625	31.4455
Lipe	nAPC.2	0.40774	0.292464	2.71647e+07	0.78931	0	0	69.6129	7.70546
Ctnnbip1	nAPC.2	0.480565	0.3234	2.71631e+07	0.789265	0	0	74.6967	10.8037
Frrs1	nAPC.2	0.674818	0.420071	27147079	0.788798	0	0	84.4021	17.463
Ube2k	nAPC.2	0.691209	0.414616	27144718	0.78873	0	0	88.5904	19.3844
Idh3b	nAPC.2	0.37366	0.28358	2.71415e+07	0.788637	0	0	68.8042	7.62499
Pmm1	nAPC.2	0.312876	0.283677	27140291	0.788601	0	0	61.9295	3.30953
Basp1	nAPC.2	1.24007	0.759283	2.7135e+07	0.788447	0	0	93.9919	23.4584
Pnn	nAPC.2	0.600119	0.387749	2.71331e+07	0.788393	0	0	81.5136	15.3908
Blvrb	nAPC.2	0.924698	0.588984	2.71307e+07	0.788323	0	0	86.3951	19.8069
Acly	nAPC.2	0.560616	0.356064	27129700	0.788293	0	0	81.5713	15.5216
Mrpl57	nAPC.2	0.822192	0.502896	27127621	0.788233	0	0	91.5078	21.4264
Sar1b	nAPC.2	0.51895	0.334103	2.71265e+07	0.788201	0	0	79.6649	14.1535
Emc7	nAPC.2	0.556101	0.347314	2.71167e+07	0.787916	0	0	81.6291	15.3103
Ldlr	nAPC.2	0.706882	0.460861	2.71136e+07	0.787825	0	0	83.5644	17.3323
Psmd8	nAPC.2	1.23742	0.758349	2.71091e+07	0.787694	0	0	97.487	30.0372
Polr1d	nAPC.2	1.24794	0.77088	27107402	0.787645	0	0	97.8625	29.8662
Cops5	nAPC.2	0.456548	0.316239	27104152	0.787551	0	0	74.5812	11.3771
Vps29	nAPC.2	0.832193	0.505	2.71017e+07	0.787479	0	0	91.8255	22.5229
Lrrc58	nAPC.2	0.449165	0.30154	2.70996e+07	0.787418	0	0	74.9567	11.5884
Thrap3	nAPC.2	0.65967	0.401612	2.70968e+07	0.787338	0	0	86.0774	18.137
Rnf7	nAPC.2	0.636887	0.39018	27096670	0.787334	0	0	85.3264	17.6139
Slc48a1	nAPC.2	0.515876	0.342692	27096016	0.787315	0	0	76.5165	12.6848
Cdv3	nAPC.2	0.740262	0.461602	2.70958e+07	0.787309	0	0	87.2906	19.3944
Rad23b	nAPC.2	0.469337	0.314058	2.7094e+07	0.787255	0	0	75.8521	12.0813
Siva1	nAPC.2	0.700982	0.432389	27092404	0.78721	0	0	86.3085	18.1471
Ctsl	nAPC.2	0.875648	0.576974	2.70831e+07	0.786939	0	0	83.7377	18.5092
Ahrr	nAPC.2	0.309348	0.294429	27081663	0.786898	0	0	59.2143	1.45861
Srpk1	nAPC.2	0.441843	0.321105	2.70781e+07	0.786794	0	0	72.2704	9.98893
Dap	nAPC.2	0.64659	0.390016	2.70758e+07	0.786727	0	0	86.5973	18.9216
Lta4h	nAPC.2	0.808563	0.512029	27075659	0.786723	0	0	88.1282	19.5856
Canx	nAPC.2	1.02597	0.624372	27075081	0.786706	0	0	95.5228	25.6212
Ube2m	nAPC.2	0.865892	0.533882	2.70737e+07	0.786667	0	0	91.8544	22.6738
Trappc5	nAPC.2	0.725287	0.455958	2.70719e+07	0.786613	0	0	85.2397	18.479
Ap2m1	nAPC.2	0.83897	0.505288	2.7069e+07	0.786531	0	0	92.5765	23.3377
Ormdl2	nAPC.2	0.396166	0.296493	27068630	0.786519	0	0	69.5263	8.42974
Lman1	nAPC.2	0.380029	0.309857	27050887	0.786003	0	0	66.4645	6.54864
[truncated: 5,386 more rows]

## Sheet: Data 1.6 DEGscRNAseq_NK
Supplementary Table 1.6: Single cell RNAseq: Differentially expressed genes
[truncated: 1,362 more rows]

[truncated: 5 more sheets: Data 1.7 DEGscRNAseq_Nt1, Data 1.8 DEGscRNAseq_Nt2, Data 1.9 DEGscRNAseq_Nt3, Data 1.10 DEGscRNAseq_Nt4, Data 1.11 DEGscRNAseq_Nt5]
