# Supplementary material for: FcγR engagement reprograms neutrophils into antigen cross-presenting cells that elicit acquired anti-tumor immunity
Source: Nat Commun. 2021 Aug 9;12:4791. doi: 10.1038/s41467-021-24591-x (PMC8352912; doi:10.1038/s41467-021-24591-x)
Supplement: Supplementary file 6 — Supplementary Data 2 [file 41467_2021_24591_MOESM6_ESM.xlsx]

## Sheet: nAPC1vnAPC2_markers_bulk_hashta
Supplementary Data 2: Pseudo-bulk RNAseq: Differentially expressed genes (DEGs) for nAPC1 vs. nAPC2
group	feature	baseMean	log2FoldChange	lfcSE	stat	pvalue	padj
nAPC.1	Sorl1	93.1871	2.12238	0.0885945	23.9561	7.98e-127	3.49e-123
nAPC.1	Il1b	585.788	4.40087	0.201288	21.8635	5.78e-106	8.43e-103
nAPC.1	Upp1	27.8286	2.80549	0.135597	20.6899	4.28e-95	3.74e-92
nAPC.1	Arhgef3	35.3106	3.12403	0.16508	18.9243	7.19e-80	2.86e-77
nAPC.1	Slfn1	68.7577	3.96597	0.21907	18.1036	2.98e-73	1e-70
nAPC.1	Egln3	14.7719	3.80937	0.226555	16.8143	1.92e-63	4.93e-61
nAPC.1	Adrb2	34.736	3.97853	0.24647	16.142	1.29e-58	2.98e-56
nAPC.1	Cxcl10	24.6924	4.09226	0.257906	15.8673	1.07e-56	2.03e-54
nAPC.1	Slc39a4	8.18817	3.97113	0.250815	15.8329	1.85e-56	3.34e-54
nAPC.1	Ccrl2	77.6471	3.91507	0.25613	15.2855	9.56e-53	1.49e-50
nAPC.1	Ptgs2	57.1982	4.04302	0.265569	15.224	2.45e-52	3.7e-50
nAPC.1	Il1rn	59.1109	4.03613	0.268053	15.0572	3.1e-51	4.23e-49
nAPC.1	Cd300lb	19.1381	2.13834	0.1443	14.8187	1.11e-49	1.35e-47
nAPC.1	Gm14005	10.9313	2.72603	0.186171	14.6426	1.5e-48	1.64e-46
nAPC.1	Cd300lf	84.1377	2.3306	0.159231	14.6366	1.64e-48	1.75e-46
nAPC.1	Slfn4	17.2447	3.46002	0.237483	14.5696	4.39e-48	4.57e-46
nAPC.1	AI467606	15.462	2.29569	0.159753	14.3702	7.96e-47	7.91e-45
nAPC.1	Siglece	19.3518	3.56182	0.249737	14.2623	3.76e-46	3.57e-44
nAPC.1	Il1f9	48.3413	4.58679	0.322124	14.2392	5.23e-46	4.87e-44
nAPC.1	Arg2	22.4333	4.44092	0.314575	14.1172	2.98e-45	2.6e-43
nAPC.1	Cyp4f18	39.0518	2.00335	0.14233	14.0754	5.38e-45	4.61e-43
nAPC.1	C5ar2	4.84825	3.19416	0.22882	13.9593	2.76e-44	2.28e-42
nAPC.1	Hcst	27.4543	2.08918	0.150872	13.8473	1.32e-43	1.07e-41
nAPC.1	B430306N03Rik	21.7752	2.46918	0.178452	13.8367	1.53e-43	1.22e-41
nAPC.1	Sirpb1b	13.146	3.99222	0.288741	13.8263	1.77e-43	1.38e-41
nAPC.1	Bst1	65.4639	3.91024	0.283432	13.7961	2.69e-43	2.07e-41
nAPC.1	Txnip	145.298	2.062	0.149818	13.7634	4.23e-43	3.14e-41
nAPC.1	H2-Q10	28.2422	3.49085	0.256125	13.6295	2.68e-42	1.86e-40
nAPC.1	Gm34084	35.6725	1.74966	0.12843	13.6235	2.9e-42	1.98e-40
nAPC.1	Sfxn5	5.93638	3.21874	0.237178	13.571	5.95e-42	3.94e-40
nAPC.1	Pfkfb4	16.3318	2.41577	0.17824	13.5535	7.56e-42	4.86e-40
nAPC.1	Nt5e	7.96741	3.08978	0.231854	13.3264	1.63e-40	9.61e-39
nAPC.1	Ccpg1	20.724	2.264	0.172794	13.1023	3.19e-39	1.66e-37
nAPC.1	Cd44	155.741	2.04198	0.156523	13.0459	6.71e-39	3.41e-37
nAPC.1	Csf1	115.135	5.05175	0.394663	12.8001	1.64e-37	7.78e-36
nAPC.1	Grina	98.3367	2.29137	0.182826	12.5331	4.92e-36	2.2e-34
nAPC.1	Ggt5	11.0177	2.81996	0.22519	12.5226	5.61e-36	2.48e-34
nAPC.1	Rab37	3.34471	2.9182	0.233317	12.5074	6.8e-36	2.94e-34
nAPC.1	Nfkbid	16.8533	1.87839	0.151928	12.3637	4.11e-35	1.66e-33
nAPC.1	Ankrd37	7.49148	2.46038	0.199192	12.3518	4.76e-35	1.91e-33
nAPC.1	C5ar1	53.112	3.43963	0.279745	12.2956	9.56e-35	3.7e-33
nAPC.1	Hk3	9.84917	2.04667	0.16659	12.2856	1.08e-34	4.08e-33
nAPC.1	Ccl3	212.598	4.3094	0.357354	12.0592	1.73e-33	6.17e-32
nAPC.1	Fas	35.115	3.38289	0.280678	12.0526	1.88e-33	6.63e-32
nAPC.1	Nfe2	10.9079	2.82877	0.238058	11.8827	1.46e-32	4.75e-31
nAPC.1	Rhob	19.6853	2.19019	0.184395	11.8777	1.55e-32	5.01e-31
nAPC.1	Gabbr1	6.20874	3.24054	0.272934	11.873	1.64e-32	5.26e-31
nAPC.1	2810474O19Rik	164.176	1.88693	0.159483	11.8315	2.68e-32	8.44e-31
nAPC.1	Clec5a	46.2576	2.19391	0.185568	11.8227	2.98e-32	9.31e-31
nAPC.1	Thbs1	140.362	3.43954	0.292114	11.7746	5.27e-32	1.61e-30
nAPC.1	Ampd3	7.60468	2.48956	0.211483	11.7719	5.45e-32	1.66e-30
nAPC.1	Gm39321	5.85564	4.03798	0.348456	11.5882	4.73e-31	1.41e-29
nAPC.1	Sema4d	36.7528	1.93163	0.167334	11.5436	7.96e-31	2.29e-29
nAPC.1	E230032D23Rik	17.1548	3.62509	0.314068	11.5424	8.07e-31	2.31e-29
nAPC.1	Slc40a1	39.5733	4.33932	0.380351	11.4087	3.78e-30	1.05e-28
nAPC.1	Gm49368	6.76764	2.06274	0.181535	11.3628	6.41e-30	1.75e-28
nAPC.1	Timp2	26.7982	3.1392	0.27671	11.3447	7.88e-30	2.13e-28
nAPC.1	Trpm2	8.62079	3.12021	0.276028	11.3039	1.25e-29	3.33e-28
nAPC.1	Tmem71	5.91103	2.40687	0.213793	11.2579	2.12e-29	5.54e-28
nAPC.1	Trim30b	11.9653	2.27343	0.204555	11.114	1.07e-28	2.7e-27
nAPC.1	Fcgr4	29.0968	3.09055	0.281174	10.9916	4.19e-28	1.03e-26
nAPC.1	Lst1	288.555	2.8045	0.255282	10.9859	4.47e-28	1.08e-26
nAPC.1	Rasa3	28.0311	2.09993	0.191147	10.9859	4.47e-28	1.08e-26
nAPC.1	Xylt1	11.2888	3.4166	0.311207	10.9785	4.85e-28	1.16e-26
nAPC.1	Acta2	16.1737	5.32329	0.486224	10.9482	6.78e-28	1.61e-26
nAPC.1	Gadd45a	10.5837	3.0284	0.278312	10.8813	1.41e-27	3.33e-26
nAPC.1	Kdm7a	57.6639	1.5496	0.14263	10.8645	1.7e-27	3.98e-26
nAPC.1	Csf3r	174.838	4.19503	0.388641	10.7941	3.67e-27	8.36e-26
nAPC.1	Arid3a	15.1662	1.52357	0.141193	10.7907	3.81e-27	8.63e-26
nAPC.1	Lilra6	30.8667	4.23557	0.392627	10.7878	3.93e-27	8.82e-26
nAPC.1	Dmxl2	26.2765	2.37084	0.220344	10.7597	5.33e-27	1.19e-25
nAPC.1	Chil1	7.03018	3.23047	0.301569	10.7122	8.92e-27	1.98e-25
nAPC.1	Pi16	10.9241	3.61246	0.339311	10.6465	1.81e-26	3.9e-25
nAPC.1	Dusp1	218.567	2.1636	0.203727	10.6201	2.4e-26	5.05e-25
nAPC.1	Gda	54.6124	2.62031	0.247189	10.6004	2.97e-26	6.15e-25
nAPC.1	Mmp9	180.356	4.43001	0.41991	10.5499	5.08e-26	1.03e-24
nAPC.1	Igf1r	24.0249	3.48207	0.330676	10.5301	6.27e-26	1.27e-24
nAPC.1	Reep3	56.473	1.29446	0.123075	10.5177	7.16e-26	1.44e-24
nAPC.1	N4bp1	66.4641	1.72101	0.163779	10.5081	7.93e-26	1.59e-24
nAPC.1	Car4	12.7893	4.79024	0.459025	10.4357	1.7e-25	3.36e-24
nAPC.1	2310001H17Rik	35.5988	2.85867	0.274534	10.4128	2.17e-25	4.23e-24
nAPC.1	Tnf	32.504	1.36304	0.131621	10.3557	3.94e-25	7.46e-24
nAPC.1	St3gal6	13.0476	4.06059	0.39301	10.332	5.05e-25	9.48e-24
nAPC.1	Cebpb	295.908	2.78545	0.271239	10.2694	9.68e-25	1.79e-23
nAPC.1	Ddit3	12.9244	1.98008	0.194257	10.1931	2.13e-24	3.84e-23
nAPC.1	Slc11a1	14.9363	3.0625	0.300455	10.1928	2.13e-24	3.84e-23
nAPC.1	Oasl2	12.8363	3.1186	0.306917	10.1611	2.96e-24	5.24e-23
nAPC.1	G0s2	49.9308	3.22262	0.318464	10.1192	4.54e-24	7.91e-23
nAPC.1	AB124611	23.7319	1.5792	0.156397	10.0974	5.67e-24	9.81e-23
nAPC.1	6430548M08Rik	13.9512	1.81318	0.181301	10.0009	1.51e-23	2.51e-22
nAPC.1	Gm19951	11.6948	4.06955	0.406923	10.0008	1.51e-23	2.51e-22
nAPC.1	E030030I06Rik	7.07554	3.17742	0.318004	9.99179	1.66e-23	2.74e-22
nAPC.1	Optn	7.14918	2.8548	0.286098	9.9784	1.89e-23	3.13e-22
nAPC.1	Rabac1	124.084	0.788286	0.079245	9.94745	2.59e-23	4.25e-22
nAPC.1	Pygl	77.1047	1.53171	0.154575	9.90918	3.8e-23	6.15e-22
nAPC.1	Gm5150	8.6861	3.51269	0.355033	9.894	4.42e-23	7.13e-22
nAPC.1	AC110211.1	12.3796	4.6708	0.472132	9.893	4.46e-23	7.18e-22
nAPC.1	Gpcpd1	24.6204	1.71798	0.174446	9.8482	6.98e-23	1.1e-21
nAPC.1	F630028O10Rik	84.1088	2.9263	0.297254	9.84444	7.24e-23	1.14e-21
nAPC.1	Snx18	31.8871	1.65138	0.169788	9.72615	2.33e-22	3.52e-21
nAPC.1	Stfa2l1	27.1032	3.68209	0.379111	9.71241	2.67e-22	4e-21
nAPC.1	Tyrobp	1145.47	0.937867	0.0967572	9.693	3.23e-22	4.79e-21
nAPC.1	Abtb1	14.2337	1.68902	0.174438	9.68264	3.57e-22	5.28e-21
nAPC.1	Rnf128	3.72423	2.80263	0.292045	9.59657	8.26e-22	1.2e-20
nAPC.1	AC139671.1	8.68299	3.42431	0.359048	9.53719	1.47e-21	2.08e-20
nAPC.1	Raf1	24.21	2.01153	0.211683	9.50253	2.05e-21	2.87e-20
nAPC.1	Gdap10	16.4874	2.4579	0.259298	9.47907	2.57e-21	3.57e-20
nAPC.1	Nfkbia	274.037	1.26846	0.134295	9.44529	3.54e-21	4.89e-20
nAPC.1	Pstpip1	28.453	1.53961	0.163783	9.40032	5.44e-21	7.44e-20
nAPC.1	Arsg	2.90686	3.53018	0.376045	9.38767	6.13e-21	8.3e-20
nAPC.1	Rnd1	4.26811	2.69027	0.287496	9.35761	8.16e-21	1.08e-19
nAPC.1	Klf2	101.597	3.04374	0.326813	9.31339	1.24e-20	1.61e-19
nAPC.1	Myo1d	2.40329	2.67219	0.288034	9.27734	1.74e-20	2.25e-19
nAPC.1	Klhl2	18.9922	1.29735	0.139996	9.26703	1.91e-20	2.47e-19
nAPC.1	Pag1	20.7938	1.22448	0.132148	9.26598	1.93e-20	2.49e-19
nAPC.1	Bmpr1a	3.20818	4.15332	0.449957	9.23048	2.69e-20	3.43e-19
nAPC.1	Cxcr2	80.6622	4.16158	0.45311	9.18448	4.14e-20	5.2e-19
nAPC.1	Mirt1	25.9148	4.19139	0.457887	9.15377	5.5e-20	6.83e-19
nAPC.1	Il17ra	40.898	1.3196	0.144365	9.14075	6.2e-20	7.68e-19
nAPC.1	Smim4	14.1542	1.22799	0.136303	9.0093	2.07e-19	2.49e-18
nAPC.1	Ckap4	33.0879	1.1794	0.131537	8.96632	3.07e-19	3.65e-18
nAPC.1	Fgr	73.9457	1.26911	0.141836	8.94773	3.63e-19	4.28e-18
nAPC.1	Cxcl2	536.583	3.78266	0.423778	8.92604	4.42e-19	5.15e-18
nAPC.1	Tpd52	106.651	1.62203	0.181864	8.91887	4.71e-19	5.48e-18
nAPC.1	Hcar2	48.5954	2.55017	0.286143	8.91223	5e-19	5.79e-18
nAPC.1	Cebpd	54.4994	1.29382	0.145175	8.91217	5e-19	5.79e-18
nAPC.1	Zdhhc18	12.3132	1.61221	0.180925	8.91094	5.06e-19	5.84e-18
nAPC.1	Gm26532	12.9352	1.80593	0.202748	8.90724	5.23e-19	6.02e-18
nAPC.1	Emilin2	103.397	1.31998	0.148363	8.89694	5.74e-19	6.56e-18
nAPC.1	Tlr13	22.2905	2.03281	0.229796	8.84615	9.06e-19	1.02e-17
nAPC.1	Ripor2	27.6394	4.12856	0.467921	8.82319	1.11e-18	1.25e-17
nAPC.1	Nudt4	66.9223	1.50379	0.170588	8.81534	1.19e-18	1.33e-17
nAPC.1	Clec4e	112.88	3.48082	0.396873	8.77059	1.78e-18	1.96e-17
nAPC.1	Gm17619	2.0924	3.06262	0.350036	8.74944	2.14e-18	2.34e-17
nAPC.1	Snrk	12.2324	1.49178	0.170751	8.73661	2.4e-18	2.61e-17
nAPC.1	Dedd2	16.9736	2.29523	0.264321	8.68349	3.84e-18	4.13e-17
nAPC.1	Tirap	9.36168	1.53874	0.177902	8.64934	5.18e-18	5.57e-17
nAPC.1	Zfp608	6.03925	2.65098	0.306748	8.64221	5.51e-18	5.9e-17
nAPC.1	Vsir	59.4562	1.87812	0.218602	8.59149	8.58e-18	9.05e-17
nAPC.1	Mboat7	28.7493	1.09705	0.128398	8.54409	1.3e-17	1.35e-16
nAPC.1	Msl1	44.4005	0.864471	0.101592	8.5092	1.75e-17	1.8e-16
nAPC.1	Gpr84	9.16309	3.29859	0.388581	8.48882	2.09e-17	2.13e-16
nAPC.1	Clec4d	165.526	3.87513	0.45715	8.47672	2.32e-17	2.36e-16
nAPC.1	Abtb2	2.31679	2.99708	0.354417	8.45637	2.76e-17	2.79e-16
nAPC.1	Junb	274.349	0.582341	0.0689808	8.44207	3.12e-17	3.15e-16
nAPC.1	Phf1	4.80514	2.20951	0.261912	8.43607	3.28e-17	3.31e-16
nAPC.1	Tnfsf14	2.90207	3.17712	0.376982	8.42776	3.52e-17	3.53e-16
nAPC.1	Adipor1	75.308	1.25991	0.1495	8.42744	3.53e-17	3.54e-16
nAPC.1	Gm12840	5.10069	3.64618	0.433013	8.4205	3.75e-17	3.74e-16
nAPC.1	Sirpb1c	10.3269	3.34676	0.39748	8.41993	3.77e-17	3.74e-16
nAPC.1	Mxd1	83.1737	2.5292	0.300456	8.41786	3.83e-17	3.8e-16
nAPC.1	Ccdc80	3.62009	2.40965	0.28827	8.35902	6.32e-17	6.19e-16
nAPC.1	Nlrp12	2.84435	4.67805	0.560141	8.35156	6.74e-17	6.56e-16
nAPC.1	Srpk2	23.1371	1.49183	0.178676	8.34937	6.86e-17	6.66e-16
nAPC.1	Glipr2	23.8862	1.40489	0.169792	8.27416	1.29e-16	1.24e-15
nAPC.1	Fpr2	43.7115	4.17739	0.507647	8.22893	1.89e-16	1.8e-15
nAPC.1	Rffl	3.32518	2.19114	0.267809	8.18171	2.8e-16	2.63e-15
nAPC.1	Trem3	24.7314	2.96176	0.363095	8.15697	3.44e-16	3.18e-15
nAPC.1	Cdc42ep2	15.4015	2.08305	0.255957	8.13828	4.01e-16	3.7e-15
nAPC.1	Tmem38a	1.63915	2.87949	0.355089	8.10922	5.09e-16	4.67e-15
nAPC.1	Ccl4	143.462	3.0736	0.379525	8.09854	5.56e-16	5.08e-15
nAPC.1	Cited2	67.9725	1.4136	0.175149	8.07085	6.98e-16	6.35e-15
nAPC.1	Ppm1n	1.83285	3.6389	0.451829	8.05371	8.03e-16	7.26e-15
nAPC.1	Tnfaip3	51.8032	1.52643	0.189544	8.05315	8.07e-16	7.28e-15
nAPC.1	Dusp6	17.8434	2.87501	0.357809	8.03504	9.35e-16	8.42e-15
nAPC.1	Dach1	1.41131	3.33666	0.415455	8.03133	9.64e-16	8.66e-15
nAPC.1	Siglecf	4.09496	2.53387	0.316056	8.01715	1.08e-15	9.68e-15
nAPC.1	Cers6	21.6947	1.05286	0.131741	7.99189	1.33e-15	1.18e-14
nAPC.1	Tmem38b	14.6273	2.27562	0.284893	7.98763	1.38e-15	1.21e-14
nAPC.1	Klf3	19.4513	1.35043	0.169231	7.97981	1.47e-15	1.29e-14
nAPC.1	Ogt	37.3925	1.42084	0.179479	7.91643	2.44e-15	2.13e-14
nAPC.1	Iqsec1	15.0897	2.1753	0.275865	7.88537	3.14e-15	2.69e-14
nAPC.1	Fam114a1	5.48608	3.15216	0.400164	7.87718	3.35e-15	2.87e-14
nAPC.1	Rab32	29.3844	1.00812	0.128145	7.86701	3.63e-15	3.1e-14
nAPC.1	Gm14548	5.10264	2.2999	0.292638	7.8592	3.87e-15	3.28e-14
nAPC.1	F5	3.05331	4.44336	0.566138	7.84855	4.21e-15	3.55e-14
nAPC.1	Hmox1	23.7731	1.6966	0.216252	7.84548	4.31e-15	3.63e-14
nAPC.1	Ptgs2os2	7.52798	2.72978	0.34868	7.8289	4.92e-15	4.13e-14
nAPC.1	Stx11	11.8409	2.46679	0.315245	7.825	5.08e-15	4.25e-14
nAPC.1	Mctp2	4.11877	5.27338	0.677116	7.788	6.81e-15	5.63e-14
nAPC.1	Rell1	22.548	1.65534	0.212739	7.7811	7.19e-15	5.91e-14
nAPC.1	Fam221a	2.40821	3.64639	0.471165	7.73911	1e-14	8.12e-14
nAPC.1	Antxr2	20.3135	1.44476	0.186784	7.73492	1.03e-14	8.37e-14
nAPC.1	Sgms2	11.8943	3.67783	0.477159	7.70776	1.28e-14	1.03e-13
nAPC.1	Susd6	19.876	1.41766	0.185795	7.63025	2.34e-14	1.85e-13
nAPC.1	Klra2	2.85779	2.97557	0.390504	7.61982	2.54e-14	2e-13
nAPC.1	Irak3	10.2394	2.36788	0.311235	7.60801	2.78e-14	2.18e-13
nAPC.1	Ndst1	14.0987	3.89764	0.512353	7.60733	2.8e-14	2.19e-13
nAPC.1	Lyl1	20.6161	4.58533	0.603783	7.59434	3.09e-14	2.4e-13
nAPC.1	Fry	13.3904	2.25605	0.29846	7.55895	4.06e-14	3.12e-13
nAPC.1	Fgd4	12.8658	1.56518	0.207293	7.55059	4.33e-14	3.31e-13
nAPC.1	Mocos	7.44314	1.85375	0.246461	7.52146	5.42e-14	4.11e-13
nAPC.1	Sag	2.7718	2.39355	0.318327	7.51914	5.51e-14	4.17e-13
nAPC.1	Rsad2	42.7731	3.60921	0.482371	7.48224	7.31e-14	5.44e-13
nAPC.1	Gm5483	30.8666	2.64459	0.35378	7.47524	7.71e-14	5.73e-13
nAPC.1	Rnase4	3.01944	3.11356	0.417935	7.44985	9.34e-14	6.86e-13
nAPC.1	Rybp	10.1164	1.45306	0.195993	7.41384	1.23e-13	8.94e-13
nAPC.1	Fpr1	28.3074	4.70454	0.63723	7.3828	1.55e-13	1.12e-12
nAPC.1	Hdc	110.054	2.81655	0.382196	7.36939	1.71e-13	1.23e-12
nAPC.1	Grk2	58.8035	0.622225	0.0844381	7.369	1.72e-13	1.23e-12
nAPC.1	Ninj1	122.475	2.27482	0.308845	7.36558	1.76e-13	1.26e-12
nAPC.1	Ankrd66	4.25263	3.19621	0.434791	7.35115	1.97e-13	1.4e-12
nAPC.1	Snx29	3.85086	1.7589	0.240144	7.32438	2.4e-13	1.69e-12
nAPC.1	Ctsd	263.173	2.24162	0.306131	7.32241	2.44e-13	1.72e-12
nAPC.1	Cd300ld	44.2006	2.49218	0.342159	7.28367	3.25e-13	2.26e-12
nAPC.1	Rgcc	5.86167	3.25127	0.446636	7.27947	3.35e-13	2.33e-12
nAPC.1	Arhgap24	2.02858	2.55103	0.350632	7.27553	3.45e-13	2.4e-12
nAPC.1	Hnmt	4.12216	3.55508	0.489207	7.26702	3.68e-13	2.54e-12
nAPC.1	Msrb1	337.511	1.42542	0.197532	7.21615	5.35e-13	3.67e-12
nAPC.1	Eid2b	3.56246	1.5995	0.221689	7.21506	5.39e-13	3.69e-12
nAPC.1	Gsr	150.963	2.71212	0.376557	7.2024	5.92e-13	4.03e-12
nAPC.1	Osm	21.3513	1.47509	0.20551	7.17772	7.09e-13	4.78e-12
nAPC.1	Myo1f	64.1207	1.0861	0.151703	7.15936	8.11e-13	5.43e-12
nAPC.1	A930007I19Rik	3.08284	2.26478	0.316426	7.15737	8.22e-13	5.5e-12
nAPC.1	Gtdc1	3.98581	2.05566	0.287485	7.1505	8.65e-13	5.77e-12
nAPC.1	Fndc3b	10.5533	1.0606	0.148422	7.14584	8.94e-13	5.96e-12
nAPC.1	Ptger2	1.3217	2.87221	0.402038	7.14414	9.06e-13	6.03e-12
nAPC.1	Jade2	2.94843	2.75096	0.3852	7.14164	9.22e-13	6.13e-12
nAPC.1	Egr3	66.6557	2.67167	0.374143	7.14076	9.28e-13	6.16e-12
nAPC.1	Acod1	96.4103	3.91285	0.551353	7.09682	1.28e-12	8.37e-12
nAPC.1	Trem1	31.441	1.76421	0.249331	7.07575	1.49e-12	9.73e-12
nAPC.1	Asprv1	35.6729	4.46433	0.635941	7.02003	2.22e-12	1.43e-11
nAPC.1	Zhx2	1.87885	2.84862	0.406454	7.00846	2.41e-12	1.55e-11
nAPC.1	Apobr	28.4846	0.96091	0.137181	7.0047	2.48e-12	1.59e-11
nAPC.1	Rtn4ip1	7.65813	1.8383	0.262853	6.99363	2.68e-12	1.71e-11
nAPC.1	Fbxl5	45.806	2.47367	0.356417	6.94038	3.91e-12	2.47e-11
nAPC.1	Plekho2	46.9863	1.81881	0.262135	6.93845	3.96e-12	2.49e-11
nAPC.1	Ccl6	308.54	2.02721	0.292266	6.93619	4.03e-12	2.53e-11
nAPC.1	Ets1	1.17026	2.87723	0.414857	6.93547	4.05e-12	2.54e-11
nAPC.1	Gm20406	2.58153	3.95076	0.570853	6.92081	4.49e-12	2.79e-11
nAPC.1	Fnip2	19.2114	2.34679	0.33995	6.90332	5.08e-12	3.14e-11
nAPC.1	Gm9733	7.42872	4.35479	0.633519	6.87396	6.24e-12	3.82e-11
nAPC.1	E230014E18Rik	1.68825	3.547	0.516084	6.8729	6.29e-12	3.84e-11
nAPC.1	Tbc1d14	14.9359	1.09317	0.159216	6.86597	6.6e-12	4.03e-11
nAPC.1	Mcl1	280.055	0.790538	0.115182	6.86341	6.72e-12	4.1e-11
nAPC.1	Chst15	14.3742	3.4814	0.507788	6.85601	7.08e-12	4.3e-11
nAPC.1	Cxcr4	55.5581	2.62774	0.383584	6.85051	7.36e-12	4.46e-11
nAPC.1	Ddx60	2.14837	2.42521	0.355039	6.83084	8.44e-12	5.11e-11
nAPC.1	Sec14l1	15.1021	1.16042	0.169943	6.8283	8.59e-12	5.2e-11
nAPC.1	Tmcc1	57.8892	2.19832	0.323302	6.79959	1.05e-11	6.29e-11
nAPC.1	Pira2	39.3487	2.05636	0.302784	6.7915	1.11e-11	6.63e-11
nAPC.1	Lasp1	49.9039	1.34801	0.198536	6.78976	1.12e-11	6.7e-11
nAPC.1	Midn	26.8359	0.818589	0.12065	6.78484	1.16e-11	6.91e-11
nAPC.1	Itpr2	14.0505	0.844598	0.124974	6.75816	1.4e-11	8.26e-11
nAPC.1	Dgat2	5.73897	2.02239	0.30001	6.7411	1.57e-11	9.23e-11
nAPC.1	Padi4	6.91635	3.70267	0.55122	6.71724	1.85e-11	1.08e-10
nAPC.1	Fmnl3	3.10859	1.92903	0.288144	6.69468	2.16e-11	1.25e-10
nAPC.1	Igsf6	54.5651	1.91195	0.286237	6.6796	2.4e-11	1.38e-10
nAPC.1	Tlr6	4.1946	1.84244	0.276075	6.67369	2.49e-11	1.43e-10
nAPC.1	Ccr1	119.851	1.32791	0.199668	6.6506	2.92e-11	1.66e-10
nAPC.1	Pla2g7	52.8046	1.29126	0.194363	6.64355	3.06e-11	1.74e-10
nAPC.1	Cklf	23.5928	0.826623	0.124453	6.64204	3.09e-11	1.76e-10
nAPC.1	Slc7a11	293.16	3.2483	0.48942	6.63703	3.2e-11	1.82e-10
nAPC.1	Sqor	10.9709	1.17644	0.177439	6.63011	3.35e-11	1.9e-10
nAPC.1	Stk38	30.7193	0.924691	0.139469	6.63007	3.36e-11	1.9e-10
nAPC.1	Cdk2ap2	147.051	0.995195	0.150134	6.62873	3.39e-11	1.91e-10
nAPC.1	Lipa	38.2228	1.08229	0.163442	6.6219	3.55e-11	2e-10
nAPC.1	Tbc1d2	6.17386	2.38048	0.360098	6.61063	3.83e-11	2.15e-10
nAPC.1	Ints6l	6.42251	1.285	0.19496	6.59111	4.37e-11	2.44e-10
nAPC.1	Rab20	12.0209	3.54654	0.538323	6.58813	4.45e-11	2.48e-10
nAPC.1	Gbe1	5.05078	1.77573	0.269557	6.58756	4.47e-11	2.49e-10
nAPC.1	Pglyrp1	82.0224	2.93579	0.445667	6.58739	4.48e-11	2.49e-10
nAPC.1	Il6ra	26.1322	0.845504	0.128958	6.55643	5.51e-11	3.04e-10
nAPC.1	Usp32	11.4452	1.53481	0.234541	6.54388	5.99e-11	3.29e-10
nAPC.1	Pbx2	12.554	1.0858	0.166141	6.53542	6.34e-11	3.48e-10
nAPC.1	Slc35a5	7.97209	1.33369	0.2042	6.5313	6.52e-11	3.56e-10
nAPC.1	Sell	86.5117	4.26852	0.654309	6.52371	6.86e-11	3.74e-10
nAPC.1	Chst11	4.77486	1.70764	0.262222	6.5122	7.41e-11	4.02e-10
nAPC.1	Cpd	30.7694	1.42164	0.218854	6.49581	8.26e-11	4.48e-10
nAPC.1	Rnf149	177.947	1.24738	0.192565	6.47772	9.31e-11	5.01e-10
nAPC.1	Tbc1d23	33.9671	1.24591	0.19297	6.45649	1.07e-10	5.7e-10
nAPC.1	Satb1	8.65615	1.33038	0.206922	6.42937	1.28e-10	6.79e-10
nAPC.1	Arap3	5.29652	3.60032	0.563501	6.38919	1.67e-10	8.76e-10
nAPC.1	S100a8	3583.52	3.29262	0.516071	6.38018	1.77e-10	9.24e-10
nAPC.1	Tnfrsf26	3.25354	2.82202	0.443271	6.36636	1.94e-10	1.01e-09
nAPC.1	Sipa1l2	2.43343	2.42975	0.381778	6.3643	1.96e-10	1.02e-09
nAPC.1	C3	86.1606	3.14344	0.495637	6.34222	2.26e-10	1.17e-09
nAPC.1	Rgs3	19.1015	1.03042	0.162562	6.33859	2.32e-10	1.19e-09
nAPC.1	Gm15448	2.16365	3.18269	0.504518	6.30839	2.82e-10	1.44e-09
nAPC.1	Dazap2	104.637	0.63132	0.100553	6.27849	3.42e-10	1.74e-09
nAPC.1	Gigyf1	16.1832	0.953414	0.152101	6.26829	3.65e-10	1.85e-09
nAPC.1	Phf20l1	32.8587	0.75247	0.12012	6.2643	3.75e-10	1.89e-09
nAPC.1	Gm26870	8.13982	3.16507	0.506611	6.24754	4.17e-10	2.1e-09
nAPC.1	Gm37800	2.18464	2.07034	0.333198	6.21356	5.18e-10	2.59e-09
nAPC.1	Cd33	41.258	1.8469	0.297551	6.20699	5.4e-10	2.69e-09
nAPC.1	Tmem127	13.0518	0.895741	0.144395	6.20341	5.53e-10	2.75e-09
nAPC.1	Nfkbiz	37.7902	1.69754	0.274016	6.19504	5.83e-10	2.9e-09
nAPC.1	Slc22a15	12.3835	1.27601	0.206051	6.19268	5.92e-10	2.93e-09
nAPC.1	Tmem43	8.3162	1.42687	0.23087	6.1804	6.39e-10	3.16e-09
nAPC.1	Syk	42.9632	1.20324	0.194715	6.17952	6.43e-10	3.18e-09
nAPC.1	Ppp1r3b	5.90636	1.66071	0.269085	6.17171	6.76e-10	3.33e-09
nAPC.1	Rab11fip5	11.384	1.20436	0.195964	6.14584	7.95e-10	3.9e-09
nAPC.1	Arrdc4	11.8006	1.44948	0.236621	6.12577	9.02e-10	4.42e-09
nAPC.1	Bnip3l	63.3138	1.00442	0.16404	6.12302	9.18e-10	4.49e-09
nAPC.1	Alas1	23.867	1.10726	0.180909	6.12052	9.33e-10	4.55e-09
nAPC.1	Ptafr	72.3588	2.22849	0.364341	6.1165	9.57e-10	4.65e-09
nAPC.1	Slc16a3	50.4693	1.54506	0.25291	6.1091	1e-09	4.86e-09
nAPC.1	Cfap43	7.66114	1.13798	0.186606	6.09828	1.07e-09	5.19e-09
nAPC.1	Ttyh3	28.9964	1.07199	0.176131	6.08634	1.16e-09	5.57e-09
nAPC.1	Ceacam1	5.125	2.22849	0.366827	6.07504	1.24e-09	5.97e-09
nAPC.1	Zfand3	40.3143	0.794403	0.13084	6.07156	1.27e-09	6.1e-09
nAPC.1	Marcksl1	122.279	1.51546	0.249628	6.07089	1.27e-09	6.11e-09
nAPC.1	Mylip	26.3973	1.35035	0.222507	6.06879	1.29e-09	6.19e-09
nAPC.1	Stk10	14.7472	0.947843	0.156344	6.06254	1.34e-09	6.42e-09
nAPC.1	Kctd20	22.6572	0.875427	0.14441	6.0621	1.34e-09	6.43e-09
nAPC.1	Ankrd33b	19.0902	2.69479	0.445385	6.05047	1.44e-09	6.88e-09
nAPC.1	Mapkapk2	80.7201	1.31419	0.217372	6.04583	1.49e-09	7.07e-09
nAPC.1	Hbegf	5.58462	4.25543	0.704122	6.04359	1.51e-09	7.15e-09
nAPC.1	Rlf	30.0799	0.964581	0.159638	6.0423	1.52e-09	7.2e-09
nAPC.1	Card19	91.373	1.45522	0.240931	6.03999	1.54e-09	7.29e-09
nAPC.1	Plekhg3	9.5912	1.0658	0.176469	6.03958	1.55e-09	7.3e-09
nAPC.1	Tlr2	77.2238	1.88306	0.313083	6.01456	1.8e-09	8.47e-09
nAPC.1	Rdh12	2.7406	2.68137	0.44681	6.00115	1.96e-09	9.18e-09
nAPC.1	Relt	15.4865	0.977407	0.164812	5.93043	3.02e-09	1.4e-08
nAPC.1	Ralgps1	1.97334	1.88379	0.318439	5.91571	3.3e-09	1.52e-08
nAPC.1	Rgl2	18.6442	0.766127	0.129928	5.89655	3.71e-09	1.71e-08
nAPC.1	Pnrc1	89.0311	1.41394	0.240249	5.88529	3.97e-09	1.82e-08
nAPC.1	Lyst	68.162	1.69908	0.288887	5.88145	4.07e-09	1.86e-08
nAPC.1	Smad3	6.67401	2.57559	0.439653	5.85824	4.68e-09	2.13e-08
nAPC.1	Osgin1	18.5388	1.57445	0.269044	5.85203	4.86e-09	2.2e-08
nAPC.1	Itgb2	94.7703	0.689597	0.118115	5.83837	5.27e-09	2.38e-08
nAPC.1	Gm31718	10.6418	1.7864	0.306346	5.83132	5.5e-09	2.48e-08
nAPC.1	Dennd3	4.92097	1.51894	0.260507	5.83069	5.52e-09	2.49e-08
nAPC.1	Slpi	255.021	3.22654	0.553523	5.82909	5.57e-09	2.51e-08
nAPC.1	Rab31	10.4377	1.18937	0.204073	5.82816	5.6e-09	2.52e-08
nAPC.1	Ccdc125	2.16183	2.13302	0.366144	5.82563	5.69e-09	2.56e-08
nAPC.1	Tfeb	18.5163	0.895482	0.154436	5.7984	6.69e-09	3e-08
nAPC.1	Sgms1	7.67904	1.003	0.173035	5.79648	6.77e-09	3.03e-08
nAPC.1	Bach1	28.9828	0.882596	0.153001	5.76857	7.99e-09	3.55e-08
nAPC.1	A530064D06Rik	4.46723	1.4058	0.243744	5.76753	8.04e-09	3.56e-08
nAPC.1	1600010M07Rik	23.8405	1.84681	0.321064	5.75215	8.81e-09	3.89e-08
nAPC.1	Map3k8	8.86243	1.0015	0.17496	5.72415	1.04e-08	4.57e-08
nAPC.1	Ccdc126	4.19362	3.01121	0.527541	5.70801	1.14e-08	4.99e-08
nAPC.1	Amn1	17.4234	1.29844	0.227822	5.69937	1.2e-08	5.24e-08
nAPC.1	Ralgds	13.6329	2.58445	0.454388	5.68776	1.29e-08	5.58e-08
nAPC.1	Tnfrsf1b	36.435	2.06331	0.363962	5.66904	1.44e-08	6.2e-08
nAPC.1	Cry1	7.89158	2.28869	0.404129	5.66328	1.49e-08	6.38e-08
nAPC.1	Nampt	37.5889	1.37678	0.243108	5.66327	1.49e-08	6.38e-08
nAPC.1	Ier2	126.55	0.961893	0.170241	5.65019	1.6e-08	6.87e-08
nAPC.1	Pbxip1	58.6435	0.885486	0.156876	5.64448	1.66e-08	7.09e-08
nAPC.1	Ceacam10	10.6886	3.19543	0.566148	5.64416	1.66e-08	7.1e-08
nAPC.1	Ip6k1	17.081	1.05937	0.187877	5.63867	1.71e-08	7.31e-08
nAPC.1	Nod1	27.9983	1.73387	0.30766	5.63566	1.74e-08	7.43e-08
nAPC.1	Oas2	7.69725	2.90909	0.518325	5.61248	1.99e-08	8.44e-08
nAPC.1	Rab44	25.4755	1.4628	0.261123	5.60195	2.12e-08	8.93e-08
nAPC.1	Ptpre	75.2596	0.50326	0.0899616	5.59416	2.22e-08	9.31e-08
nAPC.1	Ets2	19.9923	1.93452	0.346386	5.58488	2.34e-08	9.81e-08
nAPC.1	Tspan32	3.84951	3.10435	0.556622	5.57712	2.45e-08	1.02e-07
nAPC.1	Slc2a3	6.70624	1.66201	0.298568	5.56661	2.6e-08	1.08e-07
nAPC.1	Ier5	140.248	1.22187	0.220876	5.53192	3.17e-08	1.31e-07
nAPC.1	Inpp5a	2.91938	1.51408	0.274385	5.51809	3.43e-08	1.41e-07
nAPC.1	Hsd11b1	2.74517	2.9948	0.542753	5.5178	3.43e-08	1.41e-07
nAPC.1	Klhl12	7.66708	2.52126	0.457697	5.50859	3.62e-08	1.48e-07
nAPC.1	Nisch	47.6819	0.719388	0.130823	5.49896	3.82e-08	1.56e-07
nAPC.1	Gm43660	0.901971	3.25338	0.592979	5.4865	4.1e-08	1.67e-07
nAPC.1	Mpeg1	141.577	1.24604	0.227178	5.48488	4.14e-08	1.69e-07
nAPC.1	Tctex1d2	24.227	0.999209	0.182703	5.46904	4.52e-08	1.84e-07
nAPC.1	Cd81	11.8557	2.14848	0.392977	5.46717	4.57e-08	1.85e-07
nAPC.1	Gm16181	2.44633	1.87902	0.344814	5.44938	5.05e-08	2.04e-07
nAPC.1	Azi2	13.1058	1.01549	0.186531	5.44409	5.21e-08	2.09e-07
nAPC.1	Inhba	5.59541	3.39435	0.623767	5.4417	5.28e-08	2.12e-07
nAPC.1	Rbm38	17.1899	1.44018	0.264705	5.44071	5.31e-08	2.13e-07
nAPC.1	Sh2d3c	21.2481	1.50878	0.278504	5.41745	6.05e-08	2.41e-07
nAPC.1	D1Ertd622e	26.0857	1.10197	0.204717	5.38287	7.33e-08	2.9e-07
nAPC.1	Cd177	13.8095	2.0514	0.382714	5.36013	8.32e-08	3.29e-07
nAPC.1	Syne1	9.58492	1.67666	0.313025	5.35631	8.49e-08	3.35e-07
nAPC.1	Cebpe	3.51298	2.29083	0.42813	5.35078	8.76e-08	3.44e-07
nAPC.1	Tprgl	37.2236	0.695887	0.130271	5.34184	9.2e-08	3.61e-07
nAPC.1	Kdm5b	6.34177	1.25452	0.234911	5.34039	9.27e-08	3.64e-07
nAPC.1	Hdac7	2.38543	2.12055	0.398435	5.3222	1.03e-07	4.01e-07
nAPC.1	Rab33b	3.62379	1.32381	0.24893	5.318	1.05e-07	4.09e-07
nAPC.1	Dock5	16.9979	1.3203	0.248278	5.31783	1.05e-07	4.09e-07
nAPC.1	Il1rap	16.2555	1.27633	0.240199	5.31364	1.07e-07	4.18e-07
nAPC.1	S100a9	4144.24	2.86477	0.539227	5.31272	1.08e-07	4.2e-07
nAPC.1	Msra	16.7489	1.47745	0.278592	5.30329	1.14e-07	4.41e-07
nAPC.1	Vps37b	7.15924	1.64165	0.30967	5.30129	1.15e-07	4.45e-07
nAPC.1	Egr1	183.091	1.86836	0.353365	5.28734	1.24e-07	4.77e-07
nAPC.1	Creg1	121.142	0.939563	0.177712	5.28701	1.24e-07	4.77e-07
nAPC.1	Wfdc21	159.76	3.55259	0.672878	5.27969	1.29e-07	4.95e-07
nAPC.1	Cpeb4	14.8283	1.28951	0.244388	5.27649	1.32e-07	5.03e-07
nAPC.1	Rilpl2	40.5024	0.99489	0.188568	5.27603	1.32e-07	5.03e-07
nAPC.1	Cacnb2	1.53447	2.03462	0.385785	5.27398	1.33e-07	5.08e-07
nAPC.1	4833407H14Rik	28.409	2.65022	0.503219	5.26653	1.39e-07	5.28e-07
nAPC.1	Ctse	1.01348	2.61272	0.497155	5.25534	1.48e-07	5.6e-07
nAPC.1	Gm26740	18.2066	1.61352	0.30721	5.25218	1.5e-07	5.69e-07
nAPC.1	Megf9	3.69978	1.62304	0.309305	5.24736	1.54e-07	5.83e-07
nAPC.1	Cds2	10.8619	1.04602	0.199668	5.23879	1.62e-07	6.08e-07
nAPC.1	Mcemp1	71.7717	1.09903	0.210318	5.22554	1.74e-07	6.51e-07
nAPC.1	Hrh2	2.10738	2.56412	0.493476	5.19603	2.04e-07	7.59e-07
nAPC.1	Ptprc	261.036	0.883459	0.170028	5.19597	2.04e-07	7.59e-07
nAPC.1	Gm28809	8.68725	2.13031	0.410305	5.19202	2.08e-07	7.75e-07
nAPC.1	Pdzd8	21.7034	0.73656	0.14215	5.18156	2.2e-07	8.19e-07
nAPC.1	Fam107b	42.8194	0.72824	0.140658	5.1774	2.25e-07	8.37e-07
nAPC.1	Tpcn1	5.07764	1.26479	0.244419	5.17467	2.28e-07	8.46e-07
nAPC.1	Gm16174	1.13845	1.9602	0.378962	5.17256	2.31e-07	8.54e-07
nAPC.1	Stxbp5	5.96099	1.08308	0.209675	5.16552	2.4e-07	8.86e-07
nAPC.1	Egr2	26.7018	0.95728	0.18567	5.1558	2.53e-07	9.31e-07
nAPC.1	Slc6a13	7.97473	1.15333	0.224109	5.14629	2.66e-07	9.77e-07
nAPC.1	Kbtbd7	2.45594	1.78192	0.346533	5.14214	2.72e-07	9.97e-07
nAPC.1	Kif21b	7.76976	1.25673	0.244541	5.13915	2.76e-07	1.01e-06
nAPC.1	Arl11	23.3224	0.888628	0.172962	5.13772	2.78e-07	1.02e-06
nAPC.1	Mxi1	9.60083	0.964356	0.188631	5.11238	3.18e-07	1.16e-06
nAPC.1	Otud7b	8.79422	1.16283	0.22772	5.10642	3.28e-07	1.2e-06
nAPC.1	Ppp1r3d	3.73215	1.42589	0.280259	5.08776	3.62e-07	1.32e-06
nAPC.1	Rnf144a	8.17096	2.92821	0.576914	5.07564	3.86e-07	1.4e-06
nAPC.1	A430078G23Rik	4.75241	1.95601	0.385951	5.06804	4.02e-07	1.45e-06
nAPC.1	Tmem202	1.05528	2.24011	0.44255	5.06183	4.15e-07	1.5e-06
nAPC.1	Tnfrsf23	14.0239	1.76663	0.349017	5.06173	4.15e-07	1.5e-06
nAPC.1	Dubr	3.65086	1.28167	0.253235	5.06119	4.17e-07	1.5e-06
nAPC.1	Znrf1	15.3519	1.19728	0.236636	5.05957	4.2e-07	1.51e-06
nAPC.1	Inpp1	7.18243	1.64728	0.325746	5.05695	4.26e-07	1.53e-06
nAPC.1	Aatk	5.30634	1.52009	0.30084	5.05282	4.35e-07	1.56e-06
nAPC.1	BC005537	93.1359	0.888613	0.175877	5.05245	4.36e-07	1.56e-06
nAPC.1	Nbeal2	22.8446	0.960836	0.191145	5.02675	4.99e-07	1.78e-06
nAPC.1	Sp4	3.12603	1.53187	0.305132	5.02037	5.16e-07	1.84e-06
nAPC.1	Mfsd14b	18.5818	0.660929	0.131653	5.02022	5.16e-07	1.84e-06
nAPC.1	Kdm3a	5.53264	1.27265	0.254201	5.00646	5.54e-07	1.96e-06
nAPC.1	Abhd17c	6.91962	1.05408	0.210709	5.00251	5.66e-07	2e-06
nAPC.1	Lrg1	12.4264	1.90974	0.382256	4.99597	5.85e-07	2.07e-06
nAPC.1	Hist1h4i	16.3715	1.09896	0.220604	4.9816	6.31e-07	2.22e-06
nAPC.1	Mitf	4.37511	1.49755	0.300929	4.97642	6.48e-07	2.28e-06
nAPC.1	E130102H24Rik	1.35377	2.48221	0.498942	4.97495	6.53e-07	2.29e-06
nAPC.1	Pbx1	2.88928	1.7541	0.353096	4.96778	6.77e-07	2.37e-06
nAPC.1	Nadk	48.3036	0.799873	0.161261	4.96011	7.05e-07	2.47e-06
nAPC.1	Neat1	305.827	1.0554	0.212998	4.95496	7.23e-07	2.53e-06
nAPC.1	Mob3c	11.5876	1.13102	0.228269	4.95478	7.24e-07	2.53e-06
nAPC.1	Zfp281	8.25055	1.0881	0.220135	4.94287	7.7e-07	2.68e-06
nAPC.1	Lcp2	49.7182	0.728098	0.147383	4.94018	7.8e-07	2.71e-06
nAPC.1	Gla	14.7569	1.5646	0.317206	4.93246	8.12e-07	2.82e-06
nAPC.1	Cln3	25.7781	1.3248	0.268863	4.92742	8.33e-07	2.89e-06
nAPC.1	AI839979	9.72793	2.53387	0.515972	4.91086	9.07e-07	3.13e-06
nAPC.1	Trib1	60.3217	1.59001	0.32396	4.90805	9.2e-07	3.17e-06
nAPC.1	Ubald2	42.5944	0.796511	0.163385	4.87504	1.09e-06	3.73e-06
nAPC.1	Tgm2	30.2833	1.88838	0.387441	4.87397	1.09e-06	3.75e-06
nAPC.1	Slc6a12	2.40924	1.9053	0.390946	4.87358	1.1e-06	3.75e-06
nAPC.1	Cib2	4.65113	1.01366	0.208692	4.85723	1.19e-06	4.06e-06
nAPC.1	Ski	17.2116	0.637016	0.131224	4.85442	1.21e-06	4.11e-06
nAPC.1	Cd300a	72.7463	1.0119	0.209091	4.83955	1.3e-06	4.4e-06
nAPC.1	Birc3	50.9058	0.935258	0.193359	4.83689	1.32e-06	4.45e-06
nAPC.1	Slc26a11	9.42439	1.95768	0.4053	4.8302	1.36e-06	4.6e-06
nAPC.1	Hexim1	12.8172	1.125	0.233509	4.81777	1.45e-06	4.88e-06
nAPC.1	Il10rb	32.4189	0.939737	0.195131	4.81592	1.47e-06	4.92e-06
nAPC.1	Chd7	25.623	0.703276	0.146058	4.81506	1.47e-06	4.94e-06
nAPC.1	Tle3	24.2241	0.715283	0.148595	4.81365	1.48e-06	4.97e-06
nAPC.1	Tarm1	63.8913	0.925231	0.192679	4.80193	1.57e-06	5.26e-06
nAPC.1	Rtp4	5.71234	1.76777	0.368492	4.79732	1.61e-06	5.37e-06
nAPC.1	Cap1	59.6926	0.449354	0.0940018	4.78027	1.75e-06	5.84e-06
nAPC.1	Lfng	19.2576	0.726755	0.152147	4.77666	1.78e-06	5.94e-06
nAPC.1	Rnf11	14.8016	0.872029	0.183008	4.76499	1.89e-06	6.28e-06
nAPC.1	Zbtb42	4.85725	0.991395	0.208291	4.75966	1.94e-06	6.44e-06
nAPC.1	Ltb	195.856	1.81323	0.381023	4.75883	1.95e-06	6.46e-06
nAPC.1	Lppos	3.22086	1.60598	0.337481	4.75872	1.95e-06	6.46e-06
nAPC.1	Scnn1a	1.14254	2.91102	0.612018	4.75642	1.97e-06	6.52e-06
nAPC.1	Lmbr1l	8.39468	1.14049	0.240146	4.74915	2.04e-06	6.75e-06
nAPC.1	Ipcef1	8.78354	1.04048	0.219143	4.74797	2.05e-06	6.78e-06
nAPC.1	Mafg	24.0684	0.810101	0.17087	4.74103	2.13e-06	7.01e-06
nAPC.1	Pxn	36.4409	0.725944	0.153285	4.73591	2.18e-06	7.17e-06
nAPC.1	Klhl24	24.08	1.33567	0.282172	4.73353	2.21e-06	7.25e-06
nAPC.1	P2ry2	2.0571	3.51124	0.74192	4.73264	2.22e-06	7.27e-06
nAPC.1	Tec	7.7366	0.896469	0.189732	4.72491	2.3e-06	7.53e-06
nAPC.1	Mindy1	11.2115	1.19748	0.253767	4.71881	2.37e-06	7.75e-06
nAPC.1	B230208H11Rik	0.926616	2.79218	0.593684	4.70315	2.56e-06	8.35e-06
nAPC.1	Lilrb4a	29.6301	1.51077	0.323041	4.67672	2.91e-06	9.4e-06
nAPC.1	Nr4a1	25.2487	1.83506	0.393472	4.66376	3.1e-06	9.98e-06
nAPC.1	Igf2r	14.0084	2.16264	0.46598	4.64107	3.47e-06	1.11e-05
nAPC.1	Msl2	10.566	0.695208	0.149837	4.63976	3.49e-06	1.11e-05
nAPC.1	Cnr2	4.78113	1.24354	0.268636	4.6291	3.67e-06	1.17e-05
nAPC.1	Dtx4	2.71492	1.95422	0.422162	4.62908	3.67e-06	1.17e-05
nAPC.1	Tk2	12.1881	1.04581	0.226527	4.61668	3.9e-06	1.24e-05
nAPC.1	Ddx58	13.7206	1.55659	0.337634	4.61029	4.02e-06	1.27e-05
nAPC.1	Notch2	10.115	0.746459	0.161913	4.61024	4.02e-06	1.27e-05
nAPC.1	Mgea5	23.6305	1.03349	0.224578	4.60191	4.19e-06	1.32e-05
nAPC.1	Slco4c1	1.58222	4.15581	0.903489	4.59974	4.23e-06	1.34e-05
nAPC.1	Rap1gap2	2.89376	2.47406	0.538052	4.59818	4.26e-06	1.35e-05
nAPC.1	Plk3	20.3815	1.86144	0.407252	4.57074	4.86e-06	1.52e-05
nAPC.1	Mdm2	23.4003	0.718402	0.157365	4.5652	4.99e-06	1.56e-05
nAPC.1	Jak1	53.8873	0.788689	0.172799	4.56421	5.01e-06	1.57e-05
nAPC.1	Entpd1	29.0645	2.37275	0.519961	4.56332	5.04e-06	1.57e-05
nAPC.1	Mbp	20.8611	0.827466	0.181601	4.5565	5.2e-06	1.62e-05
nAPC.1	Rac2	164.532	0.67035	0.147143	4.55576	5.22e-06	1.62e-05
nAPC.1	Mir142hg	8.72247	1.33312	0.292743	4.55389	5.27e-06	1.63e-05
nAPC.1	March7	53.3945	0.830547	0.182925	4.54036	5.62e-06	1.74e-05
nAPC.1	Washc2	29.4653	0.444739	0.097995	4.53839	5.67e-06	1.75e-05
nAPC.1	Gadd45b	127.383	2.29554	0.506515	4.53203	5.84e-06	1.8e-05
nAPC.1	Gstt1	1.59396	5.14839	1.13769	4.52529	6.03e-06	1.86e-05
nAPC.1	Gm14286	4.88321	1.61797	0.358771	4.50975	6.49e-06	1.99e-05
nAPC.1	Olr1	3.6932	2.86542	0.635389	4.50971	6.49e-06	1.99e-05
nAPC.1	Tmem164	8.59363	0.88591	0.197249	4.49133	7.08e-06	2.16e-05
nAPC.1	Vegfa	4.61073	1.79087	0.39877	4.49097	7.09e-06	2.16e-05
nAPC.1	Zfp787	10.6207	0.71838	0.160084	4.48752	7.21e-06	2.19e-05
nAPC.1	Crispld2	10.808	3.44273	0.768954	4.47716	7.56e-06	2.29e-05
nAPC.1	Sp3	26.7175	0.607073	0.13575	4.47198	7.75e-06	2.34e-05
nAPC.1	Rasa2	20.804	0.5973	0.133933	4.4597	8.21e-06	2.47e-05
nAPC.1	Mfap1b	14.6498	0.811902	0.182188	4.4564	8.33e-06	2.51e-05
nAPC.1	Dgkd	18.1963	0.874758	0.196299	4.45625	8.34e-06	2.51e-05
nAPC.1	Foxj2	7.89183	0.811122	0.182066	4.45509	8.39e-06	2.52e-05
nAPC.1	Spen	20.8142	0.686414	0.154549	4.4414	8.94e-06	2.68e-05
nAPC.1	Ccdc180	4.74267	1.51497	0.341235	4.43968	9.01e-06	2.7e-05
nAPC.1	Map6	2.27675	2.02236	0.455881	4.43616	9.16e-06	2.74e-05
nAPC.1	Cstb	194.287	1.54159	0.347855	4.43171	9.35e-06	2.79e-05
nAPC.1	Cnbd2	2.63171	1.57667	0.355953	4.42944	9.45e-06	2.82e-05
nAPC.1	Pirb	60.4351	0.914493	0.207876	4.39924	1.09e-05	3.23e-05
nAPC.1	Rgl1	3.1629	2.67081	0.608201	4.39132	1.13e-05	3.34e-05
nAPC.1	Il13ra1	21.317	0.871129	0.199802	4.35996	1.3e-05	3.81e-05
nAPC.1	Spty2d1	14.6991	0.704087	0.161541	4.35857	1.31e-05	3.83e-05
nAPC.1	Gclm	53.24	0.88136	0.202904	4.34372	1.4e-05	4.1e-05
nAPC.1	Fbxl3	18.1582	0.790535	0.183165	4.31597	1.59e-05	4.62e-05
nAPC.1	Selenon	4.77842	1.63084	0.378427	4.30951	1.64e-05	4.74e-05
nAPC.1	Apbb1ip	79.6447	0.925182	0.214707	4.30904	1.64e-05	4.74e-05
nAPC.1	Itpkb	10.6457	0.704133	0.163473	4.30735	1.65e-05	4.77e-05
nAPC.1	1110002J07Rik	2.14556	2.1208	0.496904	4.26803	1.97e-05	5.66e-05
nAPC.1	Treml4	7.50679	2.14639	0.505889	4.24281	2.21e-05	6.3e-05
nAPC.1	Ypel3	53.2868	1.28541	0.303376	4.23702	2.27e-05	6.45e-05
nAPC.1	Lair1	12.1301	1.37524	0.324945	4.23222	2.31e-05	6.58e-05
nAPC.1	Igha	13.6751	1.18348	0.280162	4.22427	2.4e-05	6.79e-05
nAPC.1	Zbtb39	1.11211	1.78094	0.421939	4.22085	2.43e-05	6.88e-05
nAPC.1	Por	18.1205	0.808936	0.19256	4.20094	2.66e-05	7.49e-05
nAPC.1	D730003I15Rik	7.80541	0.991809	0.237496	4.17611	2.97e-05	8.3e-05
nAPC.1	Slc8b1	9.11075	1.43273	0.343156	4.17516	2.98e-05	8.33e-05
nAPC.1	Stk26	4.77079	1.51812	0.365939	4.14857	3.35e-05	9.27e-05
nAPC.1	Ldlrap1	4.32232	1.6461	0.398506	4.13069	3.62e-05	9.98e-05
nAPC.1	Ciart	1.42209	2.87543	0.697661	4.12153	3.76e-05	0.000103573
nAPC.1	Bnip3	12.3702	1.05434	0.255886	4.12036	3.78e-05	0.000103995
nAPC.1	Gcc1	2.44645	1.24341	0.303058	4.10289	4.08e-05	0.00011168
nAPC.1	Lcor	5.8535	1.12565	0.274868	4.09523	4.22e-05	0.000115007
nAPC.1	Cd53	126.561	0.772494	0.188956	4.08822	4.35e-05	0.000118315
nAPC.1	Fos	82.3295	1.20368	0.295099	4.07892	4.52e-05	0.000122692
nAPC.1	S100a6	1242.42	0.73646	0.180741	4.07467	4.61e-05	0.000124878
nAPC.1	Zfp719	2.27489	1.37436	0.337477	4.07244	4.65e-05	0.000126001
nAPC.1	Txlnb	3.085	2.06187	0.506404	4.07158	4.67e-05	0.000126387
nAPC.1	Thra	3.65156	1.57141	0.386414	4.06663	4.77e-05	0.000128783
nAPC.1	Prrg2	6.90758	1.17526	0.28934	4.06187	4.87e-05	0.000131194
nAPC.1	Lcn2	81.8383	1.68142	0.414909	4.05251	5.07e-05	0.000136307
nAPC.1	Map4k2	20.0104	0.808993	0.199879	4.04742	5.18e-05	0.000139134
nAPC.1	Arid3b	3.80832	1.48929	0.368678	4.03953	5.36e-05	0.000143549
nAPC.1	Cd63	153.417	1.08125	0.267667	4.03952	5.36e-05	0.000143549
nAPC.1	Ptbp3	85.9451	0.332369	0.0825602	4.02577	5.68e-05	0.000151736
nAPC.1	Tmbim6	131.164	0.407117	0.101169	4.02412	5.72e-05	0.000152617
nAPC.1	Fhod1	10.9133	0.832644	0.206954	4.02333	5.74e-05	0.000153037
nAPC.1	Tmem184b	10.1106	0.778066	0.193619	4.01854	5.86e-05	0.000155901
nAPC.1	Ikbke	5.70823	2.022	0.503945	4.01235	6.01e-05	0.000159853
nAPC.1	Ankrd12	43.8874	0.79927	0.19965	4.00335	6.25e-05	0.000165754
nAPC.1	Tug1	18.3679	0.778185	0.194409	4.00283	6.26e-05	0.000165917
nAPC.1	Gm12589	2.8698	1.75221	0.439362	3.98808	6.66e-05	0.000176018
nAPC.1	9430060I03Rik	2.0924	1.379	0.345789	3.98797	6.66e-05	0.000176018
nAPC.1	Prkcd	77.4298	0.424883	0.106762	3.9797	6.9e-05	0.000182143
nAPC.1	Lnpep	32.2108	0.420295	0.106005	3.96487	7.34e-05	0.000193035
nAPC.1	Lysmd3	15.5433	0.861439	0.217697	3.95706	7.59e-05	0.000199211
nAPC.1	Rhou	1.2743	2.84504	0.720208	3.9503	7.81e-05	0.00020431
nAPC.1	Arfgef1	27.437	0.574095	0.145583	3.94343	8.03e-05	0.000209877
nAPC.1	Atp8b4	23.6758	0.508951	0.129145	3.94091	8.12e-05	0.000211718
nAPC.1	Sntb2	16.4917	1.35299	0.344104	3.93191	8.43e-05	0.000219149
nAPC.1	Tmem140	13.6845	2.0251	0.515396	3.92922	8.52e-05	0.000221485
nAPC.1	Samd8	13.2207	1.06352	0.271567	3.91625	8.99e-05	0.000233189
nAPC.1	Dopey2	9.72539	0.874353	0.223669	3.90914	9.26e-05	0.0002393
nAPC.1	Aldh3b1	29.2699	0.97138	0.248517	3.9087	9.28e-05	0.000239596
nAPC.1	Acrbp	2.01205	1.48258	0.379825	3.90331	9.49e-05	0.000244281
nAPC.1	Spata13	22.6078	1.2398	0.317817	3.90098	9.58e-05	0.000246501
nAPC.1	Flot1	31.8559	0.51889	0.133085	3.89895	9.66e-05	0.000248428
nAPC.1	Card6	1.79496	1.44594	0.371807	3.88895	0.00010068	0.000257981
nAPC.1	Mafk	10.2429	0.9616	0.247713	3.88192	0.000103636	0.000264934
nAPC.1	Cdc42ep4	2.19716	1.3432	0.347562	3.86462	0.00011126	0.000284094
nAPC.1	Slfn8	12.3778	1.12245	0.290917	3.85833	0.000114163	0.000290996
nAPC.1	Hp	75.6126	3.1021	0.804097	3.85787	0.000114379	0.000291376
nAPC.1	Gmfg	163.344	0.884678	0.229333	3.85762	0.000114497	0.000291508
nAPC.1	Acot1	2.10495	1.56775	0.408201	3.84063	0.00012272	0.000311176
nAPC.1	Ogfrl1	50.1291	0.728789	0.190188	3.83195	0.000127134	0.000321994
nAPC.1	Samhd1	130.675	0.994961	0.260075	3.82566	0.00013042	0.000329934
nAPC.1	Map1lc3b	146.429	0.612549	0.160436	3.81802	0.000134527	0.000339596
nAPC.1	Pramef8	2.93242	0.975446	0.255488	3.81798	0.00013455	0.000339596
nAPC.1	Gstm1	24.9033	1.62362	0.425698	3.81401	0.000136731	0.000344704
nAPC.1	Nfam1	101.825	0.427356	0.112109	3.81196	0.000137867	0.000347167
nAPC.1	Plek	142.944	1.37742	0.36203	3.80471	0.000141971	0.000356476
nAPC.1	Map3k3	12.9209	0.671623	0.177079	3.79279	0.000148966	0.000372544
nAPC.1	Apobec1	6.69227	1.12899	0.297691	3.7925	0.00014914	0.000372764
nAPC.1	Gas7	15.542	0.814044	0.214828	3.78929	0.000151081	0.000377185
nAPC.1	Retreg1	19.5647	0.9927	0.263102	3.77307	0.000161254	0.000401437
nAPC.1	E330009J07Rik	2.29908	1.92002	0.509368	3.76942	0.000163628	0.000407116
nAPC.1	Dgat1	6.18872	1.0032	0.266231	3.76814	0.000164466	0.000408502
nAPC.1	Btg1	336.975	1.11557	0.297137	3.75438	0.000173769	0.000429172
nAPC.1	Lilr4b	113.379	1.10568	0.294615	3.75296	0.00017476	0.000431377
nAPC.1	Gpank1	12.0644	0.663646	0.177048	3.74839	0.000177975	0.00043857
nAPC.1	Phf21a	12.4688	0.815259	0.217675	3.74531	0.000180169	0.000443728
nAPC.1	Col15a1	4.47701	1.46672	0.392186	3.73984	0.000184136	0.000453241
nAPC.1	Fxyd5	421.273	0.511485	0.13699	3.73374	0.000188661	0.000463597
nAPC.1	Agpat2	13.0416	0.975258	0.26125	3.73304	0.000189182	0.000464355
nAPC.1	Blcap	5.0132	0.91616	0.245764	3.7278	0.000193158	0.000473585
nAPC.1	Suco	10.4185	0.86608	0.232703	3.72182	0.000197793	0.000484134
nAPC.1	Traf3	7.66586	0.893855	0.241076	3.70777	0.000209096	0.000510943
nAPC.1	Tapt1	3.59885	1.30142	0.351679	3.7006	0.000215092	0.0005253
nAPC.1	Atf3	24.4162	0.944516	0.25561	3.69514	0.000219764	0.000535813
nAPC.1	Arhgef18	7.51991	0.798	0.216822	3.68043	0.000232838	0.000565168
nAPC.1	Ugt1a7c	5.19716	1.10605	0.30061	3.67936	0.00023382	0.000567238
nAPC.1	Slfn2	158.356	0.739826	0.201651	3.66885	0.000243647	0.000589768
nAPC.1	Tsc22d4	46.3506	0.522539	0.142579	3.6649	0.000247437	0.000598612
nAPC.1	Dhrs7	41.7858	1.07079	0.293912	3.64322	0.000269244	0.000648141
nAPC.1	Irak2	25.5275	1.12242	0.308269	3.64103	0.00027155	0.000652614
nAPC.1	Slc2a6	18.7156	0.962307	0.268873	3.57904	0.000344855	0.000816232
nAPC.1	Tnfaip2	139.777	1.0913	0.305546	3.57164	0.000354759	0.000837408
nAPC.1	Smap2	29.161	0.61316	0.172152	3.56174	0.000368407	0.000868218
nAPC.1	Klhdc4	22.3551	1.30741	0.36813	3.55149	0.000383055	0.000901282
nAPC.1	Dusp18	1.2963	1.38295	0.390756	3.53915	0.000401416	0.00094094
nAPC.1	Tlr4	14.8365	1.8472	0.522716	3.53385	0.000409561	0.000959517
nAPC.1	Cask	5.82096	1.06897	0.302652	3.53199	0.000412443	0.000965235
nAPC.1	Ftl1-ps1	18.0153	1.06125	0.300733	3.52889	0.0004173	0.000975559
nAPC.1	Gdf15	9.08243	2.92822	0.830228	3.52701	0.000420277	0.000981993
nAPC.1	Cd37	29.5658	0.435492	0.123667	3.52148	0.000429139	0.0010011
nAPC.1	Sqstm1	33.0895	0.695411	0.197489	3.52126	0.000429501	0.00100141
nAPC.1	Rab27a	14.9267	1.04646	0.297829	3.51363	0.000442026	0.00102896
nAPC.1	Wipf1	39.9515	0.593088	0.16912	3.50691	0.000453346	0.00105475
nAPC.1	Acsl1	22.9716	0.786292	0.224797	3.49779	0.00046913	0.00108858
nAPC.1	Pttg1ip	14.7813	0.569109	0.162861	3.49445	0.000475042	0.00110113
nAPC.1	Arrdc3	6.26855	1.18467	0.339747	3.48692	0.000488616	0.0011308
nAPC.1	Lpp	17.404	0.739353	0.213302	3.46623	0.000527819	0.00121597
nAPC.1	1110034G24Rik	5.24261	0.84122	0.242694	3.46617	0.000527923	0.00121597
nAPC.1	Khnyn	6.66907	0.693732	0.200262	3.46413	0.000531949	0.00122267
nAPC.1	Lrp12	11.227	0.710053	0.205173	3.46075	0.00053868	0.00123749
nAPC.1	Lpcat2	37.9341	0.95777	0.276809	3.46004	0.000540093	0.00124009
nAPC.1	Pias3	4.33086	1.02265	0.295661	3.45887	0.000542454	0.00124486
nAPC.1	Vasp	169	0.675588	0.195703	3.45212	0.000556205	0.0012744
nAPC.1	Ly96	6.32349	0.73349	0.212579	3.45044	0.000559671	0.00128167
nAPC.1	Kmt5b	14.7499	0.497569	0.144374	3.44639	0.000568135	0.0012997
nAPC.1	Adnp2	9.89694	0.99139	0.287971	3.44267	0.000576001	0.00131494
nAPC.1	Mtus1	7.54095	2.62266	0.763242	3.43621	0.000589903	0.00134457
nAPC.1	Il1rl2	5.99082	1.49653	0.435714	3.43466	0.000593302	0.00135162
nAPC.1	Carns1	5.21672	1.20548	0.352533	3.41947	0.000627432	0.00142566
nAPC.1	Acap2	18.6005	0.41453	0.12137	3.41544	0.000636797	0.00144543
nAPC.1	Pcyt1a	25.8108	0.767613	0.224911	3.41297	0.000642595	0.00145784
nAPC.1	Olfm4	3.13122	2.3798	0.697651	3.41117	0.00064685	0.00146673
nAPC.1	Pet100	30.6112	0.427965	0.126175	3.39185	0.000694237	0.00156768
nAPC.1	Galc	4.75594	0.959066	0.282797	3.39135	0.000695482	0.00156968
nAPC.1	Gdi1	10.3697	0.587854	0.173721	3.38389	0.000714664	0.00161131
nAPC.1	Sh2b2	9.34534	1.40399	0.415125	3.38208	0.000719387	0.00162112
nAPC.1	Flcn	4.5547	0.969563	0.286846	3.38008	0.000724645	0.00163213
nAPC.1	Atf1	26.3137	0.397771	0.117877	3.37446	0.000739602	0.00166325
nAPC.1	Ier3	163.204	0.882503	0.261638	3.37299	0.000743578	0.00167047
nAPC.1	Mef2a	39.6644	0.555417	0.164838	3.36948	0.000753101	0.001691
nAPC.1	Fyb	85.2585	0.747402	0.221998	3.36671	0.000760718	0.00170722
nAPC.1	Fam32a	62.6606	0.516369	0.153464	3.36476	0.000766116	0.00171793
nAPC.1	Msn	143.876	0.256706	0.0763178	3.36365	0.000769197	0.0017236
nAPC.1	Ep300	37.4728	0.441807	0.131863	3.3505	0.000806669	0.00180387
nAPC.1	Irf7	25.1187	1.35303	0.403895	3.34995	0.000808265	0.00180652
nAPC.1	Atp1a3	7.079	1.61794	0.483286	3.34779	0.000814578	0.00181877
nAPC.1	0610030E20Rik	18.2047	0.561483	0.167751	3.34713	0.000816539	0.00182128
nAPC.1	Atg12	10.4744	0.577332	0.172502	3.3468	0.000817489	0.00182248
nAPC.1	Chil3	107.584	2.05772	0.614981	3.34598	0.000819912	0.00182695
nAPC.1	Sycp2	0.842287	1.85107	0.553347	3.34523	0.000822147	0.00183006
nAPC.1	Tnip1	25.7862	0.607494	0.181643	3.34444	0.000824487	0.00183355
nAPC.1	Orai2	10.6269	0.659962	0.197433	3.34272	0.000829617	0.00184387
nAPC.1	Gsk3a	21.5856	0.651103	0.195002	3.33895	0.000840948	0.00186716
nAPC.1	Map3k5	7.20984	0.872924	0.261508	3.33804	0.000843723	0.00187237
nAPC.1	Cd84	50.8989	0.764943	0.22922	3.33715	0.000846418	0.0018774
nAPC.1	Zfp36	168.357	0.508116	0.152362	3.33493	0.000853218	0.00189152
nAPC.1	Gm43848	4.02726	0.869407	0.260977	3.33136	0.000864242	0.00191402
nAPC.1	Dennd5a	26.1679	0.437285	0.131276	3.33103	0.000865258	0.0019153
nAPC.1	Syne2	4.66547	0.940635	0.282481	3.32991	0.000868751	0.00192206
nAPC.1	Fosl2	19.8072	0.66619	0.200202	3.32758	0.00087603	0.00193719
nAPC.1	Cyb561d1	2.68638	0.96902	0.291776	3.32111	0.000896613	0.00197828
nAPC.1	Klf10	16.454	1.65742	0.499669	3.31703	0.000909784	0.00200372
nAPC.1	Numb	3.33233	0.862894	0.260268	3.3154	0.000915114	0.00201445
nAPC.1	Sp1	20.5971	0.476868	0.144908	3.29085	0.000998863	0.00218889
nAPC.1	Gnai3	29.6477	0.417882	0.127058	3.28889	0.00100582	0.00220303
nAPC.1	Samsn1	80.2735	1.1618	0.354485	3.27743	0.00104757	0.00228874
nAPC.1	Senp2	22.402	0.406786	0.12423	3.27447	0.0010586	0.00231054
nAPC.1	Eapp	24.6918	0.451235	0.138334	3.26193	0.00110656	0.00240681
nAPC.1	Bcl3	11.1445	0.974981	0.29913	3.25939	0.00111653	0.00242728
nAPC.1	Rnf19a	4.71815	0.725333	0.222591	3.2586	0.00111965	0.00243166
nAPC.1	Ly6g	5.02365	1.65586	0.508496	3.25638	0.00112842	0.00244949
nAPC.1	Lhfpl2	3.68623	3.12958	0.961535	3.25477	0.00113483	0.00246218
nAPC.1	Amdhd2	26.0162	1.26132	0.387672	3.25357	0.00113966	0.00247143
nAPC.1	Nr3c1	31.8211	0.389326	0.119723	3.25189	0.00114641	0.00248237
nAPC.1	Gm26669	5.97756	0.756356	0.232678	3.25065	0.00115142	0.00249198
nAPC.1	Clec1a	1.03476	1.83867	0.566079	3.24808	0.00116185	0.00251207
nAPC.1	Atg7	20.786	0.699123	0.215384	3.24594	0.00117066	0.00252986
nAPC.1	Trim56	12.0376	0.745422	0.230397	3.23538	0.0012148	0.00262007
nAPC.1	Fnip1	23.7112	0.801003	0.248543	3.2228	0.00126946	0.00272856
nAPC.1	N4bp2l1	30.96	0.98072	0.304347	3.22237	0.00127135	0.00273127
nAPC.1	Med13l	24.865	0.532008	0.16512	3.22195	0.00127322	0.00273394
nAPC.1	Rhbdf2	9.65104	0.711136	0.221263	3.21399	0.00130906	0.00280251
nAPC.1	Tmco3	5.1214	0.813667	0.25364	3.20796	0.0013368	0.00285506
nAPC.1	Sirpa	98.6658	0.737865	0.230252	3.2046	0.0013525	0.00288577
nAPC.1	Zfp523	2.2106	1.21181	0.378325	3.20309	0.0013596	0.00289951
nAPC.1	Inpp4a	4.98331	0.715064	0.223432	3.20037	0.00137251	0.00292419
nAPC.1	Kdm6b	34.8247	0.693488	0.216763	3.19929	0.00137769	0.00293378
nAPC.1	Lpin2	17.2643	0.740721	0.231572	3.19866	0.0013807	0.00293837
nAPC.1	Snap23	57.3255	0.902274	0.282122	3.19817	0.00138302	0.00293942
nAPC.1	Vav1	30.3016	0.6501	0.203394	3.19626	0.00139224	0.00295757
nAPC.1	Vmp1	40.892	0.664809	0.208214	3.19292	0.00140844	0.00298765
nAPC.1	Fbxl14	11.5212	0.617931	0.194306	3.18019	0.0014718	0.00311449
nAPC.1	Pim1	205.826	0.634031	0.199514	3.17789	0.00148353	0.00313457
nAPC.1	Mfap1a	17.2373	0.523124	0.16462	3.17776	0.00148415	0.00313457
nAPC.1	9130230L23Rik	2.20787	2.24641	0.707354	3.1758	0.00149425	0.00315436
nAPC.1	Aoah	3.78849	1.40521	0.442687	3.17428	0.00150211	0.00316637
nAPC.1	Braf	9.55101	0.624188	0.196747	3.17255	0.00151108	0.00318376
nAPC.1	Maml1	4.01084	0.978111	0.309163	3.16374	0.00155756	0.00327537
nAPC.1	Trp53inp1	7.57564	1.09456	0.345998	3.16348	0.00155896	0.00327673
nAPC.1	Sipa1	20.1761	0.471051	0.149128	3.1587	0.00158474	0.00332614
nAPC.1	Crebrf	15.715	1.1228	0.355703	3.15656	0.0015964	0.00334739
nAPC.1	Jdp2	10.3311	0.975931	0.309493	3.15332	0.00161423	0.00338153
nAPC.1	Cd24a	149.559	0.453106	0.143801	3.15092	0.00162756	0.0034062
nAPC.1	Clk4	30.6517	0.480711	0.152699	3.14809	0.00164338	0.00343766
nAPC.1	Asb7	5.37202	0.891613	0.283439	3.14569	0.00165696	0.0034644
nAPC.1	Ptpn1	126.351	0.609423	0.19459	3.13183	0.0017372	0.00362352
nAPC.1	Adam17	32.0685	0.764988	0.244348	3.13073	0.0017437	0.00363361
nAPC.1	Plekhm1	5.91	0.915503	0.293512	3.11913	0.00181387	0.00376905
nAPC.1	Swt1	20.8683	0.518803	0.166544	3.11511	0.00183874	0.00380931
nAPC.1	Rnasel	15.0952	1.08748	0.349103	3.11506	0.00183906	0.00380931
nAPC.1	Slc37a2	9.37296	1.06708	0.34256	3.11502	0.00183934	0.00380931
nAPC.1	Tdrd7	7.33703	0.744641	0.239197	3.11309	0.00185139	0.00383064
nAPC.1	4933434E20Rik	22.1197	0.529667	0.170397	3.10842	0.00188088	0.00388615
nAPC.1	Cdc42ep3	40.456	1.00032	0.3223	3.10369	0.00191121	0.00394322
nAPC.1	Sertad1	10.841	0.833634	0.269028	3.09869	0.00194378	0.00400476
nAPC.1	Ppm1a	19.5482	0.445602	0.143837	3.09797	0.00194849	0.00401068
nAPC.1	Mgst1	18.0589	1.57321	0.509038	3.09056	0.00199778	0.00410055
nAPC.1	Pfkl	11.1654	0.831712	0.269887	3.08171	0.00205817	0.00421857
nAPC.1	Hgsnat	8.14125	0.780291	0.253684	3.07584	0.00209911	0.00429042
nAPC.1	Rhov	3.58444	2.32592	0.756629	3.07406	0.0021117	0.00431415
nAPC.1	Stat6	33.2179	0.684181	0.223129	3.0663	0.00216723	0.00441898
nAPC.1	Notch1	19.927	0.772842	0.252053	3.06619	0.00216807	0.00441898
nAPC.1	AI606181	2.64994	0.91716	0.299689	3.06037	0.00221062	0.00450152
nAPC.1	Tnfrsf1a	52.0821	0.546432	0.178659	3.05852	0.0022243	0.00452517
nAPC.1	Xpc	8.96826	0.733591	0.239941	3.05738	0.00223284	0.00454043
nAPC.1	D930048N14Rik	1.42507	1.52668	0.499518	3.0563	0.00224087	0.00455252
nAPC.1	Rnf19b	32.6775	0.945901	0.309714	3.05411	0.00225727	0.00458371
nAPC.1	Atp6v1b2	42.3514	0.522109	0.17098	3.05363	0.00226091	0.00458897
nAPC.1	Kctd11	2.52932	1.17737	0.387022	3.04213	0.00234909	0.00476132
nAPC.1	Ano6	3.67372	1.14025	0.374986	3.04078	0.00235969	0.00477836
nAPC.1	Mark2	26.4358	0.410237	0.134962	3.03965	0.00236853	0.00479183
nAPC.1	1700017B05Rik	15.8595	1.79118	0.58953	3.03831	0.00237906	0.00481092
nAPC.1	Ap5b1	4.17607	0.894361	0.29452	3.03667	0.00239206	0.00483274
nAPC.1	Mmp8	71.3623	1.64783	0.543281	3.0331	0.00242056	0.00488581
nAPC.1	Pitpnc1	3.75227	0.985353	0.325801	3.0244	0.00249128	0.00501466
nAPC.1	Mefv	15.6769	1.01316	0.335199	3.02257	0.00250641	0.0050428
nAPC.1	Ptpn12	24.5249	0.505656	0.167642	3.01628	0.00255895	0.00514376
nAPC.1	Fbxo30	4.30905	0.858735	0.285214	3.01084	0.00260524	0.00522002
nAPC.1	Zfp292	28.8606	0.542212	0.180278	3.00765	0.00263277	0.00527037
nAPC.1	Zfp263	17.0134	0.608481	0.202797	3.00045	0.00269585	0.00538187
nAPC.1	Rasgrp2	10.1818	1.85388	0.623575	2.97299	0.00294916	0.00585017
nAPC.1	Casp4	11.757	1.31188	0.441488	2.9715	0.00296351	0.00587065
nAPC.1	Ebi3	17.0626	0.712896	0.240262	2.96716	0.00300562	0.00593794
nAPC.1	Zcchc6	55.7578	0.591808	0.199811	2.96185	0.00305801	0.00602782
nAPC.1	Sgpl1	22.4181	0.5762	0.194991	2.955	0.00312666	0.0061576
nAPC.1	Bri3	171.583	0.646513	0.218965	2.95258	0.00315132	0.00620336
nAPC.1	Ndel1	29.4748	0.675777	0.22963	2.9429	0.00325156	0.00639493
nAPC.1	Kansl1l	4.31137	1.2715	0.432158	2.94221	0.00325874	0.00640618
nAPC.1	Nfe2l2	90.2368	0.833802	0.284773	2.92795	0.003412	0.00669243
nAPC.1	Gca	3.00319	0.830205	0.28452	2.91792	0.00352379	0.00689622
nAPC.1	Mocs1	6.99597	0.843162	0.289344	2.91404	0.00356783	0.00697532
nAPC.1	Evi2	7.00151	0.640197	0.221143	2.89494	0.00379226	0.00739187
nAPC.1	Pik3ap1	3.38264	1.20613	0.417722	2.8874	0.00388436	0.00755792
nAPC.1	Hist1h2be	10.7019	1.28001	0.443599	2.8855	0.0039079	0.00760033
nAPC.1	Tagap	2.35062	1.42599	0.49428	2.88499	0.00391427	0.00760935
nAPC.1	Clec12a	32.0115	0.65748	0.228302	2.87988	0.0039783	0.00773038
nAPC.1	Rap2c	22.4972	0.462806	0.160774	2.87861	0.00399435	0.00775812
nAPC.1	Ang	0.867031	2.2618	0.786412	2.87609	0.0040263	0.00781323
nAPC.1	Slc9a3r1	34.3867	0.47038	0.163697	2.87348	0.00405975	0.00786419
nAPC.1	Atp6v1e1	74.8405	0.763822	0.266049	2.87098	0.00409205	0.00791624
nAPC.1	Spidr	5.07643	0.655798	0.228775	2.86657	0.0041495	0.00801321
nAPC.1	D7Ertd128e	1.73743	2.21922	0.777887	2.85289	0.00433241	0.00834801
nAPC.1	Pilrb2	16.1126	1.16137	0.407328	2.8512	0.0043555	0.00838879
nAPC.1	Stfa1	1.90616	1.55774	0.546856	2.84853	0.00439215	0.00845193
nAPC.1	Cd14	38.1572	1.14819	0.403489	2.84566	0.004432	0.00852112
nAPC.1	Sh3bp5	9.13218	0.94932	0.334055	2.84181	0.00448582	0.00862081
nAPC.1	E230001N04Rik	1.25878	1.70563	0.60028	2.84138	0.00449185	0.0086286
nAPC.1	Tax1bp1	78.9596	0.260585	0.0918392	2.83741	0.00454815	0.00872909
nAPC.1	Dram1	10.7004	1.13072	0.399765	2.82845	0.00467734	0.00896131
nAPC.1	Hbp1	17.0521	0.880543	0.312062	2.82169	0.00477709	0.00912844
nAPC.1	Wsb1	25.2946	0.723751	0.256696	2.81949	0.00481001	0.00918732
nAPC.1	Fam160b1	10.9412	0.473493	0.168094	2.81683	0.00484994	0.00925956
nAPC.1	Serinc5	3.15686	1.12359	0.399557	2.8121	0.00492199	0.00939302
nAPC.1	Tmc4	2.27907	1.46233	0.521004	2.80676	0.00500419	0.00954156
nAPC.1	Abcd2	4.26081	1.13963	0.406652	2.80248	0.00507113	0.00965655
nAPC.1	Serinc3	97.8512	0.476205	0.170424	2.79423	0.00520236	0.00988924
nAPC.1	Heca	11.4741	0.837433	0.30057	2.78615	0.00533377	0.0101214
nAPC.1	Cpeb2	7.74565	0.929847	0.335948	2.76783	0.00564309	0.010676
nAPC.1	Tspan14	8.96426	0.821972	0.29754	2.76256	0.00573495	0.0108357
nAPC.1	Rnf185	3.03263	0.743957	0.269482	2.76069	0.00576793	0.0108886
nAPC.1	Mpp1	15.8596	1.13436	0.411641	2.75569	0.00585677	0.011042
nAPC.1	Arhgap45	45.5212	0.342167	0.124336	2.75195	0.00592419	0.0111643
nAPC.1	Dstyk	10.8735	0.576601	0.209623	2.75066	0.00594758	0.0111987
nAPC.1	Tnrc6a	26.5039	0.309617	0.112923	2.74185	0.00610948	0.0114838
nAPC.1	Lrrc8d	18.1847	0.447434	0.163278	2.74031	0.00613803	0.0115325
nAPC.1	Cbx4	6.69375	0.606113	0.221206	2.74004	0.00614322	0.0115373
nAPC.1	Sdcbp	108.671	0.438835	0.160285	2.73784	0.0061844	0.0116047
nAPC.1	Hist1h2bc	45.6433	1.14274	0.417412	2.73767	0.00618757	0.0116057
nAPC.1	Wbp2	19.5674	0.472088	0.172689	2.73374	0.00626195	0.0117402
nAPC.1	Fam111a	32.5477	0.59874	0.219252	2.73083	0.00631747	0.011829
nAPC.1	Fam214b	5.36726	0.614523	0.225677	2.72303	0.00646869	0.0120863
nAPC.1	AC165953.2	1.63272	1.05729	0.388492	2.72151	0.00649838	0.0121314
nAPC.1	Ythdf3	13.3616	0.449067	0.16524	2.71767	0.00657436	0.0122628
nAPC.1	Ppp1r2	46.0523	0.430823	0.158594	2.71651	0.00659738	0.0123005
nAPC.1	Arap1	16.6442	0.594714	0.219475	2.70972	0.00673404	0.0125339
nAPC.1	Mfsd6	22.3244	0.973927	0.361196	2.6964	0.00700943	0.0130188
nAPC.1	Amfr	18.4133	0.440386	0.163584	2.69212	0.00709997	0.0131758
nAPC.1	Fbxl12	3.8448	0.859123	0.319492	2.68903	0.0071661	0.0132929
nAPC.1	D10Wsu102e	9.65304	0.539112	0.200636	2.68702	0.00720927	0.0133616
nAPC.1	Ugp2	23.8993	0.421701	0.157169	2.6831	0.00729428	0.0134963
nAPC.1	Slco4a1	2.49818	1.44783	0.540348	2.67944	0.00737461	0.0136391
nAPC.1	1810011H11Rik	2.54414	2.15396	0.804724	2.67665	0.00743625	0.0137473
nAPC.1	Ccdc97	8.62541	0.542157	0.202576	2.67631	0.00744381	0.0137555
nAPC.1	Prdx5	248.266	0.475526	0.177706	2.67592	0.00745254	0.0137658
nAPC.1	Sap30l	20.2815	0.404918	0.151842	2.66671	0.00765985	0.0141249
nAPC.1	Rab11fip1	19.143	0.807045	0.304355	2.65166	0.00800973	0.0147266
nAPC.1	Lats2	6.12261	0.519632	0.196585	2.6433	0.00821019	0.0150572
nAPC.1	Ttc7	29.5722	0.573089	0.216903	2.64214	0.00823848	0.0150964
nAPC.1	Zfp597	5.56758	0.596141	0.225848	2.63957	0.00830111	0.0152048
nAPC.1	Spp1	79.3083	1.36012	0.516574	2.63295	0.00846456	0.0154653
nAPC.1	Ppp3ca	43.5475	0.334505	0.12708	2.63225	0.00848214	0.015491
nAPC.1	Csnk1e	18.5709	0.338637	0.129059	2.6239	0.00869294	0.0158495
nAPC.1	Syngr1	1.99291	2.24987	0.861255	2.61231	0.00899319	0.0163628
nAPC.1	Fam193b	7.58113	0.662421	0.254723	2.60055	0.00930736	0.0168993
nAPC.1	Slc12a6	11.4945	0.540436	0.208302	2.59448	0.00947339	0.0171651
nAPC.1	Brpf3	3.08883	0.846773	0.327263	2.58744	0.00966916	0.0174692
nAPC.1	Ubc	323.517	0.353219	0.13685	2.58107	0.00984952	0.0177584
nAPC.1	Csrnp1	12.7057	1.00701	0.391101	2.57481	0.0100296	0.0180756
nAPC.1	Isg15	19.4832	0.77141	0.299651	2.57436	0.0100424	0.018088
nAPC.1	Dpy19l3	1.36666	1.18264	0.459407	2.57429	0.0100447	0.018088
nAPC.1	Atxn1	13.1084	1.15763	0.449821	2.57352	0.0100668	0.0181203
nAPC.1	Cbx7	2.80751	0.983021	0.382356	2.57096	0.0101418	0.0182403
nAPC.1	Arl5b	6.62784	0.688578	0.268542	2.56413	0.0103434	0.0185952
nAPC.1	Id1	30.9594	0.726245	0.283463	2.56205	0.0104058	0.0186842
nAPC.1	Papd5	10.9727	0.544384	0.212496	2.56185	0.0104117	0.0186872
nAPC.1	Gabpb1	7.85253	0.56557	0.220858	2.56079	0.0104435	0.0187367
nAPC.1	Cd82	33.8459	0.39379	0.154208	2.55363	0.0106605	0.0190947
nAPC.1	Eaf1	6.7835	0.634859	0.248856	2.55111	0.0107379	0.0192175
nAPC.1	Slc25a37	4.70587	1.1329	0.444311	2.54979	0.0107787	0.0192748
nAPC.1	Ttc7b	3.10263	0.621037	0.244362	2.54147	0.0110389	0.019707
nAPC.1	Ftl1	3137.37	0.683372	0.268912	2.54125	0.0110458	0.019707
nAPC.1	Ahi1	2.49927	0.849345	0.334593	2.53845	0.0111346	0.0198287
nAPC.1	Btbd7	14.4734	0.358721	0.141645	2.53253	0.0113242	0.0201022
nAPC.1	Cmklr1	3.77109	1.85957	0.735014	2.52997	0.0114071	0.0202412
nAPC.1	Ugt1a6a	4.65768	1.23026	0.48716	2.52538	0.0115575	0.0204915
nAPC.1	Ppp1r37	5.71098	0.484499	0.19196	2.52396	0.011604	0.0205656
nAPC.1	Med12l	1.40561	1.58735	0.630884	2.51608	0.0118669	0.0209806
nAPC.1	Sp3os	6.27568	0.935002	0.371875	2.51429	0.0119272	0.0210787
nAPC.1	Igkc	26.2065	0.987127	0.392719	2.51357	0.0119516	0.0211133
nAPC.1	Slc6a6	103.439	0.245951	0.0980405	2.50866	0.0121188	0.0213744
nAPC.1	Pan2	6.58852	0.698172	0.278429	2.50754	0.0121575	0.0214251
nAPC.1	AA467197	50.8873	1.29177	0.515293	2.50685	0.0121811	0.021458
nAPC.1	Gm47230	4.59588	1.06823	0.426781	2.503	0.0123146	0.0216669
nAPC.1	1700019L13Rik	0.839454	1.52204	0.60923	2.4983	0.0124791	0.0219387
nAPC.1	1810058I24Rik	78.0484	0.395242	0.158316	2.49654	0.0125411	0.0220213
nAPC.1	Pnpla7	32.8658	0.84257	0.337836	2.49402	0.0126305	0.0221693
nAPC.1	2900089D17Rik	1.64272	1.9982	0.802588	2.4897	0.0127852	0.0224228
nAPC.1	Nhsl2	6.82581	0.647037	0.259913	2.48944	0.0127945	0.0224301
nAPC.1	Tst	2.10384	1.74694	0.704103	2.48109	0.0130982	0.022935
nAPC.1	Srgn	514.921	1.0231	0.413616	2.47355	0.0133777	0.0233682
nAPC.1	Il16	24.2365	0.789082	0.320016	2.46575	0.0136725	0.0238641
nAPC.1	Cd9	297.15	1.01617	0.412529	2.46327	0.0137678	0.0240017
nAPC.1	Bicra	3.05973	0.724504	0.294593	2.45933	0.0139195	0.0242469
nAPC.1	Pou2f2	20.823	1.25256	0.511309	2.44972	0.0142967	0.0248149
nAPC.1	Ppp1r15b	19.1665	0.361792	0.147712	2.44931	0.0143132	0.0248337
nAPC.1	Dock2	41.3875	0.294247	0.120738	2.43707	0.0148067	0.0256799
nAPC.1	Per1	14.9551	0.77263	0.317066	2.43681	0.0148173	0.025688
nAPC.1	Siglecg	17.7693	1.38727	0.573637	2.41838	0.0155898	0.0269683
nAPC.1	Smurf2	4.78146	0.556227	0.230561	2.4125	0.0158435	0.0273479
nAPC.1	Zfp236	6.29984	0.554621	0.230327	2.40797	0.0160415	0.0276767
nAPC.1	Gadd45g	20.3471	1.23377	0.512394	2.40785	0.0160467	0.0276767
nAPC.1	Agl	8.09429	0.609493	0.253633	2.40305	0.0162591	0.028021
nAPC.1	Gpsm3	81.6328	0.451674	0.188298	2.39872	0.0164524	0.0283429
nAPC.1	Klf6	156.62	0.628343	0.262572	2.39304	0.0167096	0.0287581
nAPC.1	Atp2a3	11.8783	0.466861	0.195469	2.38842	0.0169212	0.029059
nAPC.1	Zfp407	11.6326	0.415573	0.174088	2.38715	0.0169796	0.0291249
nAPC.1	Adgrg3	3.36683	1.26139	0.529807	2.38085	0.0172726	0.0296044
nAPC.1	Zfp119b	1.20375	1.06756	0.448924	2.37804	0.0174051	0.0298081
nAPC.1	Cdk17	7.15575	0.548646	0.231236	2.37267	0.0176601	0.0302093
nAPC.1	Zfp574	3.0973	0.701222	0.298511	2.34907	0.0188206	0.0320941
nAPC.1	2900076A07Rik	7.73378	0.819544	0.348981	2.34839	0.0188548	0.0321399
nAPC.1	Zfp654	5.64571	0.612339	0.261311	2.34334	0.0191122	0.0325533
nAPC.1	Agap1	4.5683	0.83457	0.356205	2.34295	0.019132	0.0325743
nAPC.1	Lyn	67.6883	0.277165	0.118375	2.34142	0.0192105	0.0326953
nAPC.1	Mreg	5.92709	1.62357	0.696664	2.3305	0.0197798	0.0336118
nAPC.1	Cipc	4.37732	1.03139	0.444012	2.3229	0.0201846	0.0342465
nAPC.1	Dusp2	29.9267	1.33252	0.574034	2.32133	0.0202689	0.0343762
nAPC.1	Ttc32	4.52899	0.802701	0.346312	2.31786	0.0204571	0.034657
nAPC.1	Frat2	3.49312	1.37645	0.593852	2.31784	0.0204582	0.034657
nAPC.1	B4galt3	4.9828	0.622662	0.268979	2.31491	0.0206177	0.0348731
nAPC.1	Dcun1d3	3.39082	0.961221	0.415316	2.31443	0.0206439	0.034904
nAPC.1	Hacd4	22.923	0.794593	0.343977	2.31002	0.0208872	0.035288
nAPC.1	Apaf1	10.6923	0.476706	0.206484	2.30868	0.0209615	0.0353588
nAPC.1	Hs1bp3	2.86544	1.00332	0.435802	2.30224	0.0213216	0.0358972
nAPC.1	Slc25a33	6.43506	0.714242	0.311192	2.29518	0.021723	0.0365149
nAPC.1	Clec2d	55.8537	0.5232	0.227969	2.29505	0.0217303	0.0365149
nAPC.1	Vezf1	14.2258	0.367518	0.160185	2.29433	0.0217713	0.0365698
nAPC.1	Il18rap	23.537	1.21145	0.528961	2.29024	0.0220074	0.0369096
nAPC.1	Ypel5	20.5227	0.68572	0.299443	2.28999	0.0220221	0.0369202
nAPC.1	Ppp1r18	45.8611	0.281779	0.123068	2.28962	0.0220431	0.036927
nAPC.1	Was	22.344	0.365198	0.159761	2.2859	0.0222601	0.0372193
nAPC.1	4732440D04Rik	3.18748	0.76365	0.335374	2.27701	0.0227857	0.0380109
nAPC.1	Mknk2	32.5772	0.295265	0.129801	2.27475	0.0229209	0.0381782
nAPC.1	Ncf1	90.6873	0.508269	0.223956	2.2695	0.0232378	0.0386766
nAPC.1	Dock11	17.211	0.309405	0.136738	2.26276	0.0236505	0.0393036
nAPC.1	Zbtb7b	18.5281	0.29387	0.130301	2.25532	0.0241132	0.0399966
nAPC.1	Pik3c2a	6.94528	0.593281	0.263286	2.25337	0.0242358	0.0401695
nAPC.1	Zfp143	2.86985	0.729452	0.324502	2.24791	0.0245818	0.0406968
nAPC.1	Tbkbp1	7.56308	0.644146	0.286965	2.24469	0.0247883	0.0409921
nAPC.1	Mpzl3	6.65309	0.655229	0.291952	2.2443	0.0248131	0.0410176
nAPC.1	Lyrm2	17.6726	0.445325	0.198897	2.23897	0.0251577	0.0415244
nAPC.1	Gm15892	6.01979	1.02749	0.459033	2.23838	0.0251964	0.0415569
nAPC.1	Zbtb2	2.06349	0.696007	0.311921	2.23136	0.0256575	0.0422592
nAPC.1	B230303O12Rik	3.70488	0.989937	0.443658	2.23131	0.0256608	0.0422592
nAPC.1	Irf1	19.2334	0.54911	0.246418	2.22837	0.0258559	0.0425484
nAPC.1	Rnf2	3.26196	0.622603	0.281123	2.2147	0.0267806	0.0439105
nAPC.1	Ubap1	10.0266	0.795884	0.359372	2.21465	0.026784	0.0439105
nAPC.1	Trio	28.1955	0.569623	0.257299	2.21385	0.026839	0.0439841
nAPC.1	Vcl	7.12164	0.584471	0.264053	2.21346	0.0268658	0.0440117
nAPC.1	Zbtb22	9.60991	0.428273	0.193973	2.2079	0.0272514	0.0445537
nAPC.1	Tpst2	16.9029	0.466976	0.212082	2.20187	0.0276748	0.0452015
nAPC.1	Atf7ip	32.9525	0.73097	0.333061	2.19471	0.0281847	0.0459828
nAPC.1	Jchain	3.40539	1.39011	0.633932	2.19283	0.0283193	0.0461852
nAPC.1	Ppcdc	10.024	0.574833	0.262237	2.19204	0.0283769	0.0462618
nAPC.1	Frg2f1	1.34136	1.74017	0.796276	2.18539	0.0288602	0.0469448
nAPC.1	Cd274	25.6505	0.645839	0.296816	2.17589	0.0295637	0.0479999
nAPC.1	Dnajb9	16.2672	0.448482	0.206635	2.17041	0.0299756	0.0486144
nAPC.1	Gab2	8.45178	0.596205	0.27521	2.16636	0.0302835	0.0490774
nAPC.1	Vps54	6.9051	0.504608	0.233373	2.16223	0.0306002	0.049554
nAPC.1	Abhd2	6.44948	0.549916	0.254702	2.15906	0.0308458	0.0499333
nAPC.1	Nsun6	3.68197	0.643182	0.298074	2.15779	0.0309438	0.0500548
nAPC.1	Cx3cr1	10.6215	2.15528	1.00077	2.15362	0.0312701	0.0504893
nAPC.1	Mier3	5.05317	0.491679	0.228962	2.14742	0.0317595	0.0512227
nAPC.1	Arid5b	20.9101	0.633166	0.294973	2.14652	0.0318313	0.0513196
nAPC.1	Armc7	11.7161	0.710972	0.334892	2.12299	0.0337551	0.0541816
nAPC.1	Ly6i	2.84248	1.62583	0.766147	2.12208	0.0338307	0.054283
nAPC.1	Ormdl1	10.1298	0.638661	0.300998	2.12181	0.0338535	0.0542996
nAPC.1	Zdhhc9	5.47438	0.694356	0.327585	2.11962	0.034038	0.0545356
nAPC.1	Grk5	3.62117	0.619205	0.292251	2.11875	0.0341117	0.0546337
nAPC.1	Klf7	51.1545	0.22165	0.105091	2.10912	0.034934	0.055767
nAPC.1	Ddx3x	84.3961	0.265732	0.126111	2.10713	0.0351065	0.0560013
nAPC.1	Safb2	53.3278	0.241026	0.11441	2.10668	0.0351451	0.0560426
nAPC.1	Pip4k2c	8.92115	0.412822	0.196033	2.10588	0.0352147	0.056133
nAPC.1	Gabarap	290.119	0.1923	0.091385	2.10428	0.035354	0.0563346
nAPC.1	Ifrd1	24.7772	0.827043	0.393817	2.10007	0.035723	0.0568605
nAPC.1	Pgd	83.1508	0.258029	0.122905	2.09941	0.0357804	0.056931
nAPC.1	Sgk1	10.8783	0.526091	0.25094	2.09648	0.0360398	0.0573021
nAPC.1	Zfp729a	4.96005	0.484189	0.231557	2.09101	0.0365268	0.0580342
nAPC.1	Cmtm6	46.2203	0.380366	0.182206	2.08756	0.0368378	0.0584858
nAPC.1	Syne3	3.42879	1.43788	0.692456	2.0765	0.0378478	0.0600023
nAPC.1	Chkb	4.75824	0.421369	0.203021	2.0755	0.0379405	0.0601274
nAPC.1	Casp3	16.435	0.39036	0.188662	2.0691	0.0385366	0.0609177
nAPC.1	2410131K14Rik	3.21255	0.566196	0.274458	2.06296	0.0391165	0.061812
nAPC.1	Tcp11l2	9.40997	0.852051	0.414039	2.0579	0.0395997	0.0625078
nAPC.1	Dhrs3	4.61168	1.25101	0.609994	2.05085	0.0402817	0.0634469
nAPC.1	Cirbp	24.0904	0.346047	0.168934	2.04841	0.04052	0.0637993
nAPC.1	4930523C07Rik	29.5303	0.555996	0.27158	2.04726	0.0406324	0.063936
nAPC.1	Foxn2	17.8146	0.450518	0.220243	2.04555	0.0408009	0.0641722
nAPC.1	Zfyve27	5.46539	0.443105	0.216768	2.04415	0.0409391	0.0643433
nAPC.1	Il1r2	174.687	1.13765	0.558178	2.03816	0.0415343	0.0651385
nAPC.1	Ddt	51.5627	0.68778	0.337636	2.03705	0.0416453	0.0652891
nAPC.1	Sat1	140.779	0.372102	0.182891	2.03456	0.0418954	0.0656342
nAPC.1	Zranb1	15.9391	0.312357	0.153813	2.03076	0.042279	0.0661639
nAPC.1	Tbc1d15	27.356	0.314948	0.155397	2.02673	0.0426898	0.0667591
nAPC.1	Chst12	6.22025	0.49606	0.244819	2.02623	0.042741	0.0668152
nAPC.1	Mcfd2	12.9024	0.76283	0.376804	2.02448	0.0429211	0.0670489
nAPC.1	Smpdl3a	11.954	1.01447	0.502511	2.01881	0.0435068	0.0678669
nAPC.1	Mettl9	27.6693	0.329669	0.163341	2.01829	0.0435609	0.0679271
nAPC.1	Ubtd1	13.8231	0.606567	0.301062	2.01476	0.0439296	0.0683558
nAPC.1	Gng12	17.0655	0.729982	0.362559	2.01341	0.0440711	0.0685515
nAPC.1	Plekhg1	1.63652	1.48578	0.738723	2.01129	0.0442953	0.0688758
nAPC.1	Zfp617	3.0966	0.507865	0.253774	2.00125	0.0453655	0.0704397
nAPC.1	Dbp	6.66276	0.930155	0.464901	2.00076	0.0454182	0.0704966
nAPC.1	Zc3h12a	19.0354	0.43586	0.218213	1.99741	0.0457809	0.070984
nAPC.1	Inafm1	2.21583	0.680474	0.340837	1.99648	0.0458816	0.0711149
nAPC.1	Asnsd1	25.5463	0.379691	0.190703	1.99101	0.0464802	0.0719557
nAPC.1	Fth1	4420.1	0.692202	0.34768	1.99092	0.0464899	0.0719557
nAPC.1	Ube2b	69.3278	0.289393	0.146391	1.97685	0.0480584	0.0742257
nAPC.1	Litaf	57.7695	0.446342	0.226201	1.9732	0.0484723	0.0748387
nAPC.1	AL590144.2	3.15956	0.668747	0.340742	1.96262	0.0496904	0.0765572
nAPC.1	Adssl1	17.9511	0.732481	0.373245	1.96247	0.0497082	0.0765576
nAPC.1	9930021J03Rik	11.7655	0.333183	0.169826	1.96191	0.0497732	0.0766307
nAPC.1	Usf2	43.6774	0.411992	0.210046	1.96144	0.0498277	0.0766876
nAPC.1	Gm21188	23.2883	0.838764	0.428377	1.958	0.0502295	0.0772789
nAPC.1	Fam122a	9.71398	0.571953	0.292161	1.95767	0.0502691	0.0773126
nAPC.1	Slc27a4	3.46385	0.713644	0.365207	1.95408	0.0506917	0.0779351
nAPC.1	Taf7	15.2344	0.387904	0.199005	1.94921	0.05127	0.0786583
nAPC.1	Tnfrsf21	5.18556	1.15424	0.592853	1.94692	0.0515444	0.0789685
nAPC.1	Mon1b	2.10857	0.603535	0.310043	1.94662	0.0515806	0.0789963
nAPC.1	Adgre5	35.8397	0.804275	0.413667	1.94426	0.0518645	0.0793756
nAPC.1	Kif13a	4.80666	0.487896	0.251015	1.94369	0.0519324	0.0794517
nAPC.1	Krt80	3.45125	0.828	0.426041	1.94347	0.051959	0.0794646
nAPC.1	Mon2	10.1292	0.316299	0.163207	1.93802	0.0526209	0.0803083
nAPC.1	Cxcl3	9.43598	1.01698	0.526285	1.93237	0.0533141	0.0812813
nAPC.1	Zfp984	6.43435	0.378355	0.195823	1.93212	0.0533443	0.081299
nAPC.1	Ptpn6	158.133	0.207875	0.10765	1.93103	0.0534798	0.081477
nAPC.1	Gm28875	4.45739	1.08649	0.563091	1.92952	0.0536663	0.0817042
nAPC.1	Fgd3	5.98873	0.63281	0.328618	1.92567	0.0541455	0.0824051
nAPC.1	Dvl1	3.74987	0.514276	0.267183	1.92481	0.0542532	0.0825403
nAPC.1	Chka	41.8411	0.775383	0.40303	1.92388	0.0543693	0.0826375
nAPC.1	P4ha1	8.71183	0.654535	0.340954	1.91972	0.0548937	0.0833698
nAPC.1	Zfp687	4.89589	0.513596	0.268002	1.91639	0.0553159	0.0839527
nAPC.1	Oas3	2.32205	0.858475	0.448217	1.91531	0.0554529	0.0841274
nAPC.1	Cflar	48.8872	0.397742	0.209283	1.9005	0.0573674	0.0867052
nAPC.1	Retnlg	130.544	0.846723	0.445565	1.90034	0.0573891	0.0867081
nAPC.1	Rchy1	26.5908	0.301264	0.159181	1.89259	0.0584127	0.0881411
nAPC.1	Pstpip2	3.78625	0.803781	0.424709	1.89255	0.0584182	0.0881411
nAPC.1	Srxn1	9.45382	0.799495	0.424516	1.88331	0.0596582	0.089919
nAPC.1	Rarg	2.9739	0.583123	0.309654	1.88315	0.0596806	0.0899217
nAPC.1	Map3k11	11.33	0.275507	0.146589	1.87945	0.0601831	0.0906329
nAPC.1	Dhx40	26.5112	0.475817	0.254218	1.87169	0.0612494	0.0921269
nAPC.1	Gm20703	3.7951	0.493213	0.264222	1.86666	0.0619485	0.0930339
nAPC.1	Ell2	4.49294	0.500662	0.268223	1.86659	0.0619588	0.0930339
nAPC.1	Sbno2	40.7238	0.544018	0.292022	1.86294	0.062471	0.0937386
nAPC.1	Inpp5k	16.1833	0.452617	0.243286	1.86043	0.0628241	0.0941933
nAPC.1	Zswim4	2.81545	0.659337	0.354419	1.86033	0.0628386	0.0941933
nAPC.1	Icmt	5.33663	0.417081	0.225136	1.85257	0.0639434	0.0957181
nAPC.1	Tmem86a	3.37889	0.594169	0.322019	1.84514	0.0650178	0.0971519
nAPC.1	Mpo	2.55286	1.05861	0.573766	1.84502	0.0650344	0.0971519
nAPC.1	Rassf3	26.7253	0.700126	0.379579	1.84448	0.0651134	0.0972365
nAPC.1	Kalrn	0.927113	1.66866	0.906106	1.84157	0.0655377	0.0978034
nAPC.1	Tmem120a	10.9618	0.430369	0.233781	1.84091	0.0656352	0.0979155
nAPC.1	Atp6v0d2	4.13936	1.22737	0.670294	1.8311	0.0670863	0.099842
nAPC.1	Sh3bp2	8.28885	0.596122	0.326048	1.82833	0.0675006	0.100356
nAPC.1	Hsdl1	6.77518	0.40417	0.221313	1.82624	0.0678145	0.10072
nAPC.1	Marf1	12.3397	0.470085	0.257446	1.82596	0.0678567	0.100749
nAPC.1	Nlrp3	67.4237	0.739038	0.404775	1.8258	0.0678806	0.10075
nAPC.1	Zeb2	120.961	0.544713	0.298801	1.823	0.0683038	0.101309
nAPC.1	Arhgef1	27.16	0.202825	0.111345	1.82159	0.0685178	0.101558
nAPC.1	Vamp5	13.6213	0.728876	0.400367	1.82052	0.0686798	0.101763
nAPC.1	Mfsd14a	16.1062	0.386766	0.212494	1.82013	0.0687396	0.101817
nAPC.1	Hist1h1c	68.5555	0.540286	0.297563	1.8157	0.0694157	0.102715
nAPC.1	Ankrd44	56.5408	0.418853	0.231579	1.80868	0.0705007	0.104179
nAPC.1	Ppt1	37.4248	0.365621	0.20252	1.80536	0.071019	0.10491
nAPC.1	Ppp2r5a	43.8517	0.314218	0.174107	1.80474	0.0711158	0.105017
nAPC.1	Cass4	10.6643	0.660505	0.367951	1.79509	0.0726391	0.107146
nAPC.1	Rela	28.5132	0.518668	0.289103	1.79406	0.0728036	0.107286
nAPC.1	Ctdsp1	11.9646	0.350784	0.195831	1.79126	0.0732521	0.107844
nAPC.1	Pmaip1	56.0118	0.645725	0.360537	1.79101	0.0732921	0.107867
nAPC.1	Zbtb24	4.72365	0.523459	0.294038	1.78024	0.0750361	0.110174
nAPC.1	Gxylt1	18.705	0.275629	0.154873	1.77971	0.075123	0.110264
nAPC.1	Foxo3	8.91023	0.696894	0.391924	1.77814	0.0753815	0.110533
nAPC.1	Ubash3b	21.0463	0.82889	0.466824	1.77559	0.0757997	0.111057
nAPC.1	Junos	0.574707	1.29345	0.728559	1.77535	0.0758406	0.111057
nAPC.1	Treml2	14.0725	0.524265	0.295405	1.77473	0.0759418	0.111168
nAPC.1	Herc4	23.3823	0.530102	0.298942	1.77326	0.0761857	0.11145
nAPC.1	Osbpl9	19.8158	0.321903	0.182678	1.76214	0.0780461	0.113753
nAPC.1	Ncoa3	18.7613	0.335565	0.190825	1.7585	0.0786621	0.114613
nAPC.1	Parp10	4.71678	0.641249	0.364901	1.75732	0.0788629	0.114867
nAPC.1	Mpp5	4.25884	0.582936	0.331768	1.75706	0.0789079	0.114894
nAPC.1	Npepps	26.3632	0.343712	0.196417	1.74991	0.0801334	0.116446
nAPC.1	Vwf	2.46358	0.952208	0.544319	1.74936	0.0802292	0.116521
nAPC.1	Dnajc14	12.4802	0.28552	0.163219	1.74931	0.0802379	0.116521
nAPC.1	Atp6v0a1	13.2272	0.33384	0.190896	1.7488	0.0803251	0.11657
nAPC.1	Prkar2b	14.5954	0.650439	0.372983	1.74388	0.0811793	0.117731
nAPC.1	Rbpms	7.5269	0.805549	0.463593	1.73762	0.0822775	0.119206
nAPC.1	Shisa5	43.2381	0.512244	0.294975	1.73657	0.0824639	0.119436
nAPC.1	Gucd1	10.2297	0.576293	0.332286	1.73433	0.0828596	0.119969
nAPC.1	Zfp874b	1.59775	0.818986	0.47249	1.73334	0.0830353	0.120184
nAPC.1	Tmem189	25.6343	0.441949	0.255329	1.7309	0.0834698	0.120773
nAPC.1	L3mbtl3	2.75769	0.627755	0.366416	1.71323	0.0866701	0.124949
nAPC.1	Morc3	25.2499	0.276037	0.16153	1.70889	0.0874714	0.12598
nAPC.1	Leprotl1	38.0576	0.283542	0.166204	1.70599	0.0880101	0.126672
nAPC.1	Fcer1g	55.2113	0.343551	0.201524	1.70476	0.0882391	0.12696
nAPC.1	Sema7a	5.33299	1.05444	0.619101	1.70318	0.0885351	0.12726
nAPC.1	Sla	14.2135	0.56272	0.330645	1.70189	0.0887766	0.127565
nAPC.1	Slc2a1	16.5823	0.310012	0.182185	1.70163	0.0888249	0.127593
nAPC.1	Suds3	22.6504	0.258613	0.152363	1.69735	0.0896314	0.128582
nAPC.1	Esco1	12.767	0.351873	0.207644	1.6946	0.0901522	0.12916
nAPC.1	Gga1	16.5949	0.391825	0.231251	1.69437	0.0901946	0.129179
nAPC.1	Lrrc28	1.6648	0.665374	0.392899	1.6935	0.0903607	0.129332
nAPC.1	Myo9b	37.3844	0.250041	0.148078	1.68857	0.0913011	0.130507
nAPC.1	Kit	7.76631	1.03408	0.612701	1.68774	0.0914604	0.130692
nAPC.1	Mthfsl	12.313	0.714642	0.425753	1.67853	0.093243	0.132719
nAPC.1	Zfp51	2.18309	0.552669	0.329575	1.67691	0.0935593	0.133039
nAPC.1	Clk1	69.669	0.300155	0.179139	1.67555	0.0938269	0.13329
nAPC.1	Crebl2	6.94214	0.741941	0.443106	1.67441	0.0940504	0.133564
nAPC.1	Ankrd46	9.11732	0.639141	0.383003	1.66877	0.095164	0.135057
nAPC.1	Zfp943	2.29197	0.611977	0.366922	1.66787	0.0953421	0.135266
nAPC.1	Trim30d	10.544	0.556149	0.334187	1.66419	0.0960754	0.136263
nAPC.1	Bcl2l11	27.1406	0.653948	0.393097	1.66358	0.0961968	0.136346
nAPC.1	Ctps2	8.81788	0.419226	0.252923	1.65752	0.0974142	0.137804
nAPC.1	Ksr1	3.72293	0.538253	0.32635	1.64931	0.099084	0.139985
nAPC.1	Runx2	11.7097	0.583012	0.353627	1.64867	0.0992162	0.140126
nAPC.1	Cd101	4.29489	0.824026	0.500498	1.64641	0.0996791	0.140689
nAPC.1	Osbpl2	5.09165	0.357792	0.217664	1.64378	0.100221	0.141409
nAPC.1	Tspan5	5.13715	0.730773	0.444729	1.64319	0.100344	0.141537
nAPC.1	Pttg1	27.0498	0.514583	0.313433	1.64177	0.100639	0.141861
nAPC.1	Ikzf1	38.6747	0.247334	0.150866	1.63943	0.101123	0.142451
nAPC.1	Nfil3	11.9422	0.557626	0.340246	1.63889	0.101236	0.142519
nAPC.1	8030462N17Rik	2.89739	0.663387	0.405364	1.63652	0.10173	0.143123
nAPC.1	Limd2	70.8577	0.457291	0.27968	1.63505	0.102039	0.143511
nAPC.1	Klhl28	6.54291	0.400208	0.246528	1.62338	0.104509	0.14689
nAPC.1	Jrkl	8.64211	0.617029	0.380731	1.62064	0.105094	0.147618
nAPC.1	Maf1	23.9427	0.225628	0.139956	1.61213	0.106934	0.149721
nAPC.1	Zzef1	16.4955	0.204345	0.126947	1.60969	0.107465	0.150357
nAPC.1	Abhd13	4.2972	0.616488	0.388668	1.58616	0.112704	0.156796
nAPC.1	Cln5	15.6179	0.400698	0.252697	1.58569	0.11281	0.156893
nAPC.1	Zfp758	2.80439	0.553192	0.349049	1.58486	0.112999	0.157106
nAPC.1	Dhx34	2.39458	0.492971	0.311566	1.58224	0.113595	0.157785
nAPC.1	Aldh3a2	13.8115	0.355755	0.225761	1.5758	0.115072	0.159685
nAPC.1	1700096K18Rik	2.23988	0.531985	0.337718	1.57523	0.115202	0.159812
nAPC.1	Dirc2	3.24214	0.556324	0.353202	1.57508	0.115237	0.159812
nAPC.1	Ssh2	29.0459	0.270771	0.173762	1.55829	0.119165	0.164685
nAPC.1	Gstt3	2.71277	1.05814	0.679317	1.55766	0.119315	0.164839
nAPC.1	Cdc37l1	16.0639	0.267537	0.172117	1.55439	0.120092	0.165773
nAPC.1	Lbr	39.5095	0.563892	0.362999	1.55343	0.120321	0.166021
nAPC.1	Txk	1.52725	0.744796	0.47969	1.55266	0.120504	0.16622
nAPC.1	Arel1	6.87526	0.39448	0.254356	1.5509	0.120926	0.16675
nAPC.1	Vsig10	5.51148	0.746006	0.481215	1.55025	0.121081	0.166911
nAPC.1	Rbl2	8.22053	0.29299	0.18957	1.54555	0.122212	0.168152
nAPC.1	Nek6	25.7038	0.831599	0.538659	1.54383	0.122629	0.168672
nAPC.1	Ublcp1	12.9279	0.427152	0.276763	1.54338	0.122738	0.168769
nAPC.1	Gpsm1	4.07035	1.0072	0.65513	1.5374	0.124194	0.170397
nAPC.1	Nlrx1	12.5093	0.341981	0.222471	1.53719	0.124246	0.170415
nAPC.1	Tgif1	20.5962	0.430827	0.280356	1.53672	0.124363	0.170521
nAPC.1	Arfgef2	4.26581	0.539733	0.352077	1.533	0.125277	0.171452
nAPC.1	E4f1	4.79737	0.382724	0.249889	1.53158	0.125626	0.171877
nAPC.1	Serp1	171.766	0.439014	0.287127	1.52899	0.126268	0.1727
nAPC.1	Npc1	15.0229	0.469905	0.311027	1.51082	0.130834	0.178166
nAPC.1	Tsc22d3	25.4039	0.376123	0.250274	1.50285	0.132878	0.180556
nAPC.1	Clip1	23.0505	0.349076	0.232418	1.50193	0.133115	0.180821
nAPC.1	Eif5	118.784	0.353608	0.235774	1.49978	0.133673	0.181523
nAPC.1	Clec4n	349.432	0.833766	0.560394	1.48782	0.136798	0.185192
nAPC.1	Rabgef1	6.34227	0.501875	0.338727	1.48165	0.138433	0.187174
nAPC.1	Rabif	3.89724	0.438493	0.296632	1.47824	0.139343	0.188326
nAPC.1	2010109A12Rik	4.17633	1.00893	0.683781	1.47552	0.140073	0.18908
nAPC.1	Iqgap2	13.7509	0.667902	0.452689	1.47541	0.140103	0.18908
nAPC.1	St3gal4	15.1804	0.330101	0.223929	1.47413	0.140445	0.189484
nAPC.1	Prdm15	2.15373	0.537536	0.364741	1.47375	0.14055	0.189567
nAPC.1	Ell	4.24031	0.476497	0.324023	1.47056	0.141409	0.190608
nAPC.1	Atp6ap1	32.6281	0.21692	0.147585	1.46979	0.141617	0.19083
nAPC.1	Banp	13.8909	0.421122	0.286739	1.46866	0.141925	0.191186
nAPC.1	Prr5l	9.36578	0.502235	0.342517	1.46631	0.142565	0.191989
nAPC.1	0610040B10Rik	1.3142	0.804044	0.548617	1.46558	0.142762	0.192195
nAPC.1	Rfx1	5.77782	0.361187	0.248736	1.45209	0.146477	0.196894
nAPC.1	1810013L24Rik	12.3327	0.272084	0.187943	1.4477	0.147702	0.198418
nAPC.1	Taf1c	2.17173	0.558702	0.388331	1.43873	0.150228	0.201564
nAPC.1	Plekhm2	18.9132	0.453733	0.316349	1.43428	0.151492	0.202949
nAPC.1	Arih1	25.1471	0.192114	0.133972	1.43399	0.151576	0.202998
nAPC.1	Il15	7.0975	0.427924	0.298492	1.43362	0.15168	0.203014
nAPC.1	Tecpr1	15.4712	0.51665	0.361151	1.43057	0.152555	0.20409
nAPC.1	Aktip	3.20821	0.362845	0.25367	1.43038	0.152608	0.20409
nAPC.1	Lcp1	380.017	0.193909	0.136126	1.42447	0.15431	0.206092
nAPC.1	Tfec	4.85647	0.582212	0.410275	1.41908	0.155877	0.207994
nAPC.1	Rnf141	7.71351	0.466307	0.328932	1.41764	0.156297	0.208491
nAPC.1	Gns	31.6363	0.386332	0.272635	1.41703	0.156474	0.2086
nAPC.1	Macrod2	3.7386	0.525093	0.371502	1.41343	0.157528	0.209878
nAPC.1	Nedd9	9.78222	0.59557	0.421665	1.41242	0.157825	0.2102
nAPC.1	Ing3	12.5583	0.280762	0.199321	1.40859	0.158956	0.211586
nAPC.1	Svil	26.643	0.313449	0.224029	1.39915	0.161769	0.21507
nAPC.1	Dvl2	3.18416	0.513149	0.367101	1.39784	0.162161	0.215525
nAPC.1	Zfand2a	3.33655	0.608709	0.435672	1.39717	0.162362	0.215726
nAPC.1	Mapk14	32.9574	0.230543	0.165324	1.39449	0.163169	0.216601
nAPC.1	Stab1	1.17057	1.35092	0.970785	1.39157	0.164052	0.217707
nAPC.1	2900060B14Rik	4.44623	0.749244	0.538917	1.39028	0.164445	0.218155
nAPC.1	Slc31a2	16.4198	0.610379	0.439885	1.38759	0.165262	0.219114
nAPC.1	Uhrf1bp1l	16.0228	0.207498	0.149604	1.38698	0.165448	0.219294
nAPC.1	Pcmtd1	11.7946	0.314252	0.227834	1.3793	0.167802	0.222078
nAPC.1	Gstp3	4.96015	1.05052	0.764244	1.37459	0.16926	0.223803
nAPC.1	Arid5a	10.184	0.379477	0.27628	1.37352	0.169589	0.224019
nAPC.1	Atp6v1a	45.535	0.413614	0.301161	1.3734	0.169628	0.224019
nAPC.1	Eps8l1	4.19353	0.78232	0.572348	1.36686	0.171669	0.226441
nAPC.1	Stk17b	107.573	0.328368	0.240517	1.36526	0.172172	0.226968
nAPC.1	Sirt7	31.9259	0.172068	0.12613	1.36421	0.172501	0.227265
nAPC.1	Hspa1a	2.86375	1.58577	1.16634	1.35961	0.173953	0.22904
nAPC.1	Dgkh	22.5199	0.57929	0.427848	1.35396	0.175748	0.230986
nAPC.1	P2ry13	7.49969	0.506024	0.374065	1.35277	0.17613	0.231349
nAPC.1	Glrx	17.0428	0.246358	0.182358	1.35096	0.176709	0.231954
nAPC.1	Gmip	19.0946	0.258621	0.191453	1.35083	0.17675	0.231954
nAPC.1	Socs3	21.2256	0.337825	0.250436	1.34895	0.177354	0.232678
nAPC.1	Itgal	39.9397	0.38861	0.288167	1.34856	0.177479	0.232771
nAPC.1	Sephs2	19.9645	0.399035	0.298132	1.33845	0.18075	0.236707
nAPC.1	Iqgap1	228.936	0.158677	0.118792	1.33575	0.181632	0.237791
nAPC.1	Mapk8	4.0542	0.352985	0.265473	1.32964	0.183636	0.240199
nAPC.1	Pilrb1	17.4968	0.531033	0.399461	1.32937	0.183724	0.240242
nAPC.1	Rassf2	27.5692	0.296823	0.223332	1.32907	0.183826	0.240304
nAPC.1	Dtnbp1	16.2535	0.411357	0.311698	1.31973	0.186926	0.244136
nAPC.1	Rcsd1	23.4841	0.614717	0.466223	1.31851	0.187334	0.244597
nAPC.1	Tacstd2	15.6532	0.818424	0.621403	1.31706	0.187819	0.245157
nAPC.1	Aff1	12.3683	0.276049	0.20976	1.31602	0.188166	0.245464
nAPC.1	Atp6v1c1	24.4246	0.538844	0.412069	1.30766	0.19099	0.248776
nAPC.1	Pex5	3.93854	0.320015	0.245158	1.30534	0.191778	0.249724
nAPC.1	Nbr1	12.09	0.351962	0.269779	1.30463	0.192018	0.249744
nAPC.1	Cd93	9.70906	1.03133	0.794759	1.29766	0.194403	0.25247
nAPC.1	Zfp768	5.09613	0.373706	0.288478	1.29544	0.195169	0.253314
nAPC.1	Nmrk1	3.48856	0.373913	0.289596	1.29115	0.196651	0.254935
nAPC.1	Zrsr1	2.38052	0.584936	0.453556	1.28967	0.197166	0.255452
nAPC.1	Vill	3.82127	0.787848	0.615949	1.27908	0.200868	0.25994
nAPC.1	Prkab2	2.82682	0.467959	0.366087	1.27827	0.201153	0.260232
nAPC.1	Wipf2	10.0034	0.229958	0.180282	1.27555	0.202115	0.261322
nAPC.1	Yaf2	11.4221	0.277398	0.218198	1.27131	0.203617	0.263031
nAPC.1	Ccnt1	23.7821	0.188777	0.14855	1.2708	0.203801	0.26319
nAPC.1	Arf2	6.82265	0.369482	0.29149	1.26757	0.204953	0.264386
nAPC.1	Avl9	16.1631	0.291065	0.229885	1.26614	0.205464	0.264873
nAPC.1	Fbxo38	6.19726	0.318621	0.251724	1.26575	0.205602	0.264961
nAPC.1	Arrb2	39.8072	0.249874	0.198114	1.26126	0.207215	0.266733
nAPC.1	Ccnl2	32.6713	0.17537	0.139566	1.25653	0.208922	0.268694
nAPC.1	Snx10	51.6825	0.257086	0.204963	1.2543	0.209732	0.269576
nAPC.1	Maff	11.3123	0.527551	0.423188	1.24661	0.21254	0.272945
nAPC.1	Elk4	18.0154	0.315083	0.253668	1.24211	0.214198	0.274751
nAPC.1	Mthfs	6.65578	0.458422	0.370224	1.23823	0.215632	0.276429
nAPC.1	Jmjd1c	32.9822	0.334821	0.273398	1.22467	0.2207	0.282159
nAPC.1	F10	60.9845	0.730537	0.597065	1.22355	0.221123	0.282557
nAPC.1	Nt5dc1	4.02207	0.332981	0.273372	1.21805	0.223205	0.284884
nAPC.1	Degs1	65.3536	0.157202	0.129752	1.21155	0.225683	0.287711
nAPC.1	Rab7b	5.92239	0.723473	0.599862	1.20607	0.227792	0.290231
nAPC.1	H2-D1	447.535	0.204203	0.170188	1.19987	0.23019	0.292987
nAPC.1	Plagl2	14.0575	0.349245	0.291089	1.19978	0.230223	0.292987
nAPC.1	Stat5b	11.0248	0.335892	0.280307	1.1983	0.230801	0.293637
nAPC.1	Nt5dc2	4.50258	0.709884	0.592672	1.19777	0.231007	0.293733
nAPC.1	Rab6a	35.56	0.193144	0.16128	1.19757	0.231084	0.293733
nAPC.1	Sos2	5.90914	0.252854	0.211198	1.19724	0.231213	0.293733
nAPC.1	Polg	8.26832	0.227779	0.190293	1.19699	0.231311	0.293772
nAPC.1	Cers2	29.2375	0.298237	0.249258	1.1965	0.231501	0.293929
nAPC.1	Dennd4a	67.5181	0.4781	0.399999	1.19525	0.231988	0.294462
nAPC.1	Letm2	3.78772	0.610479	0.511572	1.19334	0.232736	0.295241
nAPC.1	Gm37233	1.38284	0.88593	0.744503	1.18996	0.234061	0.296491
nAPC.1	Rbms1	72.4918	0.150846	0.126989	1.18787	0.234886	0.297449
nAPC.1	Ngp	74.0566	0.519679	0.439981	1.18114	0.237547	0.300732
nAPC.1	Trim8	14.1024	0.211735	0.179325	1.18073	0.23771	0.300851
nAPC.1	Ostf1	131.478	0.112828	0.0958781	1.17679	0.239281	0.302315
nAPC.1	Gm20342	4.02569	0.348839	0.29651	1.17648	0.239402	0.302355
nAPC.1	Sft2d2	22.4054	0.427012	0.36372	1.17401	0.24039	0.303278
nAPC.1	Gm45894	2.00906	0.664121	0.566036	1.17328	0.240682	0.303559
nAPC.1	Cast	35.3228	0.217682	0.185823	1.17145	0.241418	0.304311
nAPC.1	Skil	23.2211	0.225498	0.192782	1.16971	0.242119	0.305108
nAPC.1	Ppp6r3	22.4379	0.193923	0.165908	1.16885	0.242462	0.305452
nAPC.1	Gramd1b	10.3578	0.358319	0.307146	1.16661	0.243369	0.306506
nAPC.1	Tma16	21.4815	0.424099	0.366227	1.15802	0.246855	0.310629
nAPC.1	Myadm	34.1264	0.138975	0.121201	1.14665	0.251524	0.316231
nAPC.1	Elane	2.81489	0.498767	0.435563	1.14511	0.252165	0.316945
nAPC.1	Plekhf2	12.828	0.245725	0.216026	1.13747	0.25534	0.320752
nAPC.1	Hist1h2br	2.67777	0.609972	0.539331	1.13098	0.258064	0.324081
nAPC.1	Scaf8	9.85658	0.264834	0.235266	1.12568	0.260303	0.326517
nAPC.1	Slc16a6	20.2624	0.475229	0.422494	1.12482	0.260665	0.326878
nAPC.1	Wdfy1	5.89957	0.378083	0.339981	1.11207	0.266108	0.333226
nAPC.1	Zfp655	6.90271	0.613047	0.551452	1.1117	0.266268	0.333331
nAPC.1	Trp53bp2	7.60631	0.371324	0.338396	1.0973	0.272508	0.340363
nAPC.1	Gm8013	0.673426	1.32758	1.21137	1.09593	0.273111	0.341019
nAPC.1	Clcn7	7.26938	0.323503	0.295377	1.09522	0.27342	0.341307
nAPC.1	Zfhx3	10.4215	0.205247	0.188555	1.08853	0.276363	0.344882
nAPC.1	AY036118	25.4639	0.141214	0.130279	1.08393	0.278397	0.347024
nAPC.1	Prr13	76.3778	0.309588	0.28743	1.07709	0.281441	0.35022
nAPC.1	Gripap1	14.0306	0.198972	0.186207	1.06856	0.28527	0.35438
nAPC.1	Pias4	8.84094	0.18495	0.173545	1.06572	0.286552	0.355366
nAPC.1	Hist1h4h	2.70588	0.409628	0.385586	1.06235	0.288076	0.357055
nAPC.1	Lmbrd1	10.7374	0.240164	0.226338	1.06109	0.288651	0.357665
nAPC.1	Ythdc1	30.9355	0.114181	0.108121	1.05605	0.290947	0.360205
nAPC.1	Leng8	11.2073	0.196934	0.186551	1.05566	0.291125	0.360322
nAPC.1	Mtmr10	7.30852	0.462131	0.440955	1.04802	0.294628	0.364143
nAPC.1	Atf5	3.78728	0.402039	0.383994	1.047	0.295102	0.364626
nAPC.1	Pilra	75.0679	0.453692	0.434941	1.04311	0.296896	0.366533
nAPC.1	Rnpc3	7.24035	0.209374	0.200824	1.04257	0.297145	0.366633
nAPC.1	Jun	78.0308	0.106372	0.10205	1.04236	0.297246	0.366654
nAPC.1	Mcu	2.20569	0.52187	0.502699	1.03814	0.299206	0.368852
nAPC.1	Bcl2l1	9.05775	0.313205	0.303858	1.03076	0.302653	0.372693
nAPC.1	Lin7c	13.846	0.159685	0.155638	1.02601	0.304889	0.375129
nAPC.1	Dgkz	17.7683	0.192864	0.188204	1.02476	0.305476	0.375746
nAPC.1	AI837181	7.85391	0.240971	0.235371	1.02379	0.305934	0.376203
nAPC.1	Ikbkap	17.5165	0.706829	0.692948	1.02003	0.307713	0.378073
nAPC.1	Edn1	0.726842	1.14345	1.12784	1.01385	0.310656	0.38126
nAPC.1	Gm5617	14.9638	0.214342	0.212171	1.01023	0.312384	0.383165
nAPC.1	Cables2	4.60404	0.219647	0.217687	1.009	0.312973	0.383672
nAPC.1	Gm45716	5.50306	0.379174	0.377229	1.00516	0.314821	0.38583
nAPC.1	2900093K20Rik	4.57628	0.547343	0.548123	0.998578	0.317999	0.389079
nAPC.1	Mbnl2	29.898	0.171133	0.171402	0.998431	0.31807	0.389079
nAPC.1	Med22	5.18293	0.39234	0.393337	0.997466	0.318538	0.389404
nAPC.1	Bsdc1	10.1858	0.322163	0.323219	0.996732	0.318895	0.38973
nAPC.1	Rflnb	8.62329	0.486398	0.498811	0.975114	0.329504	0.401462
nAPC.1	Cd302	12.7155	0.547671	0.563343	0.97218	0.330961	0.403013
nAPC.1	Tpp1	15.7091	0.27249	0.281149	0.969203	0.332444	0.404481
nAPC.1	Wsb2	18.4235	0.23603	0.243953	0.967523	0.333283	0.405389
nAPC.1	Med13	18.0998	0.183109	0.189462	0.966472	0.333808	0.405915
nAPC.1	Il4ra	24.3982	0.180875	0.187346	0.965462	0.334313	0.406304
nAPC.1	Nrros	53.3506	0.159476	0.165255	0.96503	0.33453	0.406453
nAPC.1	Wdfy3	11.963	0.155309	0.161297	0.962873	0.335611	0.407654
nAPC.1	Azin1	17.8825	0.328888	0.346019	0.950491	0.341863	0.414557
nAPC.1	Tollip	9.75279	0.197147	0.207541	0.949918	0.342154	0.414795
nAPC.1	Snx27	7.18204	0.271159	0.28602	0.94804	0.343109	0.415607
nAPC.1	Galnt6	8.98987	0.300077	0.318577	0.941928	0.346229	0.418807
nAPC.1	Zkscan6	5.43062	0.265227	0.281977	0.940598	0.346911	0.419516
nAPC.1	Hibch	3.37092	0.249083	0.265442	0.938369	0.348055	0.420782
nAPC.1	Tgoln1	28.9818	0.218375	0.232911	0.93759	0.348455	0.42115
nAPC.1	Whamm	8.51541	0.386781	0.412818	0.93693	0.348794	0.421444
nAPC.1	Snhg9	10.2409	0.33694	0.360872	0.933682	0.350468	0.423349
nAPC.1	Ibtk	10.9072	0.213327	0.229591	0.929161	0.352806	0.42582
nAPC.1	Ino80d	16.3583	0.136462	0.148485	0.919027	0.358082	0.431731
nAPC.1	Zfp384	7.43007	0.490182	0.536653	0.913405	0.36103	0.434786
nAPC.1	Camp	59.479	0.310054	0.340708	0.910028	0.362808	0.436447
nAPC.1	Tns3	12.194	0.345825	0.380492	0.908891	0.363408	0.437049
nAPC.1	Pik3cb	7.4551	0.24345	0.269232	0.904238	0.365869	0.439767
nAPC.1	Ncoa1	7.01908	0.185312	0.206329	0.898142	0.36911	0.44354
nAPC.1	Zfyve26	14.5875	0.437211	0.487432	0.896969	0.369735	0.444048
nAPC.1	Camkk2	18.5791	0.453819	0.507956	0.893422	0.371631	0.44608
nAPC.1	Akt2	18.1859	0.121719	0.13747	0.885425	0.375927	0.450449
nAPC.1	Cdkn2aip	3.59884	0.228959	0.258978	0.884086	0.37665	0.451113
nAPC.1	Fbxo4	3.16023	0.253922	0.288036	0.881563	0.378013	0.452251
nAPC.1	Stard9	13.7575	0.137602	0.15686	0.877232	0.380361	0.454811
nAPC.1	Dhx38	18.2424	0.153756	0.175405	0.876577	0.380716	0.455026
nAPC.1	Lrch3	5.89786	0.17717	0.202928	0.873068	0.382626	0.456895
nAPC.1	2610002M06Rik	3.89426	0.320934	0.36783	0.872504	0.382933	0.457106
nAPC.1	Tmem8	10.8704	0.306354	0.351178	0.872361	0.383011	0.457106
nAPC.1	Rapgef2	3.20314	0.25896	0.298025	0.86892	0.384891	0.459098
nAPC.1	Il1rl1	1.46415	0.802104	0.927598	0.864711	0.387197	0.461472
nAPC.1	Dgka	2.69244	0.303733	0.356097	0.852948	0.393688	0.468293
nAPC.1	Nfkb2	14.3472	0.211725	0.248455	0.852168	0.394121	0.468574
nAPC.1	Faap100	4.11655	0.260281	0.307523	0.84638	0.397341	0.472145
nAPC.1	Elmod2	3.19399	0.224815	0.267012	0.841964	0.399808	0.474948
nAPC.1	Rgs2	132.556	0.173825	0.206921	0.840052	0.400879	0.475976
nAPC.1	Ccdc84	2.82822	0.286462	0.341637	0.838497	0.401751	0.476739
nAPC.1	Prickle3	3.04752	0.349345	0.41683	0.838101	0.401974	0.476874
nAPC.1	Cyp4f13	6.44382	0.199258	0.237984	0.837275	0.402438	0.477295
nAPC.1	Sesn2	19.8674	0.313434	0.376688	0.832079	0.405364	0.480505
nAPC.1	Tm9sf1	1.63678	0.335667	0.406552	0.825642	0.409007	0.48456
nAPC.1	Retreg3	9.70816	0.166179	0.201949	0.822876	0.410578	0.486027
nAPC.1	Ahctf1	8.91737	0.177944	0.217058	0.8198	0.41233	0.48775
nAPC.1	Tmem260	6.99708	0.178969	0.218326	0.819732	0.412369	0.48775
nAPC.1	Mau2	28.4088	0.167729	0.205677	0.815499	0.414787	0.490213
nAPC.1	Cd300c2	59.2783	0.343498	0.422413	0.813182	0.416114	0.491648
nAPC.1	Sun2	14.7494	0.204478	0.251619	0.812651	0.416418	0.491875
nAPC.1	Peli1	33.9477	0.169038	0.208077	0.812382	0.416572	0.491924
nAPC.1	Ppp1cb	33.3265	0.132426	0.16308	0.812032	0.416774	0.492029
nAPC.1	Plk2	9.51529	0.262902	0.324375	0.810489	0.417659	0.492809
nAPC.1	Neu1	21.074	0.190175	0.236134	0.805371	0.420606	0.495884
nAPC.1	Rb1cc1	22.9766	0.236659	0.295316	0.801375	0.422915	0.498203
nAPC.1	Alkbh5	23.1388	0.119514	0.150082	0.796327	0.425842	0.501112
nAPC.1	Pla2g15	3.25148	0.407454	0.513689	0.793193	0.427666	0.502987
nAPC.1	Gaa	3.62501	0.341025	0.430363	0.792413	0.42812	0.503139
nAPC.1	Dusp7	3.63134	0.803102	1.01802	0.788884	0.43018	0.504858
nAPC.1	Pum2	42.9065	0.101273	0.128671	0.787071	0.43124	0.505831
nAPC.1	Ankra2	10.1938	0.221374	0.283271	0.781492	0.434513	0.509261
nAPC.1	Abr	32.548	0.26453	0.339038	0.780237	0.435251	0.509989
nAPC.1	Larp4b	51.6533	0.200738	0.257534	0.779463	0.435707	0.510386
nAPC.1	Zbtb33	2.81638	0.257789	0.331586	0.777442	0.436898	0.511645
nAPC.1	Cmip	28.0301	0.0999403	0.129969	0.768957	0.441919	0.517109
nAPC.1	Pde4b	33.7269	0.312594	0.406814	0.768396	0.442252	0.517254
nAPC.1	Chm	7.76414	0.152561	0.198574	0.768281	0.44232	0.517254
nAPC.1	Smg1	30.3379	0.14719	0.191643	0.768043	0.442462	0.517254
nAPC.1	Chd2	18.4851	0.118045	0.153989	0.766581	0.44333	0.517985
nAPC.1	Sash3	26.801	0.134835	0.17649	0.763981	0.444878	0.519346
nAPC.1	Pip5k1a	14.5395	0.147594	0.1932	0.763946	0.444899	0.519346
nAPC.1	Mynn	3.65592	0.239827	0.314603	0.762316	0.445871	0.520342
nAPC.1	Rab8a	42.5609	0.0730427	0.0959914	0.760929	0.446699	0.521169
nAPC.1	Ngly1	12.6351	0.231532	0.304811	0.759592	0.447499	0.521684
nAPC.1	1600014C10Rik	6.03329	0.272698	0.359622	0.758291	0.448277	0.522313
nAPC.1	Clp1	11.508	0.171733	0.226639	0.75774	0.448607	0.522457
nAPC.1	Metrnl	36.1799	0.0946462	0.124915	0.757685	0.44864	0.522457
nAPC.1	Mcm3ap	9.74966	0.263687	0.349094	0.755347	0.450041	0.52395
nAPC.1	Mapk6	9.01048	0.277585	0.368195	0.753908	0.450904	0.524676
nAPC.1	Sfxn3	5.95631	0.351927	0.4677	0.752463	0.451773	0.525546
nAPC.1	Ifit1	0.929979	0.85277	1.138	0.749359	0.453641	0.527439
nAPC.1	2610035D17Rik	2.37779	0.562658	0.753732	0.746496	0.455368	0.529306
nAPC.1	Ncoa6	18.0378	0.149105	0.200042	0.745367	0.45605	0.529958
nAPC.1	Snap29	10.8857	0.211803	0.285712	0.741317	0.458501	0.532524
nAPC.1	Fxr2	11.0142	0.168829	0.228188	0.739871	0.459378	0.533401
nAPC.1	Rnf213	14.2441	0.217199	0.293916	0.738984	0.459917	0.533743
nAPC.1	Oser1	15.3137	0.137559	0.186488	0.73763	0.460739	0.534555
nAPC.1	Riox1	4.20009	0.336221	0.456057	0.737235	0.46098	0.534692
nAPC.1	B230217C12Rik	2.38172	0.253714	0.344354	0.736783	0.461254	0.534869
nAPC.1	Kpna4	38.3726	0.14319	0.195128	0.733824	0.463056	0.536532
nAPC.1	Tgfbi	83.0715	0.190914	0.2619	0.728955	0.466029	0.539548
nAPC.1	C730034F03Rik	4.60923	0.400042	0.549439	0.728091	0.466558	0.540017
nAPC.1	Ago2	31.8764	0.196763	0.270921	0.726277	0.467669	0.54116
nAPC.1	Oaz2	12.6139	0.174891	0.241472	0.724271	0.4689	0.542297
nAPC.1	Fam20c	6.12288	0.510384	0.707796	0.72109	0.470854	0.543839
nAPC.1	Dennd1c	12.0896	0.236052	0.32792	0.719846	0.47162	0.544579
nAPC.1	Rapgef6	24.6825	0.142181	0.198492	0.716307	0.473802	0.546954
nAPC.1	1110002L01Rik	1.53037	0.482976	0.683949	0.706158	0.48009	0.552754
nAPC.1	Gm43672	3.87336	0.308847	0.439736	0.702346	0.482463	0.554902
nAPC.1	Nck1	7.92138	0.150059	0.214687	0.698969	0.484572	0.557181
nAPC.1	1600012H06Rik	7.15047	0.145397	0.20874	0.696547	0.486086	0.558425
nAPC.1	Phlda1	9.70317	0.29515	0.42381	0.696422	0.486164	0.558425
nAPC.1	Atat1	3.03577	0.220237	0.317056	0.694632	0.487286	0.559566
nAPC.1	Nqo1	2.69239	0.386459	0.55669	0.694209	0.487551	0.559724
nAPC.1	Ccnl1	84.411	0.118788	0.171499	0.692644	0.488533	0.56041
nAPC.1	Tob1	7.56755	0.267751	0.392085	0.68289	0.494677	0.56716
nAPC.1	Uvssa	7.02192	0.156455	0.23086	0.677703	0.49796	0.570625
nAPC.1	Cyb5r1	10.0168	0.224754	0.332028	0.676914	0.49846	0.571049
nAPC.1	Prdm2	11.1603	0.124603	0.185212	0.672758	0.501101	0.573563
nAPC.1	Ifitm6	41.6163	0.237388	0.352922	0.672636	0.501179	0.573563
nAPC.1	Nipsnap2	4.43752	0.183126	0.273418	0.669765	0.503008	0.575355
nAPC.1	Matk	5.8585	0.396901	0.593812	0.668395	0.503882	0.576053
nAPC.1	Rasgrp4	47.3503	0.139239	0.210476	0.661543	0.508264	0.580608
nAPC.1	Rrm2b	4.07276	0.229882	0.348087	0.660415	0.508988	0.581282
nAPC.1	Tmx4	6.72036	0.210016	0.319498	0.657329	0.510969	0.583198
nAPC.1	Fmnl2	7.04106	0.277022	0.421532	0.65718	0.511065	0.583198
nAPC.1	Bcr	7.15928	0.460554	0.701654	0.656383	0.511578	0.583631
nAPC.1	Arrdc2	2.71873	0.315033	0.482817	0.652488	0.514086	0.585881
nAPC.1	Itpripl2	23.8103	0.0893153	0.137933	0.647526	0.517291	0.588787
nAPC.1	Gna13	39.2439	0.177341	0.275771	0.643073	0.520177	0.591589
nAPC.1	Prtn3	15.6664	0.423274	0.661217	0.640145	0.522079	0.593598
nAPC.1	Cyfip2	17.1771	0.153086	0.239851	0.638255	0.523308	0.594841
nAPC.1	Elmo1	33.3	0.106949	0.167796	0.637378	0.523879	0.595335
nAPC.1	9330160F10Rik	4.94124	0.336998	0.529134	0.636885	0.5242	0.595545
nAPC.1	Lnpk	8.48014	0.242058	0.380671	0.635872	0.52486	0.595831
nAPC.1	Ash1l	34.2264	0.127813	0.201551	0.634145	0.525986	0.5968
nAPC.1	Comtd1	12.4874	0.221478	0.350916	0.631142	0.527947	0.598715
nAPC.1	Angel2	24.9952	0.111666	0.178566	0.625352	0.53174	0.602547
nAPC.1	Strn	4.68336	0.132594	0.21341	0.621313	0.534394	0.60524
nAPC.1	Gpatch3	2.24056	0.289771	0.470817	0.615463	0.538249	0.609323
nAPC.1	Fndc3a	12.239	0.175116	0.285342	0.613705	0.539411	0.610132
nAPC.1	Kmt2e	76.9718	0.093093	0.152914	0.608793	0.542662	0.613018
nAPC.1	Tsc1	6.20357	0.175579	0.291379	0.602579	0.546789	0.61736
nAPC.1	Zfp959	2.02968	0.219835	0.365987	0.600662	0.548065	0.618641
nAPC.1	Neurl4	8.18833	0.215339	0.358742	0.600262	0.548331	0.618783
nAPC.1	Ppp1r15a	29.1576	0.225035	0.375126	0.599892	0.548578	0.618902
nAPC.1	Creb1	24.4721	0.0806513	0.134697	0.598761	0.549332	0.619553
nAPC.1	Tlcd2	5.93348	0.328745	0.549959	0.597762	0.549999	0.620024
nAPC.1	Mfsd5	9.84466	0.221133	0.370317	0.597143	0.550412	0.62033
nAPC.1	Marcks	242.537	0.251125	0.421119	0.596329	0.550956	0.620737
nAPC.1	Tmem263	6.02732	0.240126	0.402777	0.596177	0.551057	0.620737
nAPC.1	Patl1	7.19817	0.122569	0.207152	0.591683	0.554063	0.623802
nAPC.1	Galnt4	3.1507	0.201337	0.341614	0.589369	0.555614	0.625226
nAPC.1	Tnfrsf12a	4.68286	0.372613	0.632694	0.588931	0.555908	0.625396
nAPC.1	Kat6a	19.6733	0.0877019	0.149342	0.587254	0.557033	0.626304
nAPC.1	Arhgap15	22.5021	0.105064	0.178937	0.587155	0.5571	0.626304
nAPC.1	Zfp595	1.69674	0.207746	0.353859	0.587088	0.557145	0.626304
nAPC.1	Zzz3	13.4478	0.198511	0.338313	0.586769	0.557359	0.626384
nAPC.1	Tom1	3.40977	0.250501	0.428198	0.585013	0.558539	0.62755
nAPC.1	Itgam	84.4841	0.103101	0.176337	0.584683	0.558761	0.627637
nAPC.1	Hip1r	3.75115	0.144482	0.248702	0.580945	0.561278	0.630059
nAPC.1	Abhd18	3.36635	0.278456	0.479402	0.58084	0.561349	0.630059
nAPC.1	Gpbp1	25.8973	0.0755867	0.130829	0.577752	0.563431	0.63191
nAPC.1	Tnrc6b	31.6116	0.115007	0.200951	0.572312	0.567111	0.63571
nAPC.1	Atrn	5.08541	0.161359	0.282648	0.570882	0.568079	0.63647
nAPC.1	Tesc	1.61078	0.471331	0.826153	0.570513	0.56833	0.636587
nAPC.1	Rc3h2	16.6813	0.0950304	0.167149	0.568536	0.569671	0.637763
nAPC.1	Cop1	29.9312	0.100536	0.178243	0.564037	0.572729	0.640695
nAPC.1	Vps39	3.0448	0.173593	0.30905	0.561699	0.574321	0.642311
nAPC.1	Tsc22d2	12.0796	0.147934	0.266062	0.556012	0.578203	0.646157
nAPC.1	Hilpda	3.49017	0.372062	0.669487	0.555741	0.578388	0.646199
nAPC.1	Tmem185b	9.99961	0.102397	0.184416	0.555247	0.578726	0.646411
nAPC.1	Pip5k1c	17.7376	0.10495	0.189264	0.554519	0.579224	0.646802
nAPC.1	Rassf5	27.4378	0.103129	0.187082	0.551248	0.581463	0.648628
nAPC.1	Ranbp6	3.22074	0.176183	0.323625	0.544405	0.586163	0.652336
nAPC.1	Zc3h10	10.3374	0.170322	0.313214	0.543789	0.586587	0.652525
nAPC.1	Slc10a3	3.75593	0.183508	0.338118	0.542734	0.587313	0.653167
nAPC.1	Map7d1	38.7872	0.123538	0.227988	0.541862	0.587914	0.653669
nAPC.1	Ptp4a1	23.1236	0.124725	0.231989	0.537632	0.590831	0.656507
nAPC.1	Zdhhc20	17.9605	0.0805687	0.149893	0.537509	0.590916	0.656507
nAPC.1	Itln1	2.77702	0.240067	0.449156	0.534485	0.593006	0.658085
nAPC.1	Zfp110	5.43964	0.126905	0.238184	0.532803	0.59417	0.65895
nAPC.1	Gm17354	1.5301	0.266698	0.501336	0.531974	0.594744	0.65942
nAPC.1	Sppl3	14.6236	0.0903124	0.169949	0.53141	0.595134	0.659685
nAPC.1	Hck	35.4142	0.132923	0.255212	0.520831	0.602484	0.666987
nAPC.1	Fgl2	106.092	0.242495	0.46889	0.517169	0.605038	0.66909
nAPC.1	Slain2	10.9204	0.11583	0.224038	0.51701	0.605149	0.66909
nAPC.1	Nfic	12.4569	0.160001	0.311007	0.51446	0.60693	0.67089
nAPC.1	Taldo1	290.093	0.0593591	0.115517	0.513856	0.607353	0.671188
nAPC.1	Nbeal1	14.8182	0.097378	0.190297	0.511716	0.608849	0.672502
nAPC.1	5031425E22Rik	11.477	0.168712	0.33181	0.50846	0.611131	0.674136
nAPC.1	Ppm1h	6.62844	0.148297	0.2918	0.508215	0.611303	0.674136
nAPC.1	R3hcc1l	4.57267	0.138318	0.272246	0.508065	0.611408	0.674136
nAPC.1	Zfp619	2.48883	0.349626	0.689413	0.507136	0.61206	0.674515
nAPC.1	Ltf	29.7839	0.22791	0.449616	0.506898	0.612226	0.674528
nAPC.1	Ppard	9.01559	0.193872	0.384033	0.504832	0.613677	0.675844
nAPC.1	Ppox	8.34978	0.208131	0.414632	0.501964	0.615693	0.677156
nAPC.1	Gpr132	18.8939	0.194049	0.386791	0.501688	0.615887	0.677197
nAPC.1	Batf	5.99457	0.317664	0.636288	0.499245	0.617607	0.678236
nAPC.1	Shoc2	8.51737	0.100184	0.201097	0.498185	0.618354	0.678715
nAPC.1	Itm2b	363.791	0.171148	0.343981	0.49755	0.618801	0.679036
nAPC.1	Fbrs	18.8523	0.101461	0.205913	0.492735	0.6222	0.682252
nAPC.1	Zcchc2	4.2747	0.116894	0.238512	0.490096	0.624066	0.684127
nAPC.1	Dot1l	5.98811	0.222733	0.455085	0.489432	0.624536	0.68447
nAPC.1	Cul3	30.8936	0.0563162	0.115561	0.487327	0.626026	0.685588
nAPC.1	Parg	9.35218	0.0949796	0.195646	0.485467	0.627345	0.686688
nAPC.1	Arih2	12.5963	0.0869747	0.179331	0.484995	0.62768	0.686883
nAPC.1	Cnppd1	24.8336	0.0937967	0.195081	0.48081	0.630652	0.689273
nAPC.1	Ube2g1	6.33098	0.097945	0.204374	0.479245	0.631765	0.690311
nAPC.1	Snx13	5.76683	0.106648	0.222634	0.479031	0.631917	0.690311
nAPC.1	Dnm2	32.7539	0.0553962	0.115869	0.478095	0.632583	0.690866
nAPC.1	Zfp740	10.3981	0.140473	0.295363	0.475595	0.634363	0.692596
nAPC.1	Ffar2	45.6981	0.281366	0.591819	0.475426	0.634483	0.692596
nAPC.1	Arhgef2	28.8099	0.0651392	0.137791	0.472741	0.636398	0.694339
nAPC.1	Fut8	10.8153	0.159976	0.338997	0.471911	0.636991	0.694812
nAPC.1	Nfat5	45.6198	0.190766	0.405318	0.470658	0.637885	0.695614
nAPC.1	Grb2	83.1439	0.0363659	0.0782838	0.464539	0.642262	0.700212
nAPC.1	Entpd5	7.63294	0.221041	0.480974	0.45957	0.645825	0.703571
nAPC.1	Lrif1	12.9588	0.116129	0.254287	0.456684	0.647898	0.705105
nAPC.1	Ccng2	6.83242	0.191925	0.420328	0.456608	0.647953	0.705105
nAPC.1	Gm12216	8.5363	0.259894	0.571789	0.454529	0.649448	0.706287
nAPC.1	Nadk2	3.11244	0.158559	0.351209	0.451466	0.651654	0.708509
nAPC.1	Hist1h3d	2.42651	0.276516	0.616505	0.448522	0.653776	0.710525
nAPC.1	B4galt1	14.1912	0.139263	0.310986	0.447812	0.654289	0.710844
nAPC.1	Nin	20.4075	0.0948563	0.213849	0.443567	0.657356	0.713645
nAPC.1	Mdc1	3.42155	0.159275	0.360383	0.441959	0.658519	0.714375
nAPC.1	Gmeb1	5.41431	0.0976293	0.221099	0.441563	0.658805	0.714509
nAPC.1	Pdcd1lg2	10.4225	0.108299	0.246264	0.439767	0.660106	0.715435
nAPC.1	Foxj3	4.77874	0.0975242	0.221908	0.439481	0.660313	0.715435
nAPC.1	Sbno1	44.762	0.0509304	0.116394	0.437571	0.661697	0.716579
nAPC.1	Ctdsp2	23.4786	0.0635208	0.146702	0.432992	0.66502	0.719541
nAPC.1	Supt20	23.6979	0.125558	0.294844	0.425845	0.670221	0.724733
nAPC.1	Tbk1	20.2937	0.0644033	0.151519	0.42505	0.670801	0.725181
nAPC.1	Atg3	39.2489	0.0798337	0.190147	0.419853	0.674593	0.728561
nAPC.1	Sod2	62.4942	0.130203	0.310831	0.418886	0.675299	0.728848
nAPC.1	Slc4a2	7.10757	0.0915146	0.218514	0.418804	0.675359	0.728848
nAPC.1	Tnrc18	22.5733	0.0801479	0.192381	0.416611	0.676963	0.730399
nAPC.1	Pik3ip1	1.58866	0.263582	0.638715	0.412675	0.679844	0.733146
nAPC.1	Ehd1	71.6386	0.136217	0.330764	0.411827	0.680466	0.733636
nAPC.1	Isg20	10.6777	0.212138	0.518272	0.409317	0.682307	0.735257
nAPC.1	Gon7	4.20647	0.117403	0.288105	0.407501	0.68364	0.736331
nAPC.1	Plcg2	31.0093	0.0686859	0.170409	0.403064	0.686901	0.739166
nAPC.1	Gse1	10.6602	0.121369	0.30218	0.401645	0.687945	0.739875
nAPC.1	C030034I22Rik	2.79717	0.123106	0.306737	0.401341	0.688169	0.739934
nAPC.1	Cybb	64.1589	0.19843	0.50137	0.395775	0.692271	0.743796
nAPC.1	Ccnt2	20.0949	0.0630671	0.159488	0.395434	0.692522	0.743883
nAPC.1	Rc3h1	11.1725	0.0706662	0.178837	0.395143	0.692737	0.743931
nAPC.1	Mcoln1	4.5301	0.163594	0.415245	0.393971	0.693603	0.744309
nAPC.1	Mrpl33	115.693	0.0669526	0.172172	0.38887	0.697372	0.747624
nAPC.1	Inafm2	2.13411	0.163745	0.421549	0.388438	0.697692	0.747784
nAPC.1	Ada	1.61243	0.213196	0.551204	0.386782	0.698917	0.748913
nAPC.1	Kctd18	3.9618	0.136657	0.353859	0.386189	0.699357	0.749071
nAPC.1	Abhd5	8.09757	0.113562	0.294584	0.3855	0.699867	0.74938
nAPC.1	Zc3hav1	34.4697	0.0596671	0.155735	0.383133	0.701622	0.750708
nAPC.1	Fam103a1	22.6766	0.0641896	0.168512	0.38092	0.703263	0.75228
nAPC.1	Mllt6	16.7792	0.12211	0.323201	0.377815	0.705568	0.754192
nAPC.1	Rnf146	12.3793	0.068482	0.182376	0.3755	0.707289	0.755847
nAPC.1	Zswim8	12.5239	0.0546914	0.148562	0.368138	0.71277	0.761519
nAPC.1	1110065P20Rik	12.3055	0.0835926	0.230026	0.363404	0.716303	0.76436
nAPC.1	Btg2	109.861	0.111323	0.30967	0.359488	0.71923	0.767109
nAPC.1	Ptpn23	5.17509	0.114565	0.319844	0.35819	0.720201	0.767898
nAPC.1	Nsd3	33.0395	0.0735496	0.205429	0.358029	0.720322	0.767898
nAPC.1	Zc3h12c	4.75479	0.119637	0.341952	0.349865	0.72644	0.773855
nAPC.1	Sde2	16.174	0.0754596	0.218711	0.345019	0.73008	0.777354
nAPC.1	Rest	25.2515	0.0791933	0.233296	0.339454	0.734268	0.781052
nAPC.1	Zfp36l1	117.544	0.11783	0.348522	0.338085	0.735299	0.781697
nAPC.1	Klhl9	12.765	0.103086	0.305045	0.337937	0.73541	0.781697
nAPC.1	Slc20a1	13.7706	0.0774285	0.232932	0.332408	0.739582	0.785667
nAPC.1	Susd1	3.79253	0.145807	0.441488	0.330262	0.741202	0.786707
nAPC.1	Samd9l	13.3319	0.0803906	0.248484	0.323525	0.746298	0.791347
nAPC.1	Slc38a2	52.8334	0.0822025	0.256221	0.320826	0.748342	0.79313
nAPC.1	Gsap	22.79	0.056909	0.177808	0.320059	0.748924	0.793555
nAPC.1	1110008P14Rik	24.6594	0.0782915	0.24809	0.315577	0.752324	0.796193
nAPC.1	Vps8	2.41569	0.1149	0.365947	0.31398	0.753537	0.797283
nAPC.1	Man1b1	5.53764	0.0609643	0.198515	0.307102	0.758766	0.802428
nAPC.1	Trpm7	17.0903	0.0583894	0.193195	0.302231	0.762476	0.805573
nAPC.1	Crebbp	25.3705	0.0508563	0.169264	0.300455	0.76383	0.80674
nAPC.1	Fam120b	6.3814	0.0714172	0.237822	0.300297	0.76395	0.80674
nAPC.1	Ndrg1	9.84115	0.0504844	0.169654	0.297572	0.76603	0.808741
nAPC.1	Tra2a	63.7143	0.0346834	0.117849	0.294304	0.768526	0.811
nAPC.1	Rab3gap2	7.72405	0.0885906	0.301667	0.29367	0.76901	0.8113
nAPC.1	Slc43a2	35.4058	0.048403	0.165808	0.291922	0.770346	0.812513
nAPC.1	Dusp5	33.6083	0.140419	0.492807	0.284938	0.775692	0.817364
nAPC.1	Zscan29	2.93148	0.0821725	0.294219	0.27929	0.780022	0.820543
nAPC.1	Zkscan14	8.68102	0.150205	0.544221	0.275999	0.782549	0.822805
nAPC.1	Rnf216	15.5728	0.0461087	0.167404	0.275434	0.782983	0.823063
nAPC.1	Bhlhe40	60.1436	0.0710966	0.259908	0.273545	0.784434	0.824127
nAPC.1	Fam220a	10.7789	0.0926431	0.349612	0.264989	0.791018	0.829318
nAPC.1	Nab1	26.3279	0.0506392	0.191716	0.264136	0.791675	0.829609
nAPC.1	Zdhhc17	6.29515	0.0729513	0.276852	0.263503	0.792163	0.829921
nAPC.1	2410089E03Rik	2.59987	0.0816676	0.318108	0.256729	0.797388	0.834795
nAPC.1	Phf2	6.5369	0.0606983	0.236712	0.256423	0.797625	0.834843
nAPC.1	Zfp518a	4.4015	0.0575978	0.232419	0.247819	0.804275	0.8412
nAPC.1	Ramp1	32.2618	0.0984241	0.403661	0.243828	0.807364	0.843825
nAPC.1	Idua	1.92725	0.120581	0.501247	0.240562	0.809894	0.846119
nAPC.1	Rab5c	62.2108	0.0322489	0.138207	0.233338	0.815499	0.851311
nAPC.1	Rhof	7.08234	0.0501352	0.21812	0.229852	0.818207	0.853934
nAPC.1	Prdm4	2.80471	0.085306	0.382009	0.223309	0.823295	0.858629
nAPC.1	Rhog	54.7708	0.0403868	0.18241	0.221407	0.824776	0.859969
nAPC.1	Ergic1	7.17039	0.128346	0.581028	0.220894	0.825175	0.86018
nAPC.1	Tmem87b	5.02823	0.0520098	0.236718	0.219711	0.826096	0.860639
nAPC.1	Sh3gl1	11.5683	0.0368101	0.167562	0.219681	0.82612	0.860639
nAPC.1	1700037C18Rik	1.84743	0.077169	0.351455	0.21957	0.826206	0.860639
nAPC.1	Pygo2	5.70699	0.041278	0.195359	0.211293	0.832659	0.866948
nAPC.1	Usp40	4.6515	0.0884429	0.428494	0.206404	0.836475	0.870031
nAPC.1	Tmcc3	18.0325	0.150771	0.731345	0.206156	0.836669	0.870031
nAPC.1	Sept1	6.5183	0.0783912	0.380592	0.205972	0.836813	0.870031
nAPC.1	Fcrla	3.70113	0.114627	0.565308	0.202769	0.839315	0.872425
nAPC.1	Edrf1	1.62779	0.0994875	0.496558	0.200354	0.841204	0.873973
nAPC.1	Trp53i13	4.14849	0.0494022	0.250008	0.197603	0.843356	0.876001
nAPC.1	Ccdc130	3.34511	0.0564199	0.286292	0.197071	0.843772	0.876224
nAPC.1	Gng5	264.962	0.0184174	0.0944926	0.194908	0.845465	0.876949
nAPC.1	Epg5	1.49408	0.101491	0.536875	0.189041	0.85006	0.881082
nAPC.1	Pcmtd2	3.92408	0.0737011	0.398342	0.185019	0.853214	0.883929
nAPC.1	Plac8	70.2911	0.0889773	0.489271	0.181857	0.855695	0.885872
nAPC.1	Asxl1	8.42009	0.036815	0.203333	0.181058	0.856322	0.88623
nAPC.1	Atg16l1	8.48174	0.0299468	0.167485	0.178803	0.858093	0.886946
nAPC.1	Ccl2	8.20358	0.187461	1.04886	0.178728	0.858152	0.886946
nAPC.1	Lrrc57	3.36878	0.0901642	0.515679	0.174846	0.861201	0.889257
nAPC.1	Celf2	72.6453	0.0370458	0.223432	0.165803	0.868312	0.896388
nAPC.1	Atp6ap2	47.8338	0.0421482	0.259749	0.162265	0.871097	0.898938
nAPC.1	Nat9	7.99973	0.0311451	0.192084	0.162143	0.871193	0.898938
nAPC.1	Cactin	4.56785	0.050129	0.313553	0.159874	0.87298	0.900357
nAPC.1	Iqcc	1.79277	0.0713808	0.450003	0.158623	0.873966	0.901162
nAPC.1	Tmem170b	6.24059	0.0567144	0.38392	0.147725	0.88256	0.909166
nAPC.1	Zfp408	1.91962	0.0526103	0.361179	0.145663	0.884188	0.909985
nAPC.1	Lyz2	1075.27	0.0732704	0.563308	0.130072	0.89651	0.920635
nAPC.1	Lonp2	6.36041	0.0326916	0.252547	0.129447	0.897004	0.920792
nAPC.1	Slc36a3os	22.253	0.0844966	0.657895	0.128435	0.897805	0.921398
nAPC.1	Slc35e1	12.3819	0.0194968	0.16757	0.11635	0.907375	0.929911
nAPC.1	Tmem175	4.70268	0.0458801	0.401085	0.11439	0.908929	0.931067
nAPC.1	Akap13	72.7147	0.0240578	0.216576	0.111083	0.911551	0.933534
nAPC.1	B2m	453.306	0.0237682	0.220241	0.107919	0.91406	0.935412
nAPC.1	D930030I03Rik	1.99014	0.0537892	0.499475	0.107691	0.91424	0.935412
nAPC.1	D230025D16Rik	3.05251	0.0290004	0.279912	0.103605	0.917482	0.937917
nAPC.1	Ugdh	6.74499	0.0262856	0.253905	0.103525	0.917546	0.937917
nAPC.1	Serpinb1a	6.33429	0.0392029	0.414084	0.0946738	0.924574	0.944439
nAPC.1	Zbtb44	6.32899	0.0213414	0.232703	0.0917109	0.926928	0.946622
nAPC.1	Aqp9	4.48313	0.0370117	0.412641	0.0896946	0.92853	0.948037
nAPC.1	Smg7	5.11429	0.0198343	0.22227	0.0892353	0.928895	0.948188
nAPC.1	Pdcl	14.5423	0.0312355	0.353198	0.0884363	0.92953	0.948615
nAPC.1	Tgfbr1	24.0699	0.0162041	0.18745	0.0864447	0.931113	0.949566
nAPC.1	Gt(ROSA)26Sor	12.5093	0.0244992	0.285064	0.0859428	0.931512	0.949751
nAPC.1	Ctsb	99.7729	0.0246488	0.295239	0.0834875	0.933464	0.951298
nAPC.1	Atf4	62.128	0.0146884	0.179771	0.0817065	0.93488	0.952519
nAPC.1	Tmub2	6.19394	0.0245245	0.311874	0.0786362	0.937322	0.95434
nAPC.1	Mtm1	5.03467	0.0228294	0.318189	0.0717478	0.942803	0.958582
nAPC.1	Tmem259	16.6074	0.0220827	0.309533	0.0713417	0.943126	0.958687
nAPC.1	Cep120	8.05837	0.0134337	0.197322	0.0680803	0.945722	0.96088
nAPC.1	Nfatc1	22.6508	0.0129434	0.192132	0.0673674	0.946289	0.961233
nAPC.1	Trps1	38.3988	0.013887	0.207502	0.0669246	0.946642	0.961266
nAPC.1	Cox17	41.0945	0.0131507	0.196941	0.0667748	0.946761	0.961266
nAPC.1	Sfi1	8.04815	0.0154939	0.240403	0.0644498	0.948612	0.962698
nAPC.1	Rnf167	16.6063	0.0182156	0.284168	0.0641013	0.94889	0.962756
nAPC.1	Agtrap	11.2413	0.0152797	0.247794	0.0616631	0.950831	0.964055
nAPC.1	Mapk3	35.7727	0.00995914	0.164074	0.0606992	0.951599	0.964387
nAPC.1	Osbpl11	5.10468	0.0122647	0.206378	0.059428	0.952611	0.96479
nAPC.1	Lrrfip2	33.6743	0.0180188	0.310467	0.0580378	0.953719	0.96564
nAPC.1	Fbxw11	8.8792	0.0162787	0.289001	0.0563276	0.955081	0.966476
nAPC.1	Dmtf1	12.0959	0.0118737	0.21238	0.0559075	0.955415	0.966476
nAPC.1	Cpne2	16.0201	0.0134421	0.240502	0.0558921	0.955428	0.966476
nAPC.1	Dgkq	2.01942	0.0256955	0.565788	0.0454155	0.963776	0.972896
nAPC.1	Cish	57.4296	0.0171038	0.393775	0.0434355	0.965354	0.974177
nAPC.1	Ppip5k2	4.44602	0.0165032	0.412502	0.0400076	0.968087	0.976346
nAPC.1	Fam53c	7.55375	0.0096171	0.246847	0.0389597	0.968923	0.976738
nAPC.1	Zfp346	4.38676	0.0155365	0.404274	0.0384307	0.969344	0.976809
nAPC.1	Tada2b	5.22732	0.0137642	0.359268	0.0383118	0.969439	0.976809
nAPC.1	Atl2	3.77939	0.0119558	0.315491	0.037896	0.969771	0.976918
nAPC.1	1700010I14Rik	2.12908	0.0240981	0.746163	0.032296	0.974236	0.980964
nAPC.1	Pogk	3.17737	0.0250562	0.787354	0.0318233	0.974613	0.981118
nAPC.1	Tmem203	9.1761	0.00691513	0.226473	0.030534	0.975641	0.981927
nAPC.1	Adora2b	11.4637	0.013071	0.515735	0.0253444	0.97978	0.985412
nAPC.1	Trim6	1.0205	0.0204557	0.831914	0.0245887	0.980383	0.985792
nAPC.1	Ctnnb1	38.379	0.00366629	0.15664	0.0234058	0.981327	0.985896
nAPC.1	Spin1	16.8102	0.00476842	0.225461	0.0211497	0.983126	0.987338
nAPC.1	Sec23a	3.42018	0.00537449	0.307625	0.0174709	0.986061	0.989681
nAPC.1	Kmt2c	28.3123	0.00413009	0.245379	0.0168315	0.986571	0.989739
nAPC.1	Dctn4	15.6174	0.00207209	0.157071	0.0131921	0.989475	0.991969
nAPC.1	Pten	57.4015	0.00279585	0.228039	0.0122604	0.990218	0.992487
nAPC.1	Mctp1	8.81953	0.0044051	0.46963	0.00937996	0.992516	0.994107
nAPC.1	Scyl2	7.64998	0.00160421	0.207283	0.00773923	0.993825	0.99519
nAPC.1	Cstf2t	6.83121	0.00163653	0.255994	0.00639286	0.994899	0.99581
nAPC.1	Xpnpep3	2.21142	0.00204198	0.341641	0.00597699	0.995231	0.995914
nAPC.1	Kat2b	6.42596	0.00102563	0.241894	0.00423997	0.996617	0.997073
nAPC.1	Zer1	4.33314	0.000430614	0.243747	0.00176664	0.99859	0.998819
nAPC.1	Mkrn1	72.898	-0.000173074	0.161847	-0.00106937	0.999147	0.999147
nAPC.1	Map3k2	8.18959	-0.00203418	0.283668	-0.00717101	0.994278	0.995416
nAPC.1	Mmd	11.4438	-0.00480953	0.508981	-0.00944931	0.992461	0.994107
nAPC.1	Erbin	19.5651	-0.00284987	0.256366	-0.0111164	0.991131	0.993174
nAPC.1	AI413582	26.3953	-0.0030397	0.213175	-0.0142592	0.988623	0.991343
nAPC.1	Smg8	2.27616	-0.00496794	0.346002	-0.0143581	0.988544	0.991343
nAPC.1	Tbc1d2b	11.5485	-0.00340772	0.199543	-0.0170776	0.986375	0.989739
nAPC.1	Hectd1	52.2185	-0.00239892	0.12248	-0.0195862	0.984373	0.988214
nAPC.1	Tubgcp4	9.25404	-0.00457733	0.218349	-0.0209633	0.983275	0.987338
nAPC.1	Psd4	14.3783	-0.00434851	0.186396	-0.0233293	0.981388	0.985896
nAPC.1	4930524J08Rik	2.11957	-0.0210763	0.892575	-0.0236129	0.981161	0.985896
nAPC.1	Osbpl8	26.9936	-0.0072676	0.302721	-0.0240076	0.980847	0.985896
nAPC.1	Atp1b3	43.0187	-0.00630001	0.24683	-0.0255237	0.979637	0.985412
nAPC.1	Arl8a	19.6487	-0.00611394	0.220535	-0.0277232	0.977883	0.983957
nAPC.1	Ltb4r1	22.2723	-0.00902074	0.246326	-0.0366212	0.970787	0.977716
nAPC.1	Eps8	16.7535	-0.00720121	0.184606	-0.0390085	0.968884	0.976738
nAPC.1	Txnrd1	31.2146	-0.0108161	0.258513	-0.0418396	0.966627	0.975098
nAPC.1	Prkd3	25.7185	-0.0133672	0.308966	-0.0432644	0.965491	0.974177
nAPC.1	2610037D02Rik	10.2022	-0.0158258	0.335453	-0.0471775	0.962372	0.971702
nAPC.1	Srsf5	134.242	-0.00392365	0.0830742	-0.0472307	0.962329	0.971702
nAPC.1	Il18r1	5.43202	-0.0544655	1.14893	-0.0474053	0.96219	0.971702
nAPC.1	Capn1	17.529	-0.00811544	0.161989	-0.0500988	0.960044	0.970023
nAPC.1	Cnih4	45.3929	-0.00932989	0.185773	-0.0502219	0.959946	0.970023
nAPC.1	Taf4	5.83254	-0.0122984	0.241469	-0.0509315	0.95938	0.969801
nAPC.1	Gclc	21.4889	-0.019606	0.383158	-0.0511696	0.95919	0.969801
nAPC.1	Hnrnph2	27.1413	-0.00817073	0.150176	-0.0544078	0.95661	0.967448
nAPC.1	Rragc	25.0936	-0.0120319	0.213315	-0.0564046	0.955019	0.966476
nAPC.1	Ly6c2	58.519	-0.037967	0.639511	-0.0593689	0.952658	0.96479
nAPC.1	Gm29994	4.18338	-0.0293817	0.48754	-0.0602653	0.951944	0.964513
nAPC.1	Igtp	10.3782	-0.0304196	0.498507	-0.0610216	0.951342	0.96435
nAPC.1	Zfp397	9.42569	-0.011962	0.19345	-0.0618353	0.950694	0.964055
nAPC.1	Cdca7	5.07325	-0.0497932	0.785813	-0.0633652	0.949476	0.963128
nAPC.1	H6pd	2.10338	-0.0264973	0.406959	-0.0651105	0.948086	0.962388
nAPC.1	Gm12355	1.14518	-0.0752713	1.0749	-0.0700266	0.944172	0.959528
nAPC.1	Icosl	22.015	-0.0318192	0.441376	-0.0720911	0.942529	0.958527
nAPC.1	Htatip2	18.1207	-0.0121137	0.162649	-0.0744776	0.94063	0.956818
nAPC.1	Sec62	48.9974	-0.0151737	0.202447	-0.0749517	0.940253	0.956657
nAPC.1	Abcc1	13.159	-0.0275772	0.36225	-0.0761275	0.939318	0.955927
nAPC.1	Nt5dc3	3.50534	-0.0315997	0.413251	-0.0764661	0.939048	0.955876
nAPC.1	Diaph1	89.0954	-0.0154789	0.191654	-0.0807648	0.935629	0.952839
nAPC.1	Slc39a7	16.1459	-0.024386	0.299544	-0.0814105	0.935116	0.952537
nAPC.1	Irf2bp2	81.2491	-0.0165767	0.198267	-0.0836082	0.933368	0.951298
nAPC.1	R3hdm2	15.3265	-0.0154341	0.177254	-0.0870732	0.930613	0.949278
nAPC.1	Rin2	4.5502	-0.0416242	0.475162	-0.0876	0.930195	0.949072
nAPC.1	Slc30a9	8.89935	-0.0181697	0.187263	-0.0970279	0.922704	0.942749
nAPC.1	Tcirg1	23.3962	-0.0272082	0.268038	-0.101509	0.919147	0.939333
nAPC.1	Crtc2	5.67044	-0.0231981	0.218116	-0.106357	0.915299	0.936058
nAPC.1	Abcc5	1.90126	-0.0360173	0.337961	-0.106572	0.915128	0.936058
nAPC.1	Bclaf3	10.076	-0.0438119	0.403751	-0.108512	0.913589	0.935184
nAPC.1	Gpkow	5.95229	-0.0343744	0.315443	-0.108972	0.913225	0.935029
nAPC.1	Arid1b	11.0064	-0.0201167	0.174019	-0.115601	0.907969	0.930301
nAPC.1	Gtpbp2	17.9708	-0.0354164	0.290784	-0.121796	0.90306	0.925706
nAPC.1	Brd2	57.1881	-0.0136866	0.111052	-0.123245	0.901913	0.924746
nAPC.1	Pdlim2	15.8469	-0.0373852	0.301908	-0.12383	0.90145	0.924488
nAPC.1	Trim12a	24.6056	-0.0347238	0.278799	-0.124548	0.900881	0.924122
nAPC.1	Tlcd1	1.68082	-0.0594883	0.466938	-0.127401	0.898623	0.922021
nAPC.1	Gstt2	2.7131	-0.0659658	0.507793	-0.129907	0.89664	0.920635
nAPC.1	Pde8a	3.18489	-0.0418162	0.321322	-0.130138	0.896457	0.920635
nAPC.1	Tmem209	3.77403	-0.0644683	0.48373	-0.133273	0.893977	0.918548
nAPC.1	Ap5m1	6.41537	-0.0359647	0.268678	-0.133858	0.893515	0.918288
nAPC.1	Smad4	21.5131	-0.024629	0.18171	-0.13554	0.892185	0.917137
nAPC.1	Ing1	23.3095	-0.0316632	0.231671	-0.136673	0.891289	0.916431
nAPC.1	Zbp1	13.8512	-0.101529	0.717019	-0.141598	0.887397	0.912644
nAPC.1	Atp7a	7.09589	-0.0389956	0.269071	-0.144927	0.884768	0.910154
nAPC.1	Rapgef1	12.5235	-0.0283989	0.195696	-0.145118	0.884618	0.910154
nAPC.1	Gm37305	3.94132	-0.0705358	0.484095	-0.145707	0.884153	0.909985
nAPC.1	Rsrc2	35.3456	-0.0144855	0.0986871	-0.146782	0.883304	0.909504
nAPC.1	Fam126b	3.67784	-0.0812018	0.551308	-0.147289	0.882904	0.909306
nAPC.1	Dnajb2	2.20094	-0.0517869	0.350338	-0.14782	0.882485	0.909166
nAPC.1	Golph3	26.5294	-0.0323449	0.208023	-0.155487	0.876437	0.903284
nAPC.1	Sav1	15.902	-0.0440908	0.279793	-0.157583	0.874785	0.901793
nAPC.1	2810403A07Rik	12.9851	-0.0484492	0.302947	-0.159926	0.872939	0.900357
nAPC.1	Nlrp1b	4.44286	-0.111951	0.636128	-0.175989	0.860303	0.88854
nAPC.1	Ncoa2	12.5151	-0.0408673	0.230953	-0.176951	0.859547	0.887969
nAPC.1	Rnf20	10.9157	-0.0368491	0.207595	-0.177505	0.859112	0.887729
nAPC.1	Flna	65.1836	-0.0272264	0.15229	-0.17878	0.85811	0.886946
nAPC.1	S100a11	718.095	-0.0567479	0.31609	-0.17953	0.857521	0.886923
nAPC.1	Pram1	7.77926	-0.0801546	0.446346	-0.179579	0.857483	0.886923
nAPC.1	Mbd5	8.20791	-0.0994909	0.549975	-0.180901	0.856445	0.88623
nAPC.1	Aifm2	1.70916	-0.126976	0.692713	-0.183303	0.854561	0.884907
nAPC.1	Gm26802	2.19806	-0.103017	0.557561	-0.184764	0.853414	0.883929
nAPC.1	Efcab14	11.0895	-0.0355088	0.191548	-0.185378	0.852932	0.883849
nAPC.1	Serf1	3.50357	-0.0664574	0.349597	-0.190097	0.849233	0.880432
nAPC.1	Cdc40	23.685	-0.0335233	0.173363	-0.193371	0.846668	0.877982
nAPC.1	Eya3	13.4198	-0.129246	0.663142	-0.194899	0.845472	0.876949
nAPC.1	Baz2b	46.6223	-0.055392	0.283382	-0.195467	0.845027	0.876904
nAPC.1	Samd10	1.39366	-0.133707	0.68373	-0.195556	0.844958	0.876904
nAPC.1	Atp2b1	115.541	-0.0586866	0.299702	-0.195817	0.844754	0.876904
nAPC.1	Ing5	3.13047	-0.102199	0.50902	-0.200776	0.840874	0.873838
nAPC.1	Tatdn2	11.8951	-0.0576047	0.278271	-0.207009	0.836002	0.869808
nAPC.1	Ttll3	3.63636	-0.0727069	0.348243	-0.208782	0.834618	0.868575
nAPC.1	Wdr26	52.0529	-0.0233273	0.111455	-0.209298	0.834216	0.868362
nAPC.1	Prdx6	89.1572	-0.0295087	0.135473	-0.21782	0.827569	0.861854
nAPC.1	Git2	39.5179	-0.0269863	0.120615	-0.22374	0.82296	0.858485
nAPC.1	Slc37a1	2.12417	-0.111467	0.494671	-0.225335	0.821719	0.857394
nAPC.1	Mtmr6	17.6328	-0.0485554	0.207322	-0.234203	0.814827	0.850813
nAPC.1	Ppp1r12a	48.1113	-0.0369491	0.154181	-0.239647	0.810604	0.846605
nAPC.1	Ube3c	6.23066	-0.0908337	0.377693	-0.240496	0.809945	0.846119
nAPC.1	Impact	7.05055	-0.0618536	0.252763	-0.24471	0.806681	0.843314
nAPC.1	Ndufaf7	6.92975	-0.0735996	0.299924	-0.245394	0.806151	0.842961
nAPC.1	Arhgap23	2.80997	-0.132719	0.533064	-0.248975	0.80338	0.840465
nAPC.1	Gm26778	5.1359	-0.105178	0.416452	-0.252557	0.80061	0.837768
nAPC.1	Pithd1	11.0179	-0.0530395	0.20393	-0.260087	0.794796	0.832281
nAPC.1	Napa	30.6333	-0.066268	0.2537	-0.261206	0.793933	0.831577
nAPC.1	Tnfrsf13b	32.8406	-0.131505	0.497823	-0.264161	0.791656	0.829609
nAPC.1	Stam	2.97178	-0.0816114	0.303692	-0.268731	0.788137	0.826495
nAPC.1	Pex1	6.67777	-0.170751	0.633967	-0.269337	0.78767	0.826204
nAPC.1	Mapk13	18.6492	-0.0830996	0.307804	-0.269976	0.787179	0.825887
nAPC.1	Lrrc41	13.7314	-0.0764516	0.282858	-0.270283	0.786943	0.825837
nAPC.1	Parp4	15.208	-0.0526014	0.194192	-0.270873	0.786489	0.825559
nAPC.1	Ifngr2	33.2318	-0.0355717	0.130863	-0.271823	0.785758	0.824989
nAPC.1	Bcl2a1a	79.0154	-0.10381	0.380749	-0.272647	0.785124	0.824522
nAPC.1	Bbc3	5.51891	-0.149052	0.545218	-0.273381	0.78456	0.824127
nAPC.1	Lamp2	57.4891	-0.0443166	0.16122	-0.274883	0.783406	0.82331
nAPC.1	Ube2l6	3.8375	-0.143961	0.517745	-0.278054	0.780971	0.821343
nAPC.1	Nudt7	3.08762	-0.128014	0.457337	-0.279911	0.779546	0.820239
nAPC.1	Akap7	2.48474	-0.0964896	0.34427	-0.280273	0.779268	0.820144
nAPC.1	Neurl3	45.242	-0.153407	0.546322	-0.280799	0.778865	0.819917
nAPC.1	Tmem30a	31.7429	-0.042799	0.151966	-0.281636	0.778223	0.819438
nAPC.1	Naa60	10.7935	-0.0755552	0.267317	-0.282642	0.777451	0.818823
nAPC.1	Ppp4r2	26.6979	-0.0612687	0.216411	-0.283113	0.77709	0.81864
nAPC.1	Fam199x	2.66613	-0.10157	0.356141	-0.285196	0.775494	0.817352
nAPC.1	Ccl9	50.4333	-0.0919971	0.320258	-0.28726	0.773913	0.815883
nAPC.1	Ralgapb	8.71619	-0.0552153	0.191018	-0.289057	0.772538	0.814629
nAPC.1	Usp42	4.53174	-0.0856206	0.290945	-0.294284	0.768541	0.811
nAPC.1	Rab8b	32.2824	-0.0999405	0.32895	-0.303817	0.761267	0.80449
nAPC.1	Hif1a	30.5607	-0.0750547	0.246248	-0.304793	0.760524	0.803898
nAPC.1	Cnn2	58.3356	-0.108855	0.355492	-0.30621	0.759445	0.802952
nAPC.1	Ggnbp2	42.1248	-0.0343118	0.111571	-0.307534	0.758437	0.802274
nAPC.1	Sik3	6.98734	-0.14001	0.443636	-0.315597	0.752308	0.796193
nAPC.1	B9d2	31.6157	-0.0642179	0.203451	-0.315644	0.752273	0.796193
nAPC.1	Rmdn1	5.26143	-0.0902143	0.284664	-0.316915	0.751308	0.795695
nAPC.1	Helb	6.50129	-0.0748053	0.234029	-0.319641	0.749241	0.793698
nAPC.1	Gpr137b	12.7828	-0.0961869	0.298984	-0.321712	0.747671	0.792611
nAPC.1	March6	17.2997	-0.0615734	0.189366	-0.325155	0.745064	0.79023
nAPC.1	Dcaf15	5.90547	-0.0915978	0.281228	-0.325707	0.744646	0.789979
nAPC.1	Relb	50.677	-0.112374	0.344312	-0.326372	0.744143	0.789637
nAPC.1	Crk	24.8297	-0.0662927	0.200712	-0.330288	0.741183	0.786707
nAPC.1	Abcg1	29.2243	-0.0608037	0.183405	-0.331527	0.740246	0.786073
nAPC.1	Rsrp1	108.572	-0.0567419	0.170769	-0.332273	0.739683	0.785667
nAPC.1	Cox16	7.97984	-0.198543	0.591962	-0.335399	0.737324	0.783542
nAPC.1	Sirt1	6.68668	-0.0771464	0.227689	-0.338824	0.734742	0.781367
nAPC.1	Pfkfb3	18.3943	-0.194686	0.573033	-0.339746	0.734048	0.781008
nAPC.1	Rfesd	6.87502	-0.155355	0.45299	-0.342955	0.731632	0.778627
nAPC.1	Zfp276	6.57445	-0.114948	0.334272	-0.343877	0.730939	0.778079
nAPC.1	Rfng	3.2197	-0.160721	0.460313	-0.349156	0.726972	0.774233
nAPC.1	Sh3bp5l	2.47289	-0.139226	0.396887	-0.350794	0.725743	0.773301
nAPC.1	Lemd2	12.8473	-0.0725771	0.20425	-0.355334	0.722339	0.769862
nAPC.1	Trappc11	8.54786	-0.16159	0.448753	-0.360086	0.718783	0.766818
nAPC.1	Paxx	10.976	-0.0965483	0.265184	-0.364081	0.715797	0.764006
nAPC.1	Kifc5b	1.33357	-0.287269	0.787742	-0.364674	0.715355	0.76372
nAPC.1	Nhlrc3	8.1412	-0.147496	0.403087	-0.365915	0.714429	0.762918
nAPC.1	Cdc34	19.9731	-0.0874757	0.239034	-0.365955	0.714398	0.762918
nAPC.1	Vat1	4.05505	-0.164977	0.436587	-0.377879	0.705521	0.754192
nAPC.1	Sos1	6.90553	-0.0917321	0.241477	-0.379879	0.704035	0.752921
nAPC.1	Tcn2	23.6173	-0.103612	0.270366	-0.383228	0.701551	0.750708
nAPC.1	Wbp1l	15.221	-0.0669432	0.174339	-0.383983	0.700991	0.7504
nAPC.1	Sirt6	1.51114	-0.188168	0.487329	-0.386121	0.699407	0.749071
nAPC.1	Smpd1	5.40497	-0.107855	0.275873	-0.390959	0.695828	0.746151
nAPC.1	Phf8	6.4375	-0.0808526	0.206668	-0.39122	0.695635	0.746127
nAPC.1	Alyref2	6.16125	-0.0957725	0.243235	-0.393745	0.693769	0.744309
nAPC.1	Tfip11	4.34414	-0.0852738	0.216243	-0.394342	0.693329	0.744201
nAPC.1	Irak1	29.7092	-0.109484	0.277603	-0.394391	0.693293	0.744201
nAPC.1	Trip4	5.96343	-0.0976997	0.245621	-0.397767	0.690802	0.7424
nAPC.1	Adar	12.6505	-0.0988745	0.247925	-0.398808	0.690035	0.741758
nAPC.1	Rnf34	8.70575	-0.0765832	0.190399	-0.402224	0.687519	0.739599
nAPC.1	Tfe3	14.2899	-0.100146	0.2485	-0.403	0.686948	0.739166
nAPC.1	Rnf25	5.5539	-0.107603	0.266472	-0.403806	0.686356	0.738892
nAPC.1	Pwp1	4.10973	-0.276691	0.681371	-0.40608	0.684684	0.737274
nAPC.1	Strbp	7.41113	-0.116002	0.284601	-0.407597	0.68357	0.736331
nAPC.1	A530017D24Rik	2.83786	-0.132416	0.323064	-0.409877	0.681896	0.734996
nAPC.1	Arid1a	30.9726	-0.0700907	0.168673	-0.415542	0.677745	0.731062
nAPC.1	Zdhhc5	13.7088	-0.0979143	0.233536	-0.419268	0.675021	0.728842
nAPC.1	Furin	26.0929	-0.0787802	0.187287	-0.42064	0.674018	0.728119
nAPC.1	Poc5	5.2037	-0.173541	0.412427	-0.420781	0.673915	0.728119
nAPC.1	Crybg3	10.4676	-0.10775	0.255346	-0.421976	0.673042	0.727424
nAPC.1	Helz2	11.6599	-0.209829	0.492639	-0.425928	0.67016	0.724733
nAPC.1	Taok1	25.6573	-0.0523036	0.120822	-0.432896	0.66509	0.719541
nAPC.1	Ppip5k1	2.72129	-0.166307	0.383274	-0.43391	0.664354	0.7191
nAPC.1	Ahdc1	2.1694	-0.496112	1.14021	-0.435108	0.663484	0.718337
nAPC.1	Fam8a1	5.08836	-0.105352	0.240522	-0.438014	0.661376	0.716409
nAPC.1	Mllt10	23.4381	-0.0644866	0.146734	-0.43948	0.660313	0.715435
nAPC.1	Gm45606	3.07989	-0.189337	0.429657	-0.440669	0.659453	0.715034
nAPC.1	Gramd1a	15.9498	-0.136733	0.309121	-0.442329	0.658251	0.714262
nAPC.1	Hivep1	14.6919	-0.136554	0.308635	-0.442445	0.658167	0.714262
nAPC.1	Prkch	4.65309	-0.153074	0.343067	-0.446193	0.655458	0.711761
nAPC.1	Fbxo11	8.78788	-0.149444	0.334105	-0.447297	0.65466	0.711071
nAPC.1	Itga5	4.10752	-0.230523	0.514051	-0.448445	0.653832	0.710525
nAPC.1	Cnnm4	2.84679	-0.132804	0.291168	-0.456108	0.648313	0.705227
nAPC.1	Zc3h12d	5.57142	-0.165694	0.362975	-0.456489	0.648039	0.705105
nAPC.1	Stat1	23.927	-0.12618	0.275811	-0.457487	0.647321	0.70485
nAPC.1	Trim25	12.8895	-0.093058	0.202696	-0.459102	0.646161	0.703762
nAPC.1	Llgl2	3.79435	-0.256222	0.557346	-0.459717	0.645719	0.703571
nAPC.1	Kat8	2.78406	-0.153789	0.332935	-0.461918	0.64414	0.702085
nAPC.1	Zfp87	2.86454	-0.2655	0.559042	-0.474919	0.634845	0.692817
nAPC.1	Mier1	36.9703	-0.110531	0.229758	-0.481077	0.630462	0.689238
nAPC.1	Zfp148	18.1388	-0.0662333	0.137418	-0.481983	0.629818	0.688706
nAPC.1	Yod1	5.80824	-0.17452	0.360888	-0.483584	0.628681	0.687635
nAPC.1	Mex3c	10.2752	-0.16507	0.340621	-0.484614	0.62795	0.687007
nAPC.1	Tmem251	7.04472	-0.180619	0.370925	-0.486941	0.6263	0.685716
nAPC.1	Mtdh	89.7157	-0.118526	0.242578	-0.488612	0.625117	0.684763
nAPC.1	Sfxn2	5.23395	-0.192118	0.392988	-0.488866	0.624936	0.684738
nAPC.1	Bin2	35.4337	-0.0583916	0.118379	-0.493261	0.621828	0.682015
nAPC.1	Fbxl20	9.67755	-0.218148	0.441134	-0.494516	0.620942	0.681214
nAPC.1	Nceh1	31.8199	-0.228603	0.458564	-0.498519	0.618118	0.678627
nAPC.1	Naa35	14.8407	-0.0950701	0.190384	-0.499361	0.617525	0.678236
nAPC.1	Epc2	12.8188	-0.0930856	0.186358	-0.499499	0.617428	0.678236
nAPC.1	Psme2b	7.95684	-0.20567	0.411413	-0.49991	0.617138	0.678232
nAPC.1	Taf5l	7.39349	-0.160752	0.321165	-0.500527	0.616704	0.677925
nAPC.1	Irf9	13.0863	-0.130858	0.260694	-0.501961	0.615695	0.677156
nAPC.1	Sirt2	16.858	-0.10239	0.20383	-0.502331	0.615435	0.677156
nAPC.1	A630072M18Rik	2.35253	-0.229233	0.456208	-0.502475	0.615333	0.677156
nAPC.1	Mcf2l	3.7628	-0.172343	0.342342	-0.503424	0.614666	0.676705
nAPC.1	Lmo4	32.1319	-0.131119	0.259767	-0.504757	0.61373	0.675844
nAPC.1	Psenen	58.7598	-0.0501844	0.0988263	-0.507804	0.61159	0.674168
nAPC.1	Casp9	6.29935	-0.121932	0.239971	-0.508112	0.611374	0.674136
nAPC.1	Actn1	54.7143	-0.13966	0.27438	-0.509	0.610752	0.674093
nAPC.1	Mul1	7.11654	-0.123578	0.242422	-0.509762	0.610218	0.673674
nAPC.1	Ccndbp1	14.4499	-0.0913321	0.179114	-0.509911	0.610114	0.673674
nAPC.1	Abcd4	2.97741	-0.257419	0.501787	-0.513005	0.607948	0.671676
nAPC.1	Pdlim7	19.7537	-0.101982	0.197079	-0.517466	0.604831	0.669077
nAPC.1	Akap10	5.12323	-0.131429	0.253979	-0.51748	0.604821	0.669077
nAPC.1	Ier3ip1	55.3372	-0.094673	0.181931	-0.520379	0.6028	0.667167
nAPC.1	Dnase1l1	15.0115	-0.14765	0.28151	-0.524495	0.599934	0.664332
nAPC.1	Pdxk	9.38243	-0.244323	0.465502	-0.524859	0.599681	0.66422
nAPC.1	Cdk13	15.8601	-0.0987812	0.187664	-0.526374	0.598628	0.663222
nAPC.1	N4bp2l2	22.086	-0.0828823	0.15609	-0.53099	0.595426	0.659841
nAPC.1	Bcl2a1b	209.846	-0.202647	0.379906	-0.533413	0.593748	0.658649
nAPC.1	Scai	4.3785	-0.23869	0.446679	-0.534366	0.593089	0.658085
nAPC.1	Fam160b2	9.67094	-0.200157	0.372919	-0.53673	0.591454	0.656604
nAPC.1	AC163354.1	3.1085	-0.383101	0.713669	-0.536805	0.591403	0.656604
nAPC.1	Cebpg	30.2486	-0.14824	0.275943	-0.537214	0.59112	0.656567
nAPC.1	Micall1	10.9601	-0.110512	0.204901	-0.539345	0.589649	0.655432
nAPC.1	Cramp1l	8.64058	-0.115137	0.211551	-0.544254	0.586267	0.652336
nAPC.1	Pcnx	10.6362	-0.150764	0.276941	-0.544391	0.586173	0.652336
nAPC.1	Bin3	20.1227	-0.0779034	0.142852	-0.545342	0.585518	0.652
nAPC.1	Arhgef11	2.6334	-0.163598	0.298569	-0.547941	0.583732	0.650177
nAPC.1	Stat3	49.8063	-0.137549	0.251007	-0.547987	0.583701	0.650177
nAPC.1	Gcnt2	39.1685	-0.266784	0.485958	-0.548986	0.583015	0.649709
nAPC.1	Zfp131	15.0508	-0.160512	0.292221	-0.549282	0.582812	0.649648
nAPC.1	Usp38	7.7892	-0.123208	0.223675	-0.550832	0.581749	0.648628
nAPC.1	Alcam	43.8947	-0.108938	0.197696	-0.551039	0.581607	0.648628
nAPC.1	9530068E07Rik	19.3163	-0.14439	0.261982	-0.551143	0.581536	0.648628
nAPC.1	Itgav	6.91886	-0.119254	0.215931	-0.552275	0.58076	0.648187
nAPC.1	Taf12	20.5734	-0.115201	0.207978	-0.553908	0.579642	0.647104
nAPC.1	Slc25a24	8.03311	-0.154013	0.276796	-0.556412	0.577929	0.646016
nAPC.1	Zfp780b	7.27519	-0.311902	0.557918	-0.559047	0.57613	0.64417
nAPC.1	Mgat5	4.16435	-0.161293	0.284916	-0.566108	0.57132	0.639282
nAPC.1	Cdkn1b	16.2678	-0.237179	0.418682	-0.56649	0.571061	0.639156
nAPC.1	Chmp7	4.86327	-0.187083	0.328607	-0.569322	0.569138	0.637329
nAPC.1	Mettl3	3.58173	-0.191545	0.335142	-0.571534	0.567638	0.636138
nAPC.1	Slco5a1	12.3335	-1.82896	3.19235	-0.572921	0.566698	0.635411
nAPC.1	Naa30	5.16783	-0.177458	0.306877	-0.578272	0.563081	0.631679
nAPC.1	Lrch4	5.59164	-0.197568	0.340383	-0.580427	0.561627	0.630209
nAPC.1	Rock2	28.0507	-0.102298	0.175236	-0.583775	0.559372	0.628162
nAPC.1	Strip1	5.44945	-0.201342	0.341317	-0.589896	0.55526	0.624989
nAPC.1	Thada	2.14571	-0.414054	0.695623	-0.595228	0.551691	0.621292
nAPC.1	AC140186.1	7.54662	-0.203759	0.340391	-0.598601	0.549439	0.619553
nAPC.1	Prr14	17.0016	-0.112228	0.186177	-0.602803	0.54664	0.617352
nAPC.1	Narf	6.54583	-0.230839	0.379176	-0.608792	0.542663	0.613018
nAPC.1	Slc15a4	11.0624	-0.123645	0.202798	-0.609699	0.542061	0.612656
nAPC.1	Fmnl1	42.3999	-0.085921	0.140591	-0.611141	0.541106	0.611734
nAPC.1	Unc119	31.9696	-0.121696	0.199026	-0.611457	0.540897	0.611656
nAPC.1	Ints12	11.9208	-0.19208	0.312954	-0.613763	0.539372	0.610132
nAPC.1	Smndc1	20.0066	-0.127541	0.207313	-0.615209	0.538417	0.609323
nAPC.1	Tti2	2.64501	-0.185796	0.301965	-0.615288	0.538364	0.609323
nAPC.1	Abi1	36.4885	-0.0857137	0.13783	-0.621881	0.53402	0.604974
nAPC.1	Oxr1	11.6261	-0.270612	0.431661	-0.626909	0.530719	0.601545
nAPC.1	Gsn	142.158	-0.224203	0.355733	-0.630257	0.528526	0.599216
nAPC.1	Trappc10	13.8073	-0.131459	0.207488	-0.633576	0.526358	0.597066
nAPC.1	Ppp1r12c	19.3686	-0.0887001	0.139758	-0.634669	0.525645	0.596567
nAPC.1	Fastkd5	1.47908	-0.566666	0.890374	-0.636436	0.524492	0.595568
nAPC.1	BC017643	13.1141	-0.107705	0.169198	-0.636562	0.52441	0.595568
nAPC.1	Ccl7	0.886269	-1.04265	1.62076	-0.643312	0.520022	0.591567
nAPC.1	Gigyf2	18.308	-0.118719	0.183565	-0.646742	0.517799	0.589192
nAPC.1	Fam49b	96.1943	-0.105192	0.162458	-0.6475	0.517308	0.588787
nAPC.1	Lta	1.99299	-0.313522	0.484152	-0.64757	0.517263	0.588787
nAPC.1	Xrcc2	5.64193	-0.601828	0.924281	-0.651131	0.514962	0.586574
nAPC.1	Gngt2	101.436	-0.197923	0.303567	-0.651991	0.514407	0.586095
nAPC.1	Chmp3	20.1514	-0.088257	0.135209	-0.652743	0.513922	0.585847
nAPC.1	Kif1b	11.7607	-0.185286	0.282887	-0.654982	0.512479	0.584354
nAPC.1	Bud13	2.39112	-0.240541	0.367158	-0.655144	0.512375	0.584354
nAPC.1	Eea1	29.3467	-0.147678	0.224455	-0.65794	0.510576	0.582945
nAPC.1	Gosr1	3.60828	-0.258725	0.38916	-0.664831	0.506159	0.578354
nAPC.1	Kmt5a	37.1833	-0.21708	0.324894	-0.668156	0.504034	0.576076
nAPC.1	Galns	4.40155	-0.30068	0.449422	-0.669036	0.503472	0.575736
nAPC.1	Basp1	132.057	-0.341393	0.508654	-0.671169	0.502113	0.574481
nAPC.1	Gpbp1l1	14.244	-0.157922	0.234729	-0.672783	0.501085	0.573563
nAPC.1	Prpf39	13.6022	-0.122095	0.180684	-0.675738	0.499207	0.571755
nAPC.1	Sft2d3	9.18134	-0.309818	0.455585	-0.680045	0.496476	0.569074
nAPC.1	Ttc17	5.35675	-0.203548	0.297244	-0.684784	0.49348	0.565937
nAPC.1	Platr27	0.442976	-2.21471	3.19684	-0.692783	0.488446	0.56041
nAPC.1	Micu2	10.3451	-0.1112	0.160331	-0.693565	0.487955	0.56004
nAPC.1	Picalm	75.5896	-0.20897	0.299681	-0.697309	0.48561	0.558081
nAPC.1	Grcc10	6.94909	-0.27303	0.391406	-0.697562	0.485451	0.558046
nAPC.1	Wtap	18.8486	-0.163338	0.232414	-0.702787	0.482189	0.554733
nAPC.1	Dnase1l3	20.5778	-1.06299	1.51091	-0.703542	0.481718	0.554337
nAPC.1	Cdc73	16.1512	-0.159437	0.226318	-0.70448	0.481134	0.55381
nAPC.1	B930036N10Rik	7.46141	-0.38682	0.546784	-0.707446	0.479289	0.551978
nAPC.1	Mucl1	0.912942	-2.25766	3.18163	-0.70959	0.477958	0.55059
nAPC.1	Mob4	25.6798	-0.131875	0.185628	-0.710426	0.47744	0.550137
nAPC.1	Clec4a3	12.7478	-0.42154	0.593346	-0.710445	0.477428	0.550137
nAPC.1	C1galt1	6.33333	-0.143917	0.202182	-0.711821	0.476575	0.549431
nAPC.1	Klhdc8b	0.854836	-1.59203	2.2345	-0.712479	0.476168	0.549106
nAPC.1	Gtf3c2	13.3687	-0.158701	0.222669	-0.712721	0.476018	0.549078
nAPC.1	Tm9sf4	10.9618	-0.16639	0.232998	-0.714128	0.475148	0.548219
nAPC.1	Snx11	12.5805	-0.162895	0.227628	-0.715619	0.474227	0.5473
nAPC.1	Chuk	13.9336	-0.149396	0.206848	-0.722249	0.470141	0.543159
nAPC.1	Traf6	4.87691	-0.293759	0.406551	-0.722563	0.469949	0.543079
nAPC.1	Ppp1r16a	2.12032	-0.341711	0.472817	-0.722714	0.469856	0.543079
nAPC.1	Hipk1	39.3988	-0.113045	0.156166	-0.723877	0.469142	0.542433
nAPC.1	Ncf2	102.366	-0.156051	0.21539	-0.724502	0.468757	0.542276
nAPC.1	2310022B05Rik	6.27767	-0.56744	0.778144	-0.729222	0.465866	0.539501
nAPC.1	Efhd2	102.879	-0.163395	0.223503	-0.731062	0.464741	0.538342
nAPC.1	Dusp16	15.9363	-0.237993	0.323706	-0.735213	0.46221	0.535693
nAPC.1	Bid	11.0759	-0.128626	0.174824	-0.735745	0.461886	0.53546
nAPC.1	Mrgbp	6.2126	-0.25425	0.343817	-0.739491	0.459609	0.533527
nAPC.1	Setd1b	16.4728	-0.125926	0.16913	-0.744552	0.456542	0.53039
nAPC.1	Paip2	35.5802	-0.182982	0.243699	-0.750854	0.452741	0.526532
nAPC.1	Tnni2	15.1741	-0.185333	0.245588	-0.754653	0.450457	0.524295
nAPC.1	Mef2d	21.2344	-0.135536	0.178739	-0.758291	0.448277	0.522313
nAPC.1	Hspa13	4.22009	-0.234365	0.308464	-0.75978	0.447386	0.521684
nAPC.1	Gm13546	1.7876	-1.14885	1.51196	-0.759843	0.447348	0.521684
nAPC.1	Emsy	12.6709	-0.14072	0.184126	-0.764256	0.444715	0.519346
nAPC.1	Crkl	8.44204	-0.172348	0.224851	-0.766501	0.443378	0.517985
nAPC.1	Derl1	31.9575	-0.135053	0.175862	-0.767951	0.442516	0.517254
nAPC.1	Rnf181	17.2778	-0.156493	0.202352	-0.773367	0.439305	0.514188
nAPC.1	Crlf3	30.0373	-0.25815	0.33263	-0.776087	0.437697	0.512443
nAPC.1	Clk2	3.958	-0.288741	0.36883	-0.782857	0.433711	0.508457
nAPC.1	Sipa1l1	15.8926	-0.203549	0.259683	-0.783835	0.433137	0.50792
nAPC.1	Zfand2b	10.8925	-0.131676	0.167168	-0.787687	0.43088	0.505544
nAPC.1	Rabgap1	7.03983	-0.158868	0.201333	-0.789081	0.430065	0.504858
nAPC.1	Atg5	22.5665	-0.203221	0.257316	-0.789769	0.429662	0.504522
nAPC.1	Usp24	8.60483	-0.295699	0.374199	-0.790218	0.4294	0.504349
nAPC.1	Lgals9	7.45186	-0.264512	0.334729	-0.790228	0.429395	0.504349
nAPC.1	Tapbp	66.2687	-0.134289	0.169476	-0.792379	0.428139	0.503139
nAPC.1	Btbd10	6.01296	-0.214556	0.270647	-0.792753	0.427922	0.503139
nAPC.1	Sec22c	2.43112	-0.349808	0.439803	-0.795373	0.426396	0.501629
nAPC.1	Usp25	20.3998	-0.160983	0.20179	-0.797775	0.425001	0.500257
nAPC.1	D5Ertd579e	7.91572	-0.207904	0.259821	-0.800184	0.423604	0.498747
nAPC.1	Pigg	2.24304	-0.752829	0.940637	-0.80034	0.423514	0.498747
nAPC.1	Ube2d3	167.956	-0.0491762	0.0613373	-0.801735	0.422706	0.498092
nAPC.1	Uckl1	8.02524	-0.210275	0.261539	-0.803992	0.421402	0.496689
nAPC.1	Mcm9	3.63307	-0.320881	0.397702	-0.806838	0.41976	0.49502
nAPC.1	Mgat4a	8.3213	-0.292512	0.361272	-0.809671	0.418129	0.49323
nAPC.1	Gabpa	9.46667	-0.166721	0.205538	-0.811144	0.417283	0.492498
nAPC.1	Fam110a	5.23948	-0.303806	0.372531	-0.815521	0.414774	0.490213
nAPC.1	Ehf	2.54887	-2.61368	3.19482	-0.818099	0.413301	0.488721
nAPC.1	Tmed7	22.4417	-0.157819	0.191855	-0.822596	0.410738	0.486084
nAPC.1	Zcchc4	2.64366	-0.409768	0.496778	-0.824852	0.409456	0.484829
nAPC.1	B130006D01Rik	2.35673	-0.395101	0.478876	-0.825058	0.409338	0.484822
nAPC.1	Ring1	7.89868	-0.217962	0.263699	-0.826556	0.408489	0.484077
nAPC.1	Pts	30.6611	-0.366962	0.438552	-0.836759	0.402728	0.47751
nAPC.1	Psap	560.469	-0.22359	0.266326	-0.839532	0.401171	0.476179
nAPC.1	Dglucy	8.50763	-0.486618	0.579285	-0.840032	0.40089	0.475976
nAPC.1	4932438A13Rik	14.3369	-0.18136	0.214142	-0.846914	0.397043	0.47192
nAPC.1	Fbxw7	8.41414	-0.276974	0.324787	-0.852788	0.393777	0.468293
nAPC.1	Shprh	3.82547	-0.201624	0.236264	-0.853383	0.393447	0.468155
nAPC.1	Stoml1	2.59434	-0.499717	0.58214	-0.858414	0.390664	0.46497
nAPC.1	Tmem154	31.6255	-0.244195	0.284137	-0.859427	0.390105	0.464431
nAPC.1	Abraxas2	14.1294	-0.148045	0.172102	-0.860216	0.38967	0.46404
nAPC.1	Traf1	55.494	-0.465452	0.540001	-0.861946	0.388717	0.463031
nAPC.1	Mvb12b	11.572	-0.255994	0.296917	-0.862173	0.388592	0.463008
nAPC.1	Chtop	25.7048	-0.21874	0.252453	-0.866458	0.386239	0.460455
nAPC.1	Gm26982	1.55618	-0.628277	0.723538	-0.86834	0.385208	0.459352
[truncated: 2,376 more rows]
