# Supplementary material for: FcγR engagement reprograms neutrophils into antigen cross-presenting cells that elicit acquired anti-tumor immunity
Source: Nat Commun. 2021 Aug 9;12:4791. doi: 10.1038/s41467-021-24591-x (PMC8352912; doi:10.1038/s41467-021-24591-x)
Supplement: Supplementary file 7 — Supplementary Data 3 [file 41467_2021_24591_MOESM7_ESM.xlsx]

## Sheet: Data 3.1 Maturationscore
Supplementary Data 3.1: List of genes used for
trajectory score and maturation score.
Maturation
Retnlg
Ccl6
S100a6
Clec4d
Prr13
Cebpb
Slpi
S100a11
Btg1
Cxcr2
Fth1
Grina
Mmp8
Fxyd5
Msrb1
H2-D1
Anxa2
Mmp9
Ftl1
Map1lc3b
Tmcc1
Sat1
Cyp4f18
Junb
Mxd1
Stk17b
Ypel3
Selplg
Il1f9
Dusp1
Slc16a3
Ccr1
Rdh12
Clec4e
Arg2
Cd300ld
Amica1
Ctsd
Gda
Hacd4
Timp2
Fpr1
Ifi27l2a
Slc7a11
Stfa2l1
Il1b
Asprv1
Cxcl2
Gm5483
Ifitm1

## Sheet: Data 3.2 Trajectoryscore
Supplementary Data 3.2: List of genes used for
trajectory score and maturation score.
Trajectory
Gene	p	beta
S100a9	0	-0.00263004
S100a8	0	-0.00362958
Retnlg	0	-0.049229
Camp	0	-0.014273
Fth1	0	0.00210817
Ngp	0	-0.0168865
Spp1	0	0.0409851
Cxcl2	0	0.0261001
Ltf	0	-0.0460532
Ftl1	0	0.00338759
Chil3	0	-0.0313316
Cd74	0	0.00308961
Lcn2	0	-0.0364626
Ccl3	0	0.169372
Ccl6	2.90705e-176	0.00825977
Lyz2	0	-0.00577531
Il1b	2.50299e-120	0.0318981
Cst3	0	0.00409667
S100a6	0	-0.00529736
Thbs1	0	-0.0481623
Ccl17	0	0.0045584
Ifitm1	0	0.00344111
H2-Ab1	0	0.00651832
Prdx1	0	0.0102751
Ddt	5.24846e-285	0.211361
Slpi	0	-0.0664162
H2-Eb1	0	0.0100097
Lgals3	0	0.00446832
Clec4n	0	0.0309778
Mfge8	0	0.0132552
Gadd45b	3.66382e-220	0.359361
H2-Aa	0	0.0101687
Slc7a11	9.71461e-277	0.0676228
Ifitm6	0	-0.168227
Wfdc21	0	-0.11127
Il1rn	2.78964e-64	0.156728
Tmsb4x	0	0.000301505
Ly6a	4.76727e-178	0.0501247
Fabp5	0	0.0181431
Cstb	0	0.0784848
Mmp8	0	-0.176854
Wfdc17	1.72651e-152	0.076069
Cd9	0	0.0342659
Tma16	8.7323e-49	0.112078
Mmp9	0	-0.211666
Psap	0	0.0210086
Ptma	1.23979e-97	-0.00105139
Cd14	4.29585e-181	0.318489
Ltb	2.76233e-42	0.0499707
Csf3r	1.07574e-102	-0.104252
Mmp12	0	0.0267454
Bcl2a1b	0	0.0558316
Dusp1	0	-0.25479
Hdc	0	-0.584112
Ccl9	1.20723e-279	0.119928
Clec4d	1.44045e-136	0.133266
Btg1	3.86177e-231	0.0467689
Pglyrp1	0	-0.171847
Crip1	0	0.039328
Hcar2	6.22488e-151	0.381252
Actb	0	0.000592724
Nfkbia	1.29498e-157	0.076424
Egr1	2.59663e-41	0.039236
Eef1a1	0	0.00624899
Tmsb10	0	0.0152952
F630028O10Rik	0	-0.14151
Tarm1	8.74746e-108	0.0779436
Cd53	2.8989e-43	0.0319802
Il1r2	1.06523e-123	0.0253887
Ier3	0	0.0614113
Sod2	1.85191e-95	0.0516419
Cebpb	3.89256e-17	-0.0093762
Cybb	0	-0.177718
Serp1	3.28718e-115	0.0185881
Junb	2.55855e-17	0.0101928
Ffar2	4.87463e-50	0.128506
Creg1	7.13223e-142	0.0624816
Cd177	0	-0.28351
Fos	0	-0.413904
Tnfrsf13b	1.75892e-83	0.278497
Gm42418	6.90162e-105	0.00220721
Cxcr2	0	-0.433525
2810474O19Rik	5.52786e-15	0.0440759
Hist1h2bc	2.22788e-67	0.213073
S100a11	2.09771e-13	-0.00103807
H2afz	2.73482e-45	-0.00119443
Ly6c2	0	-0.139254
Ifitm3	6.77922e-290	-0.00450931
Hmgb2	0	-0.0229266
Chka	1.06923e-16	0.246221
Fbxl5	9.89077e-115	-0.332912
Slfn1	1.8671e-54	-0.123676
Gclm	1.74529e-53	0.0507443
Plet1	0	0.0241946
Mxd1	0	-0.394783
Lipa	6.99587e-158	0.308229
Msrb1	0	-0.0621218
Egr3	1.84465e-108	0.417172
Plek	3.28379e-92	0.0687704
Bcl2a1a	0	0.148029
Cd44	1.68525e-11	-0.0243958
Lgals1	0	0.010093
Anxa1	0	-0.0995291
Ctsb	0	0.0977172
Sell	4.36404e-108	-0.229149
Mgl2	0	0.0274124
Marcksl1	1.15416e-70	0.135517
Ppia	6.42667e-119	0.00184139
Tpt1	0	0.00479775
Upp1	1.84811e-30	-0.0772091
Ceacam10	0	-0.491389
Actg1	0	0.00283702
Ninj1	5.61712e-188	0.256875
S100a4	0	0.0262571
Neat1	2.0237e-29	0.0224989
Btg2	1.19803e-10	0.0158643
Clec4e	1.47217e-44	-0.086934
Txnip	5.10424e-39	0.0945586
Tnfaip2	1.65351e-228	0.102789
Hp	0	-0.239996
Klf2	0	-0.367477
Mpeg1	0	0.302245
Basp1	0	0.107264
Ptpn1	2.36439e-15	0.0147284
Cdk2ap2	5.97322e-09	-0.0158548
Mcl1	1.92507e-08	0.00754767
Marcks	0	0.243012
Txnrd1	4.24938e-117	0.152457
Cd24a	7.6584e-10	-0.00723781
Pim1	2.93725e-79	0.0379695
Rnf149	8.8023e-32	0.0497332
Cd52	7.25145e-142	0.00162702
Ubc	6.43088e-136	0.0190331
Osm	0	-0.556864
Zfp36l1	0	0.0975762
Hsp90ab1	0	0.00330213
Fxyd5	0	0.0225074
Bri3	0	0.120312
Fpr2	0	-0.423762
Cish	4.71063e-153	0.0685664
Rack1	0	0.00850154
S100a10	0	0.025482
Prdx5	0	-0.0597092
Vim	0	0.0133059
Bhlhe40	4.21344e-219	0.159924
Clec12a	0	-0.219693
Rab7	6.80796e-201	0.0421054
Cdkn1a	0	0.0593968
Igf1r	3.26207e-245	-0.810074
Ier5	1.34605e-80	0.115681
F10	0	0.110698
Zfp36	2.91673e-51	-0.0492506
Fas	8.25708e-22	0.24155
Stk17b	1.98099e-52	-0.0375685
C3	0	-0.240024
Scimp	0	0.131603
Emilin2	2.0203e-06	0.0112153
Ptafr	5.00888e-62	0.516877
Gsr	0	-0.157141
Vasp	5.13799e-269	-0.045933
Egr2	4.70883e-195	0.453516
Lilra6	5.68627e-07	0.104574
Gda	0	-0.55523
Zeb2	0	0.257562
Lcp1	8.92592e-60	-0.00611425
Fcgr2b	0	0.0696568
Jun	1.28457e-117	0.107623
Cd300lf	3.15445e-06	-0.0335054
Tnf	1.6095e-46	0.187735
Naaa	0	0.0893733
Trib1	1.31788e-239	-0.287625
Bcl2l11	8.02955e-135	0.846618
Slfn2	4.08212e-31	-0.0223539
H2-DMb1	0	0.0387076
Fau	0	0.00410198
H2-DMa	0	0.0354184
Txn1	0	-0.0122796
Bst1	8.85602e-55	-0.19609
H3f3b	9.87168e-72	-0.00248118
Pygl	0	-0.301615
Grina	0	-0.280081
Ier2	6.61217e-266	-0.0962217
Nlrp3	3.39004e-65	0.141177
Ctss	0	0.0586635
Trio	2.56559e-29	0.138495
Mapkapk2	3.96571e-15	0.0684028
Ifitm2	1.28767e-68	-0.00993613
Tmcc1	0	-0.422371
Atox1	0	0.0418079
Lilrb4a	4.69263e-06	0.0721883
Tubb5	3.25112e-24	0.00296855
Mgst1	0	-0.699614
Esd	7.5772e-142	0.0353818
Plk3	1.37811e-53	-0.368745
Coro2a	6.46279e-42	0.0801347
Vmp1	1.83882e-67	0.247452
Fgl2	7.27592e-179	0.171242
Ptprc	1.70405e-112	-0.0548862
Sorl1	0	-0.571916
Cd300c2	0	0.473084
Prr13	0	-0.179831
Mpp1	1.41965e-09	-0.18186
Gm34084	1.41295e-18	-0.195543
Trem1	5.86373e-221	-0.556235
Slc16a3	1.87787e-27	-0.10588
Cyp4f18	1.99296e-243	-0.402704
Enah	7.29084e-62	0.191718
Adrb2	2.66717e-72	-0.530485
Itm2b	9.72892e-251	-0.0209392
Cd33	0	-0.430964
Eif1	1.24496e-12	0.00159191
Dennd4a	5.77376e-82	0.142566
Chil1	0	-1.29906
Sqstm1	2.64111e-122	0.327628
Hspa8	0	0.00666487
Fpr1	1.25554e-108	-0.375066
Ly6e	0	0.0160744
Taldo1	2.47599e-53	-0.009666
Creb5	0	0.13451
Xist	4.32907e-154	-0.0261179
Timp2	0	-0.677509
Sdcbp	2.0818e-09	0.0286258
Rilpl2	1.73967e-37	0.205244
Socs3	7.04741e-76	0.369015
Nfe2l2	1.54607e-104	0.115671
Jaml	0	0.0902459
Clec5a	1.04506e-81	-0.203078
Vgll4	1.059e-15	0.224096
Mif	4.78254e-28	-0.00810972
Syne1	0	-0.960741
Zfp36l2	3.02419e-157	0.0655128
2310001H17Rik	1.17252e-82	-0.459245
Sec61b	0	0.0190076
Stmn1	2.22677e-87	-0.0231758
Rab44	1.54363e-34	-0.161875
Xbp1	1.16816e-60	0.0312514
Bcl2a1d	0	0.109633
Gpx1	2.15021e-19	0.00401045
Nfkbiz	1.06473e-206	-0.788903
Plekho2	6.0169e-24	0.285936
Calr	3.86425e-90	0.00502005
Klf7	2.61853e-12	0.0353515
Card19	2.5294e-15	0.0537605
Picalm	8.06236e-98	0.0709199
Rhoh	1.05033e-100	0.22227
Blvrb	0	0.118654
Id1	3.61604e-08	-0.0171566
St8sia4	3.10744e-37	0.246603
Pts	2.18934e-75	0.176647
Rac2	0	-0.111485
Kdm7a	8.51605e-146	-0.219316
Sema4d	1.6764e-26	0.279894
Reep3	3.16799e-09	0.0498441
B2m	1.07729e-59	0.0142616
Gngt2	0	0.286549
Snap23	6.28097e-44	0.161328
Sft2d2	1.42918e-11	0.13864
Icam1	4.40901e-166	0.51791
Mcemp1	0	-0.255104
Napsa	0	0.0237797
AA467197	1.90685e-173	-0.094111
Raf1	1.91298e-15	-0.196896
Dmxl2	2.43621e-63	-0.233008
Calm1	7.22608e-137	0.00400598
Sirpa	6.84377e-44	0.0638769
Adpgk	0	-0.762932
Ubb	9.56244e-58	0.00232553
Gabarap	4.68745e-282	0.0284376
Csf2rb	0	0.0207187
Arhgdib	0	-0.0415657
Gmfg	0	-0.125649
Eef1b2	0	0.0121844
Fyb	2.01516e-32	-0.163807
Cxcr4	0	-1.04079
Hcst	0	-0.950542
Nek6	5.80524e-61	0.291945
Lsp1	6.81941e-158	0.0242262
Cks2	4.73004e-136	-0.0681211
Ncf1	0	-0.262089
Alox5ap	5.17202e-17	0.00374238
Cyba	2.52484e-88	-0.00244405
Samhd1	5.4298e-59	-0.1034
Cd300a	2.13754e-41	0.236085
Ckap4	0	-0.402104
Tsc22d3	8.40051e-13	-0.233017
Gpcpd1	5.48965e-17	-0.328274
Lyst	0	-0.69498
Csrnp1	4.59011e-09	0.230483
Sat1	3.8878e-14	0.0259921
Mllt6	4.46142e-111	0.76773
Selplg	8.53372e-78	0.0458204
Eea1	2.54647e-64	0.195658
Il17ra	0	-0.382463
Irf2bp2	3.45843e-53	0.0526603
Ccpg1	2.45565e-74	-0.814598
Il18rap	8.87562e-101	-0.375623
Rabac1	1.30349e-34	0.0597998
Map1lc3b	6.44671e-06	0.00974737
Cebpd	0	-0.335304
Ogt	1.3529e-67	-0.290856
Ran	3.48622e-144	-0.00793693
Ncl	2.24206e-124	-0.00871511
Id2	2.07662e-268	0.018988
Adipor1	6.56648e-87	-0.191626
Laptm5	0	0.0353233
Fcgr3	0	0.0323858
Kctd12	8.48387e-08	-0.0398141
Tpd52	1.71099e-32	-0.101448
Aldoa	4.61906e-25	0.00528989
Alcam	1.49857e-139	0.218839
B430306N03Rik	1.13082e-194	-0.660714
Glipr2	3.81648e-164	-0.303814
Ptpre	1.20333e-28	-0.0388511
Prkcd	9.38121e-56	0.0702891
Tgfbi	1.80549e-106	0.0591084
Pnpla7	1.01438e-13	0.191374
Limd2	0	-0.216899
Birc3	8.30812e-07	0.122638
Ctsz	0	0.0192954
Nudt4	0	-0.397579
Ripor2	0	-1.34968
R3hdm4	0	-0.672214
C5ar1	2.00667e-297	-0.584674
Litaf	1.15054e-20	0.0617109
H3f3a	4.52336e-46	-0.00278075
Jund	1.88981e-240	0.0243477
Vsir	0	-0.476606
Pbxip1	7.14301e-28	-0.107004
H2-K1	1.1645e-209	0.0255995
Emp3	5.8121e-44	0.00915361
Ssh2	7.52145e-16	-0.126415
Ankrd12	2.44849e-07	-0.0576129
Cpd	6.57789e-188	-0.269886
Atp6v1a	1.71801e-18	0.0809353
Arid5b	7.71006e-13	0.203362
Klhl2	6.43352e-12	-0.190422
Capg	2.54619e-231	0.0123373
Anxa2	2.44109e-106	-0.0190377
Hacd4	2.16871e-176	-0.436151
Ddx3x	3.15128e-89	-0.0829184
BC005537	2.28144e-23	0.0597726
Coro1a	3.07645e-286	-0.00906188
Dstn	0	-0.124604
Atp6v0e	1.98196e-218	0.0319845
Bnip3l	3.36409e-18	-0.0718553
Gm26740	8.09975e-112	-0.828824
Eif5a	8.59496e-09	-0.00154175
Igsf6	0	-0.41782
Ncf2	1.3161e-103	-0.047164
Hmgb1	7.968e-15	-0.00347452
AI467606	2.06892e-81	-0.694214
Lamp1	1.04879e-121	0.0498586
Syk	6.51604e-25	-0.124057
Ndel1	2.10874e-79	-0.258891
Fgr	7.3689e-12	-0.0670409
Ybx1	1.70766e-240	0.00702887
Rnasel	6.18571e-43	-0.33181
Dhrs7	0	-0.533566
Chd7	1.6079e-28	-0.215506
Lfng	1.20672e-13	0.283374
Eif5	2.05998e-53	-0.0241316
Msn	3.80686e-54	0.0304859
Slco3a1	1.21045e-41	0.134821
Sesn2	9.656e-34	0.293801
Cox8a	2.34503e-89	0.00847916
Ttyh3	7.89905e-06	0.206021
Npc2	0	0.0798336
Nisch	8.10598e-07	-0.0679681
Gns	1.73997e-138	0.695111
Prdx6	2.42869e-115	-0.0375418
Ahnak	0	0.133646
Notch1	1.1275e-142	-0.279949
Hsp90aa1	5.12246e-148	-0.0117352
Snrk	1.65689e-95	-0.878423
Igkc	0	0.0387689
Mt1	1.10273e-288	0.0770727
Atp6v1c1	9.24887e-28	0.218556
Alas1	6.08033e-39	-0.122516
Dusp6	1.84678e-54	-0.474619
Slc6a6	1.86949e-70	0.0815547
Abcg1	7.68372e-117	0.608696
Rflnb	0	-0.979836
Klhdc4	1.20292e-80	-0.256767
Kdm6b	1.05338e-52	-0.364339
Amdhd2	2.72412e-38	0.396341
D1Ertd622e	1.65965e-61	-0.321837
Pgd	2.95885e-230	-0.0581996
Rlf	9.816e-33	-0.276384
Cnn2	0	-0.270597
Gsn	1.90811e-45	0.0194836
Cd68	1.25459e-256	0.14672
Actn1	1.16013e-216	-0.126622
Adora2b	1.53646e-53	0.367664
Jak2	7.82952e-209	0.176169
Abtb1	0	-0.990736
Clec2d	5.53408e-85	0.565323
Naca	0	0.0126059
Dab2	2.50476e-151	0.362633
Pnp	9.82442e-69	0.0336397
Ctsl	2.07793e-172	0.0959489
Hif1a	2.62937e-20	0.086055
Zcchc6	2.93441e-108	-0.197832
Por	6.81754e-50	-0.417539
Gm2a	0	0.121214
Rb1cc1	3.8815e-08	-0.104337
Metrnl	2.17211e-74	0.396453
AC160336.1	2.06811e-41	-0.019842
Snap29	7.94436e-16	0.302411
Mtdh	2.96899e-53	0.0347795
Map4k2	1.18612e-87	-0.599898
AU020206	8.03434e-08	0.0915806
Slc43a2	1.75158e-166	0.356413
Tpi1	6.97768e-11	-0.0116746
Aldh2	0	-0.166298
Pcyt1a	1.12988e-08	0.209211
Baz2b	1.18384e-13	-0.0615287
Atp2b1	7.42785e-294	0.152867
Fosl2	1.60553e-35	-0.290057
Eps8	1.4901e-86	0.479161
Bach1	2.15118e-14	0.127689
Jmjd1c	1.07723e-06	0.0820579
Npc1	7.73353e-58	0.646482
Slc20a1	5.67088e-34	0.232125
Herc4	9.78961e-29	-0.360637
Gng12	1.00801e-84	-0.17136
Gpsm3	7.44096e-178	-0.110946
Pag1	2.03972e-79	-0.440326
Bcl2l1	3.53131e-07	0.177747
Adam17	1.85566e-44	0.370654
Atp6v1b2	1.60951e-13	0.0770803
Neurl3	9.68872e-07	0.0825618
Abcc1	2.1033e-49	0.405617
Myadm	1.1923e-70	0.181507
Ftl1-ps1	3.03455e-30	0.472684
Skil	2.6724e-13	0.202418
Snx20	9.71232e-294	0.146351
Zfp292	9.37122e-07	0.109198
Hlx	3.19425e-34	0.236356
Arhgap31	5.56986e-85	0.204261
Ubash3b	1.62955e-34	0.19044
Nup153	2.31229e-10	0.133232
Malt1	2.08381e-216	0.126759
Il13ra1	6.64821e-47	0.561279
Itgam	9.65033e-184	-0.0563655
Tmem189	7.04912e-71	0.250964
Slc2a6	6.07847e-09	0.130559
Myh9	5.41496e-85	-0.0381621
Cnot4	4.00254e-21	0.262262
Tctex1d2	8.28766e-10	0.194974
March1	9.40358e-63	0.420337
Ubald2	1.15081e-16	-0.0942149
Il10rb	3.30525e-07	0.197338
Rab32	2.48563e-16	-0.224831
Trps1	2.75609e-86	0.267249
Gcnt1	2.29145e-23	0.115426
Mgea5	9.413e-07	-0.143805
Tnip1	1.07867e-26	0.196706
Celf2	1.52602e-67	-0.0841655
Itgb2	4.3631e-138	-0.0735421
Rbm25	7.02035e-22	0.0258032
Cdc42ep3	2.42864e-89	-0.459099
Pten	3.44788e-16	-0.0503454
Cirbp	2.5584e-12	0.183619
Gpr146	4.14825e-64	0.401132
Ogfrl1	7.5632e-69	-0.2336
Nceh1	4.80792e-77	0.309573
Slc2a1	2.48318e-07	0.0979697
Srpk2	8.3102e-221	-0.532423
Il4ra	9.51834e-09	0.141548
Bax	7.19073e-225	0.0588352
Pirb	6.08347e-111	-0.203064
Nrros	1.54357e-69	0.133633
Mbnl1	0	0.0471938
1810058I24Rik	7.04406e-34	0.0659663
Dynll1	1.50629e-46	0.0135582
Rassf3	2.71043e-118	-0.584273
Adam8	2.87551e-17	-0.0295372
Slc9a3r1	2.91194e-12	-0.0790156
Cyb5a	0	0.0824322
Ifrd1	4.87564e-55	-0.147724
Snx18	3.21952e-153	-0.724185
Washc2	5.10262e-09	0.1003
Lpp	6.86378e-17	0.310659
Nr3c1	2.65402e-20	-0.224278
Ccnl1	3.40955e-14	-0.0548602
Dgat1	0	-1.5753
Atp6ap2	7.48174e-15	0.0457162
Slc12a6	1.31234e-32	-0.44293
Tes	1.29078e-54	0.0848486
Sgpl1	1.0445e-36	0.358531
Cytip	4.31577e-303	0.112784
Tet2	1.8466e-72	0.406776
Ash1l	1.54447e-09	0.111016
Itgal	2.14245e-68	-0.287763
Rnf11	2.44729e-28	-0.349315
Ptpn12	2.48766e-07	0.108562
Acsl1	2.83149e-103	-0.489385
Ttc39b	1.15529e-52	0.328781
Gnaq	1.99914e-06	0.0860224
Znrf1	1.79563e-25	-0.382143
Agpat4	2.62836e-72	0.393933
Hint1	7.93018e-87	0.00837586
Nadk	8.88747e-141	-0.216707
Tuba1b	2.30453e-18	-0.00575086
Sh3bgrl3	0	0.00513539
Hspa5	1.58761e-33	0.00679664
Orai1	1.59153e-24	0.0471315
F2rl2	7.74927e-17	0.191702
Rnh1	0	0.0888111
Fam32a	9.33127e-13	-0.0934723
Runx1	6.10252e-156	0.109746
Tra2a	1.3649e-21	-0.087936
Serinc3	8.40023e-24	-0.0539295
Smap2	4.87296e-12	-0.103306
Eef2	0	0.0229749
Eef1g	5.91135e-78	0.00869475
Eif4a1	1.12515e-75	0.00658557
Brd2	1.87209e-41	0.0935004
4930523C07Rik	3.22463e-124	-0.638529
Cd47	2.80994e-215	-0.0562874
Lbr	0	-0.451416
Slc3a2	2.52445e-134	0.0556327
Atg7	7.16696e-06	-0.137126
Mbnl2	2.06861e-11	0.107096
Lrp12	6.35368e-29	0.388169
Rsrp1	1.50869e-22	-0.0523086
Rest	3.60661e-34	0.268428
Arid3a	2.82318e-194	-0.825114
Stk38	5.31728e-103	-0.42582
Zfp106	1.44446e-40	0.082149
Pilra	1.90133e-27	-0.0300623
Tle3	5.74957e-12	-0.157914
Abr	3.45217e-31	0.144553
Clk1	1.40611e-108	-0.282099
Hmgn2	0	-0.201277
Jak1	4.41968e-07	-0.0429292
P2ry14	7.09173e-219	0.22777
Mboat7	3.00783e-27	-0.335478
Adss	5.16306e-10	-0.11703
Il10ra	2.81357e-62	0.504144
Gapdh	5.1167e-99	-0.00252152
Rara	5.85965e-24	0.118177
Nedd9	5.60065e-82	-0.752123
Ifngr2	1.01283e-16	0.0947905
Tgfb1	2.29755e-185	0.0500215
Degs1	6.0175e-96	-0.0612908
Atp8b4	6.28192e-20	-0.11715
Clptm1	6.60815e-07	0.154096
Kif3b	6.00124e-10	0.228891
Haus8	1.44079e-125	0.27147
Arrb2	7.05515e-229	-0.214266
Wtap	5.63855e-06	0.103666
Zranb1	3.42156e-06	-0.166564
Atp2a3	1.95068e-15	-0.274472
Mcm3ap	1.21569e-22	-0.232283
Cd37	6.30757e-68	-0.255382
Stk10	2.28865e-44	-0.450182
Phlda1	2.79026e-23	-0.142616
Aff1	3.87262e-08	0.188039
Midn	8.11867e-23	-0.297712
Msl1	1.48633e-146	-0.370435
Scand1	6.71527e-25	0.0130333
Fam46a	7.99445e-71	0.174564
Ltb4r1	0	-0.197884
Pkm	2.31022e-172	-0.0113095
Camk1d	1.08176e-81	0.565316
Sephs2	3.25375e-59	-0.239763
Lasp1	4.27578e-226	-0.286729
Ostf1	0	-0.0591134
Cds2	3.82851e-36	-0.468531
Rel	1.07603e-109	0.336838
4933434E20Rik	2.53878e-13	0.215586
Stat1	6.44141e-21	-0.375157
Gnai2	1.69009e-244	0.00584605
Tgfbr1	2.98487e-52	0.462105
Socs1	3.32627e-30	0.206639
Arhgap45	1.19629e-29	-0.124822
Ube2d3	1.51555e-07	-0.00714238
Rbbp6	2.16492e-16	0.0742825
Azin1	6.9905e-44	-0.265076
Trem3	0	-0.915005
Smim4	5.6282e-23	-0.288512
6430548M08Rik	0	-1.46664
Phf20l1	4.55245e-224	-0.394313
Glrx	0	-0.604433
Mafg	6.37199e-58	-0.191457
Lmnb1	2.1464e-216	-0.180798
Lnpep	9.51093e-07	-0.0962252
Zmynd11	3.73279e-19	-0.295947
Rapgef6	7.39477e-48	-0.262614
Gsap	4.4538e-06	0.116656
Elmo1	4.4385e-07	-0.0892735
Ldha	1.59609e-06	0.00203942
Dock10	0	0.173948
Secisbp2l	3.26251e-36	0.462616
Il16	0	-1.38019
Furin	9.13862e-74	0.166411
Pbx2	2.17866e-67	-0.638565
Gna13	1.81419e-18	0.14778
Paip2	2.11359e-11	0.0925602
Cyth4	6.13218e-67	0.120935
Rcsd1	0	-1.05431
Ik	2.04737e-31	0.128829
Fam50a	6.45978e-43	0.253553
Tab2	2.32134e-10	0.0945269
Fndc3a	1.12881e-14	0.243151
Acsl4	5.81412e-19	0.199779
M6pr	6.61482e-31	0.130457
Atf4	4.91777e-25	-0.0425895
Nfatc1	1.36381e-10	0.200576
Mycbp2	7.24729e-74	0.0669949
Polr2a	7.46325e-30	0.136434
Adgre1	0	0.169699
Erbin	7.05952e-12	0.19679
Zfand5	2.09063e-11	0.0439845
Cdkn1b	1.38193e-11	-0.186919
Tsc22d4	3.82868e-139	-0.198504
Pstpip1	2.77179e-116	-0.458453
Xpo6	7.35708e-45	-0.363995
Cdkn2d	0	-0.52299
Grk2	1.62096e-50	-0.106659
Cln3	1.41394e-19	-0.360708
Krit1	2.26566e-18	0.173624
Tmem123	5.29069e-202	0.239531
Ctdsp2	7.36096e-15	0.192767
Efhd2	6.31878e-119	0.0802042
Msl2	7.6994e-07	-0.233906
Trim12a	6.19615e-15	-0.229704
Rcbtb2	4.95865e-63	0.369509
Anxa11	7.78242e-247	-0.42234
Mga	3.38e-13	0.22507
Nabp1	9.5476e-21	0.223421
Shisa5	1.03261e-07	0.0618014
Wnk1	5.16838e-38	0.0391294
Ifnar1	6.5194e-35	0.421693
Plbd1	3.77384e-07	-0.0211781
Mapk13	2.21474e-224	-0.294345
Tnrc6b	1.75235e-73	-0.320096
Mdm2	1.89787e-10	-0.0888491
Sertad1	5.11783e-07	0.205457
Ptbp3	1.30632e-26	-0.0374227
Fam107b	7.48755e-266	-0.449574
Kras	5.14706e-07	-0.088409
Fus	3.76527e-06	0.012057
AB124611	6.20964e-256	-0.723883
Vamp5	1.42854e-133	-0.644908
Inpp5d	1.06053e-28	0.113955
Zdhhc18	8.46419e-79	-0.749964
Cast	6.28678e-24	-0.150321
B9d2	6.21698e-26	0.21734
Plgrkt	5.05389e-225	0.153863
Rab8b	3.83849e-07	0.0693665
Fgd4	6.78092e-290	-0.82473
Myo1f	2.91527e-82	-0.13122
Atp1b3	1.14722e-49	0.147333
Stat3	3.74122e-18	-0.150196
Nsf	1.1679e-25	0.208025
Fam111a	1.86937e-171	-0.254758
Wsb2	5.53678e-27	0.287433
Flot1	2.18168e-66	-0.180779
Iah1	2.08797e-44	0.260236
H2afv	1.62241e-22	0.0344959
Ypel5	8.15458e-18	-0.337255
Uhrf1bp1l	1.10484e-16	-0.222514
