# Supplementary material for: FcγR engagement reprograms neutrophils into antigen cross-presenting cells that elicit acquired anti-tumor immunity
Source: Nat Commun. 2021 Aug 9;12:4791. doi: 10.1038/s41467-021-24591-x (PMC8352912; doi:10.1038/s41467-021-24591-x)
Supplement: Supplementary file 8 — Supplementary Data 4 [file 41467_2021_24591_MOESM8_ESM.xlsx]

## Sheet: Data 4.1 DEGbulk_NEUvsOVA
Supplementary Data 4.1: Bulk RNAseq: Differentially expressed genes
(DEGs) for each condition pairwise
Neutrophils vs. Ova-nAPCs
Gene	logFC	logCPM	F	PValue
Lin28a	-6.29088	4.79844	4897.7	2.69289e-16
Itgb2l	-6.44186	7.26669	4643.59	3.63909e-16
4930438A08Rik	-6.272	4.62743	3904.03	9.69809e-16
Slc2a3	-6.40677	7.55933	3739.8	1.23628e-15
Ripor2	-4.99566	6.34625	3703.27	1.30677e-15
Shtn1	4.67705	7.90253	3599.03	1.53543e-15
Rnf144a	-7.71104	6.48584	3513.24	1.75955e-15
Bhlhe40	4.17587	8.2814	3381.92	2.18188e-15
Rap1gap2	-4.94332	5.4591	3337	2.35301e-15
Ly6g	-8.16113	6.13137	3303.83	2.48954e-15
Nfe2	-4.95955	6.65425	3194.26	3.01172e-15
Pi16	-6.10689	6.74708	2960.93	4.62144e-15
Plxdc2	6.81424	6.6073	2922.44	4.97562e-15
Trpm2	-6.0255	7.00857	2781.01	6.58304e-15
Serpinb1a	-4.89898	6.29839	2752.68	6.97453e-15
Adpgk	-4.64597	8.65088	2690.22	7.93894e-15
Cdkn1a	4.4085	8.70375	2680.02	8.11085e-15
Ier2	-3.86339	6.59033	2671.6	8.25621e-15
Padi4	-6.02422	7.12315	2651.54	8.61488e-15
Mxd1	-3.89239	8.77735	2579.31	1.00675e-14
9830107B12Rik	-5.41892	4.77127	2571.43	1.02427e-14
Mtus1	-5.82788	7.24888	2570.01	1.02747e-14
Ets1	-5.08806	5.39697	2520.47	1.1467e-14
Map3k15	-4.26163	4.42342	2503.79	1.19047e-14
Ceacam1	-4.42806	7.63511	2424	1.42905e-14
Mmp9	-6.65919	10.2988	2367.53	1.63221e-14
Pea15a	4.33837	7.96801	2223.85	2.32318e-14
Kif21b	-3.40125	7.44429	2185.28	2.56405e-14
Slc41a2	5.51112	5.2408	2182.52	2.58234e-14
Msra	-3.10882	5.75566	2161.25	2.72897e-14
Zmat3	4.1319	5.71113	2048.38	3.69222e-14
Lcn2	-6.29794	10.4472	2037.72	3.80233e-14
Cxcr2	-6.91785	8.27721	2014.65	4.05428e-14
Tcp11l1	3.85423	5.87892	2011.94	4.08524e-14
Hp	-5.59725	8.47276	1972.26	4.57043e-14
Sept5	-5.43214	5.69109	1940.01	5.01533e-14
Pbx1	-4.85384	5.83951	1930.5	5.15606e-14
6430548M08Rik	-2.847	7.45083	1867.93	6.20764e-14
Pglyrp1	-5.58332	6.54053	1856.54	6.42524e-14
Ahr	3.50296	6.74893	1847.18	6.61069e-14
Lrg1	-6.77274	6.10195	1840.68	6.74322e-14
Dgat2	-3.99845	4.6462	1837.99	6.79902e-14
Fads1	3.73243	6.63253	1819.8	7.19089e-14
Tnfsf12	3.22434	5.82603	1813.46	7.33353e-14
Olfm4	-5.71456	6.56021	1807.04	7.48139e-14
Ckap4	-3.1025	8.02479	1797.79	7.70079e-14
Dhrs7	-2.83699	6.35391	1784.9	8.0192e-14
Ly6a2	-5.29126	6.21917	1784.28	8.0349e-14
Trem3	-5.34548	4.81496	1774.39	8.29057e-14
Erg	-5.68006	3.73671	1771.62	8.36373e-14
Camp	-7.78699	8.95004	1751.36	8.92327e-14
Sh3pxd2b	5.44656	9.09078	1743.78	9.14402e-14
Cttnbp2nl	4.66898	5.8501	1742.76	9.17414e-14
Ifitm6	-6.14159	7.88108	1736.07	9.37497e-14
Klf5	-5.83335	4.23453	1726.25	9.67922e-14
Dab2ip	-3.69449	4.33964	1706.44	1.0329e-13
Bcl2a1b	6.59605	7.26328	1704.38	1.03993e-13
Bmx	-7.99354	5.14595	1687.56	1.09967e-13
Dusp1	-4.66287	7.94475	1660.32	1.20513e-13
Sfxn5	-4.25174	5.07583	1657.3	1.21757e-13
Csf3r	-4.94536	9.17778	1652.97	1.23563e-13
Chil1	-4.875	7.04355	1651.39	1.2423e-13
Siglece	-4.09368	5.60251	1645.75	1.26644e-13
Arap3	-5.19032	6.32465	1633.69	1.31997e-13
Rasgrp2	-6.34698	6.00035	1628	1.34617e-13
Il12rb2	4.77841	5.88622	1621.57	1.37648e-13
Rbm38	-3.40763	6.2255	1612.12	1.42247e-13
Mctp2	-5.73139	4.33395	1611.72	1.42447e-13
Pnkp	-2.75171	6.59125	1607.78	1.44424e-13
Fam160a2	-4.29344	5.42965	1606.55	1.45046e-13
Pld2	3.48882	5.50929	1596.31	1.50359e-13
R3hdm4	-3.10048	7.61421	1594.27	1.5145e-13
F2rl2	4.99836	6.29503	1577.73	1.60603e-13
S100a9	-6.18647	11.4766	1572.7	1.63513e-13
Irf4	4.11716	8.16386	1565.2	1.67968e-13
Luzp1	3.75035	6.48543	1560.81	1.70644e-13
Mgam	-6.03802	5.38747	1559.18	1.71653e-13
Abca13	-4.39839	5.31497	1552.07	1.76125e-13
Cish	5.71252	7.81558	1538.83	1.84823e-13
Pkp4	2.83382	6.15665	1536.15	1.86643e-13
Tinagl1	-6.93414	4.32825	1518.33	1.99304e-13
Abtb1	-3.70628	6.15993	1508.97	2.06355e-13
Gadd45a	-4.33431	5.05334	1500.59	2.12922e-13
Chst15	-5.27317	5.10816	1497.32	2.15555e-13
Plac8	-7.05393	5.74723	1477.89	2.31985e-13
Slamf7	4.30855	7.19292	1474.27	2.35206e-13
Ngp	-6.18951	12.2578	1470.62	2.38508e-13
Renbp	3.03965	5.51811	1462.3	2.46247e-13
Soga1	4.19037	6.27419	1457.01	2.51316e-13
Gabarapl1	3.14565	6.59178	1455.81	2.52485e-13
Stx11	-4.09233	6.20778	1449.12	2.59105e-13
Cd177	-5.81924	9.10351	1441.11	2.67305e-13
Blvrb	3.92375	7.0064	1437.67	2.70931e-13
Slc27a4	-2.62199	6.4119	1425.21	2.84511e-13
Fbxo10	-4.21194	3.86213	1424.4	2.85423e-13
Trim30b	-5.62229	5.97556	1424.1	2.85769e-13
Cyfip2	-2.43512	8.18353	1420.9	2.89401e-13
Arhgap4	-3.34734	6.77037	1414.83	2.9646e-13
Kcnk13	7.0807	4.89055	1409.41	3.02924e-13
Tjp2	3.31097	5.27364	1409.38	3.02959e-13
Rhou	-5.61219	4.74436	1408.61	3.03888e-13
P2ry14	6.78052	6.80197	1405.6	3.0757e-13
Nrp2	5.14418	8.63202	1403.35	3.10354e-13
Mgst2	-4.18979	3.578	1401.61	3.12526e-13
Anxa4	4.83194	9.00954	1397	3.18368e-13
Crispld2	-5.08858	5.98892	1395.41	3.20404e-13
Fkbp1a	2.59203	8.03961	1392.92	3.23644e-13
Ctsg	-7.15169	4.50161	1389.6	3.28011e-13
Zfp36	-3.53677	9.41433	1366.82	3.59955e-13
Dag1	2.05729	6.31994	1360.91	3.6883e-13
Cd80	2.73159	6.3234	1354.2	3.79223e-13
Cebpe	-5.46681	4.97337	1353.56	3.80227e-13
Creb5	7.1723	7.77392	1352.17	3.82436e-13
Mllt6	3.99128	7.70171	1339.04	4.03982e-13
Gsr	-2.88189	8.73283	1323.62	4.31158e-13
Retnlg	-11.2328	8.78374	1321.76	4.3458e-13
Mcemp1	-3.04361	6.59491	1313.97	4.49269e-13
Snrk	-2.28764	6.52062	1305.53	4.65832e-13
Rflnb	-4.39805	6.74373	1299.62	4.77849e-13
Cltb	2.99312	5.52493	1298.1	4.81009e-13
Ifnlr1	-5.31059	4.9307	1291.61	4.94735e-13
Itgax	5.69858	10.1765	1285.38	5.08365e-13
Pbx2	-2.14417	6.37688	1283.05	5.13582e-13
Synj2	3.61612	6.02538	1273.37	5.35892e-13
Ppfibp1	2.89111	5.9451	1272.64	5.37642e-13
Tulp4	2.78298	6.58739	1271.69	5.39888e-13
Phlpp1	3.29293	5.40993	1271.5	5.40348e-13
Dapk1	3.56962	6.88304	1269.26	5.45732e-13
Mboat7	-1.99348	6.55642	1268	5.48774e-13
Mettl9	-2.13086	6.13525	1267.49	5.50017e-13
Fcgr1	3.48813	6.36969	1267.24	5.50623e-13
Ccnd1	5.20915	7.45687	1265.23	5.55571e-13
Phf1	-3.09382	5.08812	1264.77	5.56692e-13
Lrrc32	5.57324	4.61829	1263.9	5.58864e-13
Golim4	-2.66279	6.54698	1260.92	5.663e-13
Cebpd	-2.5299	5.99319	1254.16	5.83675e-13
Sell	-4.97666	8.78775	1251.22	5.91414e-13
Ltf	-6.58495	11.1413	1237.55	6.29076e-13
Ahrr	6.53972	6.7672	1231.34	6.4709e-13
Asprv1	-5.40598	5.20697	1230.31	6.50149e-13
Nckap1	4.73819	4.93556	1224.54	6.6754e-13
Snx8	3.8304	6.33779	1215.89	6.94658e-13
F10	2.84175	8.79347	1212	7.07242e-13
Prr15	4.12422	4.60077	1208.37	7.19286e-13
Pilrb2	-2.35402	5.47509	1201.28	7.4343e-13
Clic4	3.2115	8.60748	1200.13	7.4744e-13
Sik1	-3.34932	6.42428	1192.1	7.76143e-13
Fcnb	-6.002	5.17728	1191.41	7.78704e-13
Zfp318	2.4175	5.574	1190.7	7.81288e-13
Ipcef1	-3.27737	6.27713	1186.22	7.97997e-13
Sdc3	3.69274	8.3595	1184.65	8.03967e-13
Lbp	-6.59252	4.62242	1183.86	8.06995e-13
Pygl	-2.47544	9.16083	1181.54	8.15923e-13
Slc40a1	-4.11571	6.18946	1177	8.33731e-13
H2-Q10	-5.4495	5.39586	1175.15	8.41142e-13
F5	-4.36369	6.19784	1170.76	8.59012e-13
Stk38	-1.9047	7.70136	1169.36	8.6479e-13
Slc22a15	-3.08729	5.33842	1168.76	8.6729e-13
Ncf1	-2.29303	9.34227	1162.25	8.94922e-13
Il21r	5.39097	6.8196	1161.88	8.96513e-13
Arhgap6	3.47438	5.63678	1158.78	9.10058e-13
Il17ra	-3.025	7.85215	1150.21	9.48765e-13
Tnfsf8	6.74335	5.90179	1145.29	9.71901e-13
Tns1	2.99529	6.87621	1144.33	9.76468e-13
Vcl	-2.25704	7.36936	1143.85	9.78779e-13
Mpo	-9.71114	7.8637	1140.28	9.96081e-13
Dgat1	-4.41299	5.77545	1139.04	1.00222e-12
Map3k5	-2.57036	5.75859	1135.07	1.02204e-12
Nlrp12	-6.5357	4.81256	1132	1.03769e-12
Dpep2	5.8152	8.76315	1128.87	1.05396e-12
Plekhg3	-2.21534	6.46598	1124.79	1.07556e-12
Lbr	-3.18028	7.78649	1123.65	1.0817e-12
Abcg1	1.901	7.98789	1121.24	1.09485e-12
Scnn1a	-5.28522	4.54908	1119.04	1.10694e-12
Palm	-3.52118	5.59199	1117.04	1.11812e-12
Dock5	-2.1413	6.87518	1114.52	1.13237e-12
Nudt9	2.27356	5.46009	1114.25	1.13391e-12
Coro2a	2.54585	8.19084	1104.72	1.18993e-12
Rassf3	-2.21965	7.36211	1104.63	1.19048e-12
Praf2	2.93517	4.50539	1103.55	1.19699e-12
Rusc2	4.28705	5.50453	1099.41	1.22253e-12
Rdh12	-5.93217	5.35042	1095.69	1.24603e-12
Csf2rb	3.06122	11.7356	1091.66	1.272e-12
Slamf9	4.85219	3.70445	1091.3	1.27441e-12
Olfm1	2.70919	8.33236	1090.24	1.28133e-12
Syne1	-3.71298	7.82377	1089.85	1.28395e-12
Unc5b	5.35212	3.55537	1089.34	1.28729e-12
Phlda3	6.03697	3.51867	1089.15	1.28853e-12
Nxpe5	3.8004	4.68327	1086.96	1.30319e-12
N4bp3	3.79742	4.9353	1083.13	1.32927e-12
Csf2rb2	4.59416	10.5246	1078.74	1.35988e-12
Megf9	-3.75741	6.86512	1077.09	1.37159e-12
Maff	4.1442	4.34293	1073.47	1.39773e-12
Asb7	-2.63863	5.38371	1071.68	1.41092e-12
Angptl2	4.93956	7.48891	1069.36	1.42816e-12
Cxcl12	-7.46554	3.18234	1060.99	1.49251e-12
Pou2f2	-3.42453	4.48137	1058.94	1.50879e-12
Axl	6.02928	8.9439	1058.01	1.51625e-12
Tspan3	3.38821	5.71503	1049.55	1.58608e-12
Amer2	-8.27694	4.59891	1047.18	1.60633e-12
Ncam1	-5.7779	3.97254	1035.85	1.7074e-12
Sh3bp5	-2.59551	5.97662	1027.48	1.78682e-12
Klhl6	-2.80895	5.01832	1025.55	1.80574e-12
Chil3	-3.28098	9.31442	1020.78	1.85359e-12
Rab3il1	5.30043	6.53353	1019.89	1.86268e-12
Trim36	3.25032	5.67686	1018.38	1.87826e-12
Abcc1	2.96598	7.623	1018.11	1.88101e-12
Trem1	-2.37372	6.74399	1017.15	1.89099e-12
Cx3cr1	-5.46698	4.51733	1017.1	1.8915e-12
Ralgds	5.8023	7.02771	1014.04	1.92371e-12
Prune2	4.70759	6.37223	1013.84	1.92586e-12
Srpk2	-2.32476	6.52164	1012.52	1.93999e-12
Gda	-3.36617	8.56688	1005.76	2.01418e-12
Ppp2r5a	-2.08619	8.13922	1004.98	2.02294e-12
Tmem40	-4.06129	3.55078	1002.23	2.05425e-12
Sec24a	2.0417	5.99292	1001.6	2.06155e-12
Cd101	-6.26253	5.43631	999.876	2.08157e-12
S100a8	-5.78048	12.3168	998.22	2.101e-12
Tesk1	2.59719	5.99861	996.937	2.1162e-12
Ppfibp2	2.79775	5.98943	994.872	2.14094e-12
Nat8l	-5.34497	3.9908	992.588	2.16869e-12
Satb1	-4.20021	5.17717	992.334	2.17181e-12
Lacc1	4.09892	6.31543	985.03	2.26363e-12
Zc3h12c	3.3215	5.54546	983.643	2.28157e-12
Mt1	3.72048	5.54455	983.037	2.28947e-12
Mppe1	-2.5798	5.12725	978.678	2.3472e-12
Zfp366	6.867	6.37255	975.456	2.39098e-12
Klf2	-4.36623	6.63239	974.372	2.40593e-12
Aldh2	-2.0714	9.20953	972.609	2.43047e-12
Myo1e	6.73633	7.21634	971.591	2.44478e-12
B4galt3	-2.3617	5.17652	970.214	2.46429e-12
Rpn1	2.22442	8.93028	967.561	2.50239e-12
Egr2	3.94755	7.12758	965.264	2.53594e-12
Ehd4	1.89787	7.77745	962.501	2.577e-12
Ephx1	5.12034	4.9644	961.002	2.59961e-12
Trib1	-2.35976	7.00619	960.071	2.61377e-12
Tgm2	2.46032	6.49547	957.274	2.65684e-12
Itih5	-6.39853	3.91633	955.157	2.69001e-12
Txnrd1	2.43323	8.42002	951.836	2.74301e-12
Tnfsf13b	-5.11807	3.74046	951.743	2.74452e-12
Lrp6	2.23899	6.97679	949.911	2.77429e-12
Id2	2.12942	8.07332	947.049	2.8216e-12
Card10	-6.10383	4.13494	945.112	2.85415e-12
Dnah8	-5.11177	3.29245	944.893	2.85786e-12
Srxn1	5.00646	7.00847	944.27	2.86844e-12
Bcl2a1d	6.55356	7.13167	942.362	2.90111e-12
Gabbr1	-4.11976	4.89252	941.376	2.91819e-12
Ctnnd1	2.92436	7.64028	938.319	2.97184e-12
Nek6	3.71227	7.74824	929.41	3.13497e-12
AB124611	-3.29855	6.34989	927.26	3.1759e-12
Dok2	3.78252	7.48374	923.725	3.24457e-12
Car5b	2.89818	4.10398	923.488	3.24923e-12
Pip5k1b	-5.40053	2.77041	922.111	3.27651e-12
Cbx4	-2.08645	5.48704	921.544	3.28781e-12
Rab3d	-2.08315	7.18818	919.245	3.33413e-12
Sh2d3c	-2.7914	7.07362	917.243	3.3751e-12
Acvrl1	-3.22874	5.75998	916.961	3.38091e-12
Ethe1	-3.1322	4.67622	916.256	3.3955e-12
Sdc4	4.20197	5.26997	914.579	3.43051e-12
Slc39a6	1.98893	5.71508	914.489	3.4324e-12
Chdh	-4.75726	3.13089	913.45	3.45432e-12
Adgre5	-2.76244	7.63097	913.11	3.46155e-12
Osm	-3.67118	6.46266	913.001	3.46385e-12
Sbf2	3.79468	5.60123	908.274	3.56601e-12
Adgrg3	-3.34037	5.11791	908.028	3.57142e-12
Dip2c	3.8722	5.3696	905.827	3.62029e-12
Cat	2.13855	7.79718	901.096	3.72801e-12
Asap2	2.54362	5.17392	897.823	3.80475e-12
Nfkbiz	-3.78719	5.42091	896.606	3.83376e-12
Lilra6	-2.92911	6.16106	895.402	3.86271e-12
Arhgap31	1.88966	8.18799	893.974	3.89738e-12
Denr	2.02093	6.46427	892.468	3.93434e-12
Ado	2.07074	5.81697	891.349	3.96208e-12
Odc1	2.45532	7.04826	890.155	3.99191e-12
Cyth3	2.46037	5.27659	888.934	4.02272e-12
Adgre1	2.99964	8.52603	888.077	4.0445e-12
Slc39a14	4.10944	4.54026	887.322	4.0638e-12
Ceacam10	-4.94612	4.6835	886.777	4.07779e-12
Carns1	-3.0515	3.57952	885.995	4.09799e-12
Cep170b	5.29123	4.75526	885.614	4.10787e-12
Afdn	2.24888	6.98012	885.277	4.11663e-12
Fosb	-6.20925	6.03303	878.82	4.28883e-12
Dock4	2.68406	6.13012	873.923	4.42508e-12
Rhoq	2.37939	6.24424	873.83	4.42772e-12
Fdft1	2.47665	6.31403	873.718	4.43089e-12
Ppa1	2.46079	4.96459	872.905	4.45404e-12
Magee1	3.36167	4.03454	872.63	4.46192e-12
St3gal5	-1.89475	6.55662	870.754	4.51597e-12
Tlr5	-4.04835	3.26709	869.546	4.55121e-12
Inpp4a	-2.30099	6.18832	867.921	4.5991e-12
Ctsz	2.54506	9.4497	866.383	4.64498e-12
Junb	-2.33161	8.47302	865.587	4.66894e-12
Hsd17b12	2.43898	6.90354	861.665	4.78911e-12
Rnf180	5.4476	3.52812	861.393	4.79757e-12
Lap3	2.94625	5.70521	860.305	4.83163e-12
Synpo	7.17163	5.93625	859.922	4.8437e-12
Gpr171	5.57678	6.6972	857.078	4.93434e-12
Tnfaip8l3	8.32296	6.06664	856.346	4.95796e-12
Cdk18	7.50955	6.45	856.301	4.95943e-12
Prtn3	-7.54452	5.51141	855.981	4.96982e-12
Runx3	2.43686	6.99092	854.177	5.02883e-12
Cdkn2d	-2.70684	5.04195	851.219	5.1274e-12
Gmfg	-2.25509	6.82556	850.434	5.15394e-12
Mcub	1.80846	6.227	849.609	5.182e-12
Nfkbie	2.67772	6.72795	847.921	5.24e-12
Lgals3	2.82528	11.5943	847.9	5.2407e-12
Kctd20	-1.98509	7.46006	845.998	5.30699e-12
Apex1	2.61727	5.56794	843.765	5.38603e-12
Gm5150	-6.84744	3.45034	843.671	5.38941e-12
Scrg1	-8.48711	2.6609	841.584	5.46459e-12
Spire1	4.25517	5.60052	840.563	5.50184e-12
Jdp2	-2.32161	5.15357	839.475	5.54185e-12
Cyb5a	2.34544	7.03941	838.865	5.56444e-12
Pdgfb	4.84392	4.15723	838.415	5.58115e-12
Sort1	-3.13687	7.58765	834.466	5.73052e-12
St3gal6	-3.69504	3.34428	832.656	5.80056e-12
Hdc	-4.09663	7.07122	830.93	5.86828e-12
Rasgrp1	4.26204	5.73014	830.455	5.88709e-12
Hmga1	2.0039	8.82545	829.64	5.9195e-12
Basp1	3.34012	7.88058	828.54	5.96358e-12
Vopp1	2.1457	5.72005	827.826	5.99243e-12
Sorl1	-3.20658	9.02554	827.622	6.0007e-12
Twsg1	3.25901	6.59916	826.719	6.03745e-12
Lipa	2.73515	8.83732	825.918	6.07025e-12
Gpat3	-4.23833	3.30492	824.272	6.13837e-12
Slc7a11	3.68351	8.81317	821.966	6.23533e-12
Uck2	2.62434	8.23165	821.073	6.27333e-12
Zmynd15	6.09948	3.52206	820.851	6.28284e-12
Rftn1	2.89892	6.94093	820.223	6.30978e-12
Enah	4.87472	6.71888	818.857	6.36888e-12
Bin1	2.51674	6.34664	817.006	6.44998e-12
Tcf7l2	3.16767	4.29021	816.586	6.46858e-12
Gm18679	-6.87777	3.02273	815.204	6.53012e-12
Vsir	-2.61619	8.69977	814.306	6.57049e-12
Rbpj	2.47966	9.25476	813.832	6.59194e-12
AI467606	-2.06829	6.21419	813.785	6.59405e-12
Tnfrsf11a	2.65589	4.81438	813.763	6.59509e-12
Ralgps1	-2.7784	3.93899	813.729	6.59663e-12
Rcsd1	-3.32458	7.50656	811.648	6.69175e-12
Baiap2	3.44835	6.25002	809.22	6.80481e-12
Prickle3	-2.58918	4.63125	807.342	6.8938e-12
Gad1-ps	-5.09377	3.23881	806.841	6.91777e-12
Slc30a4	5.55015	6.69196	806.53	6.93268e-12
Bcl2a1a	6.06802	6.07728	805.435	6.98557e-12
Fam117a	-3.57546	4.59532	804.859	7.01356e-12
Cyb5r3	2.55478	7.35076	804.025	7.05434e-12
Arl4c	2.4427	8.17098	801.627	7.17315e-12
Ankrd22	-7.1615	4.35231	800.32	7.23887e-12
Camsap2	1.92939	6.24695	796.599	7.42994e-12
Fads2	4.77714	6.66276	796.072	7.45749e-12
Ctse	-4.74156	3.63742	794.109	7.56115e-12
Pno1	2.51918	5.33347	789.88	7.79022e-12
Scn1b	5.90225	2.91537	787.609	7.91663e-12
Slc25a4	2.21074	6.48126	786.031	8.00587e-12
Rac2	-2.1157	9.32151	785.287	8.04836e-12
Pstpip1	-2.399	6.74746	784.931	8.06879e-12
Hmgb2	-2.35065	7.85008	784.357	8.10186e-12
Stac2	6.41465	5.19548	782.497	8.21011e-12
Mov10	-2.94422	5.54332	780.541	8.32578e-12
Zbtb4	2.991	4.78576	780.338	8.33787e-12
Arhgap15	-2.42972	5.32089	780.107	8.35171e-12
Khnyn	-2.22488	6.46777	779.593	8.38254e-12
Elane	-7.78264	5.95482	777.572	8.50501e-12
Dpysl2	2.34286	6.96854	777.399	8.51561e-12
Colgalt1	2.55731	8.69722	777.219	8.52659e-12
Tmem120b	4.38451	3.73514	777.141	8.53141e-12
Svil	-1.89234	7.67289	777.109	8.53334e-12
Gpr68	5.20474	6.40821	776.996	8.54028e-12
Gstm2	7.296	4.63386	775.247	8.64856e-12
Gria3	-6.14279	3.71189	775.118	8.65658e-12
Arid3a	-2.52752	7.096	774.466	8.69741e-12
Fam129b	2.95683	8.5929	772.592	8.81595e-12
Map3k3	-1.75461	7.02	771.751	8.86979e-12
Tbc1d16	4.74655	5.12878	770.228	8.9682e-12
Ccnd2	3.47069	7.92033	769.639	9.00665e-12
Adgrg6	3.57742	4.55955	766.97	9.18317e-12
0610030E20Rik	-1.72239	6.25747	765.592	9.27598e-12
Kctd17	2.8082	5.14169	763.779	9.39962e-12
Sparc	-9.33712	2.8086	761.577	9.55249e-12
Hist1h1c	-1.88385	6.32523	758.16	9.79556e-12
Gdi1	-2.31285	6.969	753.16	1.01645e-11
Gtpbp4	1.82212	6.47527	745.783	1.0739e-11
Ccr5	6.14698	7.96895	741.666	1.10762e-11
P2ry6	3.31957	7.10738	741.149	1.11194e-11
Ifit1bl2	-7.21435	3.84398	740.875	1.11424e-11
Tmem71	-3.88274	5.67845	740.293	1.11914e-11
Pvr	2.60901	4.66971	740.211	1.11984e-11
Dst	6.63307	7.90025	739.519	1.1257e-11
Aif1	3.44375	6.00964	737.051	1.14692e-11
Tpcn1	-1.91235	5.73584	736.635	1.15054e-11
Gpr55	5.01487	5.1557	735.949	1.15654e-11
Rufy4	-5.79537	2.03142	735.833	1.15756e-11
Cmah	-3.88492	5.29151	732.103	1.19089e-11
Best1	6.20397	2.83464	730.427	1.20622e-11
Traf1	5.24699	5.57682	729.84	1.21165e-11
Piwil2	3.1768	4.93347	729.184	1.21775e-11
Triobp	-1.78913	6.48532	728.998	1.21949e-11
Msl1	-1.63436	7.67353	726.833	1.23991e-11
Tsc22d4	-1.6924	7.31673	725.322	1.2544e-11
Nin	-1.70463	8.2602	725.275	1.25486e-11
Socs2	6.87351	7.11261	723.996	1.26728e-11
Mreg	4.39239	5.38443	723.927	1.26796e-11
Polk	2.23915	4.92753	723.305	1.27406e-11
Alcam	2.30934	7.91951	723.282	1.27429e-11
Eps8	2.78111	6.93348	723.277	1.27433e-11
H2-DMb2	4.77982	7.64402	722.859	1.27845e-11
Anxa11	-1.76199	7.92969	722.36	1.28339e-11
Rsad1	3.36596	3.41326	720.41	1.30291e-11
Znrf1	-2.28415	6.18348	717.752	1.33007e-11
Mfsd2a	6.05946	3.49519	717.24	1.33538e-11
Ctnnd2	4.29259	4.71532	716.636	1.34168e-11
Reck	-3.87724	3.07088	712.522	1.38549e-11
Trip10	2.69102	4.90148	711.229	1.39961e-11
Hsd11b1	-4.63481	5.07077	709.982	1.41339e-11
Cxcr4	-3.46084	7.18893	707.246	1.44418e-11
Fam43a	3.19279	6.49992	706.789	1.44941e-11
A530064D06Rik	-2.19507	5.85383	703.66	1.48575e-11
Six1	4.19158	2.28406	699.787	1.53223e-11
Mbd6	-1.74752	6.78178	699.138	1.54018e-11
Lmna	5.52851	6.61544	698.998	1.54189e-11
Cldn15	-6.34052	2.99974	697.542	1.55994e-11
Aplp2	1.57784	8.01984	695.137	1.5903e-11
Rtl5	2.04879	4.90811	692.494	1.62448e-11
Cd37	-1.95405	6.68002	691.929	1.63188e-11
Prkab1	-1.76176	5.89284	691.892	1.63237e-11
Abcd2	-3.5827	5.71915	691.738	1.6344e-11
Tirap	-2.02908	5.67929	690.127	1.65581e-11
Bcar3	3.11145	5.4014	689.359	1.66613e-11
Arhgap21	1.73218	6.35976	688.58	1.67666e-11
Nagk	2.01214	5.58524	685.248	1.72265e-11
Nudt4	-2.60496	7.68791	684.979	1.72643e-11
Pfkp	2.30268	8.28985	684.879	1.72784e-11
Cmklr1	6.19371	6.88812	683.703	1.74449e-11
Tmbim1	2.21035	6.09781	683.336	1.74972e-11
Gclc	1.63326	5.92915	682.928	1.75556e-11
Tesk2	-2.94362	4.30742	682.316	1.76437e-11
St7	3.29888	5.47095	681.42	1.77734e-11
Wdr91	2.42434	5.90558	681.1	1.78201e-11
Dusp16	3.67285	6.07611	680.151	1.79593e-11
Gm9733	-5.68461	2.55572	678.175	1.82531e-11
Slc12a6	-1.5932	7.61325	678.161	1.82551e-11
Sqor	-1.85652	6.21158	678.096	1.8265e-11
Gpsm3	-1.6514	7.42598	676.898	1.8446e-11
Trerf1	2.81477	6.63273	676.886	1.84479e-11
Grk2	-1.73805	8.77027	676.45	1.85143e-11
Phospho1	-4.92057	5.6532	675.775	1.86177e-11
Dolpp1	1.83564	5.12531	673.275	1.90066e-11
Vnn3	-6.29148	3.05514	671.113	1.93505e-11
Arhgdib	-1.96189	9.96349	670.701	1.94169e-11
Ldlrad3	-2.81105	4.47762	670.198	1.94983e-11
C1qa	7.68783	6.90751	669.279	1.96481e-11
Zfp36l1	2.90764	8.29299	667.158	1.9999e-11
H2-DMb1	4.19489	8.58877	666.829	2.00542e-11
Rora	3.17073	3.9803	662.207	2.08472e-11
Ints6l	-3.05819	6.04373	661.948	2.08928e-11
Rabep1	2.04411	6.39482	661.624	2.09499e-11
Slc23a2	2.39421	6.33845	660.307	2.11839e-11
Plcb1	-4.75372	3.06684	658.853	2.14459e-11
Zfp773	-3.05613	3.33838	656.478	2.1882e-11
Card6	-2.85593	5.09199	656.38	2.19003e-11
Vdr	4.1247	5.85712	656.036	2.19643e-11
Fry	-2.50817	5.79831	654.43	2.22665e-11
Slc48a1	2.27934	7.78455	653.943	2.23591e-11
Mrtfb	2.42513	6.04305	652.734	2.2591e-11
Rnd1	-3.04303	2.94096	650.221	2.30821e-11
Nab2	4.13429	5.26286	650.067	2.31126e-11
Sigmar1	1.67742	6.07493	649.979	2.313e-11
Snx18	-2.08453	6.62554	649.217	2.32817e-11
Mfhas1	3.10302	5.62906	648.875	2.33504e-11
Tmcc1	-2.09636	7.10078	647.531	2.36218e-11
Inka2	4.3484	3.29506	646.364	2.38604e-11
Tbxas1	1.9948	6.63522	646.271	2.38795e-11
Oxct1	2.58028	8.31897	645.478	2.40436e-11
Fam234b	3.02853	4.64443	645.208	2.40996e-11
Eid2	4.92674	2.69847	644.521	2.42433e-11
Ctdsp1	-1.51414	7.35896	644.185	2.43139e-11
Zadh2	1.80668	5.85977	643.939	2.43655e-11
Dennd2d	-3.24908	3.93985	643.548	2.44483e-11
Avil	4.68813	4.48573	641.607	2.48633e-11
Lpin1	3.05979	6.15492	640.448	2.51152e-11
Lzts2	3.40352	2.79772	639.289	2.537e-11
Arhgef37	-4.52108	5.10204	637.469	2.57763e-11
Bcl2	2.39918	5.73518	637.18	2.58415e-11
Dhcr24	4.44431	7.95398	636.659	2.59596e-11
Ankrd13b	2.47003	4.55506	636.432	2.6011e-11
Hjurp	-2.13847	7.65319	635.852	2.61435e-11
Rab27a	-2.54493	6.89506	634.088	2.65515e-11
Htr7	8.7778	3.23337	630.096	2.75024e-11
Tmem65	2.46438	6.03706	629.352	2.76841e-11
Gclm	2.35959	7.27844	628.509	2.78915e-11
Tnfrsf21	-1.89967	6.37526	628.383	2.79228e-11
Cgnl1	5.38682	7.48485	628.332	2.79355e-11
Cdkl2	4.58583	3.55415	627.179	2.82226e-11
Atp8b1	7.91149	3.97886	626.341	2.84339e-11
Xxylt1	2.04969	4.76089	625.72	2.85914e-11
Mink1	2.32515	7.78944	624.936	2.87916e-11
Hmgn2	-1.78803	8.91609	624.607	2.88763e-11
Igsf8	1.80311	6.325	622.043	2.95456e-11
Phf21a	-1.69963	5.64673	621.466	2.96987e-11
Igf2bp2	3.5638	5.20431	619.656	3.01851e-11
Smtn	-3.27648	3.25897	618.864	3.04009e-11
Cyp4f18	-4.21258	5.78461	617.79	3.06965e-11
Traf3ip3	-2.0312	5.28957	617.376	3.08114e-11
Ubash3a	-4.04574	2.11634	617.309	3.083e-11
Tsc22d3	-2.30556	6.87196	615.91	3.12219e-11
Arhgef12	3.26098	5.01139	615.796	3.12543e-11
Nfatc2	3.36094	7.19482	614.703	3.1565e-11
Cd36	6.74286	7.82732	614.598	3.1595e-11
Cdk5r1	-2.97138	3.07693	614.135	3.17281e-11
Mfsd12	3.35824	7.2537	614.044	3.17542e-11
Icam1	3.8305	7.45946	613.725	3.18461e-11
Galnt7	1.87458	6.20843	613.556	3.18952e-11
Rasgef1b	6.46682	6.12035	612.925	3.20783e-11
Nop16	2.86266	5.61233	612.501	3.22024e-11
Etv3	2.93647	8.14298	612.215	3.22861e-11
Bcr	-3.01075	4.48582	611.3	3.25561e-11
Cdc42ep3	-2.65548	5.59252	610.881	3.26808e-11
Fam107b	-2.83315	7.99231	610.741	3.27224e-11
Spred1	3.41672	6.83248	610.351	3.28391e-11
Tnfaip1	1.77325	5.67852	609.791	3.30073e-11
Sla	-2.62328	7.54343	609.064	3.32274e-11
Ypel3	-2.8761	6.27276	607.725	3.36371e-11
Tmem132a	2.3367	6.7295	607.093	3.38326e-11
Tgif1	1.92405	5.70656	605.78	3.42428e-11
Fpr1	-3.72348	6.13769	605.45	3.43469e-11
Plxna1	7.21289	9.28969	604.464	3.46599e-11
Hs3st3b1	7.00164	6.50618	602.516	3.52884e-11
Col1a2	-9.24953	4.73279	601.531	3.56114e-11
Emp2	4.99876	5.08341	601.323	3.56801e-11
Tcp11l2	-4.10569	5.67797	599.54	3.6275e-11
Zbtb46	4.99422	5.37996	599.43	3.63119e-11
Brd3	-1.56	6.28871	598.683	3.65649e-11
Pxylp1	-2.5627	4.61179	598.683	3.6565e-11
Abhd4	2.24678	5.90631	598.262	3.67083e-11
Epop	4.88077	4.69	596.66	3.72605e-11
Tsku	3.45434	2.96808	596.01	3.74871e-11
Ank	3.17318	7.13368	595.656	3.76113e-11
Rnf150	2.56582	5.25935	594.767	3.79254e-11
Pdia6	1.77847	8.06809	593.759	3.82849e-11
Arid5a	-1.86238	5.03198	593.713	3.83014e-11
Pdk1	1.77414	5.26609	593.493	3.83806e-11
Il2rg	2.68997	7.51686	593.492	3.83811e-11
Mxi1	-1.88553	6.24887	593.355	3.84304e-11
Ipo4	2.71182	4.64785	592.81	3.86274e-11
Brpf3	-1.63933	5.31106	591.397	3.91438e-11
Slc1a4	5.55304	3.28924	590.593	3.94413e-11
Pisd-ps1	-2.4601	3.02766	590.517	3.94697e-11
Mrgpra2b	-7.57222	5.30679	590.48	3.94835e-11
Col1a1	-6.98067	5.27798	589.127	3.99907e-11
Snx5	2.37085	8.21643	589.073	4.00113e-11
Tmtc2	5.21198	3.47931	588.793	4.01174e-11
Olfml2b	-5.08321	4.83587	588.096	4.03825e-11
Slco4c1	-6.66162	4.50275	587.831	4.0484e-11
Add3	-2.0311	7.64818	587.701	4.05337e-11
Pfkfb4	-2.99254	6.24294	586.352	4.10555e-11
Abi3	1.85237	6.18958	586.171	4.11262e-11
Cep19	-1.90572	5.2905	584.522	4.17757e-11
Cd86	2.84762	7.01025	582.408	4.26266e-11
Uchl1	5.02946	3.24085	581.835	4.28607e-11
Rcan3	2.1675	5.71333	580.21	4.35328e-11
Slc25a37	-3.17833	5.85061	580.193	4.35401e-11
Arid3b	-2.08783	4.67471	580.155	4.35558e-11
Creld1	3.16792	4.2072	579.305	4.39126e-11
Lrrk2	-2.68046	7.22338	578.06	4.44413e-11
F7	6.76669	6.8064	577.843	4.45345e-11
Zdhhc8	2.44754	5.48607	577.716	4.45887e-11
Cass4	2.18665	5.52158	577.417	4.47173e-11
Myo1c	1.99305	8.39459	577.353	4.47452e-11
Raf1	-1.67641	7.06579	577.119	4.48459e-11
Tuba4a	-1.72468	7.37319	576.524	4.51042e-11
Sipa1	-1.88181	7.15586	574.548	4.59739e-11
Zfp831	-4.99367	3.38766	574.146	4.61534e-11
Fmo5	-3.82198	5.03659	573.927	4.62513e-11
Cdh17	6.10741	4.04931	573.846	4.62877e-11
Batf2	4.59165	2.58206	573.097	4.66251e-11
Ccng1	2.19444	8.29405	573.012	4.66639e-11
Fam3c	2.46504	6.2669	572.628	4.6838e-11
Kdm6b	-2.79176	7.14606	572.445	4.69214e-11
Ttyh2	3.67264	4.76468	572.214	4.70267e-11
Inpp1	-2.44243	4.496	571.042	4.7566e-11
Cdc42bpb	1.68521	6.62665	571.001	4.7585e-11
Lrp12	6.02072	7.33728	569.763	4.81631e-11
Dbn1	3.91595	2.74097	569.675	4.82048e-11
H2-DMa	3.56652	9.19768	569.673	4.82053e-11
Kcnk6	2.52747	7.3774	569.406	4.83314e-11
Fam160b1	-1.37864	6.07333	569.351	4.83575e-11
Ppp1r3d	-2.23088	4.78774	568.898	4.85717e-11
March8	1.80142	6.15631	568.36	4.8828e-11
Cbr3	4.23489	2.92917	568.194	4.89078e-11
Rtn1	4.50705	5.69024	568.183	4.8913e-11
Pram1	-2.79891	7.45557	567.695	4.91471e-11
Zfp90	1.9776	4.47465	567.669	4.91596e-11
Map3k9	-2.76031	4.86345	567.18	4.93957e-11
Clcn5	2.00849	6.23667	567.157	4.94072e-11
Il6ra	-2.2829	7.49597	567.087	4.94411e-11
Cd200r4	4.61358	5.49538	566.363	4.97936e-11
Arhgef18	-2.86877	5.86973	565.139	5.03964e-11
Zmiz2	2.23605	8.41759	563.518	5.12077e-11
Gpr27	-11.1479	3.26558	1109.99	5.12118e-11
Pgf	7.65474	5.56117	561.906	5.20299e-11
Tut7	-1.5366	7.74514	561.581	5.21975e-11
Ttc3	2.41656	6.11069	561.376	5.23039e-11
Lyst	-2.20723	8.06956	559.587	5.32404e-11
Vps50	1.5983	5.15614	559.177	5.34577e-11
Heatr1	2.00607	6.50215	558.576	5.37781e-11
Nedd9	-2.2482	6.90372	556.851	5.47108e-11
Col11a2	-4.04725	2.96093	556.812	5.47325e-11
St13	1.45136	7.27818	556.342	5.49899e-11
Flot1	-1.95397	6.30294	555.649	5.53723e-11
Pgrmc1	1.70719	5.55309	555.37	5.55269e-11
Exoc4	1.65393	6.49679	553.887	5.63589e-11
Tnip3	7.32363	6.30068	553.696	5.64669e-11
Fbxl14	-1.70027	6.00355	553.337	5.66707e-11
Cd55	-6.73277	4.00031	553.295	5.66946e-11
Limd2	-2.43617	6.86066	553.144	5.67805e-11
Procr	7.43877	4.93346	551.951	5.74664e-11
Il7r	5.62453	7.48308	551.716	5.76026e-11
Flnc	9.8916	4.82072	551.359	5.78104e-11
Mafb	2.94617	6.14288	550.925	5.80639e-11
Stfa2l1	-6.24674	4.13817	550.059	5.85736e-11
Sall2	5.07123	4.35269	549.677	5.88007e-11
Hspe1	1.75818	5.90178	548.799	5.9325e-11
Cxcl16	7.25723	6.86098	548.383	5.95758e-11
Osbpl2	-1.70131	6.07516	548.041	5.97824e-11
Ikzf4	6.91045	4.24613	547.793	5.99332e-11
Hist2h2aa1	-2.22669	3.59392	546.246	6.08827e-11
Ddx21	1.3771	7.31005	543.177	6.2819e-11
Trim12a	-1.94497	5.66857	542.606	6.31873e-11
Gsdme	-1.91033	5.33132	542.164	6.34741e-11
Susd1	-2.47308	4.63017	540.899	6.43039e-11
Tubb6	3.82701	5.77185	540.709	6.44291e-11
Prdm1	3.13782	4.40078	539.832	6.50129e-11
Idi1	3.42338	7.31066	538.425	6.59626e-11
Arfgap3	1.85624	5.09101	538.147	6.61522e-11
Pdcd1lg2	7.49069	6.80461	536.672	6.71688e-11
Wfdc21	-3.79561	5.2439	536.371	6.73784e-11
Zfp862-ps	3.68838	5.2526	534.889	6.84223e-11
Maml2	2.2641	3.62805	534.884	6.84258e-11
Acsl3	3.31948	5.27024	534.745	6.85246e-11
Ufm1	1.5004	5.87131	534.476	6.87164e-11
Ankrd55	4.99275	1.78801	533.83	6.91797e-11
Slc25a1	2.2889	5.68496	533.287	6.95716e-11
Utp20	2.05387	5.74014	533.243	6.96035e-11
Prep	1.36919	6.6858	532.72	6.99842e-11
Gm13237	-2.35286	7.16518	530.276	7.17949e-11
Nop14	1.86232	5.48209	530.083	7.19398e-11
Zdhhc14	3.71371	4.23426	530.016	7.19905e-11
Ampd3	-2.48757	6.38825	529.376	7.24753e-11
Gdpd3	-2.79542	2.69883	526.704	7.45411e-11
Tanc2	4.86129	4.31429	526.491	7.47087e-11
Aldoc	5.20426	5.78569	526.469	7.47263e-11
Kifap3	1.83579	4.32116	523.491	7.71173e-11
Bend6	6.05614	1.9633	522.873	7.76256e-11
Hivep3	2.9034	5.7406	522.84	7.76522e-11
Nol4l	2.85821	5.53166	522.683	7.77821e-11
6430571L13Rik	6.30538	2.3118	522.098	7.82674e-11
Prmt2	3.57926	3.5645	521.769	7.85414e-11
Mtmr4	3.02746	8.22701	521.312	7.89244e-11
Amz1	4.28661	6.67779	521.121	7.90858e-11
Ccdc88c	-3.06505	7.08417	521.075	7.91247e-11
Eprs	1.60821	7.03983	520.402	7.9694e-11
Tpm1	1.73619	5.52484	519.79	8.02165e-11
Ppp1r3b	-1.88523	5.5139	519.383	8.05664e-11
Tsr1	2.21426	4.94044	519.198	8.07258e-11
Pnisr	-1.48642	6.56693	518.953	8.09377e-11
Sept1	-3.66462	4.10958	517.698	8.20332e-11
Plekhb2	1.66085	7.18238	517.505	8.22027e-11
Mrpl12	1.68226	4.90315	517.097	8.2564e-11
Acot6	5.7647	4.85764	515.765	8.37541e-11
Plekha8	2.79594	3.53736	515.657	8.38518e-11
Psmd7	1.42218	6.2149	515.63	8.38759e-11
March3	3.75954	3.93595	515.561	8.39382e-11
Tes	1.69282	7.16906	515.23	8.42387e-11
Frmd6	2.28697	4.30126	514.435	8.49636e-11
Chst12	-1.94539	6.56427	514.077	8.52922e-11
Ipo13	1.97596	6.36538	513.312	8.60006e-11
Ddhd1	2.01786	6.99061	513.137	8.61631e-11
Rnf167	-2.70907	5.90894	512.662	8.66073e-11
Ager	-3.93604	2.06713	512.416	8.68382e-11
Slc8a1	1.97579	6.47765	512.184	8.70569e-11
Apbb2	6.52147	5.28163	512.094	8.71419e-11
Vamp2	-2.11237	5.58906	511.926	8.73009e-11
Cd79a	-7.81573	2.20462	510.755	8.84175e-11
Trim11	-1.67759	5.41868	510.446	8.87152e-11
Eva1b	4.1879	4.09738	510.284	8.8872e-11
Arrb2	-1.80489	8.16678	510.07	8.90789e-11
Ppox	-2.26748	4.69492	509.123	9.00024e-11
Slc3a2	2.77539	8.02344	507.484	9.16277e-11
Ssh1	1.85619	6.07757	507.426	9.16853e-11
Serpinb9	4.90075	5.02921	507.238	9.18749e-11
Lxn	1.59418	4.9379	506.247	9.28769e-11
Scin	4.55151	4.10731	505.937	9.31928e-11
Ctnna1	2.14675	8.87382	505.035	9.4121e-11
Apobr	-1.78107	8.19274	504.849	9.43133e-11
Calr	1.83207	10.2404	504.069	9.51255e-11
Zfp740	-1.60715	6.3484	503.959	9.52409e-11
Cct6a	1.46677	7.45368	503.255	9.5983e-11
Dpp7	3.05868	5.66138	502.931	9.63261e-11
Esr1	3.08462	5.65407	502.667	9.66074e-11
Sec24d	1.6529	5.39937	501.61	9.77428e-11
Tmc4	-4.27197	2.76792	501.405	9.79644e-11
Gipc1	1.68017	6.04192	500.856	9.85612e-11
Naip5	-1.78753	5.27977	499.783	9.97416e-11
Plekho1	1.62627	7.27706	499.595	9.99502e-11
Asxl1	-1.8018	6.97806	499.548	1.00002e-10
Dbt	1.93523	4.74562	499.067	1.00538e-10
Nectin2	4.12632	3.19472	497.828	1.01934e-10
Aco1	1.96829	6.20834	497.793	1.01974e-10
Pag1	-1.72471	7.30086	496.293	1.03695e-10
Mark2	-1.48319	7.38401	495.85	1.0421e-10
Ptch1	2.08381	4.06728	495.776	1.04296e-10
Fbxl5	-2.31164	6.83104	495.438	1.04692e-10
Stxbp1	4.01277	3.68752	495.419	1.04714e-10
Ear2	-4.481	3.14085	494.831	1.05406e-10
Arhgap22	4.13423	2.86675	494.366	1.05958e-10
Sqle	4.41314	6.93658	493.927	1.0648e-10
Gata2	2.83164	5.52799	493.922	1.06487e-10
Ptms	2.11249	8.41445	493.247	1.07297e-10
Zbtb39	-1.81371	4.63018	492.591	1.08093e-10
Stk26	-3.81897	4.66817	492.523	1.08176e-10
Map4k2	-2.68	7.33721	492.201	1.08569e-10
Tbx6	-5.79111	1.85639	491.42	1.09528e-10
Mrpl33	-1.89966	5.47705	491.378	1.09581e-10
Bag3	1.77658	5.59402	490.514	1.10656e-10
Myo10	4.04032	4.39499	490.254	1.10981e-10
Washc5	1.53603	7.25688	490.187	1.11066e-10
Cd274	4.35947	7.56941	489.937	1.1138e-10
Gas8	2.50745	3.80974	489.724	1.1165e-10
Cd200r1	3.20963	7.06094	489.507	1.11924e-10
Ogt	-1.80227	7.81383	489.258	1.1224e-10
Rab11fip3	2.68454	3.29899	488.92	1.12671e-10
Xpo6	-1.36478	7.3313	488.897	1.127e-10
Nfe2l1	1.371	7.6139	488.726	1.1292e-10
Opn3	3.80904	3.36384	487.995	1.13861e-10
Pxk	-1.47106	5.99726	487.939	1.13933e-10
Qdpr	2.78235	5.55904	487.069	1.15067e-10
Decr2	2.02294	4.20479	486.863	1.15337e-10
Pde1b	-2.30218	5.38077	486.607	1.15674e-10
Slc7a5	3.4743	7.10048	486.301	1.16078e-10
Atpif1	1.62781	6.75206	485.898	1.16612e-10
Tagap	-2.19883	4.79841	485.766	1.16788e-10
Sycp2	-4.26885	2.64511	485.664	1.16924e-10
Trim47	6.13694	2.58836	484.306	1.18753e-10
Plk2	2.19568	5.99771	483.384	1.20015e-10
Chil5	-7.27971	2.53642	483.303	1.20126e-10
Nadk	-1.62242	8.29255	482.729	1.20921e-10
Myo9a	2.03132	7.04933	482.551	1.21168e-10
2510009E07Rik	4.49624	3.97574	482.491	1.21251e-10
Slpi	-3.54105	6.43165	482.3	1.21518e-10
Tmem37	7.04726	3.16769	481.85	1.22148e-10
Rgmb	2.02201	3.68169	481.722	1.22328e-10
Usp31	1.49838	5.1272	481.367	1.22829e-10
Tmem38a	-4.42132	3.08548	480.839	1.23579e-10
1700020L24Rik	-4.92419	2.55693	480.083	1.24662e-10
Rexo2	1.60817	6.0104	479.774	1.25107e-10
Gas2l3	1.46101	6.62165	478.906	1.2637e-10
Nme1	1.79207	5.58674	478.198	1.27409e-10
Scn3a	6.57432	2.59139	477.604	1.28291e-10
Il1f9	-2.60097	6.4865	477.116	1.29019e-10
Bin2	-1.49444	7.21053	476.996	1.29199e-10
Syn1	2.33478	4.70463	476.889	1.29361e-10
Hmgn1	1.71014	5.62355	476.232	1.30352e-10
Eogt	3.37112	5.2206	475.643	1.3125e-10
Evi2b	-2.00213	8.50365	475.192	1.31943e-10
Naaa	2.24722	8.88578	474.165	1.33534e-10
Lrrc42	2.53519	4.13102	474.161	1.3354e-10
Zfand4	-3.02555	3.77587	473.871	1.33993e-10
Kif1a	5.30601	3.09158	472.703	1.35838e-10
Rab19	2.48142	4.09911	472.497	1.36166e-10
Fscn1	7.59313	6.12876	472.342	1.36414e-10
Bdh1	6.11579	4.05561	471.423	1.37894e-10
Plxnd1	2.56068	9.71379	471.331	1.38044e-10
Treml4	-3.43376	3.2709	470.799	1.3891e-10
Rps27l	2.04467	5.43234	470.577	1.39275e-10
Smurf1	1.75383	6.48331	470.379	1.396e-10
Havcr2	2.52495	3.95204	469.335	1.41328e-10
Parp8	-1.80442	5.50236	469.195	1.41563e-10
Lta	6.68442	2.91378	468.654	1.42471e-10
Adi1	2.56985	5.22048	468.348	1.42987e-10
Frmd4b	2.00577	5.03134	467.769	1.4397e-10
Lss	4.12244	5.9468	467.589	1.44277e-10
Manf	1.55285	6.49392	466.818	1.45603e-10
Zfp287	3.40574	3.23621	466.316	1.46474e-10
Mamld1	5.11882	2.92825	466.076	1.46891e-10
Slc12a4	2.97869	5.65387	465.865	1.47261e-10
Rbfa	-1.93181	5.42942	465.623	1.47685e-10
Aldh18a1	2.30026	5.40988	465.589	1.47745e-10
Sestd1	2.02358	6.01875	465.441	1.48005e-10
Cyp51	3.58637	7.45947	464.109	1.50373e-10
Snx3	1.25234	8.11772	464.069	1.50445e-10
Bach2	-4.61548	1.74846	463.934	1.50687e-10
Plekhm2	1.46585	6.22485	463.893	1.50761e-10
Cyb5b	1.88781	7.71914	462.915	1.52535e-10
Homer1	2.26415	5.80802	462.791	1.5276e-10
Pigb	-1.65088	4.70439	461.794	1.54596e-10
Slc39a1	1.72797	7.59892	461.772	1.54638e-10
C5ar2	-3.80422	4.09689	461.405	1.55319e-10
Samhd1	-1.48053	9.01144	460.606	1.56818e-10
Sun2	-2.15566	8.46018	460.333	1.57333e-10
Mroh2a	-2.74545	3.51251	459.778	1.58389e-10
Galk2	1.89314	5.39648	459.139	1.59613e-10
Utp14b	2.75778	5.28235	458.112	1.61605e-10
Arhgap19	-1.90257	5.96093	457.694	1.62424e-10
Plppr3	-4.6972	2.79521	456.999	1.63797e-10
Txlnb	4.39422	3.5535	456.939	1.63916e-10
Myof	5.27038	8.49192	456.643	1.64504e-10
Cyp4f16	2.63258	6.64294	455.595	1.66611e-10
Scd2	4.12118	9.78709	454.888	1.6805e-10
Phldb1	2.98028	3.98247	454.616	1.68607e-10
Stk32c	6.25193	3.24503	454.152	1.69563e-10
Adam23	8.07527	6.40675	453.95	1.69982e-10
Fes	-1.55145	8.35647	453.935	1.70012e-10
P2rx4	2.81774	7.01251	453.829	1.70232e-10
Arfgef3	3.7036	3.46164	453.455	1.71011e-10
Gpr183	2.00822	5.61737	453.281	1.71375e-10
Afg1l	2.15746	3.16866	452.992	1.71981e-10
Gpr146	1.53686	6.13305	452.692	1.72614e-10
Pes1	1.92634	6.73734	452.508	1.73003e-10
Tigar	1.98826	4.78212	451.941	1.74207e-10
Serpinb9b	8.90626	2.46832	451.919	1.74255e-10
Hcst	-3.52437	1.80698	451.402	1.75362e-10
Bmp2k	1.68754	7.69462	450.744	1.76783e-10
Fcgr4	-6.03816	4.11981	449.999	1.78411e-10
Aldh3b3	-7.2761	1.47772	449.919	1.78586e-10
Plekha1	1.42477	6.74289	449.378	1.79778e-10
Atp11b	-1.89888	7.49008	448.778	1.81114e-10
Runx1	1.17264	7.54538	448.76	1.81153e-10
Gusb	1.8145	8.37766	448.161	1.82499e-10
Sel1l	1.23555	7.95046	448.076	1.82689e-10
Hcar2	2.22709	7.67748	447.411	1.84198e-10
Pkib	2.56382	5.49638	446.549	1.86174e-10
Cldnd1	2.13809	6.71042	445.536	1.8853e-10
Adipor1	-1.76884	8.28804	444.907	1.90008e-10
Ptpn9	1.54881	6.64193	444.305	1.91437e-10
Fgfr1	4.58181	5.29656	443.694	1.929e-10
Klf4	-2.63775	6.52268	443.685	1.92924e-10
Pebp1	1.98786	6.05967	443.417	1.9357e-10
Zfyve27	-1.93415	5.52183	443.409	1.93588e-10
Cenpb	1.43556	7.0229	442.753	1.95181e-10
E2f5	2.33004	3.16584	442.704	1.95301e-10
Mical2	4.39376	5.88157	441.927	1.97209e-10
Klhl12	-2.93753	2.97843	441.842	1.97417e-10
Dennd1c	-2.31027	6.40388	441.357	1.98621e-10
Pxdc1	6.66538	5.02508	441.283	1.98805e-10
Ccnl1	-1.45378	6.51899	441.199	1.99015e-10
Tars	1.43712	5.99919	440.821	1.99961e-10
Cd300a	-1.62271	6.60413	440.735	2.00177e-10
Prpf31	1.83985	6.1323	440.699	2.00267e-10
Tfdp1	-1.43389	7.09763	440.511	2.0074e-10
Kcnh7	-4.74897	2.35569	440.343	2.01166e-10
Msrb1	-1.81028	7.33673	440.191	2.01551e-10
Akr1c12	5.63553	2.38957	440.186	2.01563e-10
Prelid2	3.55989	2.35916	440.077	2.01839e-10
Eif1a	1.96282	6.23365	439.517	2.03266e-10
Phtf2	2.14931	4.2658	439.206	2.04063e-10
Ace	-3.87547	3.26876	439.053	2.04458e-10
Pla2g15	1.86593	5.94322	438.982	2.04641e-10
Maco1	1.84126	6.03584	438.877	2.04911e-10
Vps18	1.68013	6.49101	438.288	2.06438e-10
Pacs1	-2.12028	6.73636	437.946	2.07332e-10
Ncs1	3.62155	2.93556	437.353	2.08892e-10
Cct3	1.69946	6.67376	437.314	2.08995e-10
Sqstm1	1.62964	8.43495	436.924	2.1003e-10
Hmgcs1	3.03497	7.74028	436.639	2.1079e-10
Myrf	5.89653	4.51917	435.882	2.12823e-10
Dhcr7	2.41189	5.12151	435.696	2.13326e-10
Got1	1.97969	6.22416	434.547	2.16464e-10
Ripk2	1.5073	5.06492	434.439	2.16761e-10
Tma16	3.16843	5.99995	434.2	2.17421e-10
Mertk	6.6404	5.74301	433.817	2.18486e-10
Rab7	1.50348	10.3254	433.672	2.18891e-10
Asb2	7.93008	6.62744	433.559	2.19207e-10
Ift22	2.53394	3.76732	433.544	2.19249e-10
Adrb2	-3.25827	5.11913	433.089	2.20524e-10
Rwdd1	1.59873	6.3767	433.087	2.20531e-10
Zcchc8	-1.17531	5.9436	433.064	2.20595e-10
Itga4	-2.189	7.35541	432.725	2.21552e-10
Slc4a7	2.38634	6.65103	432.648	2.2177e-10
Gpr85	6.11775	4.2958	432.393	2.22496e-10
Vsig10l	-2.71148	3.09952	432.05	2.23473e-10
Trio	2.18094	7.80212	431.435	2.25241e-10
Zfp664	1.93847	5.71933	431.42	2.25284e-10
Socs1	4.12875	5.2043	431.42	2.25286e-10
Arhgap10	2.42838	5.275	430.781	2.27138e-10
Scamp4	1.77653	5.1064	430.661	2.2749e-10
Hpgds	6.00039	4.67732	430.227	2.28762e-10
Tnfrsf1a	-1.27051	7.57517	429.739	2.30202e-10
Plekha5	3.65083	4.8898	429.611	2.30581e-10
Il16	-3.37988	6.78776	429.506	2.30892e-10
Lrrc59	1.41869	7.56248	429.249	2.31657e-10
Morc2a	1.26341	5.83247	428.998	2.32409e-10
Ier3	1.71594	5.89871	428.951	2.32551e-10
Mras	6.36694	6.19509	428.781	2.33061e-10
F13a1	-4.34826	8.37787	428.506	2.33888e-10
Ei24	1.40891	6.35687	428.392	2.34234e-10
Prdx1	3.76395	10.0591	428.374	2.34286e-10
Ccdc125	-3.7046	5.388	427.941	2.356e-10
Ckb	3.72468	5.50271	427.75	2.36183e-10
Smyd2	2.30959	4.18224	427.423	2.37182e-10
Hspa9	1.968	7.80532	426.945	2.38654e-10
Trim35	1.56218	6.469	426.918	2.38739e-10
Tbc1d4	4.09002	6.19496	426.758	2.39232e-10
Tex264	2.67191	5.06278	425.822	2.42155e-10
Dock7	2.03731	5.60244	425.753	2.42373e-10
Chp1	-1.40164	7.66603	425.62	2.42793e-10
Tcn2	-1.35212	6.90858	424.879	2.4514e-10
Rras2	4.21255	4.53952	424.699	2.45717e-10
Nfic	-1.3363	7.0451	423.863	2.48406e-10
Hs2st1	1.66852	5.29939	423.511	2.4955e-10
Iars	1.46428	6.65842	423.316	2.50187e-10
Mcoln2	5.77577	4.48859	423.235	2.50452e-10
Ccnl2	-1.51428	6.56598	422.979	2.5129e-10
B3gnt7	6.50616	4.29543	422.626	2.52453e-10
Crtap	2.61008	4.81965	422.523	2.52794e-10
Sos2	-1.30994	6.86811	422.129	2.541e-10
Gm7694	-2.81571	3.48353	421.949	2.54699e-10
Rgs2	-1.79268	7.40915	421.939	2.54734e-10
Ptpmt1	2.10225	4.34335	421.926	2.54776e-10
Asgr2	7.52812	6.73628	421.904	2.5485e-10
Pgap2	1.66634	6.12782	421.715	2.55484e-10
Ass1	2.41319	8.63973	421.483	2.56262e-10
Gpr89	1.71023	4.40327	420.979	2.5796e-10
Iffo2	2.17754	5.02881	420.955	2.58042e-10
Trp53inp2	-1.34291	7.13455	420.519	2.59525e-10
Clec2l	7.34064	2.4116	420.235	2.60494e-10
Cables1	3.4012	3.78179	419.899	2.6165e-10
Pigz	5.31012	1.96885	419.857	2.61794e-10
Mcu	-2.17791	5.01332	419.773	2.62084e-10
Slc15a3	1.62253	8.98968	419.621	2.62608e-10
Fam193b	-2.0534	5.6263	419.414	2.63325e-10
2410002F23Rik	2.48896	5.97841	418.802	2.65458e-10
Slc17a9	-3.79874	3.77017	418.663	2.65945e-10
Lpl	5.8567	10.7716	418.269	2.67335e-10
Rsl1d1	1.32552	5.98503	417.807	2.6897e-10
Jcad	2.40866	3.13046	417.726	2.69261e-10
C3ar1	7.10134	7.26481	416.982	2.71925e-10
Clip1	-1.35924	6.97618	416.849	2.72405e-10
Prkar2a	2.31426	7.71177	416.685	2.72998e-10
Zmynd11	-1.19542	6.5674	416.418	2.73967e-10
Erg28	1.82237	5.48279	416.197	2.74771e-10
Slc35a5	-1.58492	5.99362	415.999	2.75494e-10
Fgr	-1.20505	8.39769	415.65	2.76774e-10
Hrh2	-2.99824	4.25993	415.009	2.79145e-10
Hvcn1	2.02308	8.75048	414.471	2.81154e-10
Akr1c13	1.87918	4.15662	414.222	2.8209e-10
Lyrm4	1.9432	3.66849	413.954	2.831e-10
Stk10	-1.71696	7.61595	413.726	2.83963e-10
Tbc1d9	2.75899	7.10136	413.713	2.84009e-10
Lat2	2.00544	6.61695	413.633	2.84313e-10
Ly6c2	-4.75234	7.90648	413.491	2.84856e-10
Anks1	-1.38381	5.90866	413.052	2.86531e-10
Klf3	-2.31439	6.96965	412.646	2.88091e-10
Phf20l1	-2.05545	6.85907	412.456	2.88827e-10
Nars	1.22193	7.46986	412.284	2.89493e-10
Syp	-3.96344	1.39641	410.4	2.96911e-10
Mpp6	1.81306	6.67925	410.39	2.96948e-10
H2-M2	7.92934	5.45276	410.379	2.96991e-10
Fubp3	1.92142	5.30263	410.309	2.97273e-10
Nhp2	1.99068	5.35069	410.123	2.98019e-10
Ankrd33b	-2.15892	5.7694	409.995	2.98534e-10
Numb	-1.50267	6.29926	409.828	2.99207e-10
Arhgef4	-2.82257	3.27605	409.802	2.9931e-10
Map3k12	2.66425	3.12137	409.684	2.99787e-10
Cyp39a1	-4.8206	1.61504	408.967	3.027e-10
Mrps27	1.84165	4.23857	408.285	3.05504e-10
Enoph1	1.54032	4.94861	408.124	3.06171e-10
Ggt5	-2.13545	4.12049	408.098	3.0628e-10
Gtf2ird2	-2.63617	4.36143	407.823	3.07421e-10
Rnf217	2.45703	4.79355	407.181	3.10107e-10
Insig1	2.08616	6.34164	407.119	3.10369e-10
Xdh	-3.23875	8.12279	406.529	3.12863e-10
Aars	1.5669	6.93592	406.249	3.14054e-10
Fcgr2b	2.21682	8.95762	405.604	3.16823e-10
Tacstd2	-3.05895	3.30473	405.51	3.17231e-10
Chrm3	-4.29257	2.39616	405.351	3.17917e-10
Lrp11	4.90223	1.88542	404.537	3.21464e-10
Cnn2	-2.52787	8.21651	404.32	3.22417e-10
Mdm4	-1.74641	6.69604	404.318	3.22426e-10
Tst	-3.29687	2.61701	403.986	3.23894e-10
Foxd4	-7.88539	2.05644	403.189	3.27443e-10
Rab12	1.78654	5.21475	403.166	3.27546e-10
Alg2	1.56777	5.13779	402.613	3.30041e-10
Lactb	1.46141	5.86779	402.215	3.31848e-10
Fpr2	-3.63494	5.90737	401.544	3.34921e-10
Cnksr3	1.79688	4.10945	400.339	3.40523e-10
Irgc1	3.5635	3.14414	400.223	3.41069e-10
Selenon	-2.1345	6.21102	399.829	3.42925e-10
Tbc1d10c	-3.81832	5.17475	399.372	3.45096e-10
Aen	2.00431	4.99095	398.932	3.47203e-10
Braf	-1.48672	6.4437	398.909	3.47313e-10
Lgals4	-4.05348	1.88775	398.2	3.50743e-10
Akr7a5	3.26113	4.75471	397.96	3.51908e-10
Nf2	1.17636	6.24032	397.929	3.52063e-10
Il18bp	-2.56049	3.56246	397.882	3.5229e-10
Card11	3.9438	5.58339	397.063	3.5632e-10
Ovgp1	-6.06641	2.38615	396.753	3.57861e-10
Lamc1	3.4175	5.07561	396.401	3.59615e-10
Nsd3	-1.43883	7.4842	396.333	3.5996e-10
Cyb561	5.30789	2.88435	395.727	3.63011e-10
Ccno	-3.60155	3.10909	395.654	3.63379e-10
Nxn	-2.25253	4.08536	395.384	3.6475e-10
Trim56	-1.15523	6.32736	394.866	3.67397e-10
Fosl2	-1.74872	7.95383	394.68	3.68354e-10
Atrn	-1.52958	6.56261	394.243	3.70614e-10
Ppp1r13b	2.17465	5.23503	394.048	3.71629e-10
Clk1	-1.72361	6.41967	393.851	3.72656e-10
BC035044	-2.10918	4.06337	393.437	3.74822e-10
Pdia3	1.36711	9.27609	393.336	3.75357e-10
Srsf5	-1.32379	7.99252	392.563	3.7945e-10
Casp6	2.7632	5.57357	392.395	3.80348e-10
Cyp1b1	3.61971	3.83533	390.745	3.89293e-10
Stx17	-1.48775	5.30464	390.532	3.90467e-10
Flrt3	7.67953	5.24968	390.306	3.91716e-10
Tarm1	1.98316	8.19702	390.058	3.93093e-10
Ccdc189	-3.44908	2.35438	390.013	3.93343e-10
Dmtf1	-1.34117	5.48883	389.967	3.93595e-10
Kcnn4	3.52105	5.8201	389.947	3.93706e-10
Abi2	1.97648	5.08593	389.938	3.93756e-10
Nod1	-2.52658	4.15078	389.705	3.95061e-10
Fam111a	-2.16186	7.83746	389.703	3.95068e-10
Pald1	7.01226	5.84157	389.661	3.95302e-10
Cd79b	-6.92941	1.9409	389.578	3.95769e-10
Slc16a3	-1.73126	7.28366	389.393	3.96809e-10
Snx25	1.51114	4.84949	389.304	3.97307e-10
Arap2	2.06173	5.71117	389.183	3.97988e-10
Errfi1	1.82808	4.16795	388.86	3.99816e-10
Rasa3	-1.3885	7.41026	388.846	3.99896e-10
Tiam2	-2.05559	4.10795	387.784	4.05975e-10
Eef2k	-1.56176	4.10099	387.757	4.06131e-10
Tshz1	1.44189	5.6815	387.646	4.06774e-10
Wnk2	3.41948	3.26349	387.501	4.07614e-10
Pacc1	2.54353	5.22808	387.222	4.09238e-10
1600014C10Rik	-1.44209	5.99797	387.192	4.0941e-10
Grk6	-2.21086	6.82044	386.817	4.11605e-10
Bcl11a	-3.30292	3.55826	386.797	4.11722e-10
Tfrc	2.69535	7.0514	386.565	4.13085e-10
Fam32a	-1.40233	6.33973	385.948	4.16739e-10
Ywhag	1.30906	8.3781	385.913	4.1695e-10
Megf8	2.27025	4.5711	385.729	4.18048e-10
Bax	2.11864	6.25916	385.314	4.20539e-10
Maml1	-1.39301	6.2543	385.061	4.2206e-10
Tuba1a	1.16427	7.42279	384.998	4.22446e-10
Grina	-2.85386	8.68884	384.827	4.23482e-10
Hpgd	-6.42718	1.95269	384.781	4.23761e-10
Scimp	7.36936	6.0352	384.722	4.24115e-10
Paqr4	2.19907	4.61519	384.381	4.26198e-10
Eif4a-ps4	1.74307	8.03835	384.328	4.26519e-10
Nuak1	2.30107	2.9433	383.741	4.30127e-10
Ocstamp	5.53227	4.3542	383.526	4.31461e-10
Nup210	-2.54947	6.77297	383.452	4.31921e-10
Ppp1r3e	2.24335	3.03473	383.033	4.34531e-10
Timm23	1.4963	6.28587	382.323	4.38998e-10
Trim14	1.36234	5.01942	382.001	4.41047e-10
Atg9a	-1.49437	6.23251	381.969	4.41249e-10
Txnrd3	2.53394	2.68295	381.844	4.42042e-10
Sec14l1	-1.28812	6.93762	381.737	4.4273e-10
Cfp	1.52312	9.00068	381.527	4.44072e-10
Ubp1	-1.14741	6.80745	381.368	4.45095e-10
Usp32	-1.55668	6.79972	381.271	4.45717e-10
Fam222b	-1.62893	5.66495	380.359	4.51641e-10
Cav1	8.97133	3.39739	380.33	4.51835e-10
Tnk2	-2.9002	3.58122	379.955	4.54298e-10
Tmem168	1.79713	6.50673	379.874	4.54833e-10
Hars	1.30855	5.88107	379.322	4.58489e-10
Slc2a1	1.84775	6.92443	378.814	4.61892e-10
Vezt	1.81147	4.06853	378.705	4.62623e-10
Flot2	-1.46257	7.34041	378.19	4.66108e-10
Capn1	-1.35282	7.72908	377.972	4.67589e-10
Arhgap35	2.14159	4.54581	377.762	4.69024e-10
Cdh1	6.57301	8.39902	377.538	4.70559e-10
Usp6nl	1.51968	5.10293	377.5	4.70826e-10
Slc44a2	-1.53861	6.82941	377.464	4.71073e-10
Klra2	-5.64649	4.70796	377.345	4.71889e-10
Alpk2	2.3733	4.16334	376.779	4.75807e-10
Utp4	1.60221	4.75699	376.683	4.7648e-10
Hsh2d	-3.02879	2.81428	376.435	4.7821e-10
Etv5	3.8034	5.78497	375.875	4.82147e-10
Pan2	-1.81304	5.07796	375.844	4.82372e-10
Stx3	1.4973	5.66821	375.667	4.83625e-10
Max	-1.55206	7.29987	375.442	4.85222e-10
Tjp1	3.39223	2.2323	375.402	4.85511e-10
Mdfic	2.58944	5.9774	375.081	4.87802e-10
Zbtb16	-5.86136	1.21352	374.803	4.89798e-10
Dhx33	1.533	5.32872	374.624	4.91093e-10
Depdc1b	-2.6262	4.0835	374.568	4.91492e-10
Pla2g12a	2.99122	3.3471	374.171	4.94375e-10
Kmo	3.90574	6.86912	374.168	4.94398e-10
Ptpn3	3.0819	4.02776	373.808	4.97025e-10
Nfe2l2	1.4506	8.92197	373.656	4.9814e-10
Gm4739	-2.3303	6.34465	373.429	4.99815e-10
Myb	-4.11693	4.76423	373.395	5.00062e-10
Prkaca	1.10404	6.41991	373.342	5.00458e-10
Heca	-1.90148	5.95643	372.956	5.03314e-10
Nmt2	1.88209	5.17216	372.784	5.04592e-10
Dab2	8.10189	8.12369	372.573	5.06172e-10
Scpep1	1.50088	7.2537	372.185	5.09087e-10
Epb41l3	4.80727	4.67288	371.83	5.11768e-10
Wdr75	1.8235	4.94882	371.684	5.12875e-10
Hr	7.59293	7.3643	371.294	5.1585e-10
Farsb	1.56057	5.16695	371.151	5.16948e-10
Xpc	-1.63789	5.17276	371.111	5.17258e-10
Phc2	1.45815	6.91407	371.082	5.17481e-10
Ctss	2.80848	10.732	370.965	5.18381e-10
Gm9847	7.99938	4.17736	370.91	5.18803e-10
Cd6	3.53576	5.01779	370.703	5.20398e-10
Aldh9a1	1.71988	7.42845	370.58	5.21355e-10
Speg	5.20129	3.57705	370.495	5.22008e-10
Mfge8	6.82585	9.91589	370.173	5.24515e-10
Dennd5a	-1.20507	8.03497	370.147	5.24723e-10
Cmtr1	-1.36121	7.04863	368.765	5.35647e-10
Alox12	-5.62752	1.1394	368.434	5.38303e-10
Vash1	5.27382	1.7386	368.398	5.38586e-10
Pgpep1	2.95317	4.68341	368.375	5.38777e-10
Csf1r	1.62669	10.1146	368.062	5.41305e-10
Dhrs9	-1.193	7.49229	367.576	5.45261e-10
Tbc1d1	-1.15141	5.86786	367.061	5.49488e-10
Gpx3	-2.87918	2.8287	366.638	5.52987e-10
Xpot	1.26581	6.14211	366.326	5.55586e-10
Spatc1	-4.04606	2.56899	366.189	5.56731e-10
Cd33	-2.10492	8.72782	366.131	5.57214e-10
Arrdc3	-1.78985	5.94003	365.527	5.62301e-10
Epcam	4.80154	3.30127	365.246	5.64692e-10
Heatr3	2.20982	4.91602	364.804	5.68466e-10
Cask	-1.55002	4.85565	364.771	5.68752e-10
Iqsec2	1.49054	4.89218	364.456	5.71465e-10
Ifitm1	2.94763	10.0518	364.43	5.71689e-10
Klk1b9	8.06386	3.49222	364.367	5.72234e-10
Krt83	-6.3309	1.68945	364.239	5.73339e-10
Ano10	-1.72353	5.58446	364.138	5.74218e-10
Nat10	1.55797	4.78194	363.992	5.7549e-10
Slc24a3	3.29369	3.02017	363.699	5.78042e-10
Pitrm1	1.39367	5.62324	363.625	5.78687e-10
Gnb4	4.36986	4.73898	363.226	5.822e-10
Prr13	-1.30278	8.26475	362.992	5.84269e-10
Mylip	-1.88184	4.66326	362.984	5.84336e-10
Dnmt3a	1.97	6.78273	362.492	5.88715e-10
Etfa	1.62534	6.02465	361.95	5.93587e-10
Igfbp4	-3.94329	4.36723	361.929	5.93778e-10
Jak2	2.63742	9.364	361.874	5.9428e-10
Akr1a1	2.20321	9.36112	361.854	5.94458e-10
Plgrkt	2.00591	5.91924	361.392	5.9865e-10
Iqgap2	-3.4944	6.50784	360.482	6.07022e-10
Miga1	-1.86051	7.23013	359.94	6.12067e-10
Idh3a	1.28718	5.55628	359.425	6.16914e-10
Ehbp1	3.63938	3.53139	358.822	6.22634e-10
Jup	2.16701	5.8741	358.423	6.2646e-10
Agpat2	-2.17205	5.31725	358.072	6.29851e-10
G0s2	-6.12599	3.7042	358.02	6.30349e-10
Ttll12	1.62251	4.59324	358.006	6.30487e-10
Ulk1	-1.74019	6.04623	357.996	6.30589e-10
Kif1c	1.53821	7.78253	357.995	6.30595e-10
Tns4	2.19388	5.07581	357.789	6.32593e-10
Dnajc16	1.65824	5.0295	357.581	6.3462e-10
Wdr55	1.47126	4.13806	357.126	6.39085e-10
Limk1	1.86887	5.71039	356.744	6.42864e-10
Ptk2	2.56279	3.70341	356.358	6.46703e-10
Glipr2	-1.76087	7.3194	355.76	6.52702e-10
Mybbp1a	1.44187	6.83412	355.462	6.55722e-10
H1fx	4.9256	3.58214	354.502	6.65555e-10
Itgae	6.8585	5.65067	354.13	6.69411e-10
Igsf9	3.63195	2.6153	354.094	6.69778e-10
Fam57a	3.46843	3.06901	354.04	6.70343e-10
9130401M01Rik	1.55445	4.68812	353.886	6.71954e-10
Ccpg1	-2.98308	7.91301	352.891	6.8244e-10
Pum3	1.36349	5.82414	352.73	6.84153e-10
Hyou1	1.58417	7.83385	352.435	6.87309e-10
Aatk	-1.41624	5.30395	352.323	6.88516e-10
Itprid2	1.33901	7.17502	352.267	6.89116e-10
Lins1	-1.85809	3.99121	352.052	6.9144e-10
Ddx1	1.38618	5.95796	351.938	6.92668e-10
4930523C07Rik	-2.29678	5.27656	351.72	6.95036e-10
Clasp2	1.50474	6.38091	351.697	6.95287e-10
Mgat4a	1.41904	6.37528	351.55	6.96885e-10
Rrn3	1.33688	5.66426	351.294	6.99678e-10
Lyl1	-3.49645	5.07647	350.835	7.04728e-10
Canx	1.13281	8.94881	350.719	7.06018e-10
Epc1	-1.16637	5.60788	350.344	7.1018e-10
Zdhhc18	-1.51832	6.4958	350.311	7.10548e-10
Il2ra	6.50731	8.36292	350.235	7.11403e-10
Lmo4	-1.92923	6.36781	350.207	7.11707e-10
Fyttd1	1.51893	5.28121	350.097	7.12945e-10
St14	1.84024	4.65388	350.037	7.13614e-10
Gpc2	-3.38291	1.83619	349.914	7.15e-10
Cklf	-2.16592	4.18849	349.888	7.15285e-10
Mid1ip1	-1.44386	5.83992	349.739	7.16963e-10
Zmiz1	1.25833	8.7009	349.215	7.22897e-10
Tecpr1	1.72968	6.16955	349.076	7.24487e-10
Aebp2	1.3298	6.80754	349.013	7.25204e-10
Psmd1	1.17008	7.25006	348.445	7.3173e-10
Oaz2	-1.44146	4.96399	348.279	7.33647e-10
Slc33a1	1.95434	5.43481	348.247	7.34017e-10
Ppp1r14b	2.25209	5.35359	348.03	7.36542e-10
Hemk1	3.53344	4.72207	347.745	7.39868e-10
Cdk17	-1.56008	5.47443	347.523	7.42464e-10
Slc39a10	1.75294	5.37706	347.425	7.4362e-10
Ddt	2.57108	3.46037	347.246	7.45734e-10
Agpat4	1.81788	5.03946	346.915	7.49648e-10
Pkd2	2.07963	3.87891	346.806	7.50946e-10
Raph1	1.17654	6.23158	346.369	7.56168e-10
S100a10	1.48908	8.08914	346.354	7.56348e-10
Fnbp1l	2.60468	5.21349	346.172	7.58539e-10
Prnp	2.39276	3.64054	346.065	7.59833e-10
Ly6c1	-4.63042	5.17721	346.015	7.60437e-10
Adora3	3.43475	5.68346	345.542	7.66182e-10
Gabbr2	7.59696	4.91806	345.506	7.6661e-10
Acox1	1.48818	6.62647	345.196	7.70406e-10
Stfa2	-5.74691	2.19214	344.265	7.81937e-10
Arl6	3.82449	2.40821	344.023	7.84955e-10
Car4	8.67343	3.25383	344.005	7.85182e-10
Dcaf1	1.4429	5.07239	343.529	7.9118e-10
Ccdc6	1.44813	6.17548	343.205	7.95306e-10
Cst3	2.75662	10.8288	342.587	8.03216e-10
Lmnb1	-2.01936	7.33646	342.471	8.04717e-10
Cpped1	1.59769	4.80162	342.244	8.07651e-10
Slc9a4	5.3378	1.37175	342.056	8.10097e-10
Nos1ap	-2.79126	2.2186	341.965	8.1128e-10
Fanca	-2.07229	4.66378	341.657	8.15303e-10
Ddx18	1.45972	5.22039	341.612	8.15904e-10
Mlh3	1.6969	4.21002	341.599	8.16064e-10
Orm1	-6.77387	1.39594	341.009	8.23862e-10
Mrpl41	1.52926	4.4454	340.992	8.24085e-10
Arhgef40	4.51038	5.96908	340.8	8.26638e-10
Stard4	2.75708	6.48006	340.792	8.26743e-10
Sh3tc1	1.42912	6.13284	340.403	8.31949e-10
Pi4ka	1.53025	7.57358	340.394	8.3207e-10
Atxn10	-1.18355	6.93703	340.154	8.35298e-10
Dnal1	4.98926	4.31796	340.137	8.35534e-10
Fam83h	6.4316	2.51101	340.032	8.36954e-10
Trpv2	1.65882	7.72818	339.963	8.3788e-10
Prdx2	1.82227	6.41911	339.908	8.38626e-10
Ermp1	-1.39662	5.28692	339.835	8.39626e-10
P2rx1	-3.95365	1.81267	339.464	8.44677e-10
Dedd2	-2.2611	5.75745	339.436	8.45056e-10
Bend4	2.14439	4.77527	339.115	8.49461e-10
Arhgef1	-1.55894	8.25576	338.643	8.55996e-10
P2rx5	8.02456	6.17179	338.421	8.5908e-10
Traf4	3.37792	3.90516	338.055	8.64209e-10
Pdlim7	-1.65664	6.13182	337.982	8.65231e-10
Ffar4	4.62732	1.89251	337.974	8.65341e-10
5730409E04Rik	2.79302	3.10809	337.797	8.67842e-10
Cx3cl1	6.69364	4.11567	337.744	8.68582e-10
Hsbp1	1.04887	6.29841	337.547	8.71369e-10
Brox	1.27381	6.72764	337.449	8.72765e-10
Akr1e1	2.37197	3.49399	337.232	8.75859e-10
Coq3	2.10765	2.85737	337.174	8.76677e-10
Arhgap45	-1.94655	8.85655	337.133	8.77274e-10
Lad1	6.8596	3.52429	337.107	8.77645e-10
Csnk1e	-1.15678	6.17149	336.866	8.81091e-10
Acsl4	2.36402	7.38233	336.697	8.83527e-10
Entpd4	2.29988	4.43566	336.596	8.84988e-10
Eif5b	1.46318	7.77664	336.408	8.87707e-10
Map11	-1.40139	6.64442	336.151	8.91443e-10
Sp110	-1.52576	6.55215	335.976	8.93998e-10
Chd7	-1.26381	6.5053	335.821	8.96257e-10
Atp1a1	1.57962	8.88354	335.786	8.96782e-10
Utp18	1.72071	5.25526	335.349	9.03219e-10
Ssh2	-2.16128	8.01728	335.053	9.07608e-10
Bccip	1.34626	4.94383	334.968	9.08868e-10
E2f2	-2.56253	6.71414	334.269	9.19359e-10
Cd74	6.30204	13.0884	334.14	9.21306e-10
Rrp7a	1.28005	6.14647	333.636	9.2898e-10
Btbd3	2.27422	2.40419	333.481	9.31356e-10
Tnfsf15	4.10661	3.05761	332.89	9.40472e-10
Als2cl	2.94144	4.07646	332.612	9.4479e-10
Tusc3	2.21428	4.30171	332.571	9.45434e-10
Gstt3	3.35813	2.97525	332.083	9.53089e-10
Zdhhc1	2.8058	3.11779	331.97	9.54877e-10
Fyn	2.70898	6.41444	331.631	9.60249e-10
Dnlz	1.43239	4.32791	331.621	9.60407e-10
Fads3	4.16513	4.63087	331.524	9.61945e-10
Dgkg	-2.74046	4.38206	331.452	9.63094e-10
Gga2	1.95688	5.19731	331.274	9.65945e-10
Fmn1	4.29849	4.34257	331.007	9.70228e-10
Hepacam2	7.34669	6.15395	330.857	9.72639e-10
Galnt12	3.44937	3.63084	330.753	9.74326e-10
Cstb	2.77173	7.08575	330.16	9.83968e-10
Sept3	6.8024	5.04376	330.149	9.84146e-10
Atp1b1	-5.41215	1.41959	329.933	9.87693e-10
Mrps36	1.55726	4.1071	329.628	9.92715e-10
Asb11	7.7764	1.38392	329.625	9.92779e-10
Srm	1.91856	4.7407	329.183	1.00012e-09
Fbxo21	2.33631	4.4393	329.169	1.00035e-09
Bahd1	1.55487	5.46795	328.719	1.00789e-09
Ccng2	-2.13495	5.70051	328.664	1.00881e-09
Pde4dip	1.35342	5.69872	328.388	1.01348e-09
Ogfrl1	-2.48336	7.35155	328.223	1.01628e-09
Entpd5	-1.37783	5.19109	328.029	1.01958e-09
Pepd	2.12924	5.90539	327.846	1.02272e-09
Slc39a13	1.81743	4.80445	327.409	1.03022e-09
Hmgcr	2.02624	7.61674	327.255	1.03289e-09
Fdps	2.63854	6.99694	327.215	1.03357e-09
Kcnc3	3.72871	3.38489	327.02	1.03697e-09
Ahcyl2	1.69283	7.01093	326.987	1.03754e-09
Sephs2	-1.3486	6.59235	326.922	1.03867e-09
C1qbp	1.67242	5.72862	326.831	1.04025e-09
Fgd3	-1.40836	7.00146	326.723	1.04216e-09
Susd4	7.55569	4.30567	326.451	1.04692e-09
Eif2ak4	1.92467	5.0881	326.431	1.04728e-09
Itga8	-3.76688	1.82303	326.417	1.04753e-09
Sp2	-1.08763	5.74469	326.386	1.04807e-09
Map4k3	2.4687	5.07264	326.374	1.04829e-09
Nlrp10	3.16204	3.10221	326.201	1.05133e-09
Xylt2	2.41966	4.80678	325.716	1.05995e-09
Micall1	1.13571	5.78349	325.331	1.06686e-09
Tmem177	2.3285	2.58878	325.043	1.07206e-09
Gns	2.36009	8.37099	325.026	1.07237e-09
Dnah6	-5.39317	2.18168	324.993	1.07296e-09
Rab44	-2.10338	6.97787	324.791	1.07663e-09
Rars	1.10539	6.2601	324.656	1.07908e-09
Zfp703	2.0127	6.82562	324.319	1.08526e-09
Il1rl2	2.51389	5.28958	324.104	1.08922e-09
Hps6	1.79748	4.31053	323.756	1.09565e-09
S100a1	1.84228	4.85869	323.453	1.1013e-09
Pik3c2b	-4.92689	2.98541	323.45	1.10136e-09
Tsr2	1.74167	3.41786	322.916	1.11138e-09
Pnpla1	-7.26849	2.4264	322.855	1.11253e-09
Dgka	-1.99043	4.97508	322.515	1.11898e-09
Blvra	1.83639	5.30248	322.418	1.12082e-09
0610010F05Rik	1.82456	5.13966	322.369	1.12176e-09
Ptx3	7.65474	5.82428	322.231	1.1244e-09
Cnst	-1.33241	4.93786	321.889	1.13098e-09
Gas2l1	2.40625	4.8138	321.636	1.13586e-09
Togaram1	1.59226	5.37323	321.63	1.13597e-09
Fos	-6.67993	8.80852	321.612	1.13633e-09
Klk1b11	8.16351	5.72435	320.816	1.15189e-09
Nsfl1c	1.11799	5.92032	320.761	1.15297e-09
C1qc	7.8267	7.92405	320.701	1.15415e-09
Syt9	7.96333	3.81044	320.327	1.16155e-09
Nufip1	1.58569	4.90979	320.317	1.16176e-09
Smad3	-3.48617	4.52804	320.079	1.1665e-09
Smdt1	1.15307	5.97872	318.92	1.18994e-09
Serinc5	-1.96248	4.46546	318.911	1.19013e-09
Elp5	1.6577	5.04521	318.749	1.19346e-09
Gask1b	4.49342	4.36473	318.735	1.19374e-09
Slc38a1	1.47161	7.8204	318.584	1.19685e-09
Dcstamp	8.10494	6.31722	318.428	1.20007e-09
Dnase2a	1.45247	5.9849	318.406	1.20052e-09
Nim1k	2.65655	2.46189	318.355	1.20158e-09
Yars	1.41987	5.36476	317.934	1.21032e-09
Rhog	-1.30104	8.00832	317.813	1.21285e-09
Gtf2h1	1.20102	6.32849	317.655	1.21617e-09
Tmem97	1.83071	4.6084	317.343	1.22274e-09
Pitpnc1	-1.77084	4.95977	317.185	1.22608e-09
Msmo1	1.9425	7.12629	316.5	1.24071e-09
Esyt3	6.29994	3.84801	316.406	1.24273e-09
Nostrin	2.22006	4.3757	315.954	1.25251e-09
Syt7	5.4741	1.76374	315.646	1.25921e-09
Was	-1.0288	7.054	315.116	1.27088e-09
Arl1	1.44598	6.79746	315.047	1.27241e-09
Tk2	-1.43381	4.54395	315.021	1.27299e-09
Stx6	1.61733	5.86806	314.976	1.27398e-09
Ccdc63	-4.04762	1.14704	314.512	1.2843e-09
Abca9	-1.93107	4.38602	314.314	1.28876e-09
Gimap9	-3.91714	1.00288	314.228	1.29069e-09
Btg2	-2.02274	7.76977	313.919	1.29768e-09
Ube2h	-1.22301	6.66893	313.734	1.30187e-09
Lrrc58	1.76752	7.5285	313.409	1.30928e-09
Ramp3	7.86443	2.28868	313.392	1.30967e-09
Zmpste24	-1.354	6.84326	313.36	1.3104e-09
Atp2b4	-2.96227	3.91854	313.26	1.3127e-09
Rnf141	-1.26808	5.63558	313.236	1.31325e-09
Adora2b	2.02119	4.50521	313.145	1.31536e-09
Scel	3.54483	2.78505	313.125	1.3158e-09
Sdf2l1	2.32927	6.6433	312.56	1.3289e-09
Ghitm	1.19668	7.19116	312.483	1.33069e-09
Cacng8	6.81298	2.62773	312.473	1.33093e-09
Adssl1	-1.61845	5.86993	312.465	1.33112e-09
Ncbp2	1.32097	5.2966	311.631	1.35075e-09
Sp100	-1.95303	7.574	311.58	1.35196e-09
Nhlrc3	1.59302	5.85316	311.444	1.35521e-09
Lrpap1	2.04677	7.40879	311.32	1.35817e-09
Slc6a4	3.44081	4.27723	311.242	1.36002e-09
Ppp3cc	2.73537	3.13953	311.083	1.36384e-09
Taf4b	2.05032	3.20242	311.017	1.36542e-09
Lrpprc	1.16042	5.60234	310.672	1.37376e-09
Mlst8	-1.48543	4.98637	310.642	1.37449e-09
Hopx	-2.20698	3.8561	310.099	1.38772e-09
Ccn3	8.37584	3.79006	310.043	1.38912e-09
Adh5	1.15921	6.00557	309.647	1.39887e-09
Slc37a3	1.17029	5.88942	309.303	1.40741e-09
Hsd17b4	2.29508	7.81476	309.213	1.40966e-09
Fasn	3.5976	8.24952	309.185	1.41036e-09
Tax1bp3	1.44704	5.4211	308.82	1.41951e-09
Mtss1	3.73591	7.72237	308.555	1.42622e-09
Snx24	5.72516	3.4799	308.345	1.43154e-09
Rybp	-1.40706	5.95973	308.28	1.43319e-09
Fbxo6	1.54314	4.76805	307.994	1.44051e-09
Plcl2	-1.46351	6.63466	307.64	1.4496e-09
Tmem45a2	-7.32021	0.795359	307.637	1.44967e-09
Tnnt1	-3.43357	1.61026	307.408	1.45561e-09
Pld4	-1.76944	7.11347	307.387	1.45616e-09
Eef1g	1.64116	8.57188	306.837	1.4705e-09
Tcp1	1.0393	7.56937	306.588	1.47707e-09
Trim16	-2.10032	3.95989	306.427	1.48131e-09
Rcl1	2.01065	4.01593	306.135	1.48906e-09
Inpp5k	-1.09777	6.33965	306.093	1.49019e-09
Stim1	-1.22834	6.08236	306	1.49268e-09
Ccndbp1	-1.16381	5.42874	305.919	1.49485e-09
Bcap29	2.3322	5.35396	305.854	1.49659e-09
Gca	-3.10472	4.77954	305.819	1.49752e-09
Pxn	-1.3508	8.75125	305.554	1.50464e-09
Mon1b	-0.985687	5.75034	305.391	1.50904e-09
Ms4a3	-4.11814	3.36998	305.243	1.51306e-09
Unc13d	-1.62383	6.20586	305.179	1.51479e-09
Nsun2	1.32943	6.37589	304.225	1.541e-09
Uap1l1	1.91408	6.08941	304.194	1.54185e-09
Zfp532	4.03566	2.79587	303.979	1.54784e-09
Ccdc180	-2.90657	2.73003	303.875	1.55073e-09
P4ha1	1.86773	5.84614	303.786	1.55323e-09
Mrpl11	1.6667	4.37882	303.44	1.56294e-09
Ifitm2	-1.3642	7.29738	303.403	1.56401e-09
Tnfsf9	2.13607	3.16958	303.08	1.57313e-09
Utp6	1.08453	5.90286	302.784	1.58157e-09
Nop2	1.48511	5.70597	302.539	1.5886e-09
Msantd4	1.53496	4.87893	302.409	1.59234e-09
Trp53i11	4.89183	6.42774	302.406	1.59244e-09
Nhsl2	-3.67771	6.88255	302.059	1.60248e-09
Cd83	6.00623	6.07589	301.144	1.62932e-09
Gm10693	-2.56944	2.68926	300.846	1.63817e-09
Cox7b	1.2083	5.95916	300.816	1.63905e-09
Nfkb2	1.3957	6.82711	300.547	1.6471e-09
Ext2	1.4208	5.69106	300.443	1.65024e-09
Nln	1.56081	5.65143	300.339	1.65335e-09
Vps33a	1.04945	6.3809	300.28	1.65514e-09
Sacs	2.11638	5.07869	300.085	1.66104e-09
Egr1	-3.68095	7.45131	299.83	1.66879e-09
Kctd14	1.727	4.21708	299.579	1.67644e-09
Spag9	1.16069	7.80341	299.468	1.67985e-09
Tmcc3	2.74132	4.00025	298.862	1.69857e-09
Syde2	4.03059	1.70974	298.413	1.71262e-09
Cdon	2.73786	2.94188	298.367	1.71406e-09
Bicra	-1.33094	5.67469	298.027	1.72479e-09
Taf7	-1.4042	4.19129	298.018	1.72508e-09
Mdm1	-2.42038	3.50405	297.768	1.73301e-09
Fcrls	7.41724	5.63471	297.397	1.74489e-09
Dscam	5.82892	5.42145	297.32	1.74734e-09
Sp140	-1.23944	6.80614	297.032	1.75664e-09
Impa2	-1.22943	4.81555	296.956	1.7591e-09
Sema4f	-3.4039	2.86296	296.49	1.77427e-09
Fam167a	4.6439	3.14491	296.256	1.78195e-09
H2afx	-1.53776	6.32857	296.136	1.78593e-09
Klhl24	-1.94211	6.55722	296.11	1.78679e-09
Inpp5j	-3.20401	1.6499	296.043	1.78897e-09
Ccr7	6.33311	5.97846	295.424	1.80959e-09
Ppargc1b	2.94111	3.51814	295.365	1.81157e-09
Vwa5a	1.4002	7.29235	295.333	1.81265e-09
Kcna3	2.31993	4.40253	295.311	1.81338e-09
Rab15	3.0183	1.77837	295.095	1.82065e-09
Celf2	-1.16025	7.75384	294.659	1.83544e-09
Tbc1d10a	1.76873	3.75386	294.444	1.8428e-09
Fgd4	-2.19941	6.52595	294.312	1.8473e-09
Prr5	2.01723	3.90934	294.267	1.84886e-09
Spata5	1.3784	4.40089	294.186	1.85164e-09
Ankib1	1.08516	6.03631	294.162	1.85248e-09
Arpin	6.46147	2.64604	293.906	1.86131e-09
Pld3	3.35364	7.22621	293.735	1.86725e-09
Irf5	1.41465	8.71809	293.728	1.86749e-09
Sap25	-2.59918	3.69099	293.604	1.87182e-09
Mfsd14b	-1.68471	7.01846	293.496	1.87559e-09
Creg2	4.74489	3.22773	293.257	1.88395e-09
Sbds	0.989214	5.82003	293.208	1.88569e-09
Nqo1	3.06345	4.26712	293.006	1.89279e-09
Nme2	1.80219	6.91555	292.99	1.89336e-09
Gspt1	1.23328	7.13809	292.698	1.90372e-09
S1pr2	1.89099	5.71102	292.66	1.90506e-09
Stx12	1.11669	5.93333	292.613	1.90675e-09
Map1lc3b	-1.09518	7.22271	292.598	1.90728e-09
Lrrc8c	1.68445	6.88054	291.744	1.938e-09
Mrps18b	1.86437	4.42247	291.626	1.94232e-09
Rdh11	1.31901	5.39154	291.571	1.94429e-09
Slc4a11	5.41532	2.88721	291.563	1.94459e-09
Mogat2	-3.7507	1.80804	291.538	1.94553e-09
Cpne3	-1.69057	7.31663	291.285	1.95478e-09
Rcbtb2	1.85847	6.30844	291.28	1.95497e-09
2610001J05Rik	1.7193	5.07808	290.814	1.97214e-09
Lrrc41	1.23072	5.71315	290.761	1.97412e-09
Grasp	3.63299	2.3767	290.478	1.98466e-09
Clstn1	2.35406	3.78054	290.354	1.98929e-09
Cdk2ap2	-1.91311	6.34665	290.261	1.99277e-09
Ttc39b	1.9342	7.09563	290.249	1.99321e-09
H2-T24	-2.85259	5.12779	290.222	1.99422e-09
Hook1	3.14592	3.83902	290.204	1.99492e-09
Kynu	4.0662	5.19536	289.976	2.0035e-09
D230025D16Rik	-1.07762	4.89534	289.964	2.00397e-09
Hacd3	1.70804	4.72754	289.47	2.02274e-09
Olfr639	-1.96229	2.84376	289.26	2.03076e-09
Gngt2	1.49784	5.35708	289.225	2.03209e-09
Ccdc126	-2.27563	3.34668	288.874	2.04563e-09
Ric1	1.61452	6.53908	288.846	2.04671e-09
Cluh	1.41614	6.28398	288.768	2.04973e-09
Mvd	1.68944	5.98632	288.607	2.05602e-09
Zscan29	-1.23798	5.71472	288.546	2.0584e-09
Kbtbd7	-2.78163	4.94962	288.414	2.06356e-09
Comt	1.6924	6.57242	288.387	2.06459e-09
Oscp1	-2.66508	2.02633	288.112	2.07538e-09
Htr2a	5.1301	1.45365	288.09	2.07626e-09
Txnl4b	-1.96173	4.03841	288.09	2.07627e-09
Krt80	-3.97164	4.89508	288.023	2.07889e-09
Ppp1r42	-8.27667	1.2361	287.971	2.08096e-09
Cd40	2.40237	4.27301	287.87	2.08496e-09
Clmp	3.01093	3.31576	287.63	2.09446e-09
9530077C05Rik	-5.58697	1.62846	287.611	2.09524e-09
Plcg1	1.64076	4.31284	287.337	2.10618e-09
Swap70	1.60877	7.05043	287.274	2.1087e-09
Vcpkmt	2.12469	3.26325	287.243	2.10992e-09
Bcl9l	1.57419	5.82967	287.06	2.11728e-09
Mmp25	-3.20201	7.39616	286.089	2.15689e-09
Riox1	-1.76346	4.36022	285.455	2.18317e-09
Mapk13	-2.23929	5.28828	285.392	2.18582e-09
Jchain	-8.41763	5.75913	285.128	2.19689e-09
Nenf	2.34985	3.10368	284.476	2.22453e-09
Mapk14	-1.08114	8.00228	284.386	2.2284e-09
Pot1b	-1.74761	4.41295	284.03	2.2437e-09
Als2	1.80005	5.12875	283.942	2.2475e-09
Per1	-2.33786	6.26056	283.885	2.24997e-09
Sept2	1.46725	8.13545	283.881	2.25014e-09
Fdx2	2.59493	3.51206	283.705	2.25779e-09
Zfp276	-1.07045	5.7151	283.215	2.27918e-09
Peli3	5.38227	1.44556	282.893	2.2934e-09
Zfand2b	-1.49122	4.15762	282.865	2.29467e-09
Zfp324	1.63513	3.48981	282.849	2.29537e-09
Hck	-1.40282	7.23232	282.703	2.30183e-09
Ednra	-9.16429	1.28507	282.578	2.30738e-09
Ramp1	-2.47018	3.94615	282.401	2.3153e-09
Fpgt	1.85651	3.829	282.255	2.32185e-09
Itprip	-1.95915	6.399	281.934	2.33632e-09
Exoc6	-1.37863	6.05135	281.825	2.34129e-09
Ttc21b	2.18414	3.50442	281.747	2.34483e-09
Sh3d21	5.56841	2.29458	281.162	2.37161e-09
Tbc1d13	1.0466	6.78729	280.83	2.38695e-09
Tacc2	2.87075	4.29487	280.788	2.3889e-09
Mmp14	7.30784	7.57996	280.471	2.40366e-09
Tgm3	-7.49674	1.28147	280.031	2.42439e-09
Gprc5c	5.71288	4.93227	279.928	2.42924e-09
Bicd2	1.02989	6.62822	279.773	2.43659e-09
Hspa5	1.37186	9.80542	279.714	2.43943e-09
Rps6ka4	1.21406	6.50985	279.709	2.43966e-09
Clasrp	-1.14647	4.8215	278.838	2.48157e-09
Cyb5r4	-1.34489	7.36484	278.791	2.48385e-09
Slc36a4	2.10093	6.05578	278.721	2.48722e-09
Ppm1j	6.97737	1.99093	278.337	2.50603e-09
Lpp	2.63626	6.50938	278.263	2.50965e-09
Top1mt	2.21954	2.32579	278.088	2.51828e-09
Ttl	2.08151	3.96401	278.078	2.51881e-09
Polr3d	1.77683	3.73183	278.029	2.52124e-09
Rere	-1.59929	6.86054	278.002	2.52257e-09
Commd10	1.73494	4.82065	277.83	2.53108e-09
Prr33	-3.27632	3.60321	277.686	2.53827e-09
Afap1l2	5.81538	3.19335	277.642	2.54044e-09
Ruvbl1	1.31453	5.05517	277.392	2.55298e-09
E330009J07Rik	-1.41252	5.3667	277.347	2.55527e-09
Cops7a	1.17846	5.01422	277.23	2.56116e-09
Dusp3	2.00024	6.9129	277.148	2.56529e-09
Cttn	4.08117	4.10716	277.088	2.56834e-09
Tmem268	1.09664	5.9943	277.047	2.5704e-09
Tmc8	-2.56188	4.06971	277.014	2.57206e-09
Itgb1	1.56102	8.67516	276.507	2.59792e-09
Prkab2	-2.09196	3.36214	276.39	2.60392e-09
Slc43a2	1.41261	8.13667	276.172	2.61513e-09
Plpp5	1.32096	4.97153	276.171	2.61518e-09
Rfk	1.6067	6.0603	276.039	2.62202e-09
Smcr8	1.1393	7.22216	276.028	2.62261e-09
Acap3	-1.43822	4.84674	275.966	2.6258e-09
Tnfsf4	7.57388	2.52122	275.701	2.63965e-09
2900026A02Rik	5.00971	4.91747	275.183	2.66685e-09
Ctdnep1	1.19021	7.18624	275.049	2.67398e-09
Atp6v0d2	7.95982	7.44192	274.911	2.68127e-09
Peli1	-1.04633	5.39072	274.901	2.68183e-09
Rxylt1	1.9108	4.40908	274.892	2.68231e-09
Aldh1l1	4.97846	2.95535	274.868	2.68357e-09
Ikzf1	-1.35062	8.05303	274.84	2.68507e-09
Trpv4	3.85899	4.34074	274.608	2.69745e-09
Lepr	2.12637	3.44379	274.563	2.69991e-09
Cdk11b	-1.34715	7.22834	274.308	2.71359e-09
Secisbp2l	1.25023	7.20824	274.149	2.7222e-09
Slc19a2	1.94728	4.12066	273.811	2.74058e-09
Acta2	-1.46357	3.94175	273.776	2.74252e-09
Hspd1	1.34916	7.46591	273.592	2.75261e-09
Fth1	2.95104	12.6193	273.396	2.76335e-09
Hgfac	7.28395	4.90496	273.288	2.76935e-09
Atg101	-1.44277	3.94641	272.868	2.79264e-09
Atp2a2	1.23946	7.95752	272.741	2.79974e-09
Naf1	1.60507	3.97584	272.729	2.80041e-09
Sfxn1	1.34705	5.97392	272.474	2.81474e-09
Mak16	0.989416	5.532	272.445	2.81637e-09
Col15a1	2.9112	2.40187	272.404	2.81871e-09
Sec11a	1.30079	6.03919	272.137	2.83386e-09
Padi2	-1.28893	5.65183	272.112	2.83524e-09
Farp1	-4.34941	0.557038	271.598	2.86462e-09
Tnfrsf9	7.71293	6.47307	271.572	2.86613e-09
Scamp5	4.46875	3.39683	271.433	2.87418e-09
Gbp7	2.26968	7.18188	271.411	2.87542e-09
Cisd2	1.15578	5.69771	271.167	2.88955e-09
Vps45	1.34474	4.34078	271.114	2.89262e-09
Znrf2	1.59128	8.10389	271.063	2.8956e-09
Selenos	1.30139	5.85923	270.631	2.92093e-09
Pirb	-1.47531	9.0847	270.592	2.92318e-09
Nudcd2	2.03581	5.00521	270.564	2.92487e-09
Ms4a4c	-3.70299	4.12824	270.482	2.92967e-09
Il1b	-2.98718	6.96099	270.383	2.93554e-09
Tmem63a	-1.70923	5.74376	270.361	2.93686e-09
Ccl4	3.93879	5.26604	270.29	2.94106e-09
Ciita	6.52142	8.8812	270.272	2.94213e-09
Camsap1	1.51485	4.67364	270.161	2.94873e-09
Rbm33	-1.13392	6.45861	270.007	2.95794e-09
Abtb2	-1.86692	4.44073	269.85	2.96729e-09
Trim39	-1.41731	4.79023	269.603	2.98218e-09
Snupn	2.31891	2.69947	269.405	2.99411e-09
Slc29a3	1.35835	7.77381	269.224	3.00516e-09
Gk	-1.73521	4.51788	268.874	3.02651e-09
Atg16l2	-2.26839	4.01471	268.709	3.03665e-09
Ulbp1	1.65789	6.32706	268.618	3.0423e-09
Carhsp1	-1.22475	6.43067	268.525	3.04805e-09
Chchd6	2.25373	2.41997	268.432	3.05379e-09
Ggt1	-5.97035	1.80635	268.363	3.05807e-09
Sash3	-1.04631	7.23262	268.32	3.06073e-09
Morf4l2	1.32154	6.9598	268.238	3.06586e-09
H2-Aa	6.50146	11.3717	267.945	3.08418e-09
Nol11	1.18331	5.08838	267.781	3.09447e-09
Rchy1	-1.26153	5.4672	267.776	3.09478e-09
Tbrg1	1.39314	6.03307	267.776	3.09482e-09
Ttll3	-2.781	3.14448	267.7	3.09957e-09
Vdac1	0.961711	7.51084	267.632	3.10391e-09
Exo5	2.6457	4.68834	267.028	3.14238e-09
Romo1	1.44984	4.26768	266.995	3.14449e-09
Ncf4	-1.22944	7.52053	266.841	3.15439e-09
Rinl	-1.07291	6.68041	266.759	3.15965e-09
Eif3b	1.24647	7.61088	266.474	3.17814e-09
Nmd3	1.17124	4.73927	266.449	3.17978e-09
Rxra	1.41015	6.49369	266.446	3.17995e-09
Ntng2	-2.38303	5.38069	266.384	3.18396e-09
Orai2	-1.45982	6.57257	266.238	3.19353e-09
Mgat4b	1.58888	5.73123	266.104	3.20229e-09
Tgfb3	4.57051	1.4825	265.927	3.21395e-09
Ece1	1.18303	5.8572	265.875	3.21737e-09
Pitpnm1	-1.56444	6.50601	265.763	3.22477e-09
Dnajc1	1.25625	5.57804	265.724	3.2273e-09
Pou2af1	-8.90473	1.80132	265.639	3.23297e-09
Tomm20	1.43169	6.06617	265.524	3.24058e-09
Large1	2.67527	3.38497	265.294	3.2559e-09
Ncf2	-1.15394	9.26488	264.924	3.28082e-09
Sh2b1	-1.29167	5.64768	264.723	3.29439e-09
Mbp	-1.33116	6.64965	264.666	3.29827e-09
Ly6g5b	-4.39864	1.06527	264.629	3.30079e-09
Plpp2	2.40118	4.33334	264.537	3.30701e-09
Mpp7	-2.19345	3.91204	264.086	3.33793e-09
Cstdc5	-5.11647	2.12327	263.706	3.36421e-09
Pigv	-2.0189	3.60803	263.689	3.36538e-09
Eif2b5	1.06239	5.55799	263.333	3.39026e-09
Fggy	2.96853	2.1584	263.199	3.39969e-09
Leprot	1.61173	6.65643	263.133	3.40433e-09
Eef1akmt4	2.59683	2.786	262.966	3.41612e-09
Habp4	1.39525	4.00019	262.597	3.44233e-09
Steap4	-7.0421	3.06211	262.593	3.44265e-09
Cyp26b1	7.25223	3.57868	262.535	3.44677e-09
Zfp608	-1.68431	5.62698	262.484	3.45044e-09
Ipo11	1.479	4.76342	262.414	3.45544e-09
Eif4g1	1.14951	9.00956	262.398	3.45661e-09
Lama5	4.62928	2.13308	262.378	3.458e-09
Malt1	2.16261	8.58085	262.332	3.46135e-09
Cstdc4	-3.73452	4.13299	262.307	3.46309e-09
Abca7	-2.11412	7.29006	262.247	3.46741e-09
Tstd3	1.4958	4.29151	261.896	3.49285e-09
Arl5a	1.6644	7.19376	261.73	3.50492e-09
D1Ertd622e	-1.62022	6.55671	261.61	3.51367e-09
Rassf8	1.99551	5.64452	261.554	3.51779e-09
Dusp19	2.3885	2.6743	261.392	3.52965e-09
Cfap126	3.21089	1.99051	261.36	3.53204e-09
Sdad1	0.985279	6.1069	261.099	3.55129e-09
Nrxn2	4.15092	1.61158	261.088	3.55211e-09
Slco3a1	1.68855	6.17651	261.08	3.55272e-09
Fblim1	6.9024	4.74642	260.965	3.56123e-09
Adra2a	7.7692	4.44949	260.81	3.57276e-09
Myc	1.71293	5.99546	260.55	3.59225e-09
Eml4	0.881856	6.57167	260.518	3.59461e-09
Baiap3	-5.22151	1.28024	260.436	3.60082e-09
Cln3	-1.53925	6.4187	260.332	3.60868e-09
Nolc1	1.24307	6.03456	260.314	3.61003e-09
Chd5	4.10992	1.8337	260.284	3.61229e-09
Ap1b1	1.67797	7.42743	260.203	3.61842e-09
Tm2d2	1.73264	6.15499	260.195	3.61901e-09
Ecd	1.08434	5.5358	260.149	3.62247e-09
Zc3h7b	1.40029	5.67752	260.07	3.62851e-09
Sirpb1c	-3.26804	4.44419	259.924	3.63959e-09
Gcsh	2.34365	4.18317	259.893	3.64196e-09
Clk4	-1.51629	4.90091	259.859	3.64458e-09
Lix1l	2.40848	2.85506	259.635	3.66176e-09
Mrps6	2.66679	2.72555	259.548	3.66838e-09
Chchd3	1.26869	5.36522	259.546	3.66856e-09
Polr3g	1.83422	3.47391	259.539	3.66911e-09
Prdx5	-1.81206	8.36929	259.461	3.67511e-09
Psmd11	0.903396	6.58854	259.42	3.67829e-09
Zhx2	-1.63066	4.07378	259.288	3.68847e-09
Foxp4	1.41807	5.3647	259.275	3.68952e-09
Itga1	1.38934	7.93651	259.19	3.69608e-09
Emc3	0.922673	6.07242	258.874	3.72068e-09
Senp7	-1.5205	5.15246	258.635	3.7395e-09
Pfdn1	1.61713	3.95012	258.453	3.75379e-09
Stat2	1.17988	7.12407	258.287	3.76694e-09
Sntb1	-4.45845	2.94531	257.8	3.80587e-09
Rnf128	3.99586	5.84118	257.772	3.80816e-09
Pcca	1.36378	4.41484	257.752	3.80973e-09
Ago3	1.32977	4.98763	257.242	3.85102e-09
Ip6k1	-1.19313	6.90364	257.088	3.86365e-09
Cdkl5	3.13519	3.08441	257.032	3.86822e-09
Psma4	1.03236	7.20656	256.815	3.88604e-09
Plekhf2	-1.26328	6.08215	256.65	3.89966e-09
Dad1	1.19938	5.69077	256.454	3.91586e-09
Il4i1	6.15253	6.49679	256.344	3.92502e-09
Cd320	3.472	2.45975	256.163	3.94011e-09
Pccb	1.90459	4.65702	255.99	3.9547e-09
Apol7c	7.43039	4.79877	255.956	3.95753e-09
Itgb3	-3.53686	5.04344	255.73	3.97656e-09
Foxm1	-1.83381	5.82611	255.724	3.97711e-09
Prss34	-4.1003	3.24173	255.678	3.98103e-09
Tbca	1.723	4.64321	255.439	4.00129e-09
Abca1	3.7428	6.19833	255.422	4.0028e-09
Bend3	2.28985	3.21191	255.265	4.0162e-09
Sema6d	7.24123	8.02209	254.768	4.059e-09
H2-Ab1	6.74296	11.6078	254.628	4.07111e-09
AC154607.1	2.32755	2.50879	254.575	4.07574e-09
Adap2	1.71301	3.63301	254.561	4.07697e-09
Ntmt1	2.83887	3.62123	254.236	4.10546e-09
Lratd2	2.16721	5.32722	254.129	4.11483e-09
Gna15	1.54132	6.46213	253.931	4.13229e-09
Cct8	0.908327	7.28131	253.926	4.13275e-09
Phb	1.75593	5.27191	253.776	4.14605e-09
Llph	1.05537	5.65867	253.734	4.14976e-09
Bank1	-2.1709	2.44458	253.497	4.17094e-09
Man1a	1.28055	6.61268	253.488	4.17171e-09
Ppp1r15b	-1.17848	7.80396	253.431	4.17688e-09
Sobp	3.58135	2.37508	253.1	4.20668e-09
Slc30a7	1.14453	6.42011	252.987	4.2169e-09
Fnip2	2.23503	7.64423	252.808	4.23313e-09
Fgf13	3.43261	1.89761	252.686	4.24433e-09
Ikzf3	-6.06152	1.35691	252.571	4.25483e-09
Fcrlb	7.40467	1.22272	252.518	4.25965e-09
Pdia4	2.18528	7.81821	252.407	4.26987e-09
Acaca	1.84098	6.73952	252.148	4.29381e-09
Nsf	1.1161	7.00859	252.119	4.2965e-09
Ybx3	1.24898	7.40523	252.099	4.2983e-09
H2-Ob	3.69601	5.2258	251.661	4.3392e-09
Noc2l	1.13958	6.34974	251.455	4.35849e-09
Ttc37	1.38659	4.80157	251.409	4.36285e-09
Atp8b2	1.31645	5.89462	251.377	4.36592e-09
Zfp568	1.40067	5.63307	251.286	4.37451e-09
Klf11	-2.94468	2.95591	250.906	4.41064e-09
Cndp2	2.36193	8.11115	250.648	4.43537e-09
Chid1	1.45408	4.65642	250.49	4.45063e-09
Bag1	0.943107	6.70082	250.333	4.46585e-09
Nr4a3	7.30446	7.52733	250.127	4.48587e-09
Acat1	1.44673	6.4689	249.325	4.56491e-09
Aff2	-4.88566	1.07017	249.059	4.59146e-09
Anpep	7.9099	8.27367	249.013	4.59607e-09
Tbkbp1	-1.40112	5.73927	248.891	4.60834e-09
Irf2bpl	2.27277	4.45579	248.746	4.62296e-09
Dennd3	-1.3144	5.82279	248.697	4.62792e-09
C1rl	-3.2563	4.16167	248.585	4.6392e-09
Cracr2a	-2.76501	4.44949	248.367	4.66139e-09
Midn	-1.24096	7.57635	248.271	4.67126e-09
Xpnpep1	1.12851	6.26404	248.254	4.67294e-09
Dennd6a	1.20513	5.62093	248.171	4.68149e-09
Ranbp1	1.24402	6.86282	248.155	4.68307e-09
Impact	1.95935	5.16113	247.99	4.70009e-09
Slc25a39	1.51035	6.43412	247.94	4.70523e-09
Gnl3	1.38735	4.79101	247.871	4.7123e-09
Mefv	-1.86673	5.23097	247.732	4.72677e-09
Cd47	-1.17944	7.97365	247.69	4.73112e-09
A4galt	7.07432	2.29765	247.486	4.75236e-09
Cldn1	2.70702	7.00757	247.306	4.77117e-09
Fndc5	5.49073	4.97135	247.018	4.80141e-09
Ap5b1	-1.05065	5.48904	247.006	4.80271e-09
Lhx1	-9.23419	1.36548	246.834	4.82088e-09
Ftl1-ps1	2.09165	7.20154	246.562	4.84992e-09
Stau2	2.4867	2.26418	246.453	4.86152e-09
Prcp	1.90567	7.98093	246.447	4.86224e-09
Atg4d	-1.57445	4.36553	246.372	4.87025e-09
Rgs19	-1.1695	7.00371	246.274	4.88078e-09
Slc17a5	1.71547	4.69664	246.27	4.88118e-09
Pgghg	-1.45942	3.67587	246.025	4.90766e-09
Bmpr1a	-3.28054	3.66812	246.018	4.90851e-09
4933408B17Rik	-8.0552	1.00114	245.987	4.91178e-09
Lmtk2	-1.33504	6.65528	245.586	4.95551e-09
Thumpd1	1.10811	5.15278	245.516	4.96328e-09
Hmgn3	2.72037	3.52647	245.468	4.9685e-09
Bgn	-4.5341	0.959192	245.212	4.99674e-09
Rtkn	3.30431	1.36997	245.211	4.99682e-09
Haus8	1.48345	6.64885	245.205	4.99749e-09
Ergic1	1.83337	6.1138	244.91	5.03037e-09
Pdk3	1.41396	6.34442	244.907	5.03069e-09
Olfr111	5.41061	2.07087	244.763	5.04675e-09
Cd3eap	1.65157	4.19778	244.66	5.05833e-09
Pacsin1	3.90214	3.11291	244.558	5.06983e-09
Wdr43	1.16273	5.72485	244.46	5.08077e-09
Rnpep	-0.919711	6.86997	244.457	5.08122e-09
Acad11	-1.12138	4.56588	244.422	5.08515e-09
Utrn	-1.77007	5.46736	244.415	5.08586e-09
Cct2	0.980137	7.93854	244.379	5.09e-09
Ipo8	1.21214	6.00953	244.182	5.11237e-09
G3bp1	1.26633	7.48878	243.945	5.13931e-09
Sh3pxd2a	2.18999	4.57491	243.921	5.14211e-09
Atp2c1	-1.24751	6.96051	243.718	5.16537e-09
Serinc3	-1.32329	9.26403	243.631	5.17549e-09
Mtap	1.5748	4.57954	243.626	5.17601e-09
Mvp	1.10199	6.95658	243.582	5.18106e-09
Rab11fip5	1.62137	6.2965	243.48	5.19288e-09
Lrba	1.52418	5.32942	243.352	5.20772e-09
Nol12	1.38363	4.55736	243.28	5.21612e-09
Ptcd2	1.09749	4.89312	243.091	5.23824e-09
Dhx32	1.50327	3.872	243.057	5.2422e-09
Akap17b	2.33252	3.01858	242.821	5.26993e-09
Gm20605	-2.48633	5.8751	242.809	5.27134e-09
Serpina3g	3.79812	4.63794	242.781	5.27458e-09
Ltb4r1	-2.2176	5.40691	242.704	5.28372e-09
Necap2	1.11706	7.41742	242.69	5.28535e-09
Tbc1d12	2.55849	2.61134	242.532	5.30407e-09
Pbdc1	1.22669	4.95717	241.849	5.38598e-09
Ncoa1	-1.10695	6.27419	241.808	5.3909e-09
Mesd	1.09518	5.1272	241.55	5.42227e-09
Fam210b	1.64415	3.97809	241.416	5.43858e-09
Plbd2	1.29244	5.95408	241.36	5.44549e-09
Celsr3	-3.24971	4.24722	241.169	5.46895e-09
Xk	-3.4626	2.00996	240.932	5.49813e-09
Ctdspl	-1.57336	4.11441	240.651	5.53316e-09
Ankrd63	5.31962	3.41931	240.632	5.53554e-09
Ptpn4	3.23686	5.63965	240.471	5.55561e-09
Psmd2	1.13355	7.74423	240.332	5.5731e-09
Txn2	1.00387	6.38844	240.209	5.58862e-09
Tmem123	1.87125	8.82743	240.076	5.60545e-09
Mab21l3	8.58534	2.26354	239.997	5.61542e-09
Prxl2a	3.21335	2.08891	239.482	5.68131e-09
Gpt2	2.096	3.23728	239.406	5.69115e-09
Adamts10	-1.78945	5.16627	238.948	5.75057e-09
Dnaaf3	2.249	2.79764	238.796	5.77046e-09
Rad54l2	1.70475	5.91191	238.786	5.77174e-09
Adam9	2.07229	6.94303	238.752	5.77618e-09
Leng8	-1.43993	7.18265	238.463	5.81428e-09
Commd9	1.63315	3.44254	238.392	5.82368e-09
Dnajb11	1.01554	7.13715	238.383	5.82498e-09
Ankrd13d	-2.9692	3.34155	238.316	5.83376e-09
Vps26b	-0.922454	6.67847	238.241	5.84383e-09
Chil4	-4.17031	1.1294	238.21	5.84793e-09
D930048N14Rik	3.65379	2.76173	238.126	5.85912e-09
Hyal2	2.30591	3.04991	238.073	5.86619e-09
Gfi1	-2.88203	2.60045	237.918	5.88695e-09
Ick	2.15698	3.63536	237.858	5.89505e-09
Acat2	3.04336	5.48962	237.719	5.91371e-09
Tubb1	-4.55541	1.46963	237.655	5.92237e-09
Abl2	1.69775	5.47823	237.625	5.92644e-09
Nudt5	1.17046	5.2434	237.389	5.95852e-09
Slc35b1	1.27501	5.32965	237.115	5.99598e-09
Pkdcc	2.76176	3.92326	236.987	6.01354e-09
Ccdc115	1.1677	5.79926	236.936	6.02051e-09
Psmb2	0.964244	6.72648	236.878	6.02853e-09
Mob3b	1.66401	5.80521	236.844	6.03323e-09
Pdpn	5.6595	5.85511	236.748	6.04651e-09
Snx12	1.1695	5.44114	236.671	6.05727e-09
Tnfrsf14	-1.26595	4.00715	236.641	6.06133e-09
Fam136a	2.45485	3.99049	236.588	6.06869e-09
Lclat1	1.23183	5.18803	236.587	6.06892e-09
Ddx19b	1.70226	5.22494	236.562	6.07241e-09
Vps41	1.09504	6.50599	236.535	6.0762e-09
Sec23b	0.884824	6.15809	236.147	6.13052e-09
Nudt2	2.36136	2.7294	236.091	6.13838e-09
Ifi30	1.14248	7.92217	235.964	6.15635e-09
Tmpo	-1.53397	7.75773	235.893	6.16642e-09
Mocos	-1.88301	5.40379	235.854	6.17189e-09
Lyve1	-5.99063	0.854073	235.822	6.17641e-09
Gdpgp1	1.52172	3.36928	235.782	6.18209e-09
Lsr	2.30912	5.30153	235.67	6.19812e-09
Cks2	-1.52088	4.38246	235.649	6.20105e-09
Mier3	-1.51047	5.19723	235.404	6.23621e-09
Txndc17	1.00626	6.50172	235.329	6.24701e-09
Bola3	2.24149	4.24477	235.139	6.27437e-09
Sirt7	-1.22045	6.03778	235.02	6.29162e-09
Ap2m1	1.01952	8.64309	234.955	6.30104e-09
G6pdx	-1.13199	8.66169	234.929	6.30487e-09
Sav1	1.31598	6.90203	234.928	6.305e-09
Sertad2	1.79984	5.91044	234.858	6.31527e-09
Pip5k1c	1.13665	8.56554	234.543	6.36136e-09
Slc25a19	1.30979	4.43606	234.412	6.38066e-09
Galm	1.1397	5.33663	234.284	6.39954e-09
B4galt6	1.39972	7.04547	234.256	6.40371e-09
Ptger1	-1.77894	4.14795	234.239	6.40626e-09
Fuca2	0.862196	7.43996	234.225	6.40828e-09
Herc4	-1.28261	6.3823	234.142	6.42057e-09
Golt1b	1.43455	5.22887	233.83	6.46722e-09
Snap29	1.19552	6.86435	233.777	6.47514e-09
Rab37	-1.88862	2.77251	233.776	6.4753e-09
Prom1	-4.46065	3.47537	233.679	6.48989e-09
Rragc	1.37346	7.27798	233.533	6.51195e-09
Crem	2.09118	3.93553	233.39	6.53366e-09
Cdc42se2	1.14867	7.74764	233.351	6.53949e-09
Rab32	-1.4466	6.40323	233.181	6.5654e-09
Immt	0.860615	6.77983	233.01	6.59158e-09
Rrs1	1.71485	4.92335	232.834	6.61868e-09
Treml2	-2.16899	6.62596	232.745	6.63243e-09
Dnajc15	1.82158	5.44372	232.466	6.67558e-09
Cracr2b	3.59159	3.90545	232.335	6.69606e-09
Pa2g4	1.02265	7.25223	232.295	6.70225e-09
Dip2a	1.92203	5.22473	232.28	6.70465e-09
Atp10d	-2.04179	3.39974	232.212	6.71525e-09
Plk3	-2.47885	6.00909	231.655	6.80324e-09
Kdm7a	-1.93173	7.82278	230.988	6.91039e-09
Mocs1	-1.58871	5.20144	230.882	6.92759e-09
Itgal	-1.27356	8.52374	230.281	7.02617e-09
Slc25a28	-1.47881	4.78022	230.133	7.05076e-09
H2-Oa	3.05279	3.83962	230.132	7.05083e-09
Acrbp	-2.6659	2.21969	229.829	7.10143e-09
Nol10	1.33768	4.16532	229.699	7.1232e-09
Efhd2	0.947939	8.68763	229.661	7.12957e-09
Pmepa1	3.60421	1.53126	229.318	7.18755e-09
Txnip	-1.03161	8.90612	228.758	7.2833e-09
Nrm	-2.02051	4.54092	228.627	7.30601e-09
Commd3	1.53958	5.3678	228.341	7.35568e-09
Hmgb1-ps8	-4.01486	1.75976	228.182	7.38348e-09
Cpne2	-1.34268	6.83628	228.139	7.39108e-09
Sipa1l2	-2.49485	5.14315	228.106	7.39679e-09
Dync1li2	0.981061	6.55207	228.069	7.40338e-09
Thap12	2.55189	6.64955	228.006	7.41439e-09
Prdx3	1.46595	5.19976	227.923	7.42906e-09
Fez2	1.30939	4.52167	227.679	7.47234e-09
Nup93	1.27947	5.56066	227.407	7.52073e-09
Igfbp5	-8.40769	2.26059	227.23	7.55251e-09
Crlf3	-1.04488	6.03748	227.183	7.56102e-09
Psmd8	1.21926	7.97737	227.16	7.56529e-09
Igf2r	2.26035	7.80057	226.962	7.60101e-09
Ift43	6.74903	1.42761	226.899	7.6125e-09
Tle4	-0.992289	5.31512	226.783	7.6335e-09
Rnf38	-0.897905	6.97573	226.758	7.63807e-09
Ncor1	-1.08844	8.55223	226.646	7.6585e-09
Stk16	-1.25599	4.92799	226.427	7.69882e-09
Cmpk2	-4.67122	5.09259	226.296	7.7229e-09
Cmtm3	1.50084	6.34278	225.89	7.79845e-09
Mthfd2	1.35447	5.84513	225.867	7.80273e-09
Dennd1b	1.17178	7.33069	225.844	7.8069e-09
Tor3a	1.40245	6.16141	225.836	7.80845e-09
Tfg	0.977116	6.24833	225.789	7.81724e-09
2610507B11Rik	1.34416	8.38474	225.657	7.84204e-09
Arhgef39	-1.97389	3.47639	225.587	7.85519e-09
Tgfbr1	1.56161	7.3079	225.504	7.87085e-09
Cnn3	-2.57965	1.6976	225.418	7.88714e-09
Trim44	1.08918	6.31407	225.365	7.89728e-09
Fh1	1.50215	6.14832	225.311	7.90748e-09
Usp24	1.05988	6.68498	225.202	7.92815e-09
Gm9973	-1.42648	6.98039	224.819	8.00164e-09
Slc25a13	1.17243	4.8651	224.812	8.0029e-09
Chic2	-1.01485	5.09358	224.779	8.00935e-09
Slc41a1	1.93308	4.89889	224.398	8.08311e-09
Cnih1	1.29785	5.66376	224.144	8.13287e-09
Far2	-4.37178	1.61669	223.856	8.18965e-09
Sirpb1b	-3.26694	4.97	223.652	8.23029e-09
Agap3	1.48243	5.83805	223.483	8.26389e-09
Ppp2r3a	1.74393	3.92784	223.256	8.30956e-09
Klhl8	2.47554	2.66484	223.182	8.32432e-09
Brd8	-1.04587	5.92183	223.081	8.34482e-09
Me1	4.69366	1.16515	222.937	8.37406e-09
Aifm1	1.13556	5.36741	222.918	8.37788e-09
Fam20c	4.42838	7.04498	222.91	8.37954e-09
Vapb	0.813115	6.62766	222.867	8.3883e-09
Nt5c	1.28494	5.43812	222.812	8.39951e-09
Oga	-0.963197	7.27471	222.81	8.39986e-09
Socs5	2.87944	4.48229	222.756	8.41087e-09
Pilrb1	-1.45569	5.1521	222.604	8.44195e-09
Tmeff1	6.34275	1.5264	222.598	8.44319e-09
Igf1r	-2.22949	6.72203	222.542	8.45476e-09
Mrps5	1.09588	4.84093	222.534	8.4564e-09
Gramd1a	-1.35435	6.63507	222.478	8.4679e-09
Crybg1	1.51056	7.15398	222.381	8.48804e-09
Hist1h2be	-1.77338	2.7735	222.28	8.50881e-09
Cab39l	1.04256	5.47697	222.187	8.52805e-09
Hsp90b1	1.11508	9.71538	222.17	8.53163e-09
Wtip	4.7138	1.88263	222.001	8.56683e-09
Pprc1	1.74091	5.74858	221.951	8.57725e-09
Plpbp	1.4564	5.99259	221.88	8.59211e-09
Fis1	-1.14119	5.68129	221.804	8.60806e-09
Htt	1.66434	6.86135	221.47	8.67848e-09
Dgkd	-1.16811	6.94421	221.416	8.68996e-09
Lyn	-1.00093	8.15924	221.376	8.69854e-09
H6pd	-1.20163	5.81341	221.272	8.72067e-09
Edf1	0.997309	6.37413	221.06	8.76604e-09
Timm17a	1.54918	4.79401	221.049	8.76827e-09
Phyh	-1.34138	5.11065	220.833	8.81488e-09
Chst13	-4.72321	1.51063	220.808	8.82021e-09
Tcf12	0.96132	6.10528	220.448	8.89836e-09
Spg20	1.4647	4.26713	220.386	8.91182e-09
Pfkfb3	-1.14604	6.14486	220.337	8.92262e-09
Atad3a	1.45629	4.48423	220.126	8.96895e-09
Arsg	-2.88626	3.17759	220.058	8.98404e-09
Mtmr3	-1.0156	7.66907	220.044	8.98703e-09
Slc29a1	1.69572	5.72434	220.036	8.98882e-09
Aco2	1.25381	7.81322	220.017	8.99308e-09
Ighv1-64	-6.97341	1.09594	219.88	9.02329e-09
Zfp592	-0.789726	6.37835	219.868	9.026e-09
Nfkbid	-1.76538	5.23055	219.845	9.03107e-09
Acp2	2.36442	6.57146	219.806	9.03992e-09
[truncated: 12,680 more rows]

## Sheet: Data 4.2 DEGbulk_NEUvsOVAIC
Supplementary Data 4.2: Bulk RNAseq: Differentially expressed genes
(DEGs) for each condition pairwise
Neutrophils vs. Ova-IC-nAPCs
Gene	logFC	logCPM	F	PValue
Lin28a	-5.9922	4.79844	4994.2	2.4117e-16
Itgb2l	-6.13629	7.26669	4478.87	4.46305e-16
4930438A08Rik	-6.02594	4.62743	4028.76	8.11949e-16
Ripor2	-5.0133	6.34625	3836.09	1.07091e-15
Slc2a3	-6.32975	7.55933	3765.58	1.18923e-15
Rnf144a	-7.53967	6.48584	3650.28	1.41758e-15
Shtn1	4.67083	7.90253	3594.06	1.54745e-15
Rap1gap2	-5.00042	5.4591	3538.34	1.69023e-15
Ly6g	-7.89069	6.13137	3479.63	1.85772e-15
Bhlhe40	4.17306	8.2814	3381.09	2.18492e-15
Pi16	-6.0113	6.74708	2994.83	4.33376e-15
Plxdc2	6.83154	6.6073	2941.63	4.79519e-15
Nfe2	-4.60672	6.65425	2934.2	4.86413e-15
Ier2	-3.90461	6.59033	2762.97	6.82921e-15
Trpm2	-5.80299	7.00857	2718.47	7.48443e-15
Adpgk	-4.63461	8.65088	2694.44	7.86894e-15
Serpinb1a	-4.69509	6.29839	2667.29	8.33173e-15
9830107B12Rik	-5.3184	4.77127	2665.08	8.3708e-15
Cdkn1a	4.34679	8.70375	2620.96	9.19749e-15
Mxd1	-3.88386	8.77735	2578.83	1.0078e-14
Map3k15	-4.17586	4.42342	2544.38	1.08723e-14
Padi4	-5.65396	7.12315	2494.36	1.21606e-14
Mtus1	-5.60142	7.24888	2485.71	1.24014e-14
Ets1	-4.8202	5.39697	2457.22	1.32345e-14
Ceacam1	-4.32374	7.63511	2357.94	1.67e-14
Mmp9	-6.59748	10.2988	2343.28	1.72981e-14
Pea15a	4.32655	7.96801	2216.95	2.36428e-14
Slc41a2	5.46358	5.2408	2157.42	2.75639e-14
Kif21b	-3.3196	7.44429	2114.54	3.08656e-14
Cxcr2	-6.93656	8.27721	2053.35	3.64209e-14
Zmat3	4.08965	5.71113	2020.46	3.98902e-14
Dab2ip	-4.01098	4.33964	2012.84	4.07491e-14
Pbx1	-4.87775	5.83951	2010.8	4.09826e-14
Msra	-2.92144	5.75566	1990.55	4.33879e-14
Sept5	-5.29539	5.69109	1964.15	4.67777e-14
Tcp11l1	3.77742	5.87892	1949.51	4.87922e-14
Lcn2	-6.05209	10.4472	1930.85	5.15079e-14
Dgat2	-3.99791	4.6462	1913.4	5.42111e-14
Hp	-5.40101	8.47276	1887.43	5.85487e-14
Fads1	3.7971	6.63253	1883.23	5.92887e-14
Lrg1	-6.45071	6.10195	1845.89	6.63676e-14
Erg	-5.4656	3.73671	1839.28	6.77218e-14
Trem3	-5.24697	4.81496	1839.16	6.77485e-14
Bmx	-7.69791	5.14595	1808.05	7.45794e-14
6430548M08Rik	-2.78417	7.45083	1808.03	7.45849e-14
Pglyrp1	-5.34928	6.54053	1806.44	7.49556e-14
Ahr	3.4516	6.74893	1805.06	7.52774e-14
Tnfsf12	3.20491	5.82603	1804.31	7.54552e-14
Ckap4	-3.07814	8.02479	1781.41	8.10812e-14
Dhrs7	-2.80451	6.35391	1775.55	8.25989e-14
Sfxn5	-4.29199	5.07583	1743.99	9.13761e-14
Bcl2a1b	6.65294	7.26328	1731.25	9.5227e-14
Cttnbp2nl	4.63796	5.8501	1728.9	9.5959e-14
Sh3pxd2b	5.39995	9.09078	1722.51	9.79807e-14
Dusp1	-4.74353	7.94475	1717.6	9.95666e-14
Klf5	-5.4252	4.23453	1711.41	1.01613e-13
Camp	-7.53016	8.95004	1704.82	1.03844e-13
Olfm4	-5.30556	6.56021	1695.05	1.07258e-13
Tinagl1	-7.0512	4.32825	1694.17	1.07571e-13
Ifitm6	-5.92017	7.88108	1679.26	1.13062e-13
Ly6a2	-4.9294	6.21917	1676.75	1.14015e-13
Arap3	-5.15983	6.32465	1668.49	1.17231e-13
Siglece	-4.02572	5.60251	1656.29	1.22173e-13
Fam160a2	-4.27241	5.42965	1650.04	1.24801e-13
Mctp2	-5.51068	4.33395	1649.68	1.24956e-13
Rbm38	-3.41304	6.2255	1646.42	1.26355e-13
Rasgrp2	-6.12439	6.00035	1643.57	1.27595e-13
Il12rb2	4.80188	5.88622	1643.42	1.27659e-13
Pnkp	-2.75918	6.59125	1635.9	1.30995e-13
Csf3r	-4.89532	9.17778	1633.31	1.32171e-13
Chil1	-4.69085	7.04355	1585.08	1.56453e-13
R3hdm4	-3.07812	7.61421	1584.81	1.56604e-13
Mgam	-5.77702	5.38747	1568.95	1.65723e-13
Luzp1	3.72621	6.48543	1548.3	1.7855e-13
Ctsg	-7.23207	4.50161	1547.94	1.78786e-13
Pld2	3.40877	5.50929	1539.01	1.84701e-13
Plac8	-6.8133	5.74723	1536.47	1.8642e-13
F2rl2	4.90531	6.29503	1530.4	1.90623e-13
Irf4	4.04482	8.16386	1520.81	1.97485e-13
Pkp4	2.80894	6.15665	1519.77	1.98245e-13
Abca13	-4.1972	5.31497	1509.35	2.06066e-13
Fbxo10	-4.20473	3.86213	1499.61	2.13708e-13
Slamf7	4.33219	7.19292	1490.7	2.20997e-13
Gabarapl1	3.16719	6.59178	1479.38	2.3067e-13
Trim30b	-5.59495	5.97556	1478.06	2.31837e-13
Cish	5.56238	7.81558	1477.32	2.32488e-13
Stx11	-4.07836	6.20778	1477	2.32776e-13
Cyfip2	-2.47779	8.18353	1470.91	2.38244e-13
Slc27a4	-2.64444	6.4119	1467.22	2.41634e-13
Abtb1	-3.5852	6.15993	1462.44	2.46108e-13
Renbp	3.02166	5.51811	1456.6	2.51707e-13
Mgst2	-4.1105	3.578	1446.74	2.61511e-13
Chst15	-4.90089	5.10816	1433.65	2.75224e-13
Retnlg	-11.6139	8.78374	1426.08	2.83538e-13
S100a9	-5.77088	11.4766	1425.17	2.84556e-13
Gadd45a	-4.06424	5.05334	1418.52	2.92149e-13
P2ry14	6.81067	6.80197	1417.74	2.93051e-13
Cd177	-5.72138	9.10351	1413.81	2.97661e-13
Rhou	-5.3103	4.74436	1402.92	3.10882e-13
Arhgap4	-3.29752	6.77037	1397.99	3.17102e-13
Blvrb	3.85335	7.0064	1396.41	3.19122e-13
Kcnk13	7.03103	4.89055	1395.44	3.20365e-13
Crispld2	-4.96284	5.98892	1395.05	3.20873e-13
Soga1	4.07261	6.27419	1390.96	3.26213e-13
Zfp36	-3.55747	9.41433	1382.05	3.38215e-13
Nrp2	5.08123	8.63202	1377.6	3.444e-13
Anxa4	4.78764	9.00954	1377.3	3.4483e-13
Cebpd	-2.64348	5.99319	1377.21	3.44946e-13
Tjp2	3.22718	5.27364	1353.31	3.80616e-13
Creb5	7.14251	7.77392	1343.66	3.96241e-13
Ngp	-5.79996	12.2578	1340.43	4.01648e-13
Phf1	-3.13983	5.08812	1331.57	4.16888e-13
Mllt6	3.96571	7.70171	1326.92	4.25171e-13
Rflnb	-4.40382	6.74373	1326.67	4.25612e-13
Mboat7	-2.02089	6.55642	1314.6	4.48048e-13
Golim4	-2.70521	6.54698	1313.14	4.50859e-13
Dag1	2.01006	6.31994	1309.79	4.5738e-13
Fkbp1a	2.50284	8.03961	1308.39	4.60128e-13
Gsr	-2.85222	8.73283	1303.43	4.70055e-13
Phlpp1	3.30145	5.40993	1287.08	5.04608e-13
Asprv1	-5.39577	5.20697	1286.6	5.05673e-13
Cebpe	-5.0211	4.97337	1282.46	5.14909e-13
Cltb	2.95863	5.52493	1279.94	5.20628e-13
Fcgr1	3.48429	6.36969	1270.91	5.41766e-13
Ifnlr1	-5.0424	4.9307	1270.64	5.4239e-13
Mettl9	-2.11124	6.13525	1264.72	5.56825e-13
Itgax	5.61366	10.1765	1258.73	5.71867e-13
Synj2	3.56865	6.02538	1249.72	5.9542e-13
Dapk1	3.53012	6.88304	1248.12	5.99715e-13
Lbp	-6.42731	4.62242	1247.11	6.02454e-13
Ppfibp1	2.84784	5.9451	1245.81	6.05986e-13
F10	2.88382	8.79347	1244.98	6.08263e-13
Nlrp12	-6.66315	4.81256	1238.47	6.26446e-13
Zfp318	2.45744	5.574	1238.29	6.26944e-13
Scnn1a	-5.48405	4.54908	1233.56	6.40585e-13
Cd80	2.588	6.3234	1231.14	6.47685e-13
Ahrr	6.52517	6.7672	1229.3	6.53154e-13
H2-Q10	-5.43124	5.39586	1226.81	6.60632e-13
Sell	-4.87544	8.78775	1221.22	6.77793e-13
Snrk	-2.18917	6.52062	1219.33	6.83719e-13
Tulp4	2.70798	6.58739	1214.25	6.9994e-13
Prr15	4.11521	4.60077	1213.1	7.03669e-13
Arhgap6	3.54134	5.63678	1207.44	7.22397e-13
Cxcl12	-7.47826	3.18234	1206.12	7.26853e-13
Lrrc32	5.42329	4.61829	1203.85	7.3456e-13
Slc22a15	-3.0886	5.33842	1199.95	7.4809e-13
Ccnd1	5.03598	7.45687	1198.07	7.54693e-13
Sik1	-3.32212	6.42428	1196.25	7.61174e-13
Pbx2	-2.04267	6.37688	1189.34	7.8632e-13
F5	-4.33442	6.19784	1188.51	7.894e-13
Snx8	3.77092	6.33779	1188.18	7.90653e-13
Vcl	-2.29695	7.36936	1187.6	7.92835e-13
Ltf	-6.37419	11.1413	1184.45	8.04742e-13
Clic4	3.17935	8.60748	1180.25	8.20929e-13
Mcemp1	-2.83591	6.59491	1179.23	8.24947e-13
Nckap1	4.62375	4.93556	1176.12	8.37243e-13
Mpo	-9.33082	7.8637	1171.36	8.56532e-13
Sdc3	3.66057	8.3595	1168.28	8.6931e-13
Nudt9	2.31874	5.46009	1167.45	8.72752e-13
Lbr	-3.23715	7.78649	1165.13	8.82546e-13
Slc40a1	-4.00202	6.18946	1155.49	9.24687e-13
Amer2	-8.23864	4.59891	1155.27	9.25679e-13
Ipcef1	-3.18888	6.27713	1154.98	9.26981e-13
Palm	-3.53341	5.59199	1153.23	9.34937e-13
Tnfsf8	6.75441	5.90179	1152.4	9.38724e-13
Ncam1	-5.88341	3.97254	1146.06	9.68253e-13
Il17ra	-3.00832	7.85215	1144.05	9.77814e-13
Abcg1	1.91659	7.98789	1140.67	9.94187e-13
Il21r	5.32087	6.8196	1138.9	1.00289e-12
Fcnb	-5.46282	5.17728	1133.62	1.02939e-12
Pygl	-2.41403	9.16083	1130.83	1.04375e-12
Nxpe5	3.86031	4.68327	1129.87	1.04872e-12
Plekhg3	-2.20521	6.46598	1129.44	1.05096e-12
Dgat1	-4.28391	5.77545	1128.38	1.0565e-12
Rdh12	-5.78076	5.35042	1127.35	1.06192e-12
Dpep2	5.7837	8.76315	1121.09	1.09567e-12
Slamf9	4.88602	3.70445	1119.19	1.10615e-12
Tgm2	2.66606	6.49547	1117.54	1.11531e-12
Pilrb2	-2.22507	5.47509	1108.61	1.16666e-12
Ncf1	-2.22941	9.34227	1105.34	1.18619e-12
Stk38	-1.83982	7.70136	1100.91	1.2132e-12
N4bp3	3.80334	4.9353	1094.55	1.25327e-12
Map3k5	-2.48209	5.75859	1088.39	1.29363e-12
Csf2rb	3.04176	11.7356	1080.41	1.34816e-12
Trib1	-2.5051	7.00619	1077.31	1.37003e-12
Dock5	-2.08857	6.87518	1074.35	1.39136e-12
Phlda3	5.97476	3.51867	1074.35	1.39139e-12
Csf2rb2	4.56089	10.5246	1067.6	1.44144e-12
Praf2	2.86105	4.50539	1061.24	1.49057e-12
Tnfsf13b	-5.26342	3.74046	1057.69	1.51884e-12
Trem1	-2.41099	6.74399	1057.16	1.52309e-12
Coro2a	2.4807	8.19084	1055.52	1.53646e-12
Tspan3	3.38085	5.71503	1052.28	1.56318e-12
B4galt3	-2.43888	5.17652	1050.94	1.57437e-12
Rusc2	4.16933	5.50453	1050.21	1.5805e-12
Cx3cr1	-5.31487	4.51733	1049.78	1.5841e-12
Axl	5.99076	8.9439	1048.94	1.5913e-12
Cd101	-6.14848	5.43631	1045.05	1.62477e-12
Megf9	-3.64894	6.86512	1042.06	1.65109e-12
Pip5k1b	-5.53545	2.77041	1040.06	1.66899e-12
Asb7	-2.5591	5.38371	1039.89	1.67051e-12
Maff	4.05622	4.34293	1038.96	1.67895e-12
Olfm1	2.63182	8.33236	1036.27	1.7035e-12
Srpk2	-2.33632	6.52164	1034.15	1.72314e-12
Satb1	-4.21053	5.17717	1032.96	1.73431e-12
Trim36	3.259	5.67686	1030.66	1.75611e-12
Tns1	2.81731	6.87621	1027.2	1.78952e-12
Prune2	4.73218	6.37223	1026.76	1.79383e-12
Rassf3	-2.12317	7.36211	1024.6	1.81517e-12
Syne1	-3.54741	7.82377	1017.7	1.88529e-12
Klhl6	-2.74582	5.01832	1011.81	1.94765e-12
Ppfibp2	2.80995	5.98943	1009.73	1.97018e-12
Tesk1	2.60193	5.99861	1006.7	2.00368e-12
Gpat3	-4.70278	3.30492	1006.34	2.00773e-12
Gabbr1	-4.19111	4.89252	1002.39	2.0525e-12
Klf2	-4.38613	6.63239	997.762	2.10641e-12
Aldh2	-2.09427	9.20953	993.902	2.15267e-12
Sh3bp5	-2.52093	5.97662	993.732	2.15474e-12
Itih5	-6.06041	3.91633	992.781	2.16634e-12
Rab3il1	5.20698	6.53353	991.826	2.17806e-12
Card10	-5.88248	4.13494	988.874	2.21475e-12
Sec24a	2.01881	5.99292	987.016	2.23822e-12
Acvrl1	-3.32732	5.75998	985.597	2.25634e-12
Angptl2	4.6951	7.48891	984.857	2.26586e-12
Pou2f2	-3.18738	4.48137	980.14	2.32765e-12
Ralgds	5.67859	7.02771	979.84	2.33165e-12
Ppp2r5a	-2.05262	8.13922	978.603	2.34822e-12
Mt1	3.69655	5.54455	977.13	2.36812e-12
Lacc1	4.06791	6.31543	975.68	2.38791e-12
Abcc1	2.88757	7.623	973.468	2.41848e-12
Zc3h12c	3.29027	5.54546	972.902	2.42637e-12
Lrp6	2.26159	6.97679	971.239	2.44975e-12
Unc5b	5.04719	3.55537	970.439	2.46109e-12
Tmem40	-3.80318	3.55078	967.017	2.51029e-12
Nat8l	-4.9357	3.9908	963.899	2.55614e-12
Dip2c	3.97855	5.3696	959.46	2.62311e-12
Bcl2a1d	6.6022	7.13167	955.491	2.68473e-12
Adgrg3	-3.37998	5.11791	954.294	2.70366e-12
Zfp366	6.76595	6.37255	951.333	2.75114e-12
Gda	-3.2461	8.56688	949.294	2.78442e-12
Ephx1	5.06758	4.9644	948.157	2.80317e-12
Scrg1	-7.90071	2.6609	946.374	2.83288e-12
Tlr5	-4.10875	3.26709	944.096	2.87139e-12
Osm	-3.70411	6.46266	940.842	2.92747e-12
Nfkbiz	-3.82172	5.42091	938.453	2.96947e-12
Mppe1	-2.47622	5.12725	934.357	3.04312e-12
Rpn1	2.17706	8.93028	930.756	3.10965e-12
Cyth3	2.50806	5.27659	930.744	3.10989e-12
St3gal5	-1.95228	6.55662	930.132	3.12137e-12
Myo1e	6.54794	7.21634	928.022	3.16132e-12
Srxn1	4.93486	7.00847	924.102	3.23718e-12
Junb	-2.41315	8.47302	923.535	3.24831e-12
Ctnnd1	2.89066	7.64028	921.705	3.2846e-12
Adgre1	3.05737	8.52603	920.379	3.31118e-12
Gm5150	-6.60749	3.45034	913.135	3.46101e-12
Nek6	3.66219	7.74824	909.552	3.53804e-12
Cep170b	5.34067	4.75526	908.433	3.56253e-12
Rab3d	-2.0616	7.18818	908.205	3.56755e-12
Cat	2.14501	7.79718	907.698	3.5787e-12
Id2	2.07815	8.07332	906.024	3.6159e-12
Prtn3	-7.27263	5.51141	903.502	3.67278e-12
Fosb	-6.09129	6.03303	903.299	3.6774e-12
S100a8	-5.38248	12.3168	899.728	3.75986e-12
Odc1	2.46492	7.04826	899.584	3.76325e-12
Zmynd15	6.31489	3.52206	898.004	3.80046e-12
Gria3	-6.51552	3.71189	896.878	3.82725e-12
Sdc4	4.14379	5.26997	896.843	3.82808e-12
Txnrd1	2.35372	8.42002	896.656	3.83255e-12
Ehd4	1.82539	7.77745	895.911	3.85043e-12
Gm18679	-6.6519	3.02273	895.341	3.86419e-12
Cbx4	-2.03119	5.48704	895.032	3.87166e-12
Sbf2	3.75241	5.60123	894.804	3.87718e-12
Tnfrsf11a	2.76623	4.81438	888.453	4.03491e-12
Egr2	3.75849	7.12758	888.433	4.03543e-12
Ethe1	-3.00587	4.67622	883.825	4.15464e-12
Cdkn2d	-2.72441	5.04195	883.756	4.15646e-12
Sh2d3c	-2.71485	7.07362	880.6	4.24053e-12
Rufy4	-6.26756	2.03142	879.769	4.26298e-12
Fdft1	2.47172	6.31403	875.613	4.3775e-12
Carns1	-2.94885	3.57952	875.103	4.39178e-12
Denr	1.99427	6.46427	874.617	4.40548e-12
Lilra6	-2.85701	6.16106	873.808	4.42834e-12
Adgre5	-2.67404	7.63097	867.052	4.62497e-12
Magee1	3.3307	4.03454	866.73	4.63459e-12
Dnah8	-4.46913	3.29245	865.756	4.66384e-12
Rnf180	5.43054	3.52812	864.584	4.69933e-12
Gad1-ps	-5.03558	3.23881	861.373	4.79821e-12
Ralgps1	-2.80877	3.93899	860.845	4.8147e-12
Dok2	3.62523	7.48374	860.253	4.83326e-12
Arhgap31	1.84928	8.18799	859.568	4.85488e-12
Gpr171	5.58021	6.6972	859.3	4.86334e-12
Chdh	-4.27379	3.13089	858.101	4.90149e-12
Tcf7l2	3.22685	4.29021	855.832	4.97467e-12
Rasgrp1	4.32005	5.73014	854.997	5.0019e-12
AB124611	-3.11105	6.34989	854.96	5.00313e-12
Vopp1	2.17226	5.72005	854.837	5.00715e-12
Slc39a14	4.00506	4.54026	851.346	5.12313e-12
Dock4	2.63707	6.13012	850.638	5.14704e-12
Car5b	2.76004	4.10398	850.399	5.15513e-12
Pdgfb	4.85493	4.15723	849.259	5.19396e-12
Asap2	2.45652	5.17392	847.363	5.25931e-12
Ado	2.00437	5.81697	843.685	5.38889e-12
Synpo	7.08745	5.93625	842.768	5.42176e-12
Ctsz	2.50224	9.4497	840.588	5.50091e-12
Apex1	2.6001	5.56794	840.039	5.52105e-12
Hsd17b12	2.39896	6.90354	837.952	5.59841e-12
Hdc	-4.08426	7.07122	837.024	5.63326e-12
Ctse	-4.7025	3.63742	835.527	5.68992e-12
Ankrd22	-6.7564	4.35231	834.978	5.71088e-12
Vnn3	-7.1598	3.05514	834.582	5.72608e-12
Lap3	2.88794	5.70521	834.418	5.73238e-12
Bcl2a1a	6.17458	6.07728	834.187	5.74124e-12
Cyb5a	2.33321	7.03941	833.802	5.7561e-12
Uck2	2.64027	8.23165	831.364	5.85116e-12
Cdk18	7.38246	6.45	830.74	5.87577e-12
Sparc	-7.98652	2.8086	830.129	5.9e-12
Lgals3	2.78828	11.5943	829.019	5.94434e-12
Tnfaip8l3	8.18224	6.06664	827.958	5.98706e-12
Dpysl2	2.41743	6.96854	826.924	6.02905e-12
Inpp4a	-2.22002	6.18832	826.768	6.03545e-12
Rhoq	2.30397	6.24424	826.501	6.04637e-12
Bin1	2.52244	6.34664	824.893	6.11255e-12
Ceacam10	-4.51284	4.6835	823.194	6.18348e-12
Runx3	2.38123	6.99092	821.134	6.27073e-12
Kctd20	-1.94487	7.46006	819.032	6.36126e-12
Spire1	4.18277	5.60052	818.62	6.3792e-12
Fam117a	-3.52749	4.59532	818.089	6.40238e-12
Basp1	3.30673	7.88058	816.383	6.47756e-12
Jdp2	-2.25541	5.15357	816.132	6.48872e-12
Rbpj	2.47674	9.25476	812.32	6.66086e-12
St3gal6	-3.49796	3.34428	812.069	6.67238e-12
Lipa	2.70691	8.83732	811.231	6.71102e-12
Elane	-7.42958	5.95482	807.722	6.87568e-12
Ppa1	2.3514	4.96459	807.422	6.88999e-12
Vsir	-2.59852	8.69977	806.333	6.94218e-12
Mov10	-2.96212	5.54332	805.539	6.98051e-12
Nfkbie	2.59442	6.72795	803.771	7.06682e-12
Slc7a11	3.62518	8.81317	800.692	7.22009e-12
Gmfg	-2.16981	6.82556	799.94	7.25813e-12
Slc39a6	1.84607	5.71508	798.263	7.34378e-12
Fads2	4.77442	6.66276	797.548	7.38064e-12
Enah	4.78965	6.71888	796.404	7.44016e-12
Slc30a4	5.50357	6.69196	795.14	7.50649e-12
Afdn	2.1173	6.98012	793.415	7.59818e-12
AI467606	-2.02382	6.21419	792.645	7.63953e-12
Arl4c	2.41798	8.17098	788.546	7.86419e-12
Cyb5r3	2.52105	7.35076	786.642	7.97122e-12
Sort1	-3.02005	7.58765	786.614	7.97281e-12
Hmga1	1.94535	8.82545	785.424	8.04057e-12
Rcsd1	-3.24554	7.50656	785.421	8.0407e-12
Adgrg6	3.60189	4.55955	784.834	8.07441e-12
Zbtb4	2.986	4.78576	784.795	8.07663e-12
Best1	6.35535	2.83464	784.763	8.07847e-12
Slc25a4	2.20204	6.48126	783.79	8.13468e-12
Gpr68	5.21869	6.40821	783.477	8.15288e-12
Map3k3	-1.76232	7.02	783.416	8.15643e-12
Gstm2	7.30699	4.63386	782.372	8.21746e-12
Sorl1	-3.09905	9.02554	781.931	8.24335e-12
Rftn1	2.81566	6.94093	781.444	8.27213e-12
Twsg1	3.1414	6.59916	775.567	8.62863e-12
Baiap2	3.35103	6.25002	771.902	8.86007e-12
Hist1h1c	-1.88913	6.32523	770.647	8.94099e-12
Gm9733	-5.83665	2.55572	770.23	8.96813e-12
Tmem120b	4.33634	3.73514	768.423	9.08659e-12
Camsap2	1.88775	6.24695	768.384	9.08914e-12
Pstpip1	-2.35512	6.74746	766.543	9.21181e-12
Pno1	2.46939	5.33347	766.331	9.22606e-12
Rac2	-2.08613	9.32151	766.006	9.24795e-12
Aif1	3.50189	6.00964	764.386	9.35802e-12
Mcub	1.70539	6.227	763.699	9.40516e-12
Colgalt1	2.52988	8.69722	763.203	9.43935e-12
Anxa11	-1.81003	7.92969	762.494	9.48851e-12
Svil	-1.86647	7.67289	760.386	9.63639e-12
Stac2	6.30696	5.19548	759.718	9.68386e-12
Ccnd2	3.43898	7.92033	758.281	9.78686e-12
Polk	2.28192	4.92753	757.996	9.80742e-12
Gdi1	-2.30933	6.969	757.557	9.8392e-12
Mbd6	-1.81195	6.78178	754.663	1.00519e-11
Cmah	-3.87223	5.29151	754.619	1.00552e-11
Tmem71	-3.85562	5.67845	753.367	1.01488e-11
Tsc22d4	-1.71855	7.31673	750.887	1.03375e-11
Chil3	-2.74364	9.31442	750.346	1.03792e-11
Dst	6.68627	7.90025	750.074	1.04003e-11
Scn1b	5.74325	2.91537	748.616	1.0514e-11
Mreg	4.45706	5.38443	748.535	1.05203e-11
Hmgb2	-2.2823	7.85008	746.945	1.0646e-11
Tbc1d16	4.6485	5.12878	744.945	1.08067e-11
Ccr5	6.14475	7.96895	741.332	1.11041e-11
Piwil2	3.18998	4.93347	741.327	1.11045e-11
Gpr55	5.00976	5.1557	739.314	1.12744e-11
Prickle3	-2.41997	4.63125	738.158	1.13735e-11
Znrf1	-2.29911	6.18348	736.502	1.1517e-11
Traf1	5.24918	5.57682	734.423	1.17003e-11
Rtl5	2.09741	4.90811	733.383	1.17932e-11
Arid3a	-2.43975	7.096	732.695	1.18552e-11
P2ry6	3.29226	7.10738	732.62	1.1862e-11
Socs2	6.9127	7.11261	731.514	1.19625e-11
Ifit1bl2	-6.29227	3.84398	730.357	1.20687e-11
H2-DMb2	4.78716	7.64402	726.789	1.24033e-11
Triobp	-1.77532	6.48532	726.382	1.24421e-11
Msl1	-1.62843	7.67353	724.886	1.25862e-11
Reck	-3.75565	3.07088	724.172	1.26556e-11
Cd37	-1.99124	6.68002	723.291	1.27419e-11
Eid2	5.1552	2.69847	722.744	1.27959e-11
Gtpbp4	1.78483	6.47527	720.953	1.29743e-11
Fam129b	2.83306	8.5929	717.325	1.3345e-11
Khnyn	-2.11015	6.46777	717.134	1.33648e-11
Ctnnd2	4.27036	4.71532	715.381	1.35487e-11
Rora	3.27329	3.9803	711.905	1.39221e-11
Kctd17	2.69293	5.14169	711.184	1.40011e-11
Pvr	2.53757	4.66971	708.986	1.42451e-11
Prkab1	-1.77058	5.89284	708.907	1.4254e-11
Eps8	2.74413	6.93348	707.843	1.4374e-11
Dennd2d	-3.35924	3.93985	706.005	1.45841e-11
Pisd-ps1	-2.66062	3.02766	705.871	1.45995e-11
Arhgap15	-2.2668	5.32089	705.649	1.46252e-11
A530064D06Rik	-2.17627	5.85383	705.407	1.46533e-11
Six1	4.17204	2.28406	704.805	1.47232e-11
Card6	-2.92481	5.09199	701.487	1.51161e-11
Ints6l	-3.12654	6.04373	701.486	1.51163e-11
Nin	-1.6717	8.2602	700.971	1.51783e-11
Arhgap21	1.74199	6.35976	700.519	1.52331e-11
Plcb1	-4.69497	3.06684	698.946	1.54254e-11
Phospho1	-4.91533	5.6532	698.85	1.54372e-11
Bcar3	3.11829	5.4014	697.079	1.56574e-11
Fam43a	3.14283	6.49992	689.874	1.65919e-11
Rsad1	3.26135	3.41326	686.22	1.70909e-11
0610030E20Rik	-1.61362	6.25747	686.161	1.70991e-11
Cdk5r1	-3.0847	3.07693	684.353	1.73527e-11
Grk2	-1.74685	8.77027	684.177	1.73775e-11
Rnd1	-3.0357	2.94096	683.258	1.75084e-11
Nudt4	-2.59111	7.68791	683.15	1.75238e-11
Mfsd2a	5.89855	3.49519	682.048	1.76824e-11
Ldlrad3	-2.78216	4.47762	679.629	1.80364e-11
Ubash3a	-4.09121	2.11634	679.09	1.81163e-11
Tmbim1	2.19561	6.09781	678.93	1.81401e-11
C1qa	7.7403	6.90751	678.832	1.81547e-11
Aplp2	1.55579	8.01984	677.884	1.82968e-11
Dusp16	3.65464	6.07611	677.821	1.83064e-11
Trip10	2.60928	4.90148	676.552	1.84987e-11
Mrtfb	2.45935	6.04305	674.843	1.87615e-11
Zfp36l1	2.91972	8.29299	674.047	1.88854e-11
Cmklr1	6.1326	6.88812	673.441	1.89804e-11
Cldn15	-5.51363	2.99974	673.343	1.89959e-11
Alcam	2.21975	7.91951	673.188	1.90202e-11
Tesk2	-2.85764	4.30742	672.77	1.90863e-11
Arhgef37	-4.52439	5.10204	665.287	2.03147e-11
Avil	4.75438	4.48573	665.244	2.0322e-11
Cxcr4	-3.31062	7.18893	662.246	2.08405e-11
Nab2	4.15707	5.26286	660.614	2.11291e-11
Hsd11b1	-4.2808	5.07077	660.366	2.11733e-11
Lpin1	3.10115	6.15492	660.253	2.11936e-11
Nagk	1.9599	5.58524	657.011	2.17833e-11
Olfml2b	-5.34837	4.83587	656.737	2.1834e-11
Tmcc1	-2.10219	7.10078	654.893	2.2179e-11
Arhgdib	-1.93224	9.96349	652.402	2.26552e-11
Vdr	4.10022	5.85712	652.352	2.26648e-11
Gpsm3	-1.61515	7.42598	652.338	2.26677e-11
Maml2	2.48307	3.62805	652.283	2.26782e-11
Mfhas1	3.09841	5.62906	651.918	2.27492e-11
Tgif1	1.9875	5.70656	650.415	2.30437e-11
Gpr27	-11.2016	3.26558	1311.84	2.36215e-11
Col1a2	-8.44477	4.73279	646.211	2.3892e-11
St7	3.19192	5.47095	645.075	2.41273e-11
Lmna	5.26636	6.61544	643.959	2.43614e-11
Col1a1	-7.06941	5.27798	643.529	2.44523e-11
Tnfrsf21	-1.91138	6.37526	643.22	2.45178e-11
Abcd2	-3.36644	5.71915	642.105	2.47561e-11
Snx18	-2.0595	6.62554	641.88	2.48043e-11
H2-DMb1	4.09241	8.58877	641.164	2.49591e-11
Trerf1	2.72232	6.63273	639.384	2.5349e-11
Dolpp1	1.77758	5.12531	639.356	2.53552e-11
Snx5	2.47608	8.21643	638.645	2.55127e-11
Sqor	-1.78039	6.21158	635.503	2.62237e-11
Tirap	-1.92026	5.67929	635.071	2.63233e-11
Mrgpra2b	-7.42175	5.30679	632.873	2.68367e-11
Fam160b1	-1.44685	6.07333	632.324	2.69669e-11
Cdkl2	4.57956	3.55415	632.142	2.70102e-11
Wdr91	2.31964	5.90558	631.184	2.72394e-11
Cyp4f18	-4.19115	5.78461	631.116	2.72558e-11
Fry	-2.4306	5.79831	630.968	2.72913e-11
Slco4c1	-6.52605	4.50275	629.895	2.75513e-11
Zfp831	-5.04355	3.38766	629.88	2.75549e-11
Smtn	-3.20938	3.25897	629.791	2.75766e-11
Htr7	8.74109	3.23337	628.812	2.78167e-11
Ctdsp1	-1.49037	7.35896	628.412	2.79157e-11
Inka2	4.26177	3.29506	628.123	2.79873e-11
Zfp773	-2.87943	3.33838	627.139	2.82327e-11
Nop16	2.88654	5.61233	626.964	2.82767e-11
Cgnl1	5.37423	7.48485	626.742	2.83325e-11
Cd86	2.96072	7.01025	626.414	2.84152e-11
Slc48a1	2.2233	7.78455	625.885	2.85494e-11
Hjurp	-2.11421	7.65319	625.845	2.85596e-11
Tbxas1	1.95621	6.63522	625.753	2.8583e-11
Rabep1	1.97879	6.39482	625.088	2.87528e-11
Dhcr24	4.39064	7.95398	625.058	2.87603e-11
Slc12a6	-1.52254	7.61325	624.87	2.88087e-11
Atp8b1	7.87811	3.97886	624.266	2.89642e-11
Sla	-2.65158	7.54343	623.965	2.90423e-11
Sigmar1	1.6353	6.07493	623.377	2.9195e-11
Gclc	1.55209	5.92915	623.346	2.92033e-11
Bcr	-2.98272	4.48582	621.862	2.95937e-11
Pdk1	1.8057	5.26609	620.633	2.99214e-11
Zadh2	1.76459	5.85977	620.076	3.00716e-11
Mafb	3.12435	6.14288	617.916	3.06617e-11
Cdc42ep3	-2.63869	5.59252	617.814	3.06898e-11
Oxct1	2.51566	8.31897	616.765	3.09818e-11
Pfkp	2.17333	8.28985	616.41	3.10814e-11
Arid5a	-1.8759	5.03198	615.031	3.14714e-11
Tpcn1	-1.71583	5.73584	612.899	3.2086e-11
Galnt7	1.86487	6.20843	611.661	3.24493e-11
Cd36	6.72137	7.82732	611.052	3.26297e-11
Etv3	2.93	8.14298	610.728	3.27262e-11
Icam1	3.80895	7.45946	610.052	3.29289e-11
Brd3	-1.56453	6.28871	609.339	3.31438e-11
Fam234b	2.92021	4.64443	607.813	3.36099e-11
Mink1	2.28666	7.78944	607.692	3.36471e-11
Rab27a	-2.46848	6.89506	606.887	3.38966e-11
Slc23a2	2.28139	6.33845	606.481	3.4023e-11
Kdm6b	-2.87071	7.14606	606.139	3.41302e-11
Add3	-2.05856	7.64818	605.388	3.43664e-11
Lzts2	3.28109	2.79772	603.213	3.50622e-11
Chil5	-8.49549	2.53642	602.79	3.51993e-11
Pram1	-2.88339	7.45557	601.654	3.55708e-11
Tmem65	2.39298	6.03706	599.431	3.63115e-11
Rnf150	2.5647	5.25935	599.414	3.63174e-11
Tuba4a	-1.7549	7.37319	598.959	3.6471e-11
Xxylt1	1.99202	4.76089	598.941	3.64774e-11
Tmem132a	2.31293	6.7295	597.954	3.68138e-11
Vps50	1.6441	5.15614	597.771	3.68764e-11
Plxna1	7.14331	9.28969	596.98	3.71493e-11
Sipa1	-1.91375	7.15586	596.686	3.72513e-11
Brpf3	-1.62962	5.31106	596.377	3.73588e-11
Hspe1	1.82393	5.90178	594.5	3.80204e-11
Batf2	4.63753	2.58206	593.655	3.83223e-11
Phf21a	-1.64345	5.64673	593.226	3.84771e-11
Cbr3	4.29304	2.92917	593.219	3.84794e-11
Nfatc2	3.28745	7.19482	592.946	3.85782e-11
Cep19	-1.89967	5.2905	592.868	3.86062e-11
Mfsd12	3.28564	7.2537	592.553	3.87208e-11
Tnfaip1	1.73566	5.67852	590.167	3.96e-11
Ankrd55	5.16949	1.78801	589.411	3.98838e-11
Cd55	-6.51255	4.00031	589.389	3.98918e-11
Ttyh2	3.7107	4.76468	588.681	4.01596e-11
Inpp1	-2.44201	4.496	588.288	4.0309e-11
Ccng1	2.2229	8.29405	587.771	4.0507e-11
Il2rg	2.67215	7.51686	587.65	4.05535e-11
Tmtc2	5.17771	3.47931	586.777	4.08902e-11
Rcan3	2.17038	5.71333	586.641	4.09429e-11
Slc25a37	-3.15556	5.85061	586.541	4.09818e-11
Ppp1r3d	-2.23495	4.78774	585.425	4.14185e-11
Gsdme	-1.96949	5.33132	585.307	4.14651e-11
Ttc3	2.45877	6.11069	583.752	4.20834e-11
Hmgn2	-1.72381	8.91609	583.751	4.2084e-11
Arhgef12	3.1548	5.01139	583.106	4.23436e-11
Arid3b	-2.06446	4.67471	582.81	4.24634e-11
Map3k9	-2.75747	4.86345	580.871	4.32579e-11
Hs3st3b1	6.85247	6.50618	579.981	4.36285e-11
Bcl2	2.273	5.73518	578.962	4.40574e-11
Igf2bp2	3.4244	5.20431	578.941	4.40664e-11
Rasgef1b	6.25711	6.12035	578.047	4.4447e-11
Cd200r4	4.65226	5.49538	577.178	4.48205e-11
Pfkfb4	-2.93055	6.24294	575.927	4.53649e-11
Lrrk2	-2.65907	7.22338	574.565	4.59664e-11
Exoc4	1.67986	6.49679	574.181	4.61376e-11
Cd79a	-7.43831	2.20462	574.159	4.61473e-11
Traf3ip3	-1.92874	5.28957	573.618	4.63899e-11
Gclm	2.24278	7.27844	573.37	4.65017e-11
Zbtb46	4.86105	5.37996	572.964	4.66855e-11
Pdia6	1.74346	8.06809	572.815	4.6753e-11
Fam107b	-2.72065	7.99231	572.353	4.69634e-11
Tsc22d3	-2.20193	6.87196	572.006	4.71219e-11
Tsku	3.35703	2.96808	571.428	4.73879e-11
Fam3c	2.45568	6.2669	571.388	4.74063e-11
Hist2h2aa1	-2.23913	3.59392	571.306	4.7444e-11
Pgf	7.6982	5.56117	570.982	4.7594e-11
Slc1a4	5.437	3.28924	570.106	4.80024e-11
Cxcl16	7.408	6.86098	569.85	4.81223e-11
Cdc42bpb	1.67669	6.62665	568.504	4.87593e-11
Abhd4	2.1768	5.90631	567.597	4.91943e-11
Pxylp1	-2.43748	4.61179	564.943	5.04934e-11
Lrp12	5.97688	7.33728	563.439	5.12478e-11
Plppr3	-5.23061	2.79521	563.172	5.13829e-11
Tcp11l2	-3.85414	5.67797	562.42	5.17659e-11
F7	6.65408	6.8064	562.334	5.181e-11
Emp2	4.80669	5.08341	561.662	5.21559e-11
Nedd9	-2.24719	6.90372	561.517	5.22306e-11
Spred1	3.25263	6.83248	561.287	5.23496e-11
Kcnk6	2.50291	7.3774	560.741	5.26336e-11
Ank	3.06207	7.13368	560.607	5.27036e-11
Pgrmc1	1.70599	5.55309	559.783	5.31368e-11
Ppox	-2.35449	4.69492	559.654	5.32047e-11
Creld1	3.0909	4.2072	558.414	5.38648e-11
Scin	4.75903	4.10731	558.28	5.39368e-11
H2-DMa	3.52047	9.19768	557.944	5.41178e-11
Il6ra	-2.25422	7.49597	557.361	5.44333e-11
Fpr1	-3.4876	6.13769	556.578	5.48602e-11
Tnip3	7.33134	6.30068	555.603	5.53979e-11
Ikzf4	6.92881	4.24613	555.024	5.57199e-11
Abi3	1.7924	6.18958	554.215	5.61735e-11
Arhgef18	-2.80233	5.86973	554.136	5.62183e-11
Ankrd13b	2.28508	4.55506	553.014	5.68552e-11
Flot1	-1.93476	6.30294	552.657	5.70594e-11
Flnc	9.88378	4.82072	552.623	5.70788e-11
Stfa2l1	-5.8107	4.13817	551.339	5.78218e-11
Ddhd1	2.09081	6.99061	550.674	5.82113e-11
Epop	4.66676	4.69	550.672	5.82121e-11
Slc25a1	2.31638	5.68496	550.631	5.82363e-11
Kifap3	1.86924	4.32116	550.241	5.84663e-11
Zdhhc8	2.37419	5.48607	549.828	5.87105e-11
Myo1c	1.93557	8.39459	547.515	6.01027e-11
Bend6	6.12398	1.9633	545.462	6.13709e-11
Il7r	5.58203	7.48308	544.595	6.19157e-11
Nol4l	2.90835	5.53166	544.371	6.20575e-11
Ufm1	1.5058	5.87131	543.156	6.28329e-11
Zfp90	1.92062	4.47465	542.857	6.30253e-11
Clcn5	1.95606	6.23667	542.592	6.31968e-11
Nop14	1.87496	5.48209	542.391	6.33267e-11
Chst12	-1.99192	6.56427	542.243	6.34228e-11
Rtn1	4.38091	5.69024	542.194	6.3455e-11
Idi1	3.43493	7.31066	542.043	6.35531e-11
Zmiz2	2.18733	8.41759	541.79	6.37183e-11
6430571L13Rik	6.36359	2.3118	541.518	6.38959e-11
Sall2	5.01179	4.35269	541.362	6.39984e-11
Zbtb39	-1.88384	4.63018	541.27	6.40592e-11
Dbn1	3.7875	2.74097	540.588	6.45093e-11
Vamp2	-2.15331	5.58906	540.235	6.4744e-11
March8	1.74731	6.15631	539.654	6.51319e-11
Tut7	-1.50105	7.74514	539.304	6.53676e-11
Igsf8	1.66875	6.325	539.163	6.54623e-11
Trim12a	-1.91883	5.66857	538.959	6.56006e-11
Cass4	2.09952	5.52158	538.869	6.56613e-11
Plekho1	1.68846	7.27706	538.806	6.57042e-11
Apobr	-1.83958	8.19274	538.444	6.595e-11
Rps27l	2.17982	5.43234	537.598	6.65286e-11
Trim11	-1.7072	5.41868	537.325	6.67162e-11
Zdhhc14	3.71975	4.23426	536.659	6.71777e-11
Wfdc21	-3.72063	5.2439	535.588	6.79276e-11
Ccdc88c	-3.09631	7.08417	535.524	6.79722e-11
Acsl3	3.30825	5.27024	535.233	6.81784e-11
Heatr1	1.95407	6.50215	534.275	6.886e-11
Mxi1	-1.76922	6.24887	534.13	6.8964e-11
Ypel3	-2.64026	6.27276	532.737	6.99721e-11
Procr	7.30393	4.93346	532.334	7.02665e-11
Xpo6	-1.42266	7.3313	532.175	7.03831e-11
Pdcd1lg2	7.44223	6.80461	531.341	7.09991e-11
Frmd4b	2.13026	5.03134	531.164	7.11305e-11
St13	1.41449	7.27818	531.131	7.1155e-11
Lyst	-2.14001	8.06956	530.473	7.16471e-11
Col11a2	-3.7401	2.96093	529.82	7.21387e-11
Tmc4	-4.20763	2.76792	529.785	7.21652e-11
Sycp2	-4.29726	2.64511	529.642	7.22735e-11
Ssh1	1.88898	6.07757	528.797	7.2917e-11
Aldoc	5.20241	5.78569	528.715	7.298e-11
Tubb6	3.76634	5.77185	527.798	7.36874e-11
Fmo5	-3.54142	5.03659	527.591	7.3848e-11
Decr2	2.09106	4.20479	527.192	7.41584e-11
Zfp862-ps	3.64435	5.2526	527.017	7.42957e-11
Ampd3	-2.46294	6.38825	526.954	7.43447e-11
Mark2	-1.52577	7.38401	526.101	7.50169e-11
Ipo4	2.5329	4.64785	525.378	7.5592e-11
Rab11fip3	2.7562	3.29899	525.105	7.58104e-11
Tpm1	1.73664	5.52484	525.016	7.58817e-11
Amz1	4.29224	6.67779	524.872	7.59978e-11
Mrpl33	-1.94457	5.47705	523.377	7.72113e-11
Aldh3b3	-7.23171	1.47772	522.869	7.76283e-11
Limd2	-2.34315	6.86066	520.949	7.9231e-11
Uchl1	4.74676	3.24085	519.97	8.00625e-11
Hmgn1	1.77653	5.62355	517.484	8.22213e-11
Pnisr	-1.47564	6.56693	517.001	8.26489e-11
Fbxl14	-1.62676	6.00355	516.913	8.27269e-11
Opn3	3.89073	3.36384	516.89	8.27476e-11
Esr1	3.11926	5.65407	516.673	8.29402e-11
Eva1b	4.18736	4.09738	515.14	8.43205e-11
Rab19	2.57203	4.09911	514.071	8.52984e-11
Plekhb2	1.65123	7.18238	513.773	8.55731e-11
Asxl1	-1.82211	6.97806	513.363	8.59532e-11
Osbpl2	-1.63047	6.07516	513.185	8.6119e-11
Tanc2	4.7802	4.31429	513.083	8.6214e-11
Raf1	-1.56923	7.06579	512.675	8.65958e-11
Stxbp1	4.05383	3.68752	511.634	8.75777e-11
Dbt	1.94744	4.74562	511.288	8.79075e-11
Mtmr4	2.99138	8.22701	511.147	8.80423e-11
Atpif1	1.6651	6.75206	510.037	8.91108e-11
March3	3.71955	3.93595	509.907	8.92369e-11
Sept1	-3.52045	4.10958	508.655	9.04627e-11
Cdh17	5.75162	4.04931	508.39	9.07247e-11
1700020L24Rik	-4.81789	2.55693	508.293	9.08209e-11
Tes	1.67656	7.16906	507.536	9.15754e-11
Ptch1	2.09198	4.06728	506.974	9.21402e-11
Acot6	5.69686	4.85764	506.605	9.25134e-11
Arfgap3	1.78995	5.09101	506.411	9.27105e-11
Serpinb9	4.87975	5.02921	506.271	9.28527e-11
Plekha8	2.74743	3.53736	505.809	9.33247e-11
Foxd4	-9.15716	2.05644	503.991	9.52072e-11
Plekha1	1.50594	6.74289	502.927	9.63306e-11
Ager	-3.68885	2.06713	502.543	9.67395e-11
Adi1	2.65336	5.22048	502.24	9.70637e-11
Hivep3	2.83097	5.7406	501.756	9.75846e-11
Pde1b	-2.3133	5.38077	501.35	9.80236e-11
Prdm1	3.00132	4.40078	500.772	9.86532e-11
Gata2	2.83996	5.52799	500.3	9.91709e-11
Nectin2	4.1024	3.19472	499.15	1.00445e-10
Myo10	4.05727	4.39499	498.397	1.0129e-10
Stk26	-3.74368	4.66817	497.862	1.01895e-10
Rbfa	-1.98062	5.42942	497.4	1.02422e-10
Mrpl12	1.63911	4.90315	497.275	1.02564e-10
Fbxl5	-2.30352	6.83104	497.203	1.02647e-10
Tsr1	2.15243	4.94044	496.938	1.02951e-10
Utp20	1.97056	5.74014	496.889	1.03007e-10
Ddx21	1.3131	7.31005	496.689	1.03238e-10
Gdpd3	-2.61282	2.69883	496.607	1.03333e-10
Prmt2	3.46757	3.5645	495.991	1.04047e-10
Ppp1r3b	-1.82012	5.5139	495.767	1.04307e-10
Sec24d	1.63294	5.39937	495.012	1.05192e-10
Pxk	-1.47126	5.99726	494.778	1.05469e-10
Sqle	4.40708	6.93658	494.203	1.06151e-10
Usp31	1.50871	5.1272	493.354	1.07169e-10
Psmd7	1.38501	6.2149	493.147	1.07418e-10
Qdpr	2.78232	5.55904	491.363	1.096e-10
Myo9a	2.04626	7.04933	490.688	1.10439e-10
Apbb2	6.3709	5.28163	490.609	1.10536e-10
Cd200r1	3.20954	7.06094	490.572	1.10583e-10
Ptms	2.10373	8.41445	490.527	1.10639e-10
Arrb2	-1.76492	8.16678	490.135	1.11131e-10
Lrrc42	2.56166	4.13102	490.053	1.11234e-10
Map4k2	-2.66183	7.33721	490.008	1.11291e-10
Ogt	-1.79923	7.81383	489.749	1.11617e-10
Lxn	1.55457	4.9379	487.554	1.14432e-10
Slc8a1	1.91904	6.47765	487.072	1.15062e-10
Cd274	4.33796	7.56941	486.624	1.1565e-10
Eprs	1.54753	7.03983	485.123	1.17649e-10
Rgmb	2.01183	3.68169	484.94	1.17896e-10
Nfe2l1	1.36194	7.6139	483.843	1.19385e-10
Ear2	-4.16882	3.14085	483.529	1.19815e-10
Rexo2	1.60783	6.0104	483.477	1.19886e-10
Pkib	2.66239	5.49638	483.471	1.19895e-10
Dpp7	2.98019	5.66138	483.117	1.20382e-10
Tmem37	7.02484	3.16769	482.837	1.2077e-10
Kif1a	5.32645	3.09158	482.725	1.20926e-10
Washc5	1.52103	7.25688	482.522	1.21209e-10
Zfand4	-2.98227	3.77587	482.07	1.2184e-10
Vsig10l	-2.82273	3.09952	481.973	1.21976e-10
Nme1	1.79001	5.58674	481.819	1.22192e-10
Ctnna1	2.08968	8.87382	480.818	1.23609e-10
Ccno	-3.95827	3.10909	480.658	1.23837e-10
Bach2	-4.4086	1.74846	480.535	1.24013e-10
Cct6a	1.42976	7.45368	480.228	1.24453e-10
Gm13237	-2.21665	7.16518	479.6	1.25359e-10
Slc39a1	1.76013	7.59892	479.385	1.25671e-10
Prep	1.29345	6.6858	479.258	1.25855e-10
Parp8	-1.80571	5.50236	478.848	1.26454e-10
Susd1	-2.27055	4.63017	478.775	1.26562e-10
Pag1	-1.68639	7.30086	478.59	1.26832e-10
Calr	1.78193	10.2404	478.518	1.26939e-10
Bdh1	6.13301	4.05561	477.996	1.27708e-10
Treml4	-3.35172	3.2709	476.954	1.29262e-10
Rnf167	-2.57097	5.90894	476.88	1.29375e-10
Gas2l3	1.45339	6.62165	476.702	1.29642e-10
Il1f9	-2.57547	6.4865	475.458	1.31533e-10
Fscn1	7.60339	6.12876	474.987	1.32258e-10
Slc3a2	2.6699	8.02344	474.337	1.33266e-10
Arhgap22	4.01862	2.86675	472.872	1.35569e-10
Gas8	2.44459	3.80974	472.834	1.3563e-10
Akr1c12	5.77247	2.38957	472.514	1.3614e-10
Nadk	-1.60135	8.29255	472.485	1.36186e-10
Trim47	6.04053	2.58836	471.955	1.37036e-10
Eogt	3.34493	5.2206	471.952	1.37041e-10
Cyp51	3.6215	7.45947	471.869	1.37175e-10
Aco1	1.90529	6.20834	471.206	1.38248e-10
Ipo13	1.8828	6.36538	470.88	1.38779e-10
Fes	-1.57807	8.35647	470.185	1.39919e-10
Plxnd1	2.55449	9.71379	469.702	1.40718e-10
Slpi	-3.45164	6.43165	469.614	1.40864e-10
Evi2b	-1.98535	8.50365	469.051	1.41804e-10
Gipc1	1.61761	6.04192	468.874	1.42101e-10
Txlnb	4.42489	3.5535	468.726	1.42348e-10
E2f5	2.37293	3.16584	468.071	1.43456e-10
P2rx4	2.86023	7.01251	467.802	1.43914e-10
Tmem38a	-4.10742	3.08548	466.656	1.45883e-10
Klf4	-2.69761	6.52268	466.14	1.4678e-10
Zfyve27	-1.96411	5.52183	465.413	1.48054e-10
Dhrs9	-1.34331	7.49229	464.478	1.49714e-10
Scd2	4.16915	9.78709	464.242	1.50135e-10
Sestd1	2.0134	6.01875	464.178	1.5025e-10
Cyp39a1	-4.90625	1.61504	462.437	1.5341e-10
Alox12	-6.27568	1.1394	461.953	1.54302e-10
Snx3	1.24787	8.11772	461.701	1.54769e-10
Havcr2	2.48272	3.95204	460.493	1.5703e-10
Gpr183	2.01484	5.61737	460.359	1.57284e-10
Atp11b	-1.91745	7.49008	459.647	1.58638e-10
Pes1	1.93467	6.73734	458.531	1.60789e-10
Arfgef3	3.69972	3.46164	458.515	1.6082e-10
Lta	6.59331	2.91378	458.356	1.6113e-10
Cyb5b	1.87603	7.71914	458.284	1.6127e-10
Hpgd	-6.78227	1.95269	455.62	1.6656e-10
Fam222b	-1.77914	5.66495	455.605	1.6659e-10
Lss	4.05052	5.9468	455.477	1.6685e-10
Zfp740	-1.51365	6.3484	455.368	1.67072e-10
Sun2	-2.13833	8.46018	455.228	1.67356e-10
Naaa	2.19533	8.88578	454.601	1.68638e-10
Kcnh7	-4.54	2.35569	453.594	1.70722e-10
Nuak1	2.47261	2.9433	452.954	1.7206e-10
Adam23	8.05347	6.40675	452.567	1.72877e-10
Plk2	2.1121	5.99771	451.861	1.74378e-10
Slc7a5	3.32443	7.10048	451.708	1.74706e-10
Pxdc1	6.72084	5.02508	451.682	1.74762e-10
Serpinb9b	8.86614	2.46832	450.912	1.7642e-10
Klhl12	-2.8871	2.97843	450.847	1.76559e-10
Srsf5	-1.41919	7.99252	450.49	1.77335e-10
Utp14b	2.72105	5.28235	449.931	1.78559e-10
Pebp1	1.99414	6.05967	449.801	1.78845e-10
Frmd6	2.11937	4.30126	448.932	1.8077e-10
Plekhm2	1.43577	6.22485	448.813	1.81036e-10
Manf	1.51689	6.49392	448.803	1.81057e-10
Dennd1c	-2.31502	6.40388	448.775	1.8112e-10
Akr1c13	1.94238	4.15662	448.216	1.82374e-10
Snx25	1.61161	4.84949	447.694	1.83553e-10
Tagap	-2.07201	4.79841	447.545	1.83893e-10
Got1	2.00306	6.22416	447.462	1.84082e-10
Rwdd1	1.62059	6.3767	447.367	1.84298e-10
Zfp287	3.30976	3.23621	447.104	1.84898e-10
Naip5	-1.66474	5.27977	447.051	1.8502e-10
Ccnl2	-1.55017	6.56598	446.954	1.85243e-10
Tigar	1.9646	4.78212	446.583	1.86096e-10
Cenpb	1.4372	7.0229	445.518	1.88572e-10
Ccnl1	-1.45317	6.51899	445.381	1.88892e-10
Tnfrsf1a	-1.29101	7.57517	445.085	1.8959e-10
Zcchc8	-1.18336	5.9436	444.797	1.90269e-10
Pacs1	-2.1263	6.73636	444.53	1.90902e-10
Mertk	6.70481	5.74301	443.998	1.92171e-10
Mical2	4.39007	5.88157	443.546	1.93257e-10
Bmp2k	1.67059	7.69462	443.161	1.94189e-10
Myof	5.1573	8.49192	442.117	1.96739e-10
Eif1a	1.96213	6.23365	442.104	1.96771e-10
Hmgcs1	3.05765	7.74028	441.958	1.97131e-10
Galk2	1.84508	5.39648	441.183	1.99056e-10
Mroh2a	-2.60719	3.51251	441.104	1.99253e-10
Pla2g15	1.86158	5.94322	440.799	2.00018e-10
Scamp4	1.78652	5.1064	440.632	2.00437e-10
Ift22	2.53414	3.76732	440.104	2.01771e-10
Mamld1	4.95515	2.92825	439.582	2.03099e-10
Syp	-3.93201	1.39641	439.417	2.03521e-10
Smurf1	1.68684	6.48331	438.956	2.04708e-10
Mras	6.43259	6.19509	438.431	2.06066e-10
Ace	-3.71138	3.26876	438.22	2.06616e-10
2510009E07Rik	4.26516	3.97574	438.185	2.06709e-10
Rras2	4.26484	4.53952	438.014	2.07155e-10
Hrh2	-3.03484	4.25993	437.603	2.08234e-10
Zmynd11	-1.2203	6.5674	437.344	2.08917e-10
Asb2	7.95511	6.62744	437.197	2.09305e-10
Sqstm1	1.62908	8.43495	437.154	2.0942e-10
Tbc1d4	4.13481	6.19496	436.996	2.09838e-10
C5ar2	-3.5607	4.09689	436.85	2.10227e-10
Tbx6	-4.68545	1.85639	436.752	2.10488e-10
Clip1	-1.38758	6.97618	436.705	2.10614e-10
Homer1	2.1866	5.80802	436.633	2.10805e-10
Pgap2	1.68905	6.12782	436.563	2.10992e-10
Aldh18a1	2.21309	5.40988	436.366	2.11519e-10
Dhcr7	2.40035	5.12151	436.324	2.11633e-10
Cldnd1	2.10958	6.71042	436.236	2.1187e-10
Hcst	-3.27255	1.80698	435.462	2.1396e-10
Fgfr1	4.52042	5.29656	435.098	2.14952e-10
Slc12a4	2.86162	5.65387	435.085	2.14987e-10
Prelid2	3.50905	2.35916	435.081	2.14998e-10
Bin2	-1.41961	7.21053	434.995	2.15234e-10
Gtf2ird2	-2.68269	4.36143	434.759	2.1588e-10
Cyp4f16	2.55822	6.64294	434.637	2.16215e-10
Fcgr4	-5.46284	4.11981	434.501	2.1659e-10
Adrb2	-3.21376	5.11913	434.416	2.16826e-10
Tfdp1	-1.41822	7.09763	434.172	2.17499e-10
Ccdc125	-3.6718	5.388	433.817	2.18486e-10
Scn3a	6.28862	2.59139	433.74	2.187e-10
Phf20l1	-2.10119	6.85907	433.483	2.1942e-10
Slc4a7	2.38222	6.65103	432.542	2.22072e-10
Ass1	2.44693	8.63973	432.536	2.22088e-10
Prpf31	1.8147	6.1323	432.484	2.22236e-10
Adipor1	-1.7399	8.28804	432.398	2.22482e-10
Tars	1.41696	5.99919	432.25	2.22904e-10
Iars	1.47455	6.65842	431.578	2.24828e-10
Phldb1	2.88328	3.98247	431.538	2.24945e-10
Ovgp1	-5.89269	2.38615	431.272	2.25711e-10
Cyb561	5.47785	2.88435	430.493	2.27981e-10
Bag3	1.65391	5.59402	430.476	2.2803e-10
Gpr89	1.71719	4.40327	430.335	2.28443e-10
Hspa9	1.97382	7.80532	430.151	2.28985e-10
F13a1	-4.34201	8.37787	429.828	2.29937e-10
Nod1	-2.62373	4.15078	429.765	2.30125e-10
Numb	-1.52995	6.29926	428.927	2.32621e-10
Tma16	3.13827	5.99995	428.712	2.33266e-10
Gpr146	1.48817	6.13305	428.471	2.33993e-10
Prdx1	3.76117	10.0591	428.151	2.34963e-10
Trio	2.16809	7.80212	428.109	2.35089e-10
Rab7	1.49297	10.3254	428.027	2.3534e-10
Stk32c	6.065	3.24503	427.995	2.35435e-10
Nars	1.24306	7.46986	427.615	2.36595e-10
Ptpn9	1.51381	6.64193	427.529	2.36857e-10
Gpr85	6.06525	4.2958	427.225	2.37792e-10
Lgals4	-4.02468	1.88775	427.13	2.38083e-10
Asgr2	7.56522	6.73628	426.701	2.39412e-10
Cct3	1.67256	6.67376	426.595	2.3974e-10
Nfic	-1.33599	7.0451	426.373	2.40431e-10
Maco1	1.80682	6.03584	426.091	2.4131e-10
Gusb	1.76421	8.37766	426.069	2.41381e-10
Afg1l	2.07221	3.16866	426.02	2.41535e-10
Phtf2	2.09997	4.2658	425.996	2.4161e-10
Samhd1	-1.41936	9.01144	425.436	2.43374e-10
Trp53inp2	-1.34639	7.13455	425.129	2.44346e-10
Dock7	2.02493	5.60244	424.818	2.45338e-10
Chrm3	-4.23334	2.39616	424.407	2.46653e-10
Ei24	1.39588	6.35687	423.537	2.49467e-10
Zfp664	1.91147	5.71933	423.177	2.50642e-10
Map3k12	2.68136	3.12137	422.746	2.52059e-10
Ptpmt1	2.08861	4.34335	422.049	2.54368e-10
Cables1	3.38324	3.78179	421.134	2.57437e-10
Mrps27	1.85518	4.23857	420.524	2.59507e-10
Lyrm4	1.94089	3.66849	420.278	2.60347e-10
Crtap	2.58823	4.81965	420.147	2.60796e-10
Erg28	1.82182	5.48279	419.447	2.63211e-10
Tbc1d9	2.77317	7.10136	419.274	2.63813e-10
Sel1l	1.19256	7.95046	419.097	2.64427e-10
Fosl2	-1.80105	7.95383	418.91	2.65082e-10
H2-M2	7.98452	5.45276	418.765	2.65588e-10
Ier3	1.68779	5.89871	418.669	2.65926e-10
Slc35a5	-1.57755	5.99362	418.562	2.66303e-10
Arhgap19	-1.79571	5.96093	418.262	2.67358e-10
Clec2l	7.29127	2.4116	417.933	2.68523e-10
2410002F23Rik	2.47468	5.97841	417.648	2.69539e-10
Trim35	1.53941	6.469	417.4	2.70423e-10
C3ar1	7.09802	7.26481	416.848	2.72409e-10
Plekha5	3.57102	4.8898	415.523	2.77245e-10
Errfi1	1.87519	4.16795	415.443	2.77538e-10
Ankrd33b	-2.15113	5.7694	415.147	2.78632e-10
Krt83	-6.33653	1.68945	414.834	2.79798e-10
Arhgef4	-2.76579	3.27605	414.763	2.80061e-10
Rsl1d1	1.31453	5.98503	414.533	2.80921e-10
Hcar2	2.13528	7.67748	414.195	2.82189e-10
Slc15a3	1.60977	8.98968	413.462	2.84964e-10
Stx17	-1.51784	5.30464	413.159	2.86123e-10
Msrb1	-1.74359	7.33673	412.593	2.88298e-10
Il18bp	-2.55583	3.56246	412.239	2.89665e-10
Cd300a	-1.55751	6.60413	412.111	2.90162e-10
Enoph1	1.53687	4.94861	411.61	2.9212e-10
Smyd2	2.24991	4.18224	411.572	2.9227e-10
Stk10	-1.70836	7.61595	411.384	2.93007e-10
Lat2	1.99379	6.61695	411.222	2.93645e-10
Insig1	2.09138	6.34164	411.052	2.94319e-10
Mdm4	-1.75157	6.69604	410.641	2.95948e-10
Mpp6	1.80893	6.67925	410.51	2.96472e-10
Fcgr2b	2.2304	8.95762	410.5	2.9651e-10
Ripk2	1.45523	5.06492	410.195	2.97732e-10
Xdh	-3.25065	8.12279	409.99	2.98554e-10
Abi2	2.01861	5.08593	409.988	2.98562e-10
Runx1	1.11767	7.54538	409.67	2.99842e-10
Lpl	5.78086	10.7716	409.353	3.01127e-10
Sos2	-1.28385	6.86811	409.304	3.01326e-10
Prkar2a	2.28931	7.71177	409.166	3.01891e-10
Ddx1	1.49063	5.95796	409.074	3.02262e-10
Slc16a3	-1.76959	7.28366	408.699	3.038e-10
Tns4	2.33568	5.07581	408.404	3.05012e-10
Myrf	5.69508	4.51917	408.368	3.05162e-10
Fgr	-1.19276	8.39769	408.344	3.0526e-10
Fubp3	1.90737	5.30263	408.215	3.05793e-10
Mcu	-2.117	5.01332	407.745	3.07747e-10
Rab12	1.78726	5.21475	407.444	3.09004e-10
Tcn2	-1.318	6.90858	407.382	3.09265e-10
Morc2a	1.22332	5.83247	406.408	3.1338e-10
Klf3	-2.28575	6.96965	406.335	3.1369e-10
Tex264	2.59014	5.06278	405.026	3.19328e-10
Socs1	3.97074	5.2043	404.152	3.23162e-10
Itga4	-2.0997	7.35541	403.757	3.24911e-10
Arap2	2.09301	5.71117	403.545	3.25853e-10
Selenon	-2.12958	6.21102	403.505	3.26031e-10
Mcoln2	5.62382	4.48859	403.245	3.27195e-10
Card11	3.95968	5.58339	402.611	3.30048e-10
Arhgap10	2.33222	5.275	402.198	3.31925e-10
Anks1	-1.35478	5.90866	402.155	3.32118e-10
Rnf217	2.42774	4.79355	402.068	3.32514e-10
Chp1	-1.35685	7.66603	401.515	3.35054e-10
Hpgds	5.78664	4.67732	401.107	3.36939e-10
Map11	-1.52978	6.64442	400.979	3.37534e-10
Cask	-1.61086	4.85565	400.513	3.39705e-10
B3gnt7	6.32692	4.29543	400.195	3.41197e-10
Tmem45a2	-8.77805	0.795359	399.741	3.43343e-10
Tbc1d10c	-3.73209	5.17475	399.516	3.4441e-10
Pigz	5.15971	1.96885	399.223	3.45807e-10
Cnn2	-2.50503	8.21651	399.079	3.46499e-10
Nfe2l2	1.49977	8.92197	398.95	3.47117e-10
Irgc1	3.53025	3.14414	398.926	3.47235e-10
Eif4a-ps4	1.77549	8.03835	398.753	3.48063e-10
Lactb	1.44797	5.86779	398.639	3.48615e-10
Aars	1.54763	6.93592	398.423	3.49659e-10
Fam193b	-1.97546	5.6263	398.314	3.50186e-10
Nxn	-2.21707	4.08536	397.516	3.54087e-10
Lins1	-1.95264	3.99121	397.475	3.54287e-10
Slc17a9	-3.5547	3.77017	396.809	3.5758e-10
Atrn	-1.5261	6.56261	396.492	3.59163e-10
Trim56	-1.15114	6.32736	396.456	3.59342e-10
Syn1	2.11146	4.70463	396.451	3.59368e-10
Alg2	1.54633	5.13779	396.405	3.59598e-10
Capn1	-1.38403	7.72908	396.371	3.59765e-10
Cd79b	-5.92762	1.9409	396.301	3.60118e-10
Megf8	2.28473	4.5711	395.597	3.63667e-10
Il16	-3.19288	6.78776	395.504	3.64139e-10
Ggt5	-2.0621	4.12049	395.178	3.65801e-10
Hs2st1	1.60192	5.29939	395.101	3.66193e-10
Lamc1	3.39451	5.07561	394.82	3.67633e-10
Iffo2	2.0947	5.02881	394.705	3.68225e-10
Zbtb16	-5.48564	1.21352	394.677	3.68371e-10
Ubp1	-1.1625	6.80745	394.249	3.70583e-10
Braf	-1.46874	6.4437	393.932	3.72232e-10
Ckb	3.54712	5.50271	393.589	3.74025e-10
Akr7a5	3.22463	4.75471	393.436	3.74827e-10
Hvcn1	1.96617	8.75048	393.414	3.74942e-10
Flrt3	7.6874	5.24968	392.612	3.7919e-10
Fpr2	-3.52814	5.90737	392.522	3.79668e-10
Dmtf1	-1.33339	5.48883	392.309	3.8081e-10
Pald1	7.01693	5.84157	392.079	3.82043e-10
Itga8	-4.08192	1.82303	391.629	3.84469e-10
Fam111a	-2.16037	7.83746	391.518	3.85074e-10
Lrrc59	1.35096	7.56248	391.382	3.85812e-10
Cmtr1	-1.39812	7.04863	391.072	3.87501e-10
Grk6	-2.20867	6.82044	390.445	3.90948e-10
Ccdc189	-3.32247	2.35438	390.31	3.91692e-10
Pigb	-1.48961	4.70439	390.226	3.92156e-10
Trim14	1.3679	5.01942	389.944	3.93724e-10
Nhp2	1.92704	5.35069	388.987	3.99097e-10
Tmem168	1.81325	6.50673	388.317	4.02909e-10
Pgpep1	3.01884	4.68341	388.052	4.04433e-10
Jcad	2.30031	3.13046	387.416	4.08105e-10
Usp32	-1.56232	6.79972	387.102	4.09935e-10
Ncs1	3.38614	2.93556	386.943	4.10867e-10
Klk1b9	8.21772	3.49222	386.763	4.11918e-10
Mgat4a	1.48443	6.37528	386.492	4.13519e-10
Depdc1b	-2.61827	4.0835	386.415	4.13971e-10
Bax	2.11253	6.25916	386.04	4.16194e-10
Cfp	1.53059	9.00068	385.418	4.19913e-10
Orm1	-6.60391	1.39594	385.259	4.20866e-10
Klra2	-5.46979	4.70796	385.062	4.22054e-10
Tacstd2	-2.87153	3.30473	384.618	4.24753e-10
Dennd5a	-1.22679	8.03497	384.39	4.2614e-10
Slc44a2	-1.54501	6.82941	384.053	4.28209e-10
Pdia3	1.3496	9.27609	383.949	4.28849e-10
Aen	1.95395	4.99095	383.814	4.2968e-10
Maml1	-1.38114	6.2543	383.452	4.31921e-10
Ifitm1	3.03291	10.0518	383.449	4.31938e-10
Myb	-4.06884	4.76423	382.801	4.35984e-10
Ppp1r13b	2.13105	5.23503	382.592	4.37304e-10
Tnk2	-2.83854	3.58122	382.515	4.37788e-10
Max	-1.56147	7.29987	382.478	4.38022e-10
Rasa3	-1.37241	7.41026	382.186	4.39871e-10
Scel	3.86416	2.78505	381.873	4.41857e-10
Clk1	-1.68402	6.41967	381.581	4.43724e-10
Dnlz	1.52367	4.32791	380.894	4.48156e-10
Grina	-2.83224	8.68884	380.297	4.52049e-10
Rgs2	-1.68932	7.40915	379.483	4.57418e-10
Tecpr1	1.79669	6.16955	379.002	4.60629e-10
G0s2	-5.93583	3.7042	378.873	4.61492e-10
Tfrc	2.66577	7.0514	378.808	4.6193e-10
Akr1e1	2.49295	3.49399	378.502	4.63994e-10
P2rx1	-4.0364	1.81267	378.356	4.6498e-10
Wnk2	3.35724	3.26349	378.233	4.65813e-10
Flot2	-1.45722	7.34041	377.535	4.70581e-10
Igfbp4	-3.9394	4.36723	377.316	4.72087e-10
Casp6	2.69595	5.57357	376.991	4.7434e-10
Nsd3	-1.39731	7.4842	376.837	4.7541e-10
Hars	1.29781	5.88107	376.677	4.76524e-10
Vps18	1.54883	6.49101	376.471	4.77957e-10
Atg9a	-1.47317	6.23251	376.401	4.78452e-10
Nf2	1.13831	6.24032	375.868	4.822e-10
Aldh9a1	1.72932	7.42845	375.635	4.83853e-10
Pacc1	2.49248	5.22808	375.602	4.84086e-10
Gpc2	-3.38016	1.83619	375.565	4.84347e-10
Nup210	-2.50269	6.77297	375.447	4.85188e-10
BC035044	-2.01948	4.06337	375.279	4.86388e-10
Ccdc63	-4.32152	1.14704	374.619	4.91126e-10
Zdhhc18	-1.56457	6.4958	374.571	4.9147e-10
Dgkg	-2.88898	4.38206	374.494	4.92033e-10
Cyp1b1	3.52682	3.83533	374.175	4.9435e-10
Phc2	1.46065	6.91407	374.148	4.94543e-10
Kmo	3.89588	6.86912	373.555	4.98882e-10
Ano10	-1.73001	5.58446	373.532	4.99052e-10
Bcl11a	-3.13004	3.55826	373.362	5.00308e-10
Pik3c2b	-5.22574	2.98541	373.058	5.02555e-10
Slc9a4	5.49023	1.37175	372.946	5.03386e-10
Ptpn3	3.05679	4.02776	372.71	5.05145e-10
Lrp11	4.69182	1.88542	372.44	5.07166e-10
Pitrm1	1.40361	5.62324	372.273	5.0842e-10
Speg	5.18835	3.57705	372.24	5.08676e-10
Gm7694	-2.54694	3.48353	371.849	5.11624e-10
Plgrkt	2.02606	5.91924	371.695	5.12797e-10
Ctss	2.81055	10.732	371.528	5.14068e-10
Dab2	8.0808	8.12369	370.92	5.18724e-10
Mlh3	1.7555	4.21002	370.845	5.193e-10
Jak2	2.67212	9.364	370.611	5.2111e-10
Cav1	8.86625	3.39739	370.599	5.21207e-10
Paqr4	2.14419	4.61519	370.347	5.23161e-10
Prkaca	1.09534	6.41991	370.157	5.24642e-10
Eef2k	-1.49983	4.10099	369.887	5.26756e-10
Etfa	1.63579	6.02465	369.527	5.29589e-10
Ly6c2	-4.38832	7.90648	369.08	5.33129e-10
Slc24a3	3.28973	3.02017	368.575	5.37167e-10
Pla2g12a	2.94236	3.3471	367.932	5.42358e-10
Kcnn4	3.39232	5.8201	366.457	5.54492e-10
Prr13	-1.30698	8.26475	366.305	5.5576e-10
Scimp	7.17702	6.0352	366.181	5.56794e-10
Gm9847	7.93139	4.17736	365.591	5.61763e-10
Ulk1	-1.74445	6.04623	365.042	5.66426e-10
Ehbp1	3.64914	3.53139	364.219	5.7351e-10
Vezt	1.76149	4.06853	363.828	5.76917e-10
Xpc	-1.60274	5.17276	363.585	5.79043e-10
Nos1ap	-2.80038	2.2186	363.535	5.79482e-10
Aatk	-1.42455	5.30395	363.246	5.82021e-10
Tarm1	1.90788	8.19702	363.227	5.8219e-10
Nmt2	1.84835	5.17216	363.175	5.82646e-10
Sap25	-2.87801	3.69099	363.086	5.83438e-10
Ywhag	1.26617	8.3781	362.476	5.88861e-10
Cdh1	6.39567	8.39902	362.215	5.91204e-10
Tst	-2.96111	2.61701	362.155	5.9174e-10
Jup	2.1691	5.8741	362.029	5.92877e-10
Alpk2	2.30823	4.16334	361.701	5.9584e-10
Txnrd3	2.44313	2.68295	361.595	5.96803e-10
Mdfic	2.52591	5.9774	361.083	6.0148e-10
H1fx	4.94229	3.58214	360.851	6.0361e-10
Canx	1.14891	8.94881	360.85	6.03621e-10
Idh3a	1.28313	5.55628	360.841	6.03704e-10
Als2cl	3.04519	4.07646	360.81	6.03988e-10
Fyttd1	1.53402	5.28121	360.626	6.0569e-10
Lad1	7.02199	3.52429	360.561	6.06285e-10
Hr	7.44722	7.3643	359.8	6.13375e-10
Dnmt3a	1.95641	6.78273	359.305	6.18047e-10
Sec14l1	-1.24293	6.93762	358.881	6.22076e-10
Akr1a1	2.19116	9.36112	358.791	6.2293e-10
Ermp1	-1.42342	5.28692	358.754	6.23291e-10
Nostrin	2.35305	4.3757	358.603	6.24736e-10
Heca	-1.84468	5.95643	358.603	6.24737e-10
Ocstamp	5.33554	4.3542	358.601	6.24751e-10
Csf1r	1.60194	10.1146	357.872	6.31786e-10
Dnajc16	1.6484	5.0295	357.596	6.34475e-10
S100a10	1.51203	8.08914	357.356	6.36822e-10
Cd6	3.45096	5.01779	356.967	6.40656e-10
Scpep1	1.46598	7.2537	356.946	6.40864e-10
Cnksr3	1.68218	4.10945	356.511	6.4518e-10
Tiam2	-1.92689	4.10795	355.883	6.51466e-10
Tshz1	1.37361	5.6815	355.831	6.51985e-10
Timm23	1.43679	6.28587	355.823	6.52072e-10
Gnb4	4.30652	4.73898	355.782	6.52481e-10
Cnst	-1.3886	4.93786	355.303	6.57342e-10
Pan2	-1.73705	5.07796	355.158	6.58812e-10
Limk1	1.85556	5.71039	355.081	6.59605e-10
Tnfsf15	4.20472	3.05761	355.03	6.60121e-10
Iqgap2	-3.42874	6.50784	354.789	6.62591e-10
Clasp2	1.50365	6.38091	353.525	6.75732e-10
Mid1ip1	-1.44087	5.83992	353.517	6.75818e-10
Il2ra	6.54596	8.36292	353.181	6.79366e-10
Mfge8	6.59565	9.91589	352.978	6.81519e-10
Gm10693	-2.74248	2.68926	352.977	6.81526e-10
Chd7	-1.29053	6.5053	352.873	6.8263e-10
Blvra	1.91196	5.30248	352.352	6.88203e-10
Epb41l3	4.65647	4.67288	351.931	6.92741e-10
Bend4	2.17104	4.77527	351.452	6.97957e-10
Bahd1	1.60053	5.46795	351.419	6.98312e-10
Hemk1	3.52918	4.72207	350.997	7.02944e-10
Lmo4	-1.91671	6.36781	350.893	7.04093e-10
Utp4	1.53534	4.75699	350.74	7.05781e-10
Bccip	1.36881	4.94383	350.539	7.08015e-10
Ttll12	1.59409	4.59324	350.522	7.08198e-10
Rrn3	1.32828	5.66426	350.26	7.11116e-10
Arhgef1	-1.58331	8.25576	349.988	7.14166e-10
Itgae	6.80239	5.65067	349.816	7.161e-10
Arhgap35	2.04508	4.54581	349.703	7.17371e-10
Gga2	2.00073	5.19731	349.698	7.17422e-10
5730409E04Rik	2.81529	3.10809	349.579	7.18768e-10
Eif2ak4	1.9818	5.0881	349.478	7.19916e-10
Tuba1a	1.10604	7.42279	349.285	7.22108e-10
Tusc3	2.25367	4.30171	349.23	7.22728e-10
Pdlim7	-1.67216	6.13182	348.627	7.29627e-10
Fnbp1l	2.60005	5.21349	348.376	7.32532e-10
Ddt	2.55313	3.46037	348.068	7.361e-10
Rab44	-2.17459	6.97787	348.039	7.3644e-10
Nlrp10	3.23233	3.10221	347.453	7.43293e-10
Stx3	1.43205	5.66821	347.389	7.44042e-10
Hsh2d	-2.78526	2.81428	347.26	7.45571e-10
Cd33	-2.04095	8.72782	347.198	7.46297e-10
Mylip	-1.81058	4.66326	347.17	7.4663e-10
Fanca	-2.05881	4.66378	346.979	7.48887e-10
Tmem177	2.37745	2.58878	346.724	7.51926e-10
Epcam	4.64987	3.30127	346.399	7.55817e-10
Aebp2	1.32083	6.80754	346.07	7.59777e-10
Heatr3	2.1354	4.91602	345.102	7.71563e-10
Arl6	3.7971	2.40821	344.889	7.74182e-10
Hepacam2	7.489	6.15395	344.685	7.76706e-10
Wdr75	1.74385	4.94882	344.395	7.8031e-10
S100a1	1.88977	4.85869	344.192	7.82848e-10
Ppp3cc	2.853	3.13953	344.032	7.84843e-10
9130401M01Rik	1.5219	4.68812	343.991	7.8536e-10
Klk1b11	8.40616	5.72435	343.96	7.85745e-10
Cstb	2.83009	7.08575	343.829	7.87404e-10
Zmpste24	-1.41476	6.84326	343.517	7.9134e-10
Farsb	1.49205	5.16695	343.439	7.92323e-10
Ppp1r3e	2.10241	3.03473	342.936	7.98731e-10
Stard4	2.76036	6.48006	342.734	8.01326e-10
Mrps36	1.5745	4.1071	342.466	8.04774e-10
Ghitm	1.25161	7.19116	342.443	8.05078e-10
Lmnb1	-2.01164	7.33646	342.252	8.07553e-10
Csnk1e	-1.15833	6.17149	341.74	8.14223e-10
Dnal1	4.97952	4.31796	341.595	8.16118e-10
Ccdc6	1.43791	6.17548	341.104	8.22598e-10
Car4	8.61658	3.25383	340.929	8.24917e-10
Cx3cl1	6.69672	4.11567	340.73	8.27567e-10
Ddx18	1.44924	5.22039	340.718	8.27738e-10
Slc33a1	1.92202	5.43481	340.515	8.30451e-10
Sp2	-1.10296	5.74469	340.333	8.32897e-10
Map4k3	2.51136	5.07264	339.942	8.38175e-10
Dnase2a	1.49425	5.9849	339.634	8.42359e-10
Gngt2	1.61521	5.35708	339.428	8.45169e-10
Elp5	1.70005	5.04521	339.052	8.50333e-10
Zmiz1	1.23844	8.7009	338.924	8.52103e-10
Galnt12	3.46557	3.63084	338.461	8.58518e-10
Coq3	2.09055	2.85737	338.315	8.60564e-10
Utp18	1.71988	5.25526	338.242	8.61578e-10
Ly6c1	-4.41436	5.17721	338.149	8.62886e-10
Pum3	1.3285	5.82414	338.126	8.6321e-10
Cst3	2.73547	10.8288	338.083	8.63815e-10
E2f2	-2.56121	6.71414	338.082	8.63826e-10
Esyt3	6.46007	3.84801	337.853	8.6705e-10
Itprid2	1.30811	7.17502	337.813	8.67614e-10
Arhgef40	4.47586	5.96908	337.758	8.68391e-10
9530077C05Rik	-5.87015	1.62846	337.312	8.74718e-10
Igsf9	3.51789	2.6153	337.25	8.75597e-10
Arhgap45	-1.94473	8.85655	337.175	8.7667e-10
Dhx33	1.44489	5.32872	337.147	8.77073e-10
Etv5	3.57509	5.78497	337.079	8.78037e-10
Togaram1	1.62221	5.37323	336.794	8.82135e-10
Fam57a	3.35883	3.06901	336.779	8.82344e-10
Adora3	3.37155	5.68346	336.193	8.90827e-10
Grasp	3.85729	2.3767	336.181	8.91006e-10
Xpot	1.20656	6.14211	336.062	8.92731e-10
Vash1	5.02809	1.7386	335.727	8.97639e-10
Cox7b	1.27125	5.95916	335.697	8.98085e-10
Nufip1	1.61404	4.90979	335.638	8.98955e-10
Fgd3	-1.42333	7.00146	335.406	9.02373e-10
Agpat4	1.77509	5.03946	335.035	9.0787e-10
Arrdc3	-1.69368	5.94003	334.933	9.0939e-10
Gimap9	-3.86288	1.00288	334.697	9.12916e-10
Ccpg1	-2.88318	7.91301	334.674	9.1327e-10
Ptk2	2.46402	3.70341	334.603	9.14332e-10
Mon1b	-1.02538	5.75034	334.499	9.1589e-10
Cpped1	1.56946	4.80162	334.482	9.16141e-10
Ssh2	-2.15497	8.01728	334.306	9.18794e-10
Kif1c	1.48304	7.78253	334.303	9.18847e-10
Zdhhc1	2.79008	3.11779	334.205	9.20323e-10
1600014C10Rik	-1.32518	5.99797	334.17	9.20863e-10
Agpat2	-2.0687	5.31725	334.042	9.22797e-10
Cdk17	-1.51285	5.47443	333.99	9.2358e-10
Slc2a1	1.72646	6.92443	333.976	9.2379e-10
P2rx5	7.9582	6.17179	333.828	9.26051e-10
Atp2b4	-3.00399	3.91854	333.707	9.2789e-10
Epc1	-1.12732	5.60788	333.264	9.34691e-10
Il1rl2	2.54041	5.28958	333.194	9.35767e-10
Gstt3	3.33344	2.97525	332.648	9.44227e-10
Pde4dip	1.35467	5.69872	332.307	9.4956e-10
Tmcc3	2.87496	4.00025	332.263	9.50253e-10
Gtf2h1	1.22428	6.32849	332.183	9.51509e-10
Fbxo21	2.33089	4.4393	332.175	9.51635e-10
Fmn1	4.28557	4.34257	331.696	9.59216e-10
Gabbr2	7.44087	4.91806	331.564	9.61315e-10
Fos	-6.79243	8.80852	331.525	9.61932e-10
Atxn10	-1.1634	6.93703	331.354	9.64668e-10
Sh3tc1	1.4038	6.13284	331.117	9.68464e-10
Hyou1	1.53131	7.83385	331	9.70339e-10
Fads3	4.14448	4.63087	330.95	9.7115e-10
Msantd4	1.59502	4.87893	330.241	9.82652e-10
Lyl1	-3.30539	5.07647	330.214	9.83083e-10
Cd74	6.24026	13.0884	330.013	9.86387e-10
Ccdc126	-2.39474	3.34668	329.636	9.92591e-10
Traf4	3.31372	3.90516	329.586	9.93424e-10
Fdps	2.64029	6.99694	329.189	1.00001e-09
Iqsec2	1.40679	4.89218	329.17	1.00033e-09
Kcnc3	3.71525	3.38489	329.162	1.00046e-09
Taf7	-1.45952	4.19129	329.054	1.00226e-09
Glipr2	-1.68245	7.3194	328.777	1.00691e-09
Cklf	-2.05434	4.18849	328.728	1.00774e-09
St14	1.77032	4.65388	328.556	1.01063e-09
Ffar4	4.53078	1.89251	328.246	1.01589e-09
Ube2h	-1.24591	6.66893	328.064	1.01898e-09
Mrpl11	1.72021	4.37882	327.873	1.02224e-09
Tbc1d1	-1.07791	5.86786	327.724	1.0248e-09
Rcl1	2.06407	4.01593	327.642	1.0262e-09
Dcaf1	1.39967	5.07239	327.293	1.03222e-09
Ahcyl2	1.68931	7.01093	327.269	1.03264e-09
Gm4739	-2.14904	6.34465	327.184	1.03412e-09
Psmd1	1.13081	7.25006	327.04	1.03662e-09
Msmo1	1.9729	7.12629	326.557	1.04506e-09
Kctd14	1.79094	4.21708	326.457	1.04682e-09
Miga1	-1.75996	7.23013	326.434	1.04723e-09
Ccn3	8.51354	3.79006	326.368	1.0484e-09
Gpx3	-2.59981	2.8287	326.17	1.05189e-09
Eif5b	1.43785	7.77664	326.128	1.05263e-09
Zfp276	-1.14256	5.7151	326.063	1.05378e-09
Ptx3	7.68492	5.82428	325.885	1.05695e-09
C1qc	7.87958	7.92405	324.784	1.07675e-09
Ramp3	7.92611	2.28868	324.356	1.08458e-09
4930523C07Rik	-2.167	5.27656	324.211	1.08724e-09
Entpd4	2.24003	4.43566	323.926	1.09251e-09
Hsbp1	1.02323	6.29841	323.869	1.09356e-09
Yars	1.425	5.36476	323.784	1.09513e-09
Prdx2	1.76985	6.41911	323.581	1.09892e-09
Fam83h	6.26589	2.51101	323.109	1.10774e-09
Tjp1	3.12397	2.2323	322.72	1.11509e-09
Atp1b1	-4.79559	1.41959	322.537	1.11857e-09
C1qbp	1.65252	5.72862	322.344	1.12224e-09
Susd4	7.49045	4.30567	322.081	1.12728e-09
Brox	1.24051	6.72764	321.955	1.1297e-09
Ggt1	-6.40454	1.80635	321.911	1.13055e-09
Slc37a3	1.18786	5.88942	321.655	1.1355e-09
Adssl1	-1.63067	5.86993	321.601	1.13654e-09
Pnpla1	-6.16901	2.4264	321.589	1.13677e-09
Acox1	1.42949	6.62647	321.076	1.14678e-09
Entpd5	-1.34775	5.19109	320.713	1.15392e-09
Unc13d	-1.65451	6.20586	320.596	1.15622e-09
Rcbtb2	1.94717	6.30844	320.583	1.15649e-09
Pxn	-1.38354	8.75125	320.536	1.15742e-09
Mrpl41	1.47096	4.4454	320.402	1.16006e-09
Bicra	-1.37143	5.67469	320.356	1.16099e-09
Sdf2l1	2.35086	6.6433	320.191	1.16426e-09
Was	-1.03383	7.054	320.097	1.16614e-09
Tcp1	1.06067	7.56937	320.07	1.16668e-09
Hmgcr	1.99872	7.61674	319.924	1.1696e-09
Pkd2	1.98087	3.87891	319.858	1.17093e-09
Acsl4	2.2967	7.38233	319.688	1.17436e-09
Impa2	-1.26277	4.81555	319.042	1.18745e-09
Hps6	1.77037	4.31053	318.775	1.19293e-09
Pepd	2.08895	5.90539	318.565	1.19725e-09
Fyn	2.64362	6.41444	318.528	1.198e-09
Trim16	-2.1047	3.95989	318.25	1.20375e-09
Dcstamp	8.08559	6.31722	318.166	1.20549e-09
Egr1	-3.79915	7.45131	317.863	1.2118e-09
Usp6nl	1.38447	5.10293	317.64	1.21649e-09
Sema4f	-3.41783	2.86296	317.634	1.21662e-09
Ccdc180	-2.89653	2.73003	317.443	1.22064e-09
Dnah6	-4.86672	2.18168	317.313	1.22338e-09
Asb11	7.63444	1.38392	317.146	1.2269e-09
Atp1a1	1.53186	8.88354	317.04	1.22916e-09
Spatc1	-3.501	2.56899	317.03	1.22938e-09
Sbds	1.02335	5.82003	316.833	1.23358e-09
Ogfrl1	-2.42084	7.35155	316.736	1.23565e-09
Tax1bp3	1.4548	5.4211	315.682	1.25843e-09
Tsr2	1.7044	3.41786	315.074	1.2718e-09
Wdr55	1.37045	4.13806	314.988	1.27371e-09
Ppargc1b	3.01473	3.51814	314.586	1.28266e-09
Nim1k	2.61296	2.46189	314.49	1.2848e-09
Trim39	-1.51842	4.79023	314.272	1.28969e-09
Tgfb3	4.86803	1.4825	314.103	1.29351e-09
Stfa2	-4.7979	2.19214	313.705	1.30254e-09
P4ha1	1.89039	5.84614	313.356	1.31051e-09
Gns	2.31179	8.37099	313.328	1.31113e-09
Stx6	1.6028	5.86806	312.395	1.33276e-09
Abtb2	-1.99734	4.44073	312.339	1.33406e-09
Ccr7	6.50577	5.97846	312.125	1.33909e-09
Celf2	-1.19186	7.75384	311.755	1.34782e-09
Mybbp1a	1.34429	6.83412	311.657	1.35013e-09
Ncbp2	1.31295	5.2966	311.446	1.35515e-09
Hacd3	1.76042	4.72754	311.094	1.36359e-09
Tmem97	1.8002	4.6084	310.962	1.36676e-09
Tbc1d10a	1.80212	3.75386	310.88	1.36874e-09
Gca	-3.0738	4.77954	310.777	1.37122e-09
Pou2af1	-8.6748	1.80132	310.517	1.37752e-09
Rrp7a	1.22937	6.14647	310.509	1.37772e-09
Dedd2	-2.12683	5.75745	309.818	1.39464e-09
Cd83	6.08674	6.07589	309.678	1.3981e-09
Mapk13	-2.31309	5.28828	309.27	1.40824e-09
Smad3	-3.3319	4.52804	309.138	1.41153e-09
Zfp703	1.95691	6.82562	308.835	1.41915e-09
Riox1	-1.81262	4.36022	308.26	1.4337e-09
Inpp5j	-3.13491	1.6499	307.689	1.44835e-09
Nhlrc3	1.57588	5.85316	307.572	1.45135e-09
4933408B17Rik	-8.93282	1.00114	307.57	1.45141e-09
Arl1	1.4249	6.79746	307.469	1.45404e-09
Adh5	1.14948	6.00557	307.378	1.45639e-09
Trpv2	1.5709	7.72818	307.198	1.46107e-09
Sacs	2.13151	5.07869	306.919	1.46835e-09
Slc39a13	1.74738	4.80445	306.82	1.47094e-09
Syt9	7.80367	3.81044	306.693	1.47428e-09
Xylt2	2.33143	4.80678	306.488	1.4797e-09
Utp6	1.08586	5.90286	306.32	1.48414e-09
Nsfl1c	1.08707	5.92032	306.319	1.48418e-09
Fasn	3.57042	8.24952	306.228	1.48658e-09
Syt7	5.36703	1.76374	306.192	1.48755e-09
Btbd3	2.15695	2.40419	306.035	1.49173e-09
Nat10	1.41724	4.78194	305.796	1.49814e-09
Btg2	-1.99003	7.76977	305.732	1.49985e-09
Arpin	6.5331	2.64604	305.718	1.50024e-09
Sp110	-1.44357	6.55215	305.447	1.50752e-09
Gspt1	1.25777	7.13809	305.33	1.51071e-09
Kynu	4.16613	5.19536	305.313	1.51115e-09
Rars	1.06734	6.2601	305.269	1.51236e-09
Rybp	-1.38907	5.95973	305.249	1.51289e-09
0610010F05Rik	1.76533	5.13966	305.189	1.51452e-09
Steap4	-7.44441	3.06211	304.433	1.53523e-09
Fbxo6	1.52348	4.76805	304.236	1.54068e-09
Lrpprc	1.14203	5.60234	304.152	1.54303e-09
Stim1	-1.21575	6.08236	303.506	1.56109e-09
Ext2	1.42005	5.69106	303.268	1.5678e-09
Slc38a1	1.433	7.8204	303.26	1.56804e-09
Raph1	1.09496	6.23158	302.999	1.57546e-09
Txnl4b	-1.97862	4.03841	302.571	1.58769e-09
Ednra	-7.24887	1.28507	302.525	1.58901e-09
Nfkb2	1.39618	6.82711	302.425	1.59189e-09
Smdt1	1.11687	5.97872	302.231	1.5975e-09
Ppp1r14b	2.07984	5.35359	301.612	1.61552e-09
Prnp	2.21342	3.64054	301.573	1.61665e-09
Oaz2	-1.32162	4.96399	301.396	1.62186e-09
Mtss1	3.68351	7.72237	301.357	1.62301e-09
Eef1g	1.624	8.57188	301.332	1.62374e-09
Als2	1.84515	5.12875	301.299	1.62472e-09
Zfand2b	-1.51838	4.15762	301.062	1.63174e-09
Swap70	1.64395	7.05043	300.714	1.6421e-09
Pi4ka	1.43282	7.57358	300.691	1.6428e-09
Ankib1	1.09141	6.03631	300.067	1.66157e-09
Baiap3	-5.31503	1.28024	299.747	1.6713e-09
Comt	1.72135	6.57242	299.581	1.67639e-09
Habp4	1.4773	4.00019	299.409	1.68166e-09
Hsd17b4	2.25289	7.81476	299.406	1.68175e-09
Slc39a10	1.61631	5.37706	299.338	1.68384e-09
Ppp1r42	-6.69307	1.2361	299.298	1.68509e-09
Ccndbp1	-1.14003	5.42874	299.027	1.69345e-09
Plcl2	-1.43306	6.63466	298.681	1.70423e-09
Acap3	-1.48183	4.84674	298.502	1.70981e-09
Dscam	5.82465	5.42145	298.498	1.70994e-09
Tnnt1	-3.206	1.61026	298.277	1.71689e-09
Slc19a2	2.01861	4.12066	297.933	1.72777e-09
Fcrls	7.40124	5.63471	297.4	1.7448e-09
Clasrp	-1.1719	4.8215	297.218	1.75064e-09
Slc6a4	3.34097	4.27723	297.026	1.75684e-09
Lrpap1	1.99342	7.40879	297.025	1.75687e-09
Commd10	1.78325	4.82065	296.929	1.75999e-09
Sh3d21	5.66179	2.29458	296.79	1.7645e-09
Ric1	1.63265	6.53908	296.777	1.76491e-09
Ms4a3	-3.86592	3.36998	296.721	1.76674e-09
D230025D16Rik	-1.07949	4.89534	296.715	1.76695e-09
Gask1b	4.31394	4.36473	296.655	1.76889e-09
Lrrc8c	1.6947	6.88054	296.577	1.77144e-09
Sp100	-1.89646	7.574	296.484	1.77449e-09
Bgn	-4.89017	0.959192	296.253	1.78208e-09
Srm	1.80681	4.7407	296.239	1.78253e-09
Itprip	-1.99646	6.399	296.228	1.78289e-09
Fam32a	-1.21333	6.33973	295.734	1.79923e-09
Per1	-2.37075	6.26056	295.617	1.80315e-09
Lepr	2.18563	3.44379	295.501	1.80703e-09
Gas2l1	2.29006	4.8138	295.257	1.81519e-09
Rxylt1	1.96918	4.40908	295.098	1.82057e-09
Snx24	5.58576	3.4799	295.036	1.82264e-09
Ncoa1	-1.21883	6.27419	294.492	1.84114e-09
Adap2	1.82589	3.63301	294.37	1.84532e-09
Mdm1	-2.35152	3.50405	294.319	1.84708e-09
Trp53i11	4.80306	6.42774	294.181	1.85183e-09
Vps33a	1.03423	6.3809	293.805	1.8648e-09
Mvd	1.69623	5.98632	293.481	1.8761e-09
Vcpkmt	2.12769	3.26325	293.293	1.88271e-09
Spag9	1.14674	7.80341	293.159	1.88741e-09
Nme2	1.79669	6.91555	293.033	1.89186e-09
Mlst8	-1.42343	4.98637	292.943	1.89504e-09
Bcl9l	1.58276	5.82967	292.923	1.89574e-09
Nsun2	1.29912	6.37589	292.803	1.89998e-09
Htr2a	5.12428	1.45365	292.562	1.90857e-09
Lrrc58	1.70252	7.5285	292.366	1.91558e-09
Tmem268	1.11997	5.9943	291.445	1.9489e-09
Nhsl2	-3.56477	6.88255	291.249	1.9561e-09
Serinc5	-1.83872	4.46546	291.128	1.96055e-09
Spata5	1.36053	4.40089	291.101	1.96153e-09
Nln	1.52823	5.65143	290.947	1.96721e-09
Midn	-1.34402	7.57635	290.825	1.97173e-09
Nenf	2.35282	3.10368	290.598	1.98016e-09
Acta2	-1.48708	3.94175	290.447	1.98579e-09
Mrps18b	1.84791	4.42247	290.283	1.99196e-09
Adora2b	1.93091	4.50521	290.218	1.99438e-09
Tk2	-1.35485	4.54395	290.035	2.00129e-09
Pitpnc1	-1.6671	4.95977	289.974	2.00358e-09
Jchain	-7.75881	5.75913	289.55	2.01965e-09
Inpp5k	-1.06052	6.33965	289.473	2.0226e-09
Ttl	2.10807	3.96401	289.082	2.03761e-09
Arl5a	1.74854	7.19376	288.734	2.05105e-09
Prr33	-3.25723	3.60321	288.719	2.05164e-09
Kbtbd7	-2.72993	4.94962	288.401	2.06403e-09
Fam167a	4.55661	3.14491	288.239	2.0704e-09
Ramp1	-2.44215	3.94615	288.142	2.07419e-09
2610001J05Rik	1.70039	5.07808	287.893	2.08403e-09
Ttc21b	2.19025	3.50442	287.866	2.08512e-09
Ulbp1	1.71302	6.32706	287.822	2.08683e-09
Rnf141	-1.20281	5.63558	287.534	2.09831e-09
Cdon	2.66205	2.94188	287.21	2.11128e-09
Clmp	2.98309	3.31576	286.913	2.12322e-09
Gbp7	2.33496	7.18188	286.75	2.12986e-09
Bcap29	2.24555	5.35396	286.721	2.13102e-09
Lrrc41	1.21587	5.71315	286.673	2.13295e-09
Creg2	4.6686	3.22773	286.51	2.13962e-09
Sept3	6.33739	5.04376	286.354	2.146e-09
Fpgt	1.85485	3.829	286.301	2.14814e-09
Cd40	2.37871	4.27301	286.064	2.15792e-09
Syde2	3.91451	1.70974	285.608	2.17682e-09
Col15a1	2.94619	2.40187	285.519	2.18051e-09
Ccng2	-1.95393	5.70051	285.133	2.19669e-09
Cdk11b	-1.36961	7.22834	284.884	2.20719e-09
Krt80	-3.83653	4.89508	284.255	2.234e-09
Cluh	1.39828	6.28398	283.836	2.25208e-09
Rhog	-1.22539	8.00832	283.799	2.25371e-09
Cacng8	6.52118	2.62773	283.494	2.26697e-09
Ikzf1	-1.36956	8.05303	283.373	2.27226e-09
Gfi1	-3.10447	2.60045	283.361	2.27279e-09
Hopx	-2.05686	3.8561	283.171	2.28111e-09
Dusp19	2.45942	2.6743	283.122	2.28331e-09
Slc43a2	1.42796	8.13667	282.916	2.29238e-09
Large1	2.73994	3.38497	282.681	2.30283e-09
Prss34	-4.20041	3.24173	282.391	2.31577e-09
Mapk14	-1.07528	8.00228	282.28	2.32073e-09
Dgka	-1.82582	4.97508	282.036	2.33173e-09
Clstn1	2.30165	3.78054	281.968	2.33478e-09
Zfp532	3.86569	2.79587	281.841	2.34055e-09
Rdh11	1.28897	5.39154	281.73	2.34559e-09
H2afx	-1.48786	6.32857	281.537	2.3544e-09
Farp1	-4.12985	0.557038	281.482	2.35689e-09
Peli1	-1.05001	5.39072	281.43	2.3593e-09
S1pr2	1.84385	5.71102	281.323	2.36421e-09
Slc4a11	5.29656	2.88721	281.25	2.36756e-09
Micall1	1.05004	5.78349	281.231	2.3684e-09
Haus8	1.58661	6.64885	281.159	2.37174e-09
Pitpnm1	-1.60055	6.50601	280.995	2.37929e-09
Uap1l1	1.82868	6.08941	280.809	2.3879e-09
Rfk	1.61468	6.0603	280.757	2.39034e-09
Mmp14	7.30672	7.57996	280.735	2.39136e-09
Ttc39b	1.89692	7.09563	280.689	2.39352e-09
Trpv4	3.88206	4.34074	280.68	2.39392e-09
Taf4b	1.92871	3.20242	280.658	2.39496e-09
Sept2	1.4577	8.13545	280.566	2.39922e-09
Hook1	3.0692	3.83902	280.334	2.4101e-09
Pld3	3.26257	7.22621	280.32	2.41077e-09
Vwa5a	1.36098	7.29235	280.305	2.41146e-09
Vps45	1.35622	4.34078	280.245	2.41429e-09
Prr5	1.95225	3.90934	280.107	2.42077e-09
Selenos	1.31791	5.85923	280.036	2.42411e-09
Sephs2	-1.23714	6.59235	279.562	2.44664e-09
Ms4a4c	-3.66494	4.12824	279.546	2.44744e-09
Gprc5c	5.68726	4.93227	279.333	2.45765e-09
Rps6ka4	1.20883	6.50985	279.286	2.45989e-09
Ly6g5b	-4.26172	1.06527	279.178	2.46507e-09
H2-T24	-2.75165	5.12779	279.134	2.46722e-09
Zfp608	-1.72508	5.62698	278.828	2.48203e-09
Oscp1	-2.52342	2.02633	278.741	2.48626e-09
Nqo1	2.96623	4.26712	278.504	2.49785e-09
E330009J07Rik	-1.40178	5.3667	278.352	2.50531e-09
Tnfsf9	2.02612	3.16958	278.33	2.50638e-09
Aldh1l1	4.97505	2.95535	278.325	2.5066e-09
Mogat2	-3.44288	1.80804	278.285	2.50861e-09
Zscan29	-1.20433	5.71472	277.908	2.52724e-09
Lhx1	-8.21207	1.36548	277.784	2.53341e-09
Bcas1	3.91151	1.93161	277.715	2.53682e-09
Nudcd2	2.04898	5.00521	277.672	2.53897e-09
Smcr8	1.13934	7.22216	277.214	2.56193e-09
Itgb1	1.56173	8.67516	277.138	2.56581e-09
Snupn	2.32725	2.69947	277.065	2.56947e-09
Fdx2	2.54411	3.51206	276.859	2.57992e-09
Mfsd14b	-1.62629	7.01846	276.823	2.58177e-09
Tmem63a	-1.71502	5.74376	276.619	2.5922e-09
Rere	-1.58766	6.86054	276.475	2.59955e-09
Cpne3	-1.63904	7.31663	276.454	2.60061e-09
Tnfrsf9	7.77412	6.47307	276.362	2.60535e-09
Stat2	1.21726	7.12407	275.895	2.6295e-09
Nmd3	1.18363	4.73927	275.814	2.63374e-09
Nol12	1.46285	4.55736	275.788	2.63508e-09
Naf1	1.60068	3.97584	275.709	2.6392e-09
Mmp25	-3.11913	7.39616	275.616	2.64406e-09
Klhl2	-1.25043	5.5156	275.605	2.64464e-09
Cdk2ap2	-1.84733	6.34665	275.574	2.64626e-09
Scamp5	4.47416	3.39683	275.495	2.6504e-09
D1Ertd622e	-1.65537	6.55671	275.448	2.6529e-09
Ap5b1	-1.10155	5.48904	275.019	2.67555e-09
AC154607.1	2.39094	2.50879	274.986	2.67732e-09
Tnfsf4	7.53341	2.52122	274.859	2.68407e-09
Lama5	4.69138	2.13308	274.779	2.68832e-09
Rab37	-2.01715	2.77251	274.73	2.69094e-09
Bivm	1.72187	3.97153	274.566	2.69974e-09
Sh2b1	-1.30485	5.64768	274.496	2.70348e-09
Fgd4	-2.10201	6.52595	274.477	2.70453e-09
Tomm20	1.45034	6.06617	274.404	2.70841e-09
Exo5	2.66752	4.68834	274.248	2.71685e-09
Igfbp5	-9.2861	2.26059	274.203	2.71929e-09
Stk16	-1.37306	4.92799	274.008	2.72989e-09
Zc3h7b	1.43071	5.67752	273.958	2.73259e-09
Ctdnep1	1.18381	7.18624	273.378	2.76434e-09
Stx12	1.07346	5.93333	273.223	2.77291e-09
Rinl	-1.08139	6.68041	273.221	2.77306e-09
Cracr2a	-2.86919	4.44949	273.207	2.77379e-09
Plcg1	1.58766	4.31284	273.2	2.77421e-09
Carhsp1	-1.22869	6.43067	273.101	2.77967e-09
Sntb1	-4.41881	2.94531	272.983	2.78625e-09
Hspd1	1.3453	7.46591	272.727	2.80057e-09
Atp6v0d2	7.92128	7.44192	272.687	2.80277e-09
Slc25a28	-1.59823	4.78022	272.572	2.80925e-09
Abca1	3.87043	6.19833	272.41	2.81835e-09
Mgat4b	1.59994	5.73123	272.394	2.81929e-09
Adra2a	7.88626	4.44949	272.119	2.83483e-09
Apol7c	7.61024	4.79877	271.988	2.84228e-09
Hspa5	1.3511	9.80542	271.796	2.85327e-09
Tacc2	2.80629	4.29487	271.773	2.85459e-09
Cttn	4.02004	4.10716	271.61	2.86395e-09
Hgfac	7.24214	4.90496	271.546	2.86764e-09
Pbdc1	1.29126	4.95717	271.308	2.8814e-09
Lyve1	-6.05711	0.854073	271.292	2.88231e-09
Lpp	2.59296	6.50938	271.142	2.89103e-09
Hck	-1.36809	7.23232	270.806	2.91064e-09
Pcca	1.38727	4.41484	270.685	2.91773e-09
Nop2	1.39671	5.70597	270.618	2.92166e-09
Ppm1j	6.86569	1.99093	270.423	2.93316e-09
Il1b	-2.96549	6.96099	269.748	2.97342e-09
Pgghg	-1.50636	3.67587	269.733	2.97436e-09
Morf4l2	1.32106	6.9598	269.323	2.99908e-09
Plpp5	1.29636	4.97153	269.321	2.99921e-09
Exoc6	-1.33613	6.05135	269.096	3.01291e-09
Cln3	-1.558	6.4187	269.018	3.01767e-09
Camsap1	1.50114	4.67364	268.872	3.02665e-09
Ttll3	-2.70734	3.14448	268.802	3.03092e-09
Peli3	5.22609	1.44556	268.724	3.03572e-09
Sfxn1	1.33172	5.97392	268.337	3.05967e-09
Map1lc3b	-1.04374	7.22271	267.978	3.08211e-09
H2-Aa	6.4759	11.3717	267.759	3.09589e-09
Dnaaf3	2.35601	2.79764	267.69	3.1002e-09
2900026A02Rik	4.91622	4.91747	267.432	3.11655e-09
Chid1	1.49172	4.65642	267.322	3.12358e-09
Bmpr1a	-3.35259	3.66812	267.224	3.12979e-09
Afap1l2	5.68781	3.19335	267.201	3.13126e-09
Stfa3	-7.53103	0.222455	266.879	3.15191e-09
Secisbp2l	1.23061	7.20824	266.614	3.16904e-09
Kcna3	2.18624	4.40253	266.487	3.17725e-09
Leng8	-1.51923	7.18265	266.409	3.18238e-09
Ciita	6.44927	8.8812	266.36	3.18554e-09
Cd320	3.50466	2.45975	266.271	3.19136e-09
Psma4	1.04938	7.20656	266.252	3.1926e-09
Fth1	2.9071	12.6193	266.209	3.19542e-09
Mak16	0.9723	5.532	266.087	3.20341e-09
Tbrg1	1.38205	6.03307	266.066	3.20477e-09
Irf5	1.34256	8.71809	265.861	3.21829e-09
Ruvbl1	1.27863	5.05517	265.83	3.22031e-09
Fblim1	6.93676	4.74642	265.151	3.26552e-09
Tgm3	-5.85194	1.28147	264.924	3.2808e-09
Tm2d2	1.73953	6.15499	264.759	3.29196e-09
Chchd6	2.21272	2.41997	264.527	3.3077e-09
Fgf13	3.47129	1.89761	264.368	3.31858e-09
Zfp568	1.42909	5.63307	264.159	3.3329e-09
Emc3	0.927961	6.07242	264.158	3.33295e-09
Fndc5	5.6613	4.97135	264	3.34383e-09
Dusp3	1.94366	6.9129	263.363	3.38812e-09
Plpp2	2.37801	4.33334	263.244	3.39648e-09
Znrf2	1.5657	8.10389	262.908	3.42022e-09
H2-Ob	3.76825	5.2258	262.899	3.42082e-09
Lix1l	2.40045	2.85506	262.811	3.42713e-09
Ntng2	-2.33346	5.38069	262.773	3.4298e-09
Tmc8	-2.43551	4.06971	262.417	3.45526e-09
Rab15	2.82297	1.77837	262.38	3.45786e-09
Ccdc115	1.2232	5.79926	262.101	3.47798e-09
Abca9	-1.72116	4.38602	261.821	3.49826e-09
Sec11a	1.26924	6.03919	261.676	3.50882e-09
Atg16l2	-2.1906	4.01471	261.377	3.5308e-09
Ago3	1.33191	4.98763	261.364	3.53176e-09
Il4i1	6.2035	6.49679	261.043	3.55545e-09
Slc29a3	1.33439	7.77381	260.886	3.56711e-09
Mrps6	2.64737	2.72555	260.863	3.56881e-09
Chchd3	1.26477	5.36522	260.818	3.57218e-09
Pirb	-1.44571	9.0847	260.58	3.58997e-09
Ccl4	3.84837	5.26604	260.517	3.59473e-09
Xk	-3.4676	2.00996	260.511	3.59515e-09
Sp140	-1.15283	6.80614	260.276	3.61288e-09
Rchy1	-1.23183	5.4672	260.229	3.61643e-09
Prkab2	-1.97909	3.36214	260.133	3.62373e-09
Tubb1	-4.53056	1.46963	260.032	3.63139e-09
Fcrlb	7.43377	1.22272	260.014	3.63272e-09
Nudt5	1.21806	5.2434	260.001	3.63377e-09
Slc36a4	2.01874	6.05578	259.909	3.64077e-09
Itgb3	-3.50881	5.04344	259.749	3.65298e-09
Pot1b	-1.64069	4.41295	259.696	3.65703e-09
Cab39l	1.12156	5.47697	259.599	3.66446e-09
Slc25a19	1.36739	4.43606	259.369	3.68221e-09
Leprot	1.59401	6.65643	259.301	3.6875e-09
Prcp	1.95476	7.98093	259.013	3.70982e-09
Ifitm2	-1.25302	7.29738	258.993	3.71142e-09
Eml4	0.87626	6.57167	258.937	3.71578e-09
Itga1	1.3873	7.93651	258.88	3.72026e-09
Nrxn2	4.09346	1.61158	258.796	3.72686e-09
Bend3	2.28474	3.21191	258.631	3.73975e-09
Abca7	-2.08841	7.29006	258.602	3.74205e-09
Klf11	-2.89956	2.95591	258.197	3.77414e-09
Rbm33	-1.10176	6.45861	258.146	3.77816e-09
Ipo8	1.2412	6.00953	258.128	3.77966e-09
Slc25a39	1.53521	6.43412	257.898	3.79798e-09
Ncf4	-1.20514	7.52053	257.862	3.80091e-09
Gcsh	2.31852	4.18317	257.849	3.80192e-09
Ltb4r1	-2.2661	5.40691	257.759	3.80921e-09
Bag1	0.954122	6.70082	257.689	3.81479e-09
Ptger1	-1.84455	4.14795	257.463	3.83307e-09
Klhl24	-1.79007	6.55722	257.41	3.8374e-09
Prom1	-4.58579	3.47537	257.336	3.84341e-09
Mst1r	-8.36757	-0.258116	257.23	3.852e-09
Pacsin1	3.96842	3.11291	256.92	3.87737e-09
Ikzf3	-5.37118	1.35691	256.655	3.89923e-09
Ick	2.2222	3.63536	256.65	3.89961e-09
Plekhf2	-1.25341	6.08215	256.085	3.94668e-09
Tbca	1.71256	4.64321	256.071	3.9479e-09
Mpp7	-2.11728	3.91204	255.994	3.95429e-09
Phb	1.75333	5.27191	255.882	3.96375e-09
Rassf8	1.96464	5.64452	255.881	3.96386e-09
Fam177a	1.31948	6.61825	255.551	3.99178e-09
Itgal	-1.34147	8.52374	255.312	4.01218e-09
Mier3	-1.55823	5.19723	255.044	4.03512e-09
Cstdc4	-3.57004	4.13299	254.953	4.04296e-09
Psmb2	0.997798	6.72648	254.921	4.04575e-09
Atp8b2	1.31907	5.89462	254.846	4.05228e-09
Slco3a1	1.66047	6.17651	254.651	4.06919e-09
Cfap126	3.13876	1.99051	254.533	4.0794e-09
Thumpd1	1.12059	5.15278	254.171	4.11109e-09
Ece1	1.15073	5.8572	254.113	4.11628e-09
Sema6d	7.22843	8.02209	254.064	4.12053e-09
Atp2c1	-1.26943	6.96051	254.058	4.12111e-09
Galm	1.1801	5.33663	253.984	4.12765e-09
Acaca	1.84156	6.73952	253.949	4.13076e-09
Dnajc15	1.89625	5.44372	253.807	4.14329e-09
Sh3pxd2a	2.21937	4.57491	253.686	4.15404e-09
Clk4	-1.47922	4.90091	253.366	4.18272e-09
Far2	-4.48755	1.61669	253.353	4.18386e-09
Rnf128	3.94455	5.84118	253.033	4.21269e-09
Romo1	1.39946	4.26768	252.885	4.2262e-09
Zhx2	-1.58293	4.07378	252.813	4.23272e-09
Akap17b	2.35643	3.01858	252.504	4.26095e-09
Atxn7	-1.00989	5.64701	252.399	4.27065e-09
H2-Oa	3.17648	3.83962	252.259	4.28355e-09
Eif2b5	1.03349	5.55799	252.058	4.30212e-09
Cct2	0.99464	7.93854	252.018	4.30584e-09
H2-Ab1	6.68511	11.6078	251.883	4.31837e-09
Pld4	-1.5848	7.11347	251.844	4.32205e-09
Dennd3	-1.31242	5.82279	251.843	4.3221e-09
Prdx3	1.53234	5.19976	251.494	4.35486e-09
Llph	1.04509	5.65867	251.474	4.35673e-09
Fnip2	2.22584	7.64423	251.357	4.36776e-09
Zfp324	1.52644	3.48981	251.203	4.38233e-09
Txndc17	1.03565	6.50172	250.686	4.43171e-09
A4galt	7.07453	2.29765	250.679	4.43244e-09
Sirpb1c	-3.1355	4.44419	250.667	4.43354e-09
Ankrd13d	-2.97613	3.34155	250.643	4.4359e-09
Vdac1	0.928619	7.51084	250.548	4.44501e-09
Ntmt1	2.79512	3.62123	250.531	4.4467e-09
Polr3g	1.78565	3.47391	250.499	4.44975e-09
Pigv	-1.92153	3.60803	250.399	4.45939e-09
Senp7	-1.47815	5.15246	250.332	4.46592e-09
Cyb5r4	-1.26813	7.36484	250.28	4.47092e-09
Ift43	6.94901	1.42761	249.978	4.50039e-09
Nol10	1.38404	4.16532	249.974	4.50081e-09
Ppp1r15b	-1.16693	7.80396	249.664	4.53132e-09
Noc2l	1.13081	6.34974	249.468	4.55068e-09
Mthfd2	1.41708	5.84513	249.326	4.56478e-09
Serpina3g	3.83355	4.63794	249.303	4.56706e-09
Sipa1l2	-2.5926	5.14315	249.11	4.58634e-09
Arsg	-3.02796	3.17759	248.974	4.59994e-09
Pax5	-10.3097	1.94328	417.835	4.60395e-09
Aff2	-4.46113	1.07017	248.911	4.60627e-09
Nol11	1.13344	5.08838	248.872	4.61019e-09
D930048N14Rik	3.69755	2.76173	248.687	4.62887e-09
Nr4a3	7.27586	7.52733	248.519	4.64591e-09
Ap1b1	1.6334	7.42743	248.206	4.67786e-09
Nsf	1.1043	7.00859	248.074	4.69142e-09
Golph3l	1.17772	6.18145	247.971	4.70201e-09
Cops7a	1.10705	5.01422	247.893	4.71002e-09
Abl2	1.72518	5.47823	247.848	4.71472e-09
Polr3d	1.66315	3.73183	247.736	4.72625e-09
Hmgn3	2.71185	3.52647	247.507	4.75017e-09
Irf2bpl	2.25291	4.45579	247.31	4.77067e-09
Tbc1d13	0.977849	6.78729	246.98	4.80547e-09
Ncf2	-1.11228	9.26488	246.826	4.82181e-09
Atg4d	-1.554	4.36553	246.744	4.83051e-09
Anpep	7.85352	8.27367	246.615	4.8442e-09
Impact	1.94402	5.16113	246.405	4.86669e-09
Ptcd2	1.09679	4.89312	246.137	4.89554e-09
Immt	0.882188	6.77983	246.109	4.89858e-09
Aplnr	-7.15891	0.519364	246.066	4.9033e-09
Mesd	1.09815	5.1272	245.851	4.92665e-09
Slc22a20	-6.01658	0.136523	245.801	4.93203e-09
Plk3	-2.54337	6.00909	245.782	4.93409e-09
Top1mt	2.06513	2.32579	245.674	4.9459e-09
Fam136a	2.48402	3.99049	245.621	4.95175e-09
Slc17a5	1.70329	4.69664	245.594	4.95465e-09
Crem	2.12545	3.93553	244.955	5.02533e-09
Nrm	-2.06633	4.54092	244.796	5.0431e-09
Zfp592	-0.829738	6.37835	244.754	5.04777e-09
Tstd3	1.43468	4.29151	244.667	5.05757e-09
Orai2	-1.38818	6.57257	244.664	5.05786e-09
Dennd6a	1.19016	5.62093	244.456	5.08133e-09
Pccb	1.84739	4.65702	244.408	5.08667e-09
Fggy	2.8344	2.1584	244.304	5.09852e-09
Ipo11	1.41675	4.76342	243.864	5.1486e-09
Rnf38	-0.927725	6.97573	243.406	5.20153e-09
Rgs19	-1.15811	7.00371	243.279	5.2162e-09
Foxm1	-1.76711	5.82611	242.901	5.26052e-09
Cdkl5	3.02341	3.08441	242.86	5.26535e-09
Ighv8-8	-8.26025	-0.11891	242.627	5.29277e-09
Slc30a7	1.11655	6.42011	242.624	5.29318e-09
Rad54l2	1.71003	5.91191	242.615	5.2943e-09
Tor3a	1.44807	6.16141	242.519	5.30562e-09
Pdia4	2.13653	7.81821	242.443	5.31462e-09
Tmem123	1.8794	8.82743	242.368	5.32359e-09
Sobp	3.47793	2.37508	242.178	5.34634e-09
Pdk3	1.40053	6.34442	242.038	5.36312e-09
Ighv1-64	-6.51663	1.09594	241.934	5.37566e-09
Trim44	1.12346	6.31407	241.571	5.41962e-09
Klhl8	2.5487	2.66484	241.496	5.42885e-09
Ide	1.38704	6.53626	241.462	5.433e-09
Sdad1	0.942934	6.1069	241.396	5.44109e-09
Supt20	-0.950007	6.49938	241.386	5.44221e-09
Ttc37	1.34915	4.80157	241.221	5.46255e-09
Mocos	-1.88741	5.40379	241.167	5.46914e-09
Myc	1.63921	5.99546	241.087	5.47903e-09
Man1a	1.24376	6.61268	241.069	5.48126e-09
Dnajb11	1.01847	7.13715	240.786	5.51634e-09
Xpnpep1	1.10643	6.26404	240.686	5.5287e-09
Foxp4	1.35809	5.3647	240.674	5.53031e-09
Ecd	1.03667	5.5358	240.586	5.54127e-09
Ip6k1	-1.14798	6.90364	240.533	5.54783e-09
Pfdn1	1.54764	3.95012	240.512	5.55052e-09
Cisd2	1.08232	5.69771	240.454	5.55782e-09
Cndp2	2.30596	8.11115	240.247	5.58375e-09
Txn2	0.999947	6.38844	240.183	5.59191e-09
Hmgb1-ps8	-3.94361	1.75976	240.146	5.59662e-09
Gdpgp1	1.51955	3.36928	240.066	5.60667e-09
Bicd2	0.95014	6.62822	239.996	5.61565e-09
Pter	2.54039	2.18135	239.872	5.63134e-09
G6pdx	-1.14293	8.66169	239.826	5.63721e-09
Atp2a2	1.15918	7.95752	239.799	5.64066e-09
Cct8	0.880516	7.28131	239.677	5.65632e-09
Vps41	1.09743	6.50599	238.978	5.74662e-09
Dnajc1	1.18324	5.57804	238.28	5.83854e-09
Malt1	2.05095	8.58085	238.22	5.84656e-09
Bola3	2.24153	4.24477	238.039	5.87073e-09
Hip1r	-2.39488	5.64604	237.965	5.88068e-09
Celsr3	-3.14899	4.24722	237.813	5.90102e-09
Snx12	1.16523	5.44114	237.561	5.9351e-09
Tgfbr1	1.59982	7.3079	237.151	5.991e-09
Vapb	0.835537	6.62766	236.706	6.05231e-09
Thap12	2.59902	6.64955	236.605	6.06635e-09
Ppp2r3a	1.78042	3.92784	236.354	6.10137e-09
Acat2	3.02028	5.48962	236.253	6.11554e-09
Vamp5	-2.43787	2.79715	236.233	6.11836e-09
Gramd1a	-1.38989	6.63507	236.106	6.1362e-09
Tbkbp1	-1.35161	5.73927	236.076	6.14052e-09
Col11a1	-8.63649	0.592977	236.035	6.14623e-09
Mab21l3	8.49937	2.26354	236.022	6.14813e-09
Lats2	-1.2618	5.9568	236.003	6.15078e-09
Adam9	2.05555	6.94303	235.918	6.1629e-09
Ctdspl	-1.53353	4.11441	235.869	6.16977e-09
B4galt6	1.4022	7.04547	235.797	6.17994e-09
Prdx5	-1.71886	8.36929	235.64	6.20236e-09
Lrba	1.49138	5.32942	235.547	6.21561e-09
Gpt2	2.05825	3.23728	235.223	6.26219e-09
Chd5	3.89005	1.8337	235.201	6.26546e-09
Adamts10	-1.75198	5.16627	235.153	6.27234e-09
Sirpb1b	-3.3055	4.97	234.818	6.321e-09
St3gal3	1.86419	4.57863	234.714	6.33621e-09
Cd3eap	1.60496	4.19778	234.685	6.34048e-09
Lmtk2	-1.29632	6.65528	234.278	6.40046e-09
Gys1	-1.40927	5.79955	234.072	6.43098e-09
Rnf31	-0.984517	5.3477	233.946	6.44988e-09
Tle4	-0.999663	5.31512	233.89	6.45818e-09
Slc28a2	-5.67435	4.45438	233.82	6.46865e-09
Nup93	1.29001	5.56066	233.797	6.4722e-09
Ptpn4	3.17912	5.63965	233.692	6.4879e-09
Lsr	2.28715	5.30153	233.59	6.50335e-09
Mbp	-1.24082	6.64965	233.309	6.54598e-09
Krt86	-8.87692	1.03666	233.115	6.57549e-09
Acat1	1.39301	6.4689	232.994	6.59401e-09
Cnih1	1.31699	5.66376	232.954	6.60024e-09
Tbc1d12	2.48225	2.61134	232.839	6.61781e-09
Tmpo	-1.51934	7.75773	232.688	6.64119e-09
Nudt2	2.31968	2.7294	232.67	6.644e-09
Rragc	1.36843	7.27798	232.636	6.64918e-09
Hba-a1	-8.57304	2.77606	232.622	6.65135e-09
Atg101	-1.30508	3.94641	232.595	6.65557e-09
Cks2	-1.48944	4.38246	232.418	6.68314e-09
Commd3	1.54543	5.3678	232.399	6.68607e-09
Ifi30	1.13182	7.92217	232.156	6.72415e-09
2210016F16Rik	1.24028	4.78326	232.012	6.74666e-09
Ap2m1	1.01217	8.64309	231.991	6.74997e-09
Ergic1	1.77577	6.1138	231.848	6.77261e-09
Htt	1.6978	6.86135	231.684	6.7987e-09
Vps26b	-0.905293	6.67847	231.575	6.81607e-09
Mrps5	1.1099	4.84093	231.507	6.82688e-09
Cdc42se2	1.14125	7.74764	231.104	6.8917e-09
Mib2	-1.32077	4.91442	230.853	6.93232e-09
Sav1	1.30104	6.90203	230.836	6.93512e-09
Necap2	1.08692	7.41742	230.831	6.93594e-09
Rxra	1.30609	6.49369	230.665	6.96299e-09
Wdtc1	-1.02363	5.89201	230.511	6.98819e-09
Cfh	-2.6042	3.636	230.369	7.01173e-09
Eef1akmt4	2.40696	2.786	229.89	7.09114e-09
Lratd2	2.04855	5.32722	229.812	7.10423e-09
Fez2	1.30637	4.52167	229.793	7.10736e-09
Olfr111	5.22694	2.07087	229.735	7.11719e-09
Ankrd63	5.17548	3.41931	229.619	7.13663e-09
Nfkbid	-1.78762	5.23055	229.442	7.16656e-09
Pdpn	5.55152	5.85511	229.232	7.20223e-09
Nt5c	1.29595	5.43812	229.185	7.2102e-09
Gm20605	-2.37766	5.8751	229.096	7.22527e-09
Gna15	1.45668	6.46213	228.922	7.2551e-09
Hist1h4i	-3.14384	1.49622	228.874	7.26345e-09
Ms4a1	-6.3824	1.17272	228.525	7.32367e-09
Aifm1	1.14272	5.36741	228.293	7.36407e-09
Ears2	2.26096	2.48374	228.168	7.38591e-09
Tex15	-4.1646	3.38163	227.91	7.43136e-09
Tcf12	0.972925	6.10528	227.615	7.48375e-09
Dnajb2	1.41312	3.4865	227.283	7.54312e-09
Cd47	-1.12619	7.97365	227.125	7.5716e-09
Ftl1-ps1	1.99868	7.20154	227.104	7.57525e-09
G3bp1	1.21856	7.48878	227.082	7.57921e-09
Kdm7a	-1.9079	7.82278	227.036	7.58768e-09
Hyal2	2.23152	3.04991	226.986	7.59669e-09
Wdr43	1.11455	5.72485	226.902	7.61199e-09
Spg20	1.4748	4.26713	226.869	7.61791e-09
B3galnt1	4.90366	1.56968	226.778	7.63443e-09
Rrs1	1.68188	4.92335	226.548	7.6766e-09
Herc4	-1.25327	6.3823	226.452	7.69416e-09
Prxl2a	3.09693	2.08891	226.082	7.76255e-09
Srp72	0.808468	7.41479	225.956	7.78602e-09
Wtip	4.71443	1.88263	225.883	7.79968e-09
Cstdc5	-4.1842	2.12327	225.806	7.81403e-09
Crtac1	-7.29603	1.12508	225.681	7.83756e-09
Slc35b1	1.23585	5.32965	225.578	7.85704e-09
Padi2	-1.15856	5.65183	225.419	7.88694e-09
Pa2g4	1.00524	7.25223	225.36	7.89817e-09
Sash3	-0.95412	7.23262	225.254	7.91841e-09
Acrbp	-2.54559	2.21969	225.18	7.93244e-09
Gm17040	5.01981	0.853411	225.109	7.94603e-09
Acp2	2.38746	6.57146	225.022	7.96253e-09
Sc5d	1.64688	6.2862	224.938	7.97879e-09
Ybx1	1.3194	9.88238	224.902	7.98572e-09
Bcl2l2	1.44776	4.74152	224.809	8.00361e-09
Ranbp1	1.17956	6.86282	224.652	8.03386e-09
Lrch4	-1.04924	7.42569	224.573	8.04917e-09
Cdca7	-1.98671	4.75051	224.566	8.05054e-09
Serpinb6b	6.9307	4.00819	224.379	8.08692e-09
Gk	-1.55233	4.51788	224.093	8.14289e-09
Entpd3	-4.65909	0.0322954	223.912	8.1787e-09
Brd8	-1.04013	5.92183	223.871	8.18678e-09
Rab11fip5	1.54698	6.2965	223.805	8.19986e-09
Psmd11	0.835851	6.58854	223.784	8.20392e-09
Eif4g1	1.05903	9.00956	223.763	8.20812e-09
Zfp704	1.40733	5.42267	223.622	8.23608e-09
Sirt7	-1.18077	6.03778	223.622	8.23619e-09
Hrh1	5.77152	2.73683	223.49	8.26248e-09
Dgkh	-1.3883	5.68079	223.293	8.30196e-09
Pkdcc	2.65979	3.92326	223.269	8.30696e-09
Cyp26b1	6.75022	3.57868	223.042	8.35271e-09
Mob3b	1.60662	5.80521	222.916	8.37823e-09
Ddx19b	1.6419	5.22494	222.731	8.41604e-09
Vcam1	-2.66801	2.62323	222.685	8.42541e-09
Zfp251	1.49126	3.49122	222.65	8.43268e-09
Gnl3	1.3054	4.79101	222.577	8.44757e-09
Dhx32	1.42468	3.872	222.399	8.48422e-09
Psmd2	1.08748	7.74423	222.319	8.50081e-09
Dcaf6	-1.15775	4.83845	222.081	8.55024e-09
Xbp1	1.32989	8.41018	221.96	8.5755e-09
Eif3b	1.13311	7.61088	221.798	8.60926e-09
Dnajb5	1.37363	4.03383	221.796	8.60985e-09
Ccnd3	-1.50402	8.37942	221.79	8.61099e-09
Cmpk2	-4.47648	5.09259	221.688	8.63242e-09
Fh1	1.48264	6.14832	221.431	8.68682e-09
Rgs10	1.66611	6.03102	221.3	8.71463e-09
Ttc9	7.54082	1.09967	221.284	8.71799e-09
Igf1r	-2.21188	6.72203	221.276	8.71976e-09
Asna1	1.03144	5.8012	221.141	8.7486e-09
Mvp	1.04639	6.95658	220.951	8.78926e-09
Dync1li2	0.962223	6.55207	220.84	8.81328e-09
Smap2	-0.996982	7.71397	220.676	8.84866e-09
Slc41a1	1.90427	4.89889	220.454	8.89714e-09
Cldn1	2.54022	7.00757	220.443	8.89936e-09
Stfa1	-4.0163	2.08856	220.165	8.96035e-09
Fcrl1	-2.39045	2.00138	219.884	9.02256e-09
Rnpep	-0.867751	6.86997	219.701	9.06314e-09
Dip2a	1.85581	5.22473	219.665	9.07114e-09
Mtap	1.48372	4.57954	219.458	9.1177e-09
Serinc3	-1.2518	9.26403	219.084	9.20211e-09
Sgsm2	2.03681	3.50417	218.979	9.22598e-09
Abce1	1.70283	7.17104	218.963	9.22966e-09
Bank1	-1.94257	2.44458	218.908	9.24214e-09
Ktn1	1.44946	5.1621	218.735	9.28175e-09
Psmd8	1.19441	7.97737	218.678	9.29472e-09
Rap2a	0.908949	7.18283	218.333	9.37446e-09
Jun	-1.61789	7.42149	218.039	9.44295e-09
Ddx28	1.59402	4.11154	218.003	9.45145e-09
Smpdl3b	2.79047	4.15909	217.992	9.45401e-09
Cacnb1	2.3289	2.8002	217.955	9.46271e-09
Utrn	-1.64737	5.46736	217.947	9.46463e-09
[truncated: 12,680 more rows]

## Sheet: Data 4.3 DEGbulk_NEUvsSLEIC
Supplementary Data 4.3: Bulk RNAseq: Differentially expressed genes
(DEGs) for each condition pairwise
Neutrophils vs. SLE-IC-nAPCs
Gene	logFC	logCPM	F	PValue
Lin28a	-5.49695	4.79844	4333.22	5.3798e-16
Itgb2l	-5.84444	7.26669	4141.06	6.95139e-16
Ripor2	-4.9603	6.34625	3695.78	1.32179e-15
4930438A08Rik	-5.79875	4.62743	3681.08	1.35188e-15
Slc2a3	-6.23397	7.55933	3638.47	1.44376e-15
Rnf144a	-7.7735	6.48584	3596.78	1.54087e-15
Shtn1	4.63906	7.90253	3552.48	1.65258e-15
Bhlhe40	4.18053	8.2814	3388.62	2.15762e-15
Rap1gap2	-4.8464	5.4591	3291.69	2.54181e-15
Ly6g	-7.49226	6.13137	3160.63	3.19717e-15
Plxdc2	6.73709	6.6073	2865.26	5.56263e-15
Pi16	-5.75509	6.74708	2780.04	6.59592e-15
Nfe2	-4.46027	6.65425	2762.62	6.83412e-15
Cdkn1a	4.47594	8.70375	2746.37	7.06544e-15
Map3k15	-4.40767	4.42342	2659.01	8.47912e-15
Trpm2	-5.67432	7.00857	2595.13	9.72594e-15
Serpinb1a	-4.63481	6.29839	2568.32	1.03127e-14
Mxd1	-3.87419	8.77735	2562.33	1.04495e-14
Adpgk	-4.46898	8.65088	2539.55	1.09894e-14
9830107B12Rik	-5.11983	4.77127	2440.17	1.37646e-14
Ier2	-3.61707	6.59033	2418.87	1.44623e-14
Ceacam1	-4.35533	7.63511	2369.86	1.6232e-14
Mtus1	-5.44485	7.24888	2360.68	1.6591e-14
Ets1	-4.78557	5.39697	2357.95	1.66996e-14
Padi4	-5.44713	7.12315	2342	1.73514e-14
Pea15a	4.43593	7.96801	2308.43	1.8823e-14
Mmp9	-6.40912	10.2988	2249.16	2.1796e-14
Kif21b	-3.38164	7.44429	2169.67	2.66976e-14
Slc41a2	5.40547	5.2408	2105.59	3.16128e-14
Ahr	3.76854	6.74893	2103.38	3.18003e-14
Tcp11l1	3.91944	5.87892	2078.39	3.40167e-14
Cxcr2	-6.87391	8.27721	2010.02	4.10722e-14
Pbx1	-4.96337	5.83951	2008.78	4.12148e-14
Tnfsf12	3.33785	5.82603	1937.24	5.05576e-14
Zmat3	4.00429	5.71113	1936.41	5.06813e-14
Fads1	3.85733	6.63253	1931.76	5.13711e-14
Msra	-2.87402	5.75566	1907.8	5.51131e-14
Dab2ip	-3.78859	4.33964	1792.83	7.82148e-14
Sh3pxd2b	5.509	9.09078	1775	8.2744e-14
Hp	-5.16856	8.47276	1763.25	8.58978e-14
Trem3	-5.18809	4.81496	1742.36	9.18597e-14
Erg	-5.43833	3.73671	1727.91	9.62694e-14
6430548M08Rik	-2.71753	7.45083	1725.56	9.70101e-14
Bcl2a1b	6.61697	7.26328	1715.13	1.00378e-13
Dhrs7	-2.76029	6.35391	1710.52	1.0191e-13
Lcn2	-5.53858	10.4472	1697.16	1.0651e-13
Sept5	-4.82608	5.69109	1689.48	1.09266e-13
Dusp1	-4.70032	7.94475	1685.06	1.10887e-13
Bmx	-7.6657	5.14595	1683.83	1.11346e-13
Dgat2	-3.72843	4.6462	1676.01	1.143e-13
Cttnbp2nl	4.5649	5.8501	1674.51	1.1488e-13
Ifitm6	-5.92509	7.88108	1665.56	1.18398e-13
Klf5	-5.50702	4.23453	1657.45	1.21693e-13
Pkp4	2.94583	6.15665	1653.64	1.2328e-13
Pld2	3.55004	5.50929	1652.37	1.23815e-13
Mctp2	-5.72059	4.33395	1641.51	1.28498e-13
Ckap4	-2.93145	8.02479	1632.62	1.32484e-13
Lrg1	-5.93355	6.10195	1626.3	1.35408e-13
Sfxn5	-4.1591	5.07583	1626.05	1.35525e-13
Renbp	3.21155	5.51811	1624.78	1.36122e-13
Il12rb2	4.74794	5.88622	1604.79	1.45943e-13
Fam160a2	-4.2308	5.42965	1587.59	1.55067e-13
Cish	5.81448	7.81558	1583.56	1.57303e-13
F2rl2	4.99522	6.29503	1577.94	1.60483e-13
Rasgrp2	-6.07981	6.00035	1575.22	1.62044e-13
Csf3r	-4.78605	9.17778	1574.79	1.62296e-13
Pglyrp1	-4.83855	6.54053	1546.18	1.79932e-13
Luzp1	3.72212	6.48543	1541.28	1.8317e-13
Irf4	4.06668	8.16386	1533.41	1.88529e-13
Siglece	-3.87581	5.60251	1531.28	1.90002e-13
Olfm4	-4.99114	6.56021	1525.96	1.93761e-13
Camp	-6.93408	8.95004	1524.23	1.95e-13
Tinagl1	-6.70881	4.32825	1513.32	2.03046e-13
Gabarapl1	3.20923	6.59178	1511.4	2.04495e-13
Rbm38	-3.25795	6.2255	1507.04	2.07848e-13
Abca13	-4.26233	5.31497	1501.36	2.12312e-13
Arap3	-4.83751	6.32465	1498.85	2.14319e-13
Ly6a2	-4.60486	6.21917	1493.98	2.18279e-13
Stx11	-4.15286	6.20778	1492.33	2.19638e-13
Blvrb	4.00649	7.0064	1491.24	2.20543e-13
Pnkp	-2.62554	6.59125	1487.11	2.2401e-13
Chst15	-5.16561	5.10816	1481.77	2.28591e-13
Mgam	-5.65484	5.38747	1471.92	2.37326e-13
R3hdm4	-2.94329	7.61421	1461.13	2.47355e-13
Fcgr1	3.75743	6.36969	1451.14	2.57083e-13
Chil1	-4.44683	7.04355	1450.16	2.58061e-13
Zfp36	-3.65432	9.41433	1444.22	2.6409e-13
Slamf7	4.23904	7.19292	1434.93	2.73851e-13
Dag1	2.10318	6.31994	1422.09	2.88046e-13
Trim30b	-5.55363	5.97556	1419.7	2.90785e-13
Soga1	4.11853	6.27419	1414.53	2.96806e-13
Cltb	3.10609	5.52493	1395.07	3.20847e-13
P2ry14	6.73627	6.80197	1390.26	3.2714e-13
Ctsg	-6.93156	4.50161	1389.32	3.28389e-13
Kcnk13	7.02224	4.89055	1386.59	3.32033e-13
Anxa4	4.80467	9.00954	1385.06	3.34103e-13
Nrp2	5.08971	8.63202	1380.65	3.40142e-13
Retnlg	-11.9332	8.78374	1380.04	3.40998e-13
Mllt6	4.05297	7.70171	1374.22	3.49196e-13
Tjp2	3.26278	5.27364	1374.09	3.49377e-13
F10	3.05069	8.79347	1373.96	3.4956e-13
Fkbp1a	2.56706	8.03961	1369.21	3.56433e-13
Plac8	-6.36752	5.74723	1368.58	3.57361e-13
Golim4	-2.76977	6.54698	1355.64	3.76958e-13
Lrrc32	5.76508	4.61829	1355.47	3.77226e-13
Mettl9	-2.20283	6.13525	1351.79	3.83034e-13
Gadd45a	-3.98718	5.05334	1346.34	3.91834e-13
Abtb1	-3.43358	6.15993	1345.08	3.93897e-13
Cyfip2	-2.3526	8.18353	1336.51	4.083e-13
Sell	-5.17212	8.78775	1327.77	4.23635e-13
Creb5	7.0653	7.77392	1320.25	4.37374e-13
Phlpp1	3.34966	5.40993	1315.77	4.45815e-13
Fbxo10	-3.92856	3.86213	1311.08	4.5486e-13
Synj2	3.66	6.02538	1303.81	4.69294e-13
Itgax	5.7498	10.1765	1302.71	4.7151e-13
Mgst2	-3.92551	3.578	1301.01	4.74983e-13
Rhou	-5.14619	4.74436	1296.24	4.84902e-13
Ccnd1	5.27684	7.45687	1292.44	4.9297e-13
Gsr	-2.83011	8.73283	1283.63	5.12272e-13
F5	-4.62882	6.19784	1283.3	5.13007e-13
Mboat7	-1.99825	6.55642	1277.98	5.25125e-13
S100a9	-5.35734	11.4766	1277.31	5.26674e-13
Slamf9	5.22352	3.70445	1276.15	5.29367e-13
Nudt9	2.43441	5.46009	1273.8	5.34897e-13
Snx8	3.91866	6.33779	1268.51	5.47544e-13
Dapk1	3.56198	6.88304	1264.95	5.56261e-13
Cd80	2.62795	6.3234	1262.27	5.62918e-13
Prr15	4.21239	4.60077	1262.19	5.6311e-13
Ahrr	6.61989	6.7672	1258.84	5.71586e-13
Snrk	-2.23667	6.52062	1258.31	5.7294e-13
Rflnb	-4.2866	6.74373	1257.37	5.75345e-13
Il21r	5.63313	6.8196	1253.05	5.8659e-13
Cd177	-5.26423	9.10351	1249.35	5.964e-13
Sdc3	3.80836	8.3595	1248.19	5.99538e-13
Slc22a15	-3.19697	5.33842	1246.93	6.0293e-13
Crispld2	-4.59658	5.98892	1229.12	6.53672e-13
Arhgap4	-3.0643	6.77037	1225.75	6.63835e-13
Ppfibp1	2.82836	5.9451	1224.15	6.68722e-13
Ipcef1	-3.32751	6.27713	1223.63	6.70334e-13
Clic4	3.24711	8.60748	1223.06	6.72077e-13
Cebpe	-4.95619	4.97337	1219.77	6.8234e-13
Slc27a4	-2.39169	6.4119	1216.76	6.91843e-13
Ngp	-5.4034	12.2578	1207.87	7.20956e-13
Phf1	-2.99181	5.08812	1207.14	7.23394e-13
Asprv1	-5.25571	5.20697	1205.41	7.2923e-13
Tulp4	2.70047	6.58739	1204.7	7.31648e-13
Csf2rb	3.23327	11.7356	1199.65	7.49139e-13
Praf2	3.03835	4.50539	1183.54	8.08203e-13
Cebpd	-2.42975	5.99319	1174.18	8.4507e-13
Pbx2	-2.03736	6.37688	1173.68	8.47079e-13
Abcg1	1.94584	7.98789	1172.31	8.5266e-13
Dpep2	5.95812	8.76315	1171.67	8.55263e-13
Phlda3	6.22797	3.51867	1171.61	8.55528e-13
Coro2a	2.62786	8.19084	1170.79	8.58896e-13
Olfm1	2.81654	8.33236	1169.38	8.64715e-13
Sik1	-3.29961	6.42428	1169.09	8.65906e-13
Vcl	-2.27241	7.36936	1160.13	9.0412e-13
Ifnlr1	-4.8003	4.9307	1156.43	9.20487e-13
Tns1	3.00212	6.87621	1149.96	9.49942e-13
Nlrp12	-6.49782	4.81256	1149.88	9.50301e-13
Scnn1a	-5.33215	4.54908	1149.64	9.51436e-13
Nckap1	4.57939	4.93556	1149.27	9.53131e-13
Tgm2	2.71077	6.49547	1148.66	9.55969e-13
Maff	4.28177	4.34293	1147.19	9.62872e-13
Megf9	-3.85891	6.86512	1128.92	1.05366e-12
Nxpe5	3.86648	4.68327	1126.7	1.0654e-12
Tnfsf8	6.67486	5.90179	1124.26	1.07841e-12
Unc5b	5.42023	3.55537	1122.28	1.08912e-12
Csf2rb2	4.71247	10.5246	1122.04	1.09044e-12
Asb7	-2.6979	5.38371	1121.03	1.09597e-12
H2-Q10	-5.183	5.39586	1120.38	1.09954e-12
Mpo	-9.26675	7.8637	1118.28	1.11118e-12
Lbp	-6.02988	4.62242	1109.96	1.15872e-12
Cxcl12	-7.63925	3.18234	1109.92	1.15897e-12
Stk38	-1.84895	7.70136	1107.84	1.17123e-12
Slc40a1	-3.93349	6.18946	1106.64	1.17837e-12
Rpn1	2.39132	8.93028	1105.31	1.18638e-12
Pygl	-2.38201	9.16083	1102.33	1.20445e-12
Axl	6.18527	8.9439	1099.73	1.22054e-12
Gda	-3.53696	8.56688	1092.83	1.26443e-12
Map3k5	-2.50513	5.75859	1091.81	1.27104e-12
Tesk1	2.72	5.99861	1089.47	1.28645e-12
Arhgap6	3.35546	5.63678	1087.87	1.29709e-12
Amer2	-8.43661	4.59891	1085.73	1.31147e-12
Zfp318	2.29407	5.574	1079.4	1.35522e-12
Rdh12	-5.75722	5.35042	1079.03	1.35785e-12
N4bp3	3.78167	4.9353	1077.43	1.36917e-12
Dgat1	-4.20487	5.77545	1073.68	1.39622e-12
Ncf1	-2.19552	9.34227	1073.66	1.39637e-12
Rusc2	4.22065	5.50453	1069.87	1.42438e-12
Abcc1	3.04683	7.623	1069.5	1.42713e-12
Lbr	-3.06871	7.78649	1059.63	1.50331e-12
Tspan3	3.39755	5.71503	1057.21	1.5227e-12
Fcnb	-5.33957	5.17728	1056.07	1.53192e-12
Cx3cr1	-5.54077	4.51733	1052.01	1.56539e-12
Egr2	4.14331	7.12758	1049.44	1.587e-12
Ltf	-5.85134	11.1413	1047.88	1.60033e-12
Syne1	-3.62002	7.82377	1047.51	1.60345e-12
Ppp2r5a	-2.13088	8.13922	1045.87	1.61766e-12
Ncam1	-5.70329	3.97254	1042.67	1.64567e-12
Angptl2	4.86184	7.48891	1041.2	1.65872e-12
Mcemp1	-2.64815	6.59491	1038.84	1.67996e-12
Rassf3	-2.14344	7.36211	1038.07	1.68703e-12
Rab3il1	5.34025	6.53353	1034.93	1.71587e-12
Ppfibp2	2.85347	5.98943	1034.78	1.71732e-12
Palm	-3.31404	5.59199	1022.5	1.83614e-12
Zfp366	7.03631	6.37255	1021.38	1.84746e-12
Ctnnd1	3.05781	7.64028	1017.47	1.88769e-12
Cd101	-6.24296	5.43631	1016.16	1.90136e-12
Plekhg3	-2.08808	6.46598	1014.02	1.92393e-12
Mt1	3.77676	5.54455	1012.45	1.94068e-12
Pip5k1b	-5.77581	2.77041	1010.08	1.96642e-12
Prune2	4.6809	6.37223	1005.57	2.0164e-12
Satb1	-4.20209	5.17717	1005.09	2.0218e-12
Ephx1	5.23176	4.9644	1004.1	2.03295e-12
Sh3bp5	-2.55363	5.97662	1003.54	2.03938e-12
Ralgds	5.75856	7.02771	1001.71	2.06028e-12
Ehd4	1.9277	7.77745	991.878	2.17741e-12
Dok2	3.94253	7.48374	991.473	2.1824e-12
Il17ra	-2.76429	7.85215	985.132	2.26232e-12
Srpk2	-2.27793	6.52164	979.346	2.33824e-12
Ctsz	2.7093	9.4497	969.458	2.47507e-12
S100a8	-5.65067	12.3168	964.228	2.55124e-12
Itih5	-6.24617	3.91633	957.984	2.64583e-12
Apex1	2.78989	5.56794	955.15	2.69011e-12
Srxn1	5.0383	7.00847	954.531	2.6999e-12
Dock5	-1.96266	6.87518	952.469	2.73282e-12
Gabbr1	-4.11064	4.89252	950.531	2.76417e-12
Lacc1	4.00735	6.31543	948.162	2.8031e-12
Sdc4	4.2741	5.26997	946.022	2.8388e-12
Card10	-5.97644	4.13494	945.573	2.84637e-12
Pou2f2	-3.15791	4.48137	942.625	2.89659e-12
Cep170b	5.45142	4.75526	941.051	2.92384e-12
Tnfsf13b	-4.97879	3.74046	939.628	2.94873e-12
Sec24a	1.97154	5.99292	938.417	2.9701e-12
Cyth3	2.52514	5.27659	937.297	2.99005e-12
Nfkbie	2.82523	6.72795	937.173	2.99226e-12
Cbx4	-2.09884	5.48704	937.056	2.99435e-12
Mppe1	-2.50463	5.12725	936.69	3.00091e-12
Klf2	-4.22276	6.63239	932.422	3.07867e-12
Myo1e	6.56808	7.21634	931.848	3.0893e-12
Tlr5	-4.19583	3.26709	930.44	3.11558e-12
Nek6	3.71209	7.74824	930.155	3.12094e-12
Dip2c	3.92123	5.3696	929.896	3.1258e-12
Zc3h12c	3.21607	5.54546	927.47	3.17187e-12
Magee1	3.4572	4.03454	925.25	3.21474e-12
Bcl2a1d	6.47735	7.13167	925.057	3.21849e-12
Nat8l	-4.93461	3.9908	922.042	3.27788e-12
Klhl6	-2.62429	5.01832	921.15	3.2957e-12
Lrp6	2.19616	6.97679	917.23	3.37537e-12
Pilrb2	-2.01752	5.47509	916.95	3.38113e-12
Trim36	3.06563	5.67686	914.831	3.42523e-12
Cyb5a	2.45491	7.03941	914.569	3.43073e-12
Txnrd1	2.37959	8.42002	913.973	3.44327e-12
Hist1h1c	-2.0814	6.32523	913.831	3.44628e-12
Synpo	7.38857	5.93625	913.495	3.45338e-12
Denr	2.04297	6.46427	912.688	3.47052e-12
Fdft1	2.53165	6.31403	912.237	3.48014e-12
Adgre5	-2.75797	7.63097	912.163	3.48172e-12
Arhgap31	1.90943	8.18799	912.059	3.48393e-12
Dnah8	-4.85652	3.29245	909.636	3.53621e-12
Ppa1	2.5102	4.96459	909.576	3.53753e-12
Zmynd15	6.36402	3.52206	908.213	3.56735e-12
Cat	2.14716	7.79718	908.144	3.56888e-12
Bin1	2.65886	6.34664	906.994	3.59428e-12
Junb	-2.38633	8.47302	903.432	3.67437e-12
Lap3	3.01966	5.70521	902.898	3.68655e-12
Adgre1	3.02048	8.52603	900.252	3.74763e-12
Lgals3	2.91349	11.5943	895.471	3.86105e-12
St3gal6	-3.83925	3.34428	893.345	3.91278e-12
Asap2	2.53351	5.17392	893.338	3.91295e-12
Mcub	1.8489	6.227	888.636	4.03028e-12
Gm5150	-7.05943	3.45034	884.885	4.12685e-12
Car5b	2.82899	4.10398	884.352	4.14078e-12
Odc1	2.44431	7.04826	883.892	4.15285e-12
Cyb5r3	2.69014	7.35076	883.519	4.16269e-12
Uck2	2.73134	8.23165	882.45	4.19101e-12
Hmga1	2.07053	8.82545	881.808	4.20811e-12
B4galt3	-2.22736	5.17652	880.639	4.23946e-12
Rftn1	3.01117	6.94093	879.958	4.25787e-12
Cdk18	7.60664	6.45	878.296	4.30318e-12
Gpat3	-4.38848	3.30492	876.841	4.34328e-12
Runx3	2.4693	6.99092	876.079	4.36447e-12
Arhgap15	-2.58161	5.32089	873.315	4.44235e-12
Fads2	5.03013	6.66276	870.768	4.51559e-12
St3gal5	-1.89062	6.55662	870.102	4.53496e-12
Slc39a14	4.05742	4.54026	867.777	4.60338e-12
Arl4c	2.52923	8.17098	855.183	4.99584e-12
Tmem120b	4.58902	3.73514	855.038	5.00056e-12
Osm	-3.51087	6.46266	854.252	5.02635e-12
Slc39a6	1.91712	5.71508	853.714	5.04412e-12
Sh2d3c	-2.67114	7.07362	851.789	5.10824e-12
Aldh2	-1.92718	9.20953	850.742	5.1435e-12
Baiap2	3.53487	6.25002	847.264	5.26278e-12
Sbf2	3.64825	5.60123	845.453	5.32616e-12
Nfkbiz	-3.61623	5.42091	843.577	5.39276e-12
Scrg1	-7.83358	2.6609	842.183	5.4429e-12
Dock4	2.62594	6.13012	840.453	5.50585e-12
AB124611	-3.09805	6.34989	839.656	5.53515e-12
Hdc	-4.10951	7.07122	838.682	5.57121e-12
Jdp2	-2.3018	5.15357	832.714	5.79831e-12
Fam117a	-3.62432	4.59532	831.701	5.8379e-12
Rtl5	2.24618	4.90811	831.418	5.84904e-12
Carns1	-2.90366	3.57952	828.879	5.94997e-12
Ado	1.99117	5.81697	828.378	5.9701e-12
Chdh	-4.32336	3.13089	827.396	6.00987e-12
Trem1	-2.10899	6.74399	823.867	6.15525e-12
Afdn	2.16277	6.98012	823.453	6.1726e-12
Acvrl1	-3.00864	5.75998	821.891	6.2385e-12
Tcf7l2	3.16676	4.29021	819.131	6.35698e-12
Sorl1	-3.18278	9.02554	817.747	6.41736e-12
Best1	6.48718	2.83464	817.579	6.42476e-12
Kctd17	2.90624	5.14169	817.256	6.43898e-12
Ctse	-4.78557	3.63742	816.195	6.48594e-12
Spire1	4.18488	5.60052	816.104	6.48994e-12
Rnf180	5.3019	3.52812	814.585	6.55794e-12
Stac2	6.53729	5.19548	814.195	6.57554e-12
Rab3d	-1.94733	7.18818	813.66	6.59974e-12
Aif1	3.63052	6.00964	813.626	6.60129e-12
Tnfaip8l3	8.11771	6.06664	813.106	6.62491e-12
Prtn3	-6.89947	5.51141	811.768	6.68622e-12
Pdgfb	4.75518	4.15723	809.545	6.78954e-12
Gpr171	5.38604	6.6972	807.734	6.87508e-12
P2ry6	3.48289	7.10738	807.39	6.89149e-12
Rasgrp1	4.18227	5.73014	803.368	7.08662e-12
Adgrg3	-3.07688	5.11791	802.864	7.11154e-12
Colgalt1	2.60292	8.69722	802.702	7.11958e-12
Tmem71	-4.0768	5.67845	802.632	7.12307e-12
Ralgps1	-2.73395	3.93899	801.63	7.17299e-12
Dpysl2	2.38059	6.96854	801.308	7.1891e-12
Ethe1	-2.86705	4.67622	800.596	7.22492e-12
Gpr68	5.28936	6.40821	800.044	7.25286e-12
Id2	1.94358	8.07332	798.502	7.33151e-12
Cdkn2d	-2.59029	5.04195	796.39	7.44086e-12
Gria3	-6.15837	3.71189	794.391	7.54613e-12
Cmah	-4.06084	5.29151	789.869	7.79088e-12
Tmem40	-3.40954	3.55078	789.863	7.79118e-12
Enah	4.77197	6.71888	789.68	7.80131e-12
Tbc1d16	4.80078	5.12878	788.423	7.87106e-12
H2-DMb2	5.03437	7.64402	787.794	7.90624e-12
Traf1	5.45596	5.57682	786.415	7.98407e-12
Gpr55	5.18513	5.1557	786.18	7.99743e-12
Slc25a4	2.20898	6.48126	785.856	8.01587e-12
Lilra6	-2.70341	6.16106	785.056	8.06164e-12
Sparc	-9.10371	2.8086	783.744	8.13736e-12
Pvr	2.6824	4.66971	783.59	8.14628e-12
Gad1-ps	-4.8502	3.23881	780.959	8.3009e-12
Ints6l	-3.36787	6.04373	780.314	8.33928e-12
Gstm2	7.30884	4.63386	779.68	8.37727e-12
Fosb	-5.50675	6.03303	776.598	8.56482e-12
Sort1	-3.0044	7.58765	776.473	8.5725e-12
Basp1	3.21204	7.88058	775.497	8.63298e-12
Arhgap21	1.83906	6.35976	774.355	8.70436e-12
Ccnd2	3.47724	7.92033	772.401	8.82816e-12
Ankrd22	-6.6107	4.35231	771.109	8.91115e-12
Vopp1	2.06528	5.72005	771.073	8.91343e-12
Rhoq	2.22473	6.24424	770.561	8.94661e-12
Elane	-7.49766	5.95482	768.945	9.05219e-12
Gmfg	-2.13007	6.82556	768.843	9.05888e-12
Scn1b	5.8282	2.91537	767.177	9.16935e-12
Mfsd2a	6.2331	3.49519	766.779	9.19598e-12
Pfkp	2.44682	8.28985	765.757	9.26477e-12
Six1	4.35024	2.28406	762.052	9.51931e-12
Zbtb4	2.94397	4.78576	759.152	9.72429e-12
Mreg	4.49739	5.38443	757.818	9.82028e-12
Piwil2	3.23577	4.93347	757.34	9.85493e-12
Msl1	-1.66894	7.67353	757.097	9.87267e-12
Kctd20	-1.86607	7.46006	755.515	9.9887e-12
Sigmar1	1.80837	6.07493	754.004	1.01011e-11
Khnyn	-2.17862	6.46777	753.859	1.01119e-11
Fam129b	2.9129	8.5929	752.956	1.01798e-11
Rcsd1	-3.17425	7.50656	752.904	1.01837e-11
Rsad1	3.43187	3.41326	752.375	1.02238e-11
Ceacam10	-4.31206	4.6835	749.945	1.04103e-11
Nin	-1.73289	8.2602	748.811	1.04987e-11
Gm18679	-5.92613	3.02273	745.328	1.07757e-11
Vsir	-2.48466	8.69977	742.557	1.10022e-11
Trib1	-2.04567	7.00619	742.393	1.10158e-11
Nudt4	-2.71976	7.68791	741.561	1.1085e-11
Inpp4a	-2.09942	6.18832	739.472	1.1261e-11
0610030E20Rik	-1.68675	6.25747	739.064	1.12958e-11
Ctnnd2	4.35324	4.71532	737.886	1.13969e-11
Dst	6.62517	7.90025	737.722	1.1411e-11
Hsd17b12	2.24072	6.90354	736.25	1.15391e-11
Pstpip1	-2.31065	6.74746	736.116	1.15508e-11
Nagk	2.08503	5.58524	735.964	1.15641e-11
Trip10	2.73553	4.90148	735.447	1.16096e-11
Cass4	2.47738	5.52158	735.237	1.16281e-11
Pdia6	1.9876	8.06809	733.135	1.18155e-11
Slc12a6	-1.65604	7.61325	730.647	1.2042e-11
Twsg1	3.04128	6.59916	730.13	1.20896e-11
Cdk5r1	-3.28365	3.07693	729.226	1.21735e-11
Dolpp1	1.90526	5.12531	726.582	1.2423e-11
Pno1	2.40781	5.33347	726.207	1.24589e-11
AI467606	-1.9386	6.21419	725.723	1.25054e-11
Aplp2	1.60527	8.01984	718.939	1.31786e-11
Adgrg6	3.4514	4.55955	718.323	1.32418e-11
Eid2	5.16002	2.69847	718.148	1.32598e-11
Avil	4.95598	4.48573	717.516	1.33252e-11
Arid3a	-2.4177	7.096	716.96	1.3383e-11
Bcl2a1a	5.6954	6.07728	716.592	1.34213e-11
Mov10	-2.78765	5.54332	716.406	1.34408e-11
Ccr5	6.00896	7.96895	716.273	1.34547e-11
Tmbim1	2.2629	6.09781	715.848	1.34994e-11
Rbpj	2.30992	9.25476	715.181	1.35698e-11
Ldlrad3	-2.90685	4.47762	714.653	1.36259e-11
Plcb1	-5.01044	3.06684	714.051	1.36902e-11
Trerf1	2.89569	6.63273	713.715	1.37262e-11
Vdr	4.31486	5.85712	712.552	1.38517e-11
Dusp16	3.76225	6.07611	711.746	1.39395e-11
Rufy4	-5.39115	2.03142	708.048	1.43507e-11
St7	3.36259	5.47095	707.876	1.43703e-11
Slc7a11	3.37113	8.81317	707.181	1.44492e-11
Cxcr4	-3.45121	7.18893	705.727	1.46162e-11
Lipa	2.50599	8.83732	705.675	1.46222e-11
Ifit1bl2	-6.47896	3.84398	704.725	1.47325e-11
Rac2	-1.99409	9.32151	703.951	1.48232e-11
Gm9733	-5.74283	2.55572	703.466	1.48803e-11
Tpcn1	-1.85925	5.73584	702.952	1.49412e-11
Tbxas1	2.08192	6.63522	702.168	1.50345e-11
Slc30a4	5.11883	6.69196	701.123	1.516e-11
Reck	-3.77512	3.07088	698.921	1.54284e-11
Fam43a	3.16987	6.49992	698.7	1.54557e-11
Gtpbp4	1.75863	6.47527	697.824	1.55644e-11
H2-DMb1	4.31026	8.58877	696.801	1.56923e-11
Vnn3	-6.34182	3.05514	695.5	1.58567e-11
Tnfaip1	1.88977	5.67852	692.21	1.62819e-11
C1qa	7.81786	6.90751	690.783	1.64704e-11
Bcar3	3.1107	5.4014	690.505	1.65076e-11
Tsc22d4	-1.64676	7.31673	690.136	1.65568e-11
Phospho1	-4.94977	5.6532	688.427	1.67875e-11
Igsf8	1.89697	6.325	687.374	1.69314e-11
Mink1	2.44764	7.78944	687.272	1.69455e-11
Abi3	2.00824	6.18958	686.263	1.70849e-11
Eps8	2.70025	6.93348	685.837	1.71442e-11
Socs2	6.65138	7.11261	684.536	1.73269e-11
Fam234b	3.11208	4.64443	682.097	1.76753e-11
Cmklr1	6.16607	6.88812	678.937	1.81391e-11
Abcd2	-3.51977	5.71915	678.936	1.81393e-11
Nop16	3.01512	5.61233	677.127	1.84113e-11
Wdr91	2.41317	5.90558	676.979	1.84337e-11
Prickle3	-2.32496	4.63125	675.853	1.86056e-11
Lmna	5.41169	6.61544	674.191	1.8863e-11
Zdhhc8	2.64991	5.48607	673.835	1.89186e-11
Mbd6	-1.70403	6.78178	668.652	1.97511e-11
Slc23a2	2.4071	6.33845	668.336	1.98033e-11
Alcam	2.20929	7.91951	666.669	2.00809e-11
Camsap2	1.7576	6.24695	666.505	2.01086e-11
A530064D06Rik	-2.12254	5.85383	666.402	2.01258e-11
Tmem132a	2.45241	6.7295	665.905	2.02098e-11
Gdi1	-2.15744	6.969	665.293	2.03137e-11
Dhcr24	4.56314	7.95398	664.125	2.05136e-11
Ipo4	2.8689	4.64785	663.338	2.06498e-11
Map3k3	-1.61572	7.02	662.132	2.08604e-11
Slc48a1	2.2914	7.78455	660.772	2.11009e-11
Anxa11	-1.6727	7.92969	655.543	2.20566e-11
Hmgb2	-2.12707	7.85008	654.615	2.22316e-11
Tnfrsf11a	2.37068	4.81438	654.534	2.22469e-11
Rnd1	-3.02503	2.94096	652.75	2.2588e-11
Cdc42ep3	-2.74605	5.59252	651.229	2.28837e-11
Tsku	3.5955	2.96808	649.514	2.32226e-11
Arhgef37	-4.54155	5.10204	649.022	2.33208e-11
Mrtfb	2.41278	6.04305	647.608	2.36061e-11
Chil3	-2.5258	9.31442	646.684	2.37948e-11
Ankrd13b	2.48558	4.55506	646.635	2.38048e-11
Inka2	4.33716	3.29506	645.38	2.4064e-11
Fry	-2.47928	5.79831	644.696	2.42066e-11
Batf2	4.8302	2.58206	642.738	2.46205e-11
Abhd4	2.32948	5.90631	642.341	2.47054e-11
Mrgpra2b	-8.29653	5.30679	641.835	2.4814e-11
Tmcc1	-2.08434	7.10078	641.785	2.48249e-11
Brd3	-1.61501	6.28871	641.623	2.48598e-11
Htr7	8.82397	3.23337	641.62	2.48606e-11
Cgnl1	5.4562	7.48485	641.502	2.48861e-11
Rab11fip3	3.05936	3.29899	639.348	2.53569e-11
Il2rg	2.79976	7.51686	638.612	2.55202e-11
Col1a2	-10.2803	4.73279	638.495	2.55462e-11
Svil	-1.70244	7.67289	638.1	2.56344e-11
Polk	2.09609	4.92753	637.82	2.56973e-11
Slco4c1	-7.15051	4.50275	637.737	2.5716e-11
Icam1	3.91489	7.45946	637.198	2.58374e-11
Cbr3	4.46139	2.92917	637.023	2.58769e-11
Slc25a1	2.50844	5.68496	636.8	2.59274e-11
Znrf1	-2.13174	6.18348	636.479	2.60005e-11
Tsc22d3	-2.34244	6.87196	635.731	2.61714e-11
Etv3	2.99847	8.14298	635.019	2.63352e-11
Clk1	-2.22997	6.41967	634.715	2.64056e-11
Xxylt1	2.05645	4.76089	632.357	2.69591e-11
Prdm1	3.4009	4.40078	632.299	2.69728e-11
Zfp831	-5.32874	3.38766	631.927	2.70614e-11
Oxct1	2.55063	8.31897	631.847	2.70804e-11
Fam107b	-2.88312	7.99231	631.527	2.71569e-11
Dennd2d	-3.18569	3.93985	631.282	2.72157e-11
Dbn1	4.10197	2.74097	630.908	2.73059e-11
Cdc42bpb	1.77254	6.62665	630.475	2.74105e-11
Lpin1	3.02938	6.15492	629.5	2.76478e-11
Rasgef1b	6.54617	6.12035	627.227	2.82106e-11
Gclm	2.35546	7.27844	626.485	2.83973e-11
Mfhas1	3.03642	5.62906	624.68	2.88575e-11
Lyst	-2.34238	8.06956	623.933	2.90505e-11
Lzts2	3.35601	2.79772	623.898	2.90596e-11
Hjurp	-2.11409	7.65319	623.767	2.90936e-11
Sec24d	1.84208	5.39937	622.104	2.95295e-11
Ubash3a	-3.99581	2.11634	621.146	2.9784e-11
Creld1	3.27636	4.2072	620.959	2.9834e-11
Nfatc2	3.37922	7.19482	620.857	2.98613e-11
Zmiz2	2.35722	8.41759	620.545	2.99451e-11
Slc1a4	5.66594	3.28924	619.653	3.01861e-11
Gclc	1.55032	5.92915	618.326	3.05488e-11
Hmgn2	-1.77705	8.91609	617.694	3.07232e-11
H2-DMa	3.74243	9.19768	617.228	3.08524e-11
Cldn15	-5.38915	2.99974	617.207	3.08584e-11
Fam160b1	-1.43326	6.07333	615.461	3.13491e-11
Epop	4.95341	4.69	614.634	3.15848e-11
Myo1c	2.05776	8.39459	613.181	3.20039e-11
Cep19	-1.94892	5.2905	612.881	3.20911e-11
Calr	2.02908	10.2404	610.49	3.27976e-11
Tirap	-1.89115	5.67929	610.098	3.29149e-11
Sycp2	-5.07468	2.64511	610.028	3.29359e-11
Hs3st3b1	7.04059	6.50618	609.287	3.31595e-11
Hsd11b1	-4.11525	5.07077	608.677	3.3345e-11
Plxna1	7.23411	9.28969	607.18	3.38054e-11
Ogt	-2.02173	7.81383	606.921	3.3886e-11
Inpp1	-2.51529	4.496	606.215	3.41063e-11
Atp8b1	7.79997	3.97886	605.775	3.42446e-11
Ankrd55	5.24784	1.78801	603.307	3.50317e-11
Col1a1	-7.00054	5.27798	601.61	3.55854e-11
Igf2bp2	3.50134	5.20431	600.457	3.59676e-11
Procr	7.71929	4.93346	600.029	3.61107e-11
Manf	1.7654	6.49392	599.59	3.62579e-11
Rcan3	2.19992	5.71333	598.665	3.65711e-11
Emp2	4.97828	5.08341	598.153	3.67455e-11
Galnt7	1.84724	6.20843	597.555	3.69506e-11
Pdk1	1.76765	5.26609	591.201	3.9216e-11
Card6	-2.67023	5.09199	590.44	3.94983e-11
Cd37	-1.7904	6.68002	589.932	3.96881e-11
Tmtc2	5.20843	3.47931	589.691	3.97785e-11
Zadh2	1.72465	5.85977	589.63	3.98013e-11
Gpr27	-13.3223	3.26558	1170.84	4.00002e-11
F7	6.83695	6.8064	589.083	4.00076e-11
Mrpl12	1.79154	4.90315	587.57	4.05841e-11
Olfml2b	-5.02501	4.83587	587.118	4.07581e-11
Plekho1	1.76803	7.27706	587.107	4.07626e-11
Zfp36l1	2.70261	8.29299	586.602	4.09583e-11
Mfsd12	3.26827	7.2537	586.431	4.10249e-11
Triobp	-1.58907	6.48532	585.686	4.1316e-11
Zfp862-ps	3.86477	5.2526	585.477	4.13982e-11
Atpif1	1.79196	6.75206	585.47	4.1401e-11
Gipc1	1.81606	6.04192	583.733	4.20912e-11
Add3	-2.02172	7.64818	583.503	4.21835e-11
Tsr1	2.34657	4.94044	583.1	4.23457e-11
Rtn1	4.56688	5.69024	582.986	4.23919e-11
Grk2	-1.60625	8.77027	582.818	4.24599e-11
Nme1	1.97975	5.58674	582.327	4.26598e-11
Zbtb46	4.90851	5.37996	581.17	4.31344e-11
Hist2h2aa1	-2.29333	3.59392	581.006	4.32023e-11
Cdkl2	4.41091	3.55415	580.744	4.33105e-11
Mafb	3.0271	6.14288	580.673	4.33401e-11
Psmd7	1.50878	6.2149	580.197	4.35382e-11
Sall2	5.19787	4.35269	578.982	4.40492e-11
Uchl1	5.01014	3.24085	578.891	4.40876e-11
Tcp11l2	-3.98315	5.67797	578.597	4.42125e-11
Slc25a37	-3.15993	5.85061	577.398	4.47256e-11
Ank	3.1166	7.13368	577.179	4.482e-11
Rora	2.95176	3.9803	576.779	4.49933e-11
Ttyh2	3.68088	4.76468	576.588	4.50761e-11
Fam3c	2.46935	6.2669	575.484	4.55593e-11
Brpf3	-1.61017	5.31106	575.339	4.56234e-11
Nab2	3.86788	5.26286	574.259	4.61029e-11
March3	3.9616	3.93595	573.816	4.6301e-11
Prep	1.42078	6.6858	573.516	4.64362e-11
Tnfrsf21	-1.80504	6.37526	573.464	4.64593e-11
Smtn	-3.08948	3.25897	573.425	4.64772e-11
Bcr	-2.87702	4.48582	572.642	4.68316e-11
Tesk2	-2.6288	4.30742	571.118	4.75309e-11
Prkab1	-1.58402	5.89284	569.91	4.80941e-11
Tes	1.78343	7.16906	569.861	4.81171e-11
Ppp1r3d	-2.22181	4.78774	569.226	4.84166e-11
Sla	-2.52238	7.54343	568.92	4.85614e-11
Cxcl16	7.4027	6.86098	568.383	4.8817e-11
Ctdsp1	-1.41679	7.35896	568.33	4.88427e-11
Ipo13	2.08146	6.36538	568.18	4.89142e-11
Fpr1	-3.55632	6.13769	566.499	4.97272e-11
Klf3	-2.76235	6.96965	565.875	5.00329e-11
Cd36	6.39179	7.82732	565.38	5.02769e-11
6430571L13Rik	6.49794	2.3118	565.376	5.02786e-11
Atp11b	-2.14838	7.49008	564.718	5.06057e-11
Cyp4f18	-3.93161	5.78461	562.351	5.18016e-11
Snx18	-1.92383	6.62554	562.02	5.19713e-11
Rabep1	1.87567	6.39482	561.979	5.19925e-11
Heatr1	2.01028	6.50215	561.794	5.20877e-11
Stfa2l1	-6.24843	4.13817	561.594	5.21909e-11
Arhgef12	3.10495	5.01139	561.501	5.2239e-11
Rab27a	-2.3677	6.89506	559.678	5.31922e-11
Hmgn1	1.85464	5.62355	559.658	5.32026e-11
Mxi1	-1.82186	6.24887	559.146	5.3474e-11
Lrrk2	-2.62644	7.22338	559.129	5.34832e-11
Pdcd1lg2	7.66216	6.80461	559.063	5.35185e-11
Pgf	7.63196	5.56117	558.875	5.36186e-11
Ptms	2.25588	8.41445	558.211	5.39741e-11
Fmo5	-3.72505	5.03659	558.162	5.40005e-11
Osbpl2	-1.71171	6.07516	557.018	5.462e-11
Nop14	1.90676	5.48209	556.818	5.47292e-11
Fbxl5	-2.46412	6.83104	556.415	5.49495e-11
Rps27l	2.22407	5.43234	555.79	5.5294e-11
Bach2	-5.34258	1.74846	555.237	5.56009e-11
Lrp12	5.91864	7.33728	554.829	5.58289e-11
Pfkfb4	-2.88356	6.24294	554.439	5.60477e-11
Exoc4	1.65301	6.49679	554.276	5.61391e-11
Kdm6b	-2.73351	7.14606	554.017	5.62853e-11
Bcl2	2.22428	5.73518	552.379	5.72193e-11
Aldh18a1	2.51012	5.40988	552.164	5.73431e-11
Aldoc	5.33524	5.78569	552.018	5.74275e-11
Tnip3	7.30649	6.30068	551.362	5.78082e-11
Zfp90	1.94256	4.47465	550.281	5.84424e-11
Tpm1	1.78376	5.52484	549.641	5.8822e-11
St13	1.44114	7.27818	549.376	5.89795e-11
Scin	4.7338	4.10731	549.236	5.90632e-11
Hspe1	1.75606	5.90178	549.104	5.91423e-11
Il6ra	-2.23891	7.49597	548.39	5.95716e-11
Lrrc42	2.72442	4.13102	548.244	5.96595e-11
Traf3ip3	-1.89588	5.28957	548.197	5.96883e-11
Gpsm3	-1.47656	7.42598	548.081	5.97587e-11
Tut7	-1.51526	7.74514	547.54	6.00876e-11
Tubb6	3.85212	5.77185	547.436	6.0151e-11
Eva1b	4.33139	4.09738	547.096	6.03591e-11
Itga4	-2.48585	7.35541	545.581	6.12966e-11
Prmt2	3.64969	3.5645	544.608	6.19076e-11
Lta	7.08829	2.91378	543.899	6.2357e-11
Arfgap3	1.86273	5.09101	543.67	6.25033e-11
Opn3	4.00511	3.36384	543.309	6.27347e-11
Phf21a	-1.57728	5.64673	543.189	6.28118e-11
Lxn	1.64933	4.9379	543.172	6.28225e-11
Amz1	4.38436	6.67779	542.921	6.29838e-11
Sqor	-1.64197	6.21158	541.532	6.38867e-11
Nol4l	2.90797	5.53166	541.204	6.41022e-11
Kif1a	5.62905	3.09158	541.101	6.41704e-11
Flnc	9.8173	4.82072	540.735	6.4412e-11
Arhgdib	-1.7486	9.96349	540.464	6.45919e-11
Dpp7	3.17231	5.66138	540.217	6.4756e-11
Cdh17	5.92466	4.04931	538.802	6.57068e-11
March8	1.74748	6.15631	537.287	6.67426e-11
Pnisr	-1.51017	6.56693	536.494	6.72924e-11
Rab19	2.63945	4.09911	536.111	6.756e-11
Qdpr	2.92253	5.55904	535.961	6.76654e-11
Decr2	2.11862	4.20479	535.908	6.77026e-11
Gsdme	-1.89186	5.33132	535.852	6.77416e-11
Trim12a	-1.92483	5.66857	535.55	6.79541e-11
Plekhb2	1.68896	7.18238	535.351	6.80944e-11
Ikzf4	6.83072	4.24613	534.965	6.83684e-11
Ear2	-4.68548	3.14085	534.776	6.85023e-11
Slc7a5	3.66654	7.10048	534.417	6.87583e-11
Got1	2.20408	6.22416	534.391	6.87768e-11
Cd55	-6.26689	4.00031	533.136	6.96812e-11
Fbxl14	-1.65995	6.00355	531.493	7.08865e-11
Afg1l	2.32472	3.16866	529.659	7.22608e-11
Pes1	2.0907	6.73734	529.401	7.24564e-11
Gpr183	2.17286	5.61737	529.367	7.24824e-11
Ddx21	1.35764	7.31005	528.896	7.28412e-11
Wfdc21	-3.73753	5.2439	528.56	7.30992e-11
Tgif1	1.79118	5.70656	528.324	7.32808e-11
Slc35a5	-1.79533	5.99362	527.338	7.40451e-11
Pxylp1	-2.36859	4.61179	526.795	7.44699e-11
Zdhhc14	3.69412	4.23426	526.007	7.50916e-11
Cd200r4	4.42997	5.49538	525.753	7.5293e-11
Rnf150	2.40184	5.25935	525.306	7.56495e-11
Nectin2	4.22351	3.19472	524.961	7.59262e-11
Snx5	2.22646	8.21643	524.731	7.61109e-11
Arid3b	-1.96562	4.67471	524.598	7.6218e-11
Naaa	2.37315	8.88578	524.076	7.6641e-11
Kcnk6	2.41155	7.3774	522.663	7.77989e-11
Eprs	1.60984	7.03983	521.987	7.836e-11
Stk26	-3.93681	4.66817	521.255	7.89726e-11
Prpf31	2.0035	6.1323	520.545	7.95729e-11
Clcn5	1.91699	6.23667	519.541	8.04302e-11
Cyp39a1	-5.96978	1.61504	517.151	8.25156e-11
Arhgap22	4.21485	2.86675	516.843	8.2789e-11
Ypel3	-2.609	6.27276	516.379	8.32028e-11
Gas8	2.56969	3.80974	516.311	8.32637e-11
Scamp4	1.94334	5.1064	515.426	8.40604e-11
Gata2	2.89357	5.52799	515.159	8.43024e-11
Dbt	1.9624	4.74562	515.004	8.44439e-11
Pisd-ps1	-2.25247	3.02766	514.258	8.51258e-11
Ppp1r3b	-1.86906	5.5139	514.159	8.52168e-11
Cd86	2.65839	7.01025	514.155	8.52209e-11
Ufm1	1.46765	5.87131	513.187	8.61173e-11
Cyp4f16	2.80414	6.64294	513.021	8.62722e-11
Nedd9	-2.14483	6.90372	512.732	8.65418e-11
Braf	-1.69481	6.4437	512.328	8.69212e-11
Ampd3	-2.43545	6.38825	511.966	8.72634e-11
Ass1	2.6843	8.63973	511.272	8.79229e-11
Cct3	1.84102	6.67376	511.249	8.79449e-11
Map3k9	-2.58156	4.86345	510.491	8.86723e-11
Col11a2	-3.75363	2.96093	510.236	8.89178e-11
Slc3a2	2.78059	8.02344	509.757	8.93829e-11
Plekhm2	1.53596	6.22485	509.463	8.96692e-11
Pebp1	2.13313	6.05967	509.335	8.97943e-11
Bdh1	6.32804	4.05561	509.266	8.98621e-11
Arhgef18	-2.68755	5.86973	509.029	9.00949e-11
Mtmr4	2.98615	8.22701	508.752	9.03677e-11
Tmc4	-4.24736	2.76792	508.664	9.04544e-11
Stxbp1	4.04979	3.68752	506.053	9.30746e-11
Cct6a	1.4688	7.45368	505.039	9.41164e-11
Nfe2l1	1.3927	7.6139	504.336	9.48464e-11
Ddhd1	1.99795	6.99061	503.747	9.54634e-11
Smyd2	2.50481	4.18224	503.373	9.58579e-11
Rab7	1.62505	10.3254	503.354	9.58779e-11
1700020L24Rik	-5.03021	2.55693	503.184	9.60579e-11
Spred1	3.0645	6.83248	502.994	9.626e-11
Tars	1.53461	5.99919	502.576	9.67052e-11
Acot6	5.68389	4.85764	502.411	9.68812e-11
Sept1	-3.55807	4.10958	502.119	9.71941e-11
Ssh1	1.84405	6.07757	502.026	9.72942e-11
Frmd6	2.24906	4.30126	499.987	9.95155e-11
Gusb	1.91903	8.37766	498.769	1.00872e-10
Chil5	-7.29807	2.53642	498.187	1.01527e-10
Plxnd1	2.6404	9.71379	497.584	1.02211e-10
Aco1	1.96417	6.20834	497.168	1.02687e-10
Plekha8	2.73634	3.53736	496.191	1.03814e-10
Zfp773	-2.55273	3.33838	496.084	1.03938e-10
Trim47	6.18475	2.58836	494.947	1.0527e-10
Mrps27	2.02457	4.23857	494.782	1.05464e-10
Slc12a4	3.07253	5.65387	494.683	1.05582e-10
Utp20	1.97214	5.74014	494.549	1.0574e-10
Idi1	3.26064	7.31066	494.369	1.05954e-10
Chst12	-1.90152	6.56427	494.341	1.05987e-10
Pgap2	1.80525	6.12782	494.173	1.06187e-10
Slc39a1	1.78986	7.59892	494.144	1.06222e-10
Ctnna1	2.12	8.87382	493.616	1.06854e-10
Aars	1.73159	6.93592	493.243	1.07302e-10
Hars	1.4892	5.88107	490.651	1.10485e-10
Ccnl1	-1.53487	6.51899	490.521	1.10647e-10
Zfand4	-3.06534	3.77587	490.242	1.10997e-10
Tanc2	4.68452	4.31429	489.892	1.11436e-10
Syn1	2.36193	4.70463	489.424	1.12029e-10
Tmem65	2.15644	6.03706	489.08	1.12467e-10
Ccng1	2.01416	8.29405	488.71	1.1294e-10
Tmem37	7.08033	3.16769	488.582	1.13104e-10
Cldnd1	2.24308	6.71042	488.548	1.13147e-10
Apbb2	6.36875	5.28163	488.351	1.13401e-10
Pram1	-2.56515	7.45557	488.048	1.13792e-10
Limd2	-2.26659	6.86066	487.493	1.14513e-10
Frmd4b	2.04437	5.03134	487.381	1.14659e-10
Il7r	5.20795	7.48308	486.936	1.1524e-10
Vamp2	-2.04794	5.58906	486.814	1.15401e-10
Ccdc88c	-2.94027	7.08417	486.769	1.15459e-10
Bend6	5.87188	1.9633	486.027	1.1644e-10
Pla2g15	1.96355	5.94322	485.962	1.16528e-10
Eogt	3.40407	5.2206	485.586	1.17028e-10
Runx1	1.21961	7.54538	485.039	1.17761e-10
Snx3	1.27905	8.11772	483.787	1.19462e-10
Dhrs9	-1.37412	7.49229	483.542	1.19798e-10
Zbtb39	-1.78836	4.63018	483.434	1.19946e-10
Acsl3	3.13886	5.27024	482.405	1.21371e-10
Ptpn9	1.61241	6.64193	481.259	1.22982e-10
Lss	4.18226	5.9468	480.733	1.23731e-10
Hivep3	2.77367	5.7406	480.599	1.23922e-10
Hcar2	2.30993	7.67748	479.464	1.25556e-10
Cd79a	-6.69402	2.20462	479.103	1.26081e-10
Ttc3	2.21874	6.11069	478.218	1.2738e-10
Scn3a	6.56686	2.59139	478.005	1.27696e-10
Smurf1	1.76664	6.48331	477.781	1.28027e-10
Il1f9	-2.59383	6.4865	477.499	1.28448e-10
Fpr2	-4.05196	5.90737	477.319	1.28716e-10
Hyou1	1.85443	7.83385	476.417	1.30073e-10
Nf2	1.28712	6.24032	476.311	1.30233e-10
Gpr146	1.57473	6.13305	476.126	1.30514e-10
Cd274	4.28121	7.56941	476.057	1.30619e-10
Ptch1	2.03667	4.06728	476.004	1.307e-10
P2rx4	2.89003	7.01251	475.74	1.31102e-10
Sqle	4.31223	6.93658	475.527	1.31428e-10
Usp32	-1.7482	6.79972	475.408	1.31609e-10
Naip5	-1.73281	5.27977	475.199	1.31932e-10
Pxdc1	6.89618	5.02508	474.731	1.32653e-10
Washc5	1.50925	7.25688	474.269	1.33371e-10
Cenpb	1.48613	7.0229	474.113	1.33615e-10
Nars	1.31145	7.46986	473.635	1.34363e-10
Clec2l	7.65967	2.4116	473.17	1.35097e-10
Cfp	1.70211	9.00068	472.042	1.36895e-10
Tuba4a	-1.55001	7.37319	471.761	1.37349e-10
Cd200r1	3.14192	7.06094	471.515	1.37745e-10
Dhcr7	2.50758	5.12151	471.467	1.37823e-10
Tigar	2.02734	4.78212	471.122	1.38384e-10
Sos2	-1.38533	6.86811	470.94	1.38681e-10
Ift22	2.6349	3.76732	470.797	1.38914e-10
Irgc1	3.84675	3.14414	470.557	1.39306e-10
Scd2	4.2049	9.78709	470.545	1.39327e-10
B3gnt7	6.82502	4.29543	470.24	1.39829e-10
Galk2	1.91239	5.39648	470.121	1.40024e-10
Trim14	1.50995	5.01942	470.101	1.40058e-10
E2f5	2.39225	3.16584	469.555	1.40963e-10
Raf1	-1.50101	7.06579	469.046	1.41812e-10
Vps50	1.45812	5.15614	467.929	1.43697e-10
Iqsec2	1.68711	4.89218	467.374	1.44645e-10
Slc15a3	1.71553	8.98968	466.822	1.45595e-10
Pigz	5.54194	1.96885	466.351	1.46412e-10
Aen	2.16777	4.99095	466.087	1.46872e-10
2410002F23Rik	2.62745	5.97841	465.511	1.47882e-10
Mrpl33	-1.83678	5.47705	465.29	1.4827e-10
Gdpd3	-2.56775	2.69883	465.26	1.48323e-10
Xpo6	-1.32892	7.3313	465.178	1.48469e-10
Serpinb9	4.67766	5.02921	464.855	1.49041e-10
Phldb1	3.00839	3.98247	464.378	1.49891e-10
Apobr	-1.70222	8.19274	464.351	1.49939e-10
Pde1b	-2.23202	5.38077	463.847	1.50845e-10
Phf20l1	-2.18825	6.85907	463.693	1.51122e-10
Tarm1	2.17332	8.19702	463.545	1.5139e-10
Myo10	3.91909	4.39499	463.156	1.52096e-10
Asgr2	7.91039	6.73628	462.556	1.5319e-10
Ager	-3.60295	2.06713	462.195	1.53856e-10
Megf8	2.48438	4.5711	461.358	1.55407e-10
Adi1	2.54089	5.22048	459.718	1.58503e-10
Tuba1a	1.27257	7.42279	458.6	1.60655e-10
Tex264	2.77293	5.06278	458.579	1.60696e-10
Evi2b	-1.96379	8.50365	458.133	1.61565e-10
Akr7a5	3.50498	4.75471	457.8	1.62216e-10
Iars	1.52253	6.65842	457.693	1.62425e-10
Nhp2	2.10329	5.35069	457.583	1.62642e-10
Fscn1	7.47384	6.12876	457.45	1.62904e-10
Txlnb	4.38753	3.5535	456.826	1.6414e-10
Bag3	1.70984	5.59402	456.33	1.65131e-10
Ncs1	3.68959	2.93556	456.041	1.65711e-10
Pag1	-1.64695	7.30086	455.76	1.66277e-10
Lat2	2.10685	6.61695	455.191	1.67432e-10
Arid5a	-1.60512	5.03198	454.084	1.69705e-10
Vps18	1.7089	6.49101	453.657	1.70589e-10
Asxl1	-1.70926	6.97806	453.46	1.71e-10
Fam111a	-2.3476	7.83746	453.277	1.71384e-10
Cyb5b	1.86591	7.71914	453.218	1.71508e-10
Morc2a	1.29564	5.83247	452.274	1.73497e-10
H2-M2	8.2804	5.45276	452.241	1.73568e-10
Fubp3	2.01646	5.30263	452.069	1.73934e-10
Esr1	2.90958	5.65407	451.323	1.75531e-10
Ckb	3.82595	5.50271	450.653	1.76982e-10
Flot1	-1.74084	6.30294	450.412	1.77505e-10
Vsig10l	-2.75904	3.09952	450.402	1.77528e-10
Rexo2	1.55413	6.0104	449.966	1.78482e-10
Prkaca	1.21202	6.41991	449.78	1.78892e-10
Errfi1	1.96223	4.16795	449.563	1.79369e-10
Cd33	-2.35031	8.72782	448.443	1.81864e-10
Map3k12	2.77892	3.12137	448.337	1.82102e-10
Sqstm1	1.65134	8.43495	448.123	1.82583e-10
Mark2	-1.40544	7.38401	448.057	1.82733e-10
Asb2	8.06378	6.62744	448.004	1.82852e-10
Stk32c	6.20019	3.24503	447.188	1.84706e-10
Sel1l	1.23368	7.95046	447.062	1.84994e-10
Rgmb	1.94252	3.68169	446.911	1.85341e-10
Card11	4.19958	5.58339	446.295	1.86761e-10
Crtap	2.67961	4.81965	446.067	1.87291e-10
Plppr3	-4.53945	2.79521	445.879	1.87728e-10
Sipa1	-1.64159	7.15586	445.572	1.88443e-10
Kifap3	1.68874	4.32116	445.488	1.88641e-10
Adam23	7.99534	6.40675	445.289	1.89108e-10
Fgfr1	4.58661	5.29656	445.284	1.8912e-10
Akr1c12	5.65072	2.38957	445.112	1.89525e-10
Ace	-3.86544	3.26876	444.299	1.91453e-10
Cdk17	-1.77437	5.47443	444.217	1.91647e-10
Bax	2.28054	6.25916	444.067	1.92006e-10
C5ar2	-3.67058	4.09689	443.464	1.93456e-10
Kcnh7	-4.70708	2.35569	442.948	1.94707e-10
Dnlz	1.65112	4.32791	442.211	1.96508e-10
Tbc1d9	2.85739	7.10136	441.553	1.98135e-10
Klf4	-2.62525	6.52268	441.185	1.99049e-10
Susd1	-2.18997	4.63017	440.452	2.0089e-10
Tns4	2.43711	5.07581	440.301	2.0127e-10
Zfp287	3.3019	3.23621	440.081	2.01829e-10
Cyp51	3.47511	7.45947	439.365	2.03655e-10
Mical2	4.37542	5.88157	439.168	2.0416e-10
Lrrc59	1.4347	7.56248	438.999	2.04595e-10
Arhgap10	2.44782	5.275	438.609	2.05604e-10
Mras	6.43828	6.19509	438.315	2.06369e-10
Sestd1	1.95864	6.01875	437.981	2.07241e-10
Trp53inp2	-1.37033	7.13455	437.901	2.0745e-10
Fcgr4	-5.75992	4.11981	437.87	2.07531e-10
Adrb2	-3.26721	5.11913	437.716	2.07936e-10
Gm9847	8.53524	4.17736	437.47	2.08584e-10
Plk2	2.08147	5.99771	437.199	2.09299e-10
Nuak1	2.44584	2.9433	437.088	2.09594e-10
Socs1	4.14827	5.2043	436.891	2.10118e-10
Aldh3b3	-6.51002	1.47772	436.037	2.12405e-10
Ermp1	-1.58943	5.28692	436.005	2.1249e-10
Myof	5.10489	8.49192	434.98	2.15274e-10
Pgrmc1	1.50515	5.55309	434.776	2.15835e-10
Maml2	2.0365	3.62805	434.487	2.16629e-10
Alpk2	2.54548	4.16334	434.208	2.17401e-10
Dmtf1	-1.41524	5.48883	434.009	2.17953e-10
Rgs2	-1.81784	7.40915	433.826	2.1846e-10
Ubp1	-1.22454	6.80745	433.614	2.19052e-10
Heca	-2.0583	5.95643	433.528	2.19294e-10
Samhd1	-1.43394	9.01144	433.37	2.19736e-10
Ttll12	1.7834	4.59324	433.354	2.19781e-10
Zmynd11	-1.21707	6.5674	432.398	2.22481e-10
Zfp664	1.9376	5.71933	432.292	2.22783e-10
Klhl12	-2.87295	2.97843	432.132	2.23239e-10
Wdr55	1.61292	4.13806	431.12	2.26154e-10
Mamld1	4.93261	2.92825	430.99	2.26531e-10
Myrf	5.84911	4.51917	429.386	2.31249e-10
Stx17	-1.55947	5.30464	429.146	2.31964e-10
Utp14b	2.66118	5.28235	429.114	2.32061e-10
Agpat4	2.02299	5.03946	428.782	2.33055e-10
Slc8a1	1.79947	6.47765	428.731	2.3321e-10
Slpi	-3.28022	6.43165	427.721	2.36272e-10
Eif4a-ps4	1.84196	8.03835	427.242	2.3774e-10
Rnf167	-2.4305	5.90894	427.08	2.3824e-10
Limk1	2.04835	5.71039	427.063	2.38291e-10
Hspa9	1.96781	7.80532	427.059	2.38302e-10
Serpinb9b	8.73284	2.46832	427.049	2.38333e-10
Cables1	3.41995	3.78179	426.348	2.40507e-10
Plekha5	3.63088	4.8898	426.335	2.4055e-10
Cyb561	5.47232	2.88435	426.245	2.40831e-10
Snx25	1.57852	4.84949	426.184	2.4102e-10
2510009E07Rik	4.21885	3.97574	425.709	2.42512e-10
Prelid2	3.49263	2.35916	425.16	2.44249e-10
Ppox	-2.03922	4.69492	425.059	2.44568e-10
Mdm4	-1.78999	6.69604	424.634	2.45925e-10
Tmem38a	-3.94801	3.08548	422.898	2.51557e-10
Treml4	-3.17329	3.2709	422.645	2.5239e-10
Erg28	1.83453	5.48279	422.526	2.52784e-10
Hvcn1	2.04242	8.75048	422.135	2.54081e-10
Gm13237	-2.07233	7.16518	422.041	2.54394e-10
Mertk	6.54137	5.74301	421.993	2.54555e-10
Pxk	-1.35986	5.99726	421.827	2.55108e-10
Tbx6	-4.81588	1.85639	421.82	2.55132e-10
Csf1r	1.74715	10.1146	421.818	2.55138e-10
Gpr89	1.70805	4.40327	421.578	2.55941e-10
Arfgef3	3.56561	3.46164	421.572	2.55963e-10
Hpgd	-6.97294	1.95269	421.306	2.56856e-10
Igsf9	3.93687	2.6153	421.102	2.57543e-10
Prkar2a	2.32757	7.71177	421	2.57891e-10
Tecpr1	1.90185	6.16955	420.701	2.58906e-10
Zfp740	-1.45775	6.3484	420.676	2.58989e-10
Nsfl1c	1.27798	5.92032	419.144	2.64266e-10
Paqr4	2.2941	4.61519	419.107	2.64392e-10
Casp6	2.85705	5.57357	418.666	2.65935e-10
Phc2	1.55037	6.91407	418.614	2.66118e-10
Trim35	1.54178	6.469	416.766	2.72704e-10
Mcu	-2.1599	5.01332	416.198	2.74769e-10
Tbc1d4	4.02758	6.19496	415.603	2.7695e-10
Gas2l3	1.3567	6.62165	415.255	2.78234e-10
Scpep1	1.58675	7.2537	414.987	2.79228e-10
Arhgap19	-1.79771	5.96093	414.96	2.79328e-10
Pald1	7.22973	5.84157	414.866	2.79678e-10
Havcr2	2.36645	3.95204	414.52	2.8097e-10
Ddt	2.80259	3.46037	414.475	2.81138e-10
Fam222b	-1.69963	5.66495	413.696	2.84074e-10
Scel	4.0345	2.78505	412.54	2.88502e-10
Iffo2	2.14963	5.02881	411.835	2.91238e-10
Slc2a1	1.92869	6.92443	411.6	2.92159e-10
Mybbp1a	1.55352	6.83412	411.416	2.92883e-10
Tshz1	1.48368	5.6815	411.175	2.9383e-10
Slc24a3	3.48818	3.02017	410.918	2.94849e-10
Ocstamp	5.71607	4.3542	410.856	2.95092e-10
Akr1c13	1.86422	4.15662	409.6	3.00127e-10
Ywhag	1.34847	8.3781	409.184	3.01815e-10
Rras2	4.12922	4.53952	409.153	3.01943e-10
Pla2g12a	3.11982	3.3471	409.097	3.0217e-10
Arhgef4	-2.79497	3.27605	409.091	3.02196e-10
Scimp	7.59202	6.0352	408.969	3.02695e-10
Ankrd33b	-2.14972	5.7694	408.953	3.0276e-10
Map4k2	-2.41129	7.33721	408.847	3.0319e-10
Il18bp	-2.58477	3.56246	408.796	3.03399e-10
Wnk2	3.5048	3.26349	408.761	3.03545e-10
Numb	-1.49575	6.29926	407.537	3.08616e-10
Gimap9	-4.7731	1.00288	407.353	3.09386e-10
Trio	2.11299	7.80212	407.195	3.10048e-10
Nat10	1.64565	4.78194	406.975	3.10974e-10
Bccip	1.48212	4.94383	406.881	3.11373e-10
Rybp	-1.62528	5.95973	406.528	3.12868e-10
Prdx1	3.64461	10.0591	406.325	3.1373e-10
Foxd4	-7.41233	2.05644	405.989	3.15168e-10
Orm1	-9.37968	1.39594	405.862	3.15713e-10
Slc4a7	2.30492	6.65103	405.842	3.15799e-10
Hs2st1	1.63049	5.29939	405.817	3.15906e-10
Ptpmt1	2.05695	4.34335	405.718	3.16331e-10
F13a1	-4.19935	8.37787	405.503	3.17258e-10
Srsf5	-1.34422	7.99252	404.661	3.20924e-10
Gpr85	5.92279	4.2958	404.625	3.21077e-10
Ppp1r13b	2.20124	5.23503	404.414	3.22005e-10
Heatr3	2.32456	4.91602	404.201	3.22945e-10
Lamc1	3.44532	5.07561	403.745	3.24963e-10
Elp5	1.8657	5.04521	403.738	3.24994e-10
Tma16	3.04357	5.99995	403.576	3.25714e-10
Alg2	1.56668	5.13779	403.52	3.25963e-10
Plgrkt	2.11717	5.91924	402.66	3.29827e-10
Xdh	-3.22116	8.12279	402.649	3.29875e-10
Nadk	-1.47429	8.29255	402.631	3.29957e-10
Tnfsf15	4.48955	3.05761	402.43	3.3087e-10
Trpv2	1.81083	7.72818	402.325	3.31345e-10
Maco1	1.75841	6.03584	402.184	3.31986e-10
Jup	2.29715	5.8741	401.656	3.34404e-10
Kcnn4	3.57244	5.8201	401.419	3.35494e-10
Ppp1r14b	2.42085	5.35359	401.144	3.36769e-10
Adipor1	-1.67335	8.28804	401.003	3.37419e-10
Cask	-1.6254	4.85565	401.001	3.37432e-10
Hemk1	3.79562	4.72207	400.892	3.37937e-10
Max	-1.60409	7.29987	400.793	3.38398e-10
Epcam	5.00122	3.30127	400.35	3.40469e-10
Ifitm1	3.10754	10.0518	399.948	3.42364e-10
Rrp7a	1.40159	6.14647	399.622	3.43907e-10
Rbfa	-1.77034	5.42942	399.148	3.46169e-10
Il16	-3.22476	6.78776	399.042	3.46676e-10
Arrb2	-1.58249	8.16678	398.152	3.50973e-10
Cnksr3	1.78755	4.10945	398.072	3.51366e-10
Dnase2a	1.62524	5.9849	398.058	3.51431e-10
Ccno	-3.58134	3.10909	397.558	3.53877e-10
Yars	1.5869	5.36476	397.281	3.55243e-10
Ccnl2	-1.46187	6.56598	397.078	3.56247e-10
Nfe2l2	1.49676	8.92197	397.044	3.56416e-10
Tmem177	2.55897	2.58878	396.583	3.58709e-10
Ovgp1	-5.86966	2.38615	396.583	3.58709e-10
Timm23	1.52185	6.28587	396.241	3.60418e-10
Sun2	-1.98632	8.46018	396.197	3.60637e-10
Nsd3	-1.43691	7.4842	396.102	3.61116e-10
Ptpn3	3.16655	4.02776	396.07	3.61276e-10
Mcoln2	5.58129	4.48859	395.575	3.6378e-10
Mid1ip1	-1.53785	5.83992	395.523	3.64043e-10
Chp1	-1.34816	7.66603	395.443	3.64451e-10
Phtf2	2.03289	4.2658	394.931	3.67066e-10
Lpl	5.63027	10.7716	394.824	3.67617e-10
Etv5	3.90154	5.78497	394.408	3.69761e-10
Arrdc3	-1.85841	5.94003	394.249	3.70583e-10
Vash1	5.41629	1.7386	394.198	3.7085e-10
Rwdd1	1.52166	6.3767	394.104	3.71335e-10
Speg	5.34808	3.57705	394.053	3.71599e-10
Jcad	2.33284	3.13046	393.713	3.73375e-10
Gngt2	1.74879	5.35708	393.677	3.73565e-10
Srm	2.09761	4.7407	393.46	3.74703e-10
Rnf217	2.40936	4.79355	393.321	3.75433e-10
Hsbp1	1.13167	6.29841	393.288	3.75607e-10
C3ar1	6.84735	7.26481	392.825	3.78056e-10
Plekha1	1.32847	6.74289	392.547	3.79535e-10
9130401M01Rik	1.63411	4.68812	392.428	3.80169e-10
Car4	9.06165	3.25383	391.534	3.84984e-10
Kmo	4.0052	6.86912	391.304	3.86234e-10
Sdf2l1	2.62315	6.6433	391.233	3.86623e-10
Mrps36	1.69201	4.1071	391.016	3.87809e-10
Zbtb16	-5.90862	1.21352	390.718	3.89443e-10
Gtf2ird2	-2.552	4.36143	389.685	3.9517e-10
Lad1	7.27029	3.52429	389.458	3.96441e-10
Pkib	2.38216	5.49638	388.884	3.99681e-10
Pacs1	-1.98431	6.73636	388.862	3.99808e-10
Ccdc125	-3.46244	5.388	387.829	4.05715e-10
Dennd1c	-2.14611	6.40388	387.806	4.0585e-10
Bcl9l	1.83358	5.82967	387.355	4.08459e-10
Homer1	2.06027	5.80802	387.086	4.10027e-10
Cav1	9.01462	3.39739	386.555	4.13144e-10
Hcst	-3.12511	1.80698	386.403	4.14042e-10
Clip1	-1.30504	6.97618	386.375	4.1421e-10
Utp4	1.61987	4.75699	386.348	4.14368e-10
Nfic	-1.27074	7.0451	385.5	4.1942e-10
Ripk2	1.41618	5.06492	385.246	4.20949e-10
S100a10	1.57314	8.08914	385.18	4.21345e-10
Fbxo6	1.72438	4.76805	385.002	4.22417e-10
Als2cl	3.16265	4.07646	384.997	4.22452e-10
Fes	-1.42178	8.35647	384.375	4.2623e-10
Gca	-3.56638	4.77954	384.244	4.27036e-10
Enoph1	1.49086	4.94861	384.173	4.27471e-10
Bcl11a	-3.25616	3.55826	384.153	4.27591e-10
Cd300a	-1.5061	6.60413	384.143	4.27652e-10
Bmp2k	1.55208	7.69462	384.078	4.28055e-10
Flrt3	7.61948	5.24968	384.01	4.28469e-10
Iqgap2	-3.62686	6.50784	383.855	4.29429e-10
Hpgds	5.66456	4.67732	383.305	4.32837e-10
Cdh1	6.64402	8.39902	383.186	4.33576e-10
Rcl1	2.2436	4.01593	382.324	4.38997e-10
Akr1a1	2.2663	9.36112	381.627	4.43432e-10
Mroh2a	-2.43548	3.51251	381.477	4.44393e-10
Gnb4	4.47603	4.73898	380.932	4.4791e-10
Itga8	-4.17171	1.82303	380.661	4.4967e-10
Ppp1r3e	2.2291	3.03473	380.17	4.52886e-10
Hrh2	-2.82731	4.25993	379.629	4.56451e-10
Dhx33	1.5402	5.32872	379.496	4.57336e-10
Chrm3	-4.01917	2.39616	379.141	4.59699e-10
Stk10	-1.63762	7.61595	378.898	4.6133e-10
Nop2	1.66255	5.70597	378.52	4.63874e-10
C1qbp	1.79901	5.72862	377.939	4.6782e-10
Abca9	-2.13017	4.38602	377.783	4.68881e-10
Klra2	-5.56926	4.70796	377.527	4.7064e-10
Pitrm1	1.41831	5.62324	377.418	4.71386e-10
Selenon	-2.06287	6.21102	377.222	4.72737e-10
Hr	7.66816	7.3643	377.034	4.74041e-10
Cd6	3.55954	5.01779	376.27	4.79368e-10
Mrpl11	1.85118	4.37882	375.662	4.83663e-10
Lyrm4	1.84608	3.66849	375.352	4.85863e-10
Mfge8	6.90043	9.91589	374.99	4.88454e-10
Fdps	2.8368	6.99694	374.257	4.93752e-10
Txnrd3	2.50236	2.68295	374.229	4.93954e-10
Lactb	1.40571	5.86779	373.796	4.97117e-10
Atrn	-1.48445	6.56261	373.493	4.99341e-10
Klk1b9	8.1286	3.49222	373.45	4.99659e-10
Eef1g	1.81866	8.57188	373.12	5.02097e-10
Ggt5	-2.01919	4.12049	373.063	5.02523e-10
Adora3	3.56699	5.68346	371.542	5.13959e-10
Mrpl41	1.59314	4.4454	371.45	5.14659e-10
Prdx2	1.90604	6.41911	371.296	5.15836e-10
Parp8	-1.58592	5.50236	371.271	5.1603e-10
Mpp6	1.71925	6.67925	371.073	5.17546e-10
Acox1	1.54318	6.62647	370.931	5.18642e-10
Aldh9a1	1.71984	7.42845	370.929	5.18658e-10
Ehbp1	3.69205	3.53139	370.714	5.20315e-10
Kcnc3	3.95698	3.38489	370.671	5.20646e-10
Pepd	2.26714	5.90539	370.496	5.22002e-10
Nfkb2	1.5531	6.82711	370.404	5.22721e-10
Ddx18	1.51768	5.22039	370.358	5.23073e-10
St14	1.88902	4.65388	370.122	5.24916e-10
Traf4	3.5293	3.90516	369.843	5.27101e-10
Lrp11	4.6972	1.88542	368.768	5.35624e-10
Blvra	1.96386	5.30248	368.762	5.35672e-10
Epb41l3	4.77933	4.67288	368.019	5.41653e-10
Arhgef40	4.70465	5.96908	367.966	5.4208e-10
Zmpste24	-1.47072	6.84326	367.893	5.42673e-10
Syp	-3.59027	1.39641	367.403	5.4667e-10
Adora2b	2.1873	4.50521	367.024	5.49786e-10
Flot2	-1.43842	7.34041	366.84	5.51306e-10
Zcchc8	-1.07617	5.9436	366.832	5.51373e-10
Nufip1	1.6952	4.90979	366.795	5.51678e-10
Pde4dip	1.42934	5.69872	366.763	5.51948e-10
Dcaf1	1.48758	5.07239	366.193	5.56693e-10
Myb	-4.02485	4.76423	365.558	5.62039e-10
Cd79b	-6.0633	1.9409	365.43	5.63126e-10
Itgae	6.96257	5.65067	365.056	5.66314e-10
Trim11	-1.39931	5.41868	364.907	5.67586e-10
Atxn10	-1.22583	6.93703	364.898	5.6766e-10
Nup210	-2.47313	6.77297	364.693	5.69424e-10
Zdhhc1	2.93031	3.11779	364.568	5.70499e-10
H1fx	4.98171	3.58214	364.281	5.72977e-10
Pacc1	2.4596	5.22808	363.955	5.75811e-10
Trim56	-1.10529	6.32736	363.725	5.77818e-10
Plekhf2	-1.51314	6.08215	363.189	5.82524e-10
Nim1k	2.8237	2.46189	362.99	5.84285e-10
Sec14l1	-1.25326	6.93762	362.766	5.86272e-10
Ddx1	1.40577	5.95796	362.739	5.86518e-10
Dock7	1.87111	5.60244	362.508	5.88577e-10
Rab15	3.31931	1.77837	362.483	5.88802e-10
Insig1	1.96107	6.34164	362.457	5.89035e-10
Slc39a10	1.78761	5.37706	362.182	5.91499e-10
Kcna3	2.56932	4.40253	362.081	5.92406e-10
Kif1c	1.54627	7.78253	361.794	5.94999e-10
Cklf	-2.19461	4.18849	361.588	5.96869e-10
Nod1	-2.40736	4.15078	361.496	5.97702e-10
Pum3	1.37836	5.82414	361.311	5.99394e-10
Tst	-3.02936	2.61701	361.207	6.00339e-10
Gm7694	-2.54448	3.48353	361.043	6.01845e-10
BC035044	-1.99889	4.06337	361.004	6.02206e-10
Grina	-2.75144	8.68884	360.955	6.02657e-10
Alox12	-5.30224	1.1394	360.848	6.0364e-10
Smdt1	1.22518	5.97872	360.695	6.05047e-10
Idh3a	1.28746	5.55628	360.687	6.05125e-10
Ptk2	2.56977	3.70341	359.959	6.11892e-10
Nme2	2.00458	6.91555	359.755	6.138e-10
Tsr2	1.83184	3.41786	359.549	6.15742e-10
Pgpep1	2.90973	4.68341	359.281	6.18269e-10
Cnn2	-2.36629	8.21651	359.147	6.19545e-10
Tagap	-1.851	4.79841	358.682	6.23973e-10
Cox7b	1.31832	5.95916	358.566	6.2509e-10
Hps6	1.88835	4.31053	358.542	6.25315e-10
Cst3	2.82795	10.8288	358.342	6.27246e-10
S100a1	1.93657	4.85869	358.312	6.27533e-10
Lgals4	-3.692	1.88775	358.204	6.28569e-10
Gas2l1	2.53965	4.8138	358.17	6.28897e-10
Mrps18b	2.0649	4.42247	358.043	6.30132e-10
Atp1a1	1.63297	8.88354	357.956	6.30969e-10
Mlh3	1.73259	4.21002	357.692	6.33545e-10
Tmem97	1.94097	4.6084	357.486	6.35556e-10
Slc9a4	5.42227	1.37175	357.325	6.37125e-10
Fcgr2b	2.06827	8.95762	356.447	6.45816e-10
Krt83	-5.90371	1.68945	356.4	6.4628e-10
Celf2	-1.27863	7.75384	356.165	6.48634e-10
Pigb	-1.43047	4.70439	355.862	6.51675e-10
Tusc3	2.28538	4.30171	355.838	6.51924e-10
Lins1	-1.85923	3.99121	355.816	6.5214e-10
Dab2	7.86377	8.12369	355.794	6.5236e-10
Tax1bp3	1.5517	5.4211	355.769	6.52616e-10
Ly6c2	-4.29561	7.90648	355.116	6.59242e-10
Stat2	1.38671	7.12407	354.91	6.61357e-10
Slc39a13	1.88956	4.80445	354.757	6.62923e-10
Tnfrsf1a	-1.14995	7.57517	354.699	6.63518e-10
Cyb5r4	-1.52388	7.36484	354.55	6.65061e-10
Tbc1d1	-1.12806	5.86786	354.277	6.67884e-10
Tbc1d10c	-3.5039	5.17475	354.194	6.68747e-10
Fads3	4.30639	4.63087	353.992	6.70844e-10
Gm4739	-2.2563	6.34465	353.972	6.71058e-10
Cstb	2.8788	7.08575	353.958	6.71201e-10
Klk1b11	8.52397	5.72435	353.861	6.72214e-10
Tfdp1	-1.27799	7.09763	353.814	6.72701e-10
Clk4	-1.78408	4.90091	353.786	6.72999e-10
Zfyve27	-1.70409	5.52183	353.383	6.77233e-10
P2rx5	8.18352	6.17179	352.692	6.84566e-10
Epc1	-1.16719	5.60788	352.566	6.85906e-10
Hmgcs1	2.6926	7.74028	352.181	6.90042e-10
Mfsd14b	-1.85252	7.01846	351.569	6.96678e-10
Ogfrl1	-2.57235	7.35155	351.128	7.01502e-10
Entpd5	-1.42349	5.19109	351.082	7.02012e-10
Il2ra	6.51873	8.36292	350.964	7.03304e-10
Ruvbl1	1.47717	5.05517	350.812	7.04986e-10
Dnajc16	1.63844	5.0295	350.606	7.07268e-10
Chd7	-1.29037	6.5053	350.537	7.08036e-10
Ano10	-1.6824	5.58446	350.466	7.08822e-10
Pi4ka	1.55263	7.57358	350.412	7.09428e-10
Myo9a	1.71343	7.04933	349.069	7.2456e-10
Serinc5	-2.05329	4.46546	348.86	7.26951e-10
Ccng2	-2.19878	5.70051	348.702	7.28773e-10
Igfbp4	-3.81167	4.36723	348.595	7.29999e-10
Vps33a	1.1305	6.3809	348.571	7.3028e-10
Stfa2	-5.63576	2.19214	348.468	7.31469e-10
Gstt3	3.42761	2.97525	348.072	7.36052e-10
Fam193b	-1.84778	5.6263	348.002	7.3687e-10
Prkab2	-2.37344	3.36214	347.986	7.37049e-10
Cd74	6.48907	13.0884	347.622	7.4131e-10
Pdia3	1.28243	9.27609	347.556	7.42076e-10
Arhgap35	2.04677	4.54581	347.417	7.4372e-10
Ctss	2.70692	10.732	347.366	7.44317e-10
Rsl1d1	1.2055	5.98503	347.336	7.44664e-10
Lmo4	-1.91489	6.36781	347.285	7.45269e-10
Tnnt1	-3.6929	1.61026	347.226	7.45963e-10
Chid1	1.71033	4.65642	346.998	7.48663e-10
Ccdc189	-3.14698	2.35438	346.399	7.55816e-10
Fam83h	6.46536	2.51101	345.736	7.63816e-10
Ei24	1.26122	6.35687	345.45	7.67305e-10
Ccpg1	-2.94029	7.91301	345.21	7.70235e-10
Rab12	1.64786	5.21475	345.067	7.71989e-10
Myc	1.97753	5.99546	344.899	7.7406e-10
Eif1a	1.72817	6.23365	344.222	7.82475e-10
Ccn3	8.69675	3.79006	343.826	7.87438e-10
Slc33a1	1.93713	5.43481	343.451	7.92168e-10
Ier3	1.52957	5.89871	343.424	7.92512e-10
Dnmt3a	1.91331	6.78273	343.284	7.943e-10
Xpot	1.22307	6.14211	343.253	7.94688e-10
Zmiz1	1.24686	8.7009	343.13	7.96254e-10
G0s2	-5.70771	3.7042	343.016	7.97709e-10
Galnt12	3.50465	3.63084	343.006	7.97836e-10
Usp31	1.26046	5.1272	342.782	8.00715e-10
Cluh	1.54441	6.28398	342.771	8.00851e-10
Rnf141	-1.32569	5.63558	342.599	8.03058e-10
Cpped1	1.5947	4.80162	342.442	8.05086e-10
Ube2h	-1.27789	6.66893	342.379	8.059e-10
Fbxo21	2.37712	4.4393	342.164	8.08692e-10
Farp1	-5.27706	0.557038	342.064	8.09992e-10
Slc44a2	-1.45714	6.82941	341.581	8.16301e-10
Tiam2	-1.90503	4.10795	341.516	8.17166e-10
Dennd5a	-1.15532	8.03497	341.394	8.18761e-10
Ccdc180	-3.09719	2.73003	340.473	8.31011e-10
Etfa	1.57189	6.02465	340.167	8.35126e-10
Hsh2d	-2.81009	2.81428	339.385	8.45756e-10
Plcl2	-1.53785	6.63466	339.347	8.46276e-10
Tnfsf9	2.2537	3.16958	339.346	8.46295e-10
Dnajb11	1.21444	7.13715	339.31	8.46779e-10
Ctdnep1	1.32376	7.18624	339.156	8.48898e-10
Slc17a9	-3.26979	3.77017	338.94	8.51883e-10
Entpd4	2.30308	4.43566	338.908	8.52325e-10
Mvd	1.83166	5.98632	338.514	8.57778e-10
Atp2b4	-3.08731	3.91854	338.443	8.5877e-10
Stx6	1.67417	5.86806	337.694	8.69284e-10
Stx3	1.41598	5.66821	337.613	8.70439e-10
5730409E04Rik	2.7829	3.10809	337.299	8.74898e-10
Ext2	1.50417	5.69106	337.228	8.75914e-10
P4ha1	1.96976	5.84614	337.014	8.78966e-10
Nol12	1.62619	4.55736	336.9	8.80599e-10
Nhlrc3	1.65616	5.85316	336.899	8.80624e-10
Vezt	1.70457	4.06853	336.868	8.81062e-10
Susd4	7.64423	4.30567	336.298	8.89307e-10
Fosl2	-1.60521	7.95383	336.126	8.91808e-10
Adh5	1.20567	6.00557	335.73	8.97589e-10
Tcn2	-1.19467	6.90858	335.468	9.01461e-10
Asb11	7.80721	1.38392	335.259	9.04551e-10
Cpne3	-1.81969	7.31663	335.093	9.07008e-10
Lrrc41	1.32033	5.71315	335.087	9.07102e-10
Grk6	-2.03984	6.82044	335.06	9.07504e-10
Ptx3	7.78749	5.82428	334.467	9.16373e-10
Hepacam2	7.38168	6.15395	334.3	9.18886e-10
Fos	-6.87936	8.80852	334.185	9.20629e-10
Gga2	1.96084	5.19731	333.872	9.2538e-10
Grasp	3.86733	2.3767	333.679	9.28327e-10
Uap1l1	2.00493	6.08941	333.625	9.29153e-10
Nenf	2.53439	3.10368	333.488	9.31249e-10
Esyt3	6.43787	3.84801	333.38	9.32907e-10
Rps6ka4	1.32557	6.50985	333.194	9.35761e-10
Tmem45a2	-7.98551	0.795359	332.645	9.44279e-10
Msrb1	-1.55871	7.33673	332.551	9.45751e-10
Tgfb3	5.01668	1.4825	332.541	9.45896e-10
Cx3cl1	6.63947	4.11567	332.155	9.51956e-10
Ffar4	4.57594	1.89251	331.239	9.66497e-10
Tbrg1	1.55003	6.03307	331.111	9.68555e-10
Slc16a3	-1.58695	7.28366	330.889	9.72123e-10
Hspa5	1.49639	9.80542	330.788	9.73754e-10
Prnp	2.33239	3.64054	330.75	9.7438e-10
C1qc	7.96152	7.92405	330.245	9.82576e-10
Ncbp2	1.3573	5.2966	330.158	9.84001e-10
Eif2ak4	1.93263	5.0881	330.117	9.84675e-10
Atg9a	-1.38083	6.23251	329.978	9.86962e-10
Gabbr2	7.43938	4.91806	329.945	9.87496e-10
Lyl1	-3.34544	5.07647	329.844	9.89164e-10
Depdc1b	-2.41909	4.0835	329.485	9.9509e-10
Sh3tc1	1.40373	6.13284	329.45	9.95671e-10
D1Ertd622e	-1.82872	6.55671	328.904	1.00478e-09
Fam57a	3.33686	3.06901	328.718	1.0079e-09
Romo1	1.60387	4.26768	328.09	1.01854e-09
Jak2	2.49699	9.364	327.96	1.02076e-09
Polr3d	1.92449	3.73183	327.601	1.02692e-09
Anks1	-1.22258	5.90866	327.382	1.03069e-09
Ahcyl2	1.69102	7.01093	326.962	1.03797e-09
Ccdc6	1.41089	6.17548	326.941	1.03834e-09
Fyn	2.68514	6.41444	326.508	1.04592e-09
Cnst	-1.33775	4.93786	326.484	1.04634e-09
Dnah6	-5.26361	2.18168	326.473	1.04655e-09
Zfp703	2.01755	6.82562	326.371	1.04834e-09
Lrpap1	2.09641	7.40879	326.005	1.05482e-09
Comt	1.80176	6.57242	325.935	1.05606e-09
Lmnb1	-1.96322	7.33646	325.807	1.05833e-09
Clstn1	2.48835	3.78054	325.749	1.05937e-09
Atp1b1	-5.22044	1.41959	325.694	1.06036e-09
Abi2	1.79999	5.08593	325.658	1.06099e-09
Als2	1.92702	5.12875	325.487	1.06406e-09
Eef2k	-1.41542	4.10099	325.446	1.06479e-09
Dad1	1.35028	5.69077	325.393	1.06575e-09
Gm10693	-2.6685	2.68926	324.866	1.07526e-09
Psmb2	1.1302	6.72648	324.791	1.07664e-09
Klhl24	-2.03758	6.55722	324.651	1.07918e-09
Fgd4	-2.31895	6.52595	324.612	1.07989e-09
Bin2	-1.22184	7.21053	324.61	1.07993e-09
Xpc	-1.52024	5.17276	324.546	1.08109e-09
Nsun2	1.37259	6.37589	324.486	1.08219e-09
Ccl4	4.33835	5.26604	324.441	1.08302e-09
Pan2	-1.66725	5.07796	324.246	1.0866e-09
Maml1	-1.27066	6.2543	324.227	1.08695e-09
Ufc1	1.20731	5.42674	323.612	1.09834e-09
Llph	1.19068	5.65867	323.477	1.10085e-09
Rrn3	1.27984	5.66426	323.314	1.1039e-09
Tnk2	-2.61415	3.58122	323.184	1.10633e-09
Gns	2.35112	8.37099	322.925	1.11121e-09
Irf5	1.48557	8.71809	322.845	1.11272e-09
Hsd17b4	2.34782	7.81476	322.462	1.12e-09
Tacstd2	-2.62836	3.30473	322.328	1.12254e-09
Psmd1	1.12342	7.25006	322.029	1.12829e-09
Dcstamp	8.13773	6.31722	321.741	1.13384e-09
Tm2d2	1.92952	6.15499	321.686	1.13489e-09
Snupn	2.52228	2.69947	321.587	1.13682e-09
Syt9	7.96567	3.81044	321.285	1.14269e-09
D230025D16Rik	-1.13257	4.89534	321.01	1.14807e-09
Tbc1d13	1.11868	6.78729	320.887	1.15048e-09
Adssl1	-1.63738	5.86993	320.728	1.15362e-09
Nlrp10	3.12282	3.10221	320.255	1.16299e-09
Fdx2	2.75225	3.51206	320.21	1.16389e-09
Xylt2	2.39146	4.80678	319.64	1.17531e-09
Itprid2	1.27328	7.17502	319.64	1.17532e-09
Fnbp1l	2.4935	5.21349	319.487	1.17841e-09
Sbds	1.03098	5.82003	319.296	1.18229e-09
Ppp3cc	2.76378	3.13953	319.165	1.18494e-09
Micall1	1.12292	5.78349	318.973	1.18886e-09
Sept3	6.68177	5.04376	318.568	1.19717e-09
Nostrin	2.22368	4.3757	318.422	1.20019e-09
Slc4a11	5.61588	2.88721	317.634	1.21662e-09
Il1rl2	2.48036	5.28958	317.079	1.22833e-09
Mgat4a	1.34428	6.37528	317.026	1.22946e-09
Slc25a39	1.71261	6.43412	317.021	1.22956e-09
4930523C07Rik	-2.15518	5.27656	316.476	1.24122e-09
Ulk1	-1.62602	6.04623	316.473	1.24129e-09
Slc37a3	1.18185	5.88942	316.466	1.24143e-09
Farsb	1.43712	5.16695	316.346	1.24401e-09
Cacng8	6.83297	2.62773	315.994	1.25163e-09
Noc2l	1.27785	6.34974	315.818	1.25547e-09
Rasa3	-1.24485	7.41026	315.582	1.26061e-09
Dscam	6.00634	5.42145	315.468	1.26312e-09
Arl6	3.65954	2.40821	315.286	1.26713e-09
Kdm7a	-2.28532	7.82278	315.248	1.26795e-09
Nqo1	3.17671	4.26712	315.146	1.2702e-09
Phb	1.95787	5.27191	315.077	1.27173e-09
Tbca	1.9096	4.64321	314.475	1.28515e-09
Mak16	1.06137	5.532	314.423	1.2863e-09
Cd40	2.50693	4.27301	314.255	1.29009e-09
Ap1b1	1.85069	7.42743	314.237	1.29048e-09
Ece1	1.28519	5.8572	314.159	1.29224e-09
Trp53i11	4.9927	6.42774	313.705	1.30253e-09
Slc38a1	1.45966	7.8204	313.582	1.30534e-09
Haus8	1.68032	6.64885	313.024	1.31813e-09
Nxn	-1.96173	4.08536	312.764	1.32416e-09
Eif5b	1.40831	7.77664	312.679	1.32612e-09
Slc6a4	3.44431	4.27723	312.535	1.32948e-09
Canx	1.06766	8.94881	312.43	1.33192e-09
Kbtbd7	-2.89949	4.94962	312.429	1.33196e-09
Vps45	1.44031	4.34078	312.358	1.33362e-09
Atp8b2	1.46738	5.89462	312.259	1.33593e-09
Sema4f	-3.47217	2.86296	312.135	1.33885e-09
Bank1	-2.43073	2.44458	312.073	1.34031e-09
Fcrls	7.57981	5.63471	311.773	1.34738e-09
Cyp1b1	3.22492	3.83533	311.77	1.34746e-09
Syt7	5.43405	1.76374	311.754	1.34784e-09
Mvp	1.24821	6.95658	311.472	1.35453e-09
Exoc6	-1.44985	6.05135	311.466	1.35469e-09
Jchain	-9.66498	5.75913	311.463	1.35474e-09
Pik3c2b	-4.71938	2.98541	311.331	1.3579e-09
Usp6nl	1.37575	5.10293	310.998	1.36589e-09
Xpnpep1	1.2633	6.26404	310.971	1.36655e-09
Dnal1	4.76421	4.31796	310.8	1.37066e-09
Sh3d21	5.79512	2.29458	310.541	1.37695e-09
Coq3	2.01547	2.85737	309.78	1.39557e-09
P2rx1	-3.6453	1.81267	309.66	1.39855e-09
Mier3	-1.74286	5.19723	309.45	1.40375e-09
Bahd1	1.50551	5.46795	309.42	1.40451e-09
Slc43a2	1.49681	8.13667	309.182	1.41044e-09
Eif3b	1.34497	7.61088	309.165	1.41087e-09
Rars	1.07697	6.2601	308.988	1.4153e-09
Mgat4b	1.71221	5.73123	308.831	1.41924e-09
Prr13	-1.19741	8.26475	308.695	1.42266e-09
Vdac1	1.03323	7.51084	308.562	1.42604e-09
Capn1	-1.21719	7.72908	308.553	1.42626e-09
Immt	0.990621	6.77983	308.425	1.42951e-09
Map4k3	2.39178	5.07264	308.084	1.43819e-09
Wdr75	1.6541	4.94882	307.915	1.44253e-09
Trim16	-2.09098	3.95989	307.647	1.44942e-09
Pot1b	-1.81549	4.41295	307.302	1.45836e-09
Aebp2	1.24456	6.80754	307.057	1.46475e-09
Selenos	1.38492	5.85923	306.99	1.4665e-09
Inpp5j	-3.23592	1.6499	306.625	1.47608e-09
Mdfic	2.32447	5.9774	306.355	1.48322e-09
Dgkh	-1.65212	5.68079	306.251	1.48599e-09
Gm9973	-1.67719	6.98039	306.003	1.4926e-09
Bend4	2.02885	4.77527	305.52	1.50555e-09
Agpat2	-1.9814	5.31725	305.316	1.51108e-09
Eef1akmt4	2.78708	2.786	305.244	1.51303e-09
Ccdc126	-2.33279	3.34668	305.088	1.51728e-09
Eif2b5	1.14189	5.55799	304.873	1.52313e-09
Arl1	1.42052	6.79746	304.776	1.52581e-09
Atp2c1	-1.39918	6.96051	304.617	1.53018e-09
Plpp2	2.57208	4.33334	304.186	1.54206e-09
Cstdc4	-4.10633	4.13299	304.06	1.54557e-09
Hmgcr	1.94635	7.61674	303.974	1.54798e-09
Cd83	6.03094	6.07589	303.446	1.56279e-09
Olfr639	-1.99987	2.84376	303.269	1.56778e-09
Ntmt1	3.09347	3.62123	303.211	1.56943e-09
Spatc1	-3.4878	2.56899	303.15	1.57115e-09
Arpin	6.5321	2.64604	303.071	1.57341e-09
Krt80	-4.07159	4.89508	302.599	1.58689e-09
Cops7a	1.22889	5.01422	302.525	1.589e-09
Sec11a	1.36959	6.03919	302.259	1.59668e-09
Trpv4	4.04643	4.34074	302.197	1.59846e-09
Glipr2	-1.61236	7.3194	302.178	1.59902e-09
Fasn	3.55271	8.24952	302.102	1.60123e-09
Peli1	-1.09573	5.39072	301.994	1.60437e-09
Zc3h7b	1.50856	5.67752	301.826	1.60925e-09
Slc35b1	1.43754	5.32965	301.815	1.60957e-09
Akr1e1	2.23821	3.49399	301.807	1.60981e-09
Gpc2	-3.02333	1.83619	301.647	1.61449e-09
Zdhhc18	-1.40107	6.4958	301.486	1.61922e-09
Arap2	1.8041	5.71117	301.072	1.63144e-09
Ppp1r42	-8.41696	1.2361	301.004	1.63347e-09
Btg2	-1.97506	7.76977	300.79	1.63983e-09
Habp4	1.48823	4.00019	300.492	1.64874e-09
Sh3pxd2a	2.43196	4.57491	300.443	1.65023e-09
Ppm1j	7.16629	1.99093	300.312	1.65417e-09
Stard4	2.57343	6.48006	300.275	1.6553e-09
Kynu	4.13479	5.19536	299.939	1.66545e-09
Tmem168	1.58765	6.50673	299.344	1.68368e-09
Gna15	1.67607	6.46213	299.248	1.68663e-09
Ifi30	1.28936	7.92217	299.03	1.69338e-09
Dgkg	-2.56113	4.38206	298.947	1.69594e-09
Chic2	-1.17315	5.09358	298.888	1.69776e-09
Oaz2	-1.325	4.96399	298.862	1.69858e-09
Exo5	2.79982	4.68834	298.857	1.69873e-09
Csnk1e	-1.08388	6.17149	298.189	1.71966e-09
Nolc1	1.32887	6.03456	297.808	1.73175e-09
Fgr	-1.01498	8.39769	297.644	1.73697e-09
Impa2	-1.22701	4.81555	297.625	1.73757e-09
Ccr7	6.35503	5.97846	297.362	1.74599e-09
Cmtr1	-1.21532	7.04863	297.228	1.75032e-09
Nt5c	1.48388	5.43812	297.113	1.75402e-09
Zscan29	-1.25324	5.71472	296.891	1.76122e-09
Asna1	1.20075	5.8012	296.854	1.76242e-09
Mdm1	-2.39676	3.50405	296.473	1.77484e-09
Fanca	-1.9063	4.66378	296.34	1.7792e-09
Herc4	-1.44792	6.3823	296.184	1.78434e-09
Pitpnc1	-1.70033	4.95977	296.117	1.78655e-09
Col15a1	3.01921	2.40187	295.795	1.7972e-09
Fam167a	4.6292	3.14491	295.525	1.80621e-09
Fmn1	4.05313	4.34257	295.426	1.80953e-09
Slc19a2	2.01835	4.12066	295.3	1.81376e-09
Sdad1	1.04667	6.1069	295.203	1.81703e-09
Sirpb1c	-3.51848	4.44419	294.211	1.8508e-09
Swap70	1.6266	7.05043	293.826	1.86408e-09
Pnpla1	-6.06046	2.4264	293.526	1.87454e-09
Fcrlb	7.77892	1.22272	293.375	1.87982e-09
Ssh2	-2.00792	8.01728	292.928	1.89555e-09
Ramp3	7.66684	2.28868	292.678	1.90445e-09
Ghitm	1.15624	7.19116	292.526	1.90984e-09
Cd320	3.68854	2.45975	292.438	1.91297e-09
Mtss1	3.62366	7.72237	292.403	1.91426e-09
Smad3	-3.2663	4.52804	292.284	1.91851e-09
Cdon	2.703	2.94188	292.144	1.92354e-09
Psmd2	1.25121	7.74423	291.92	1.93163e-09
Mylip	-1.66413	4.66326	291.825	1.93505e-09
Lrrc8c	1.68302	6.88054	291.748	1.93786e-09
Bmpr1a	-3.64156	3.66812	291.534	1.94566e-09
Tfrc	2.31207	7.0514	291.464	1.94823e-09
Commd9	1.7991	3.44254	291.27	1.95533e-09
Cd3eap	1.79776	4.19778	291.008	1.96495e-09
Utp6	1.06087	5.90286	290.67	1.9775e-09
Tmcc3	2.69468	4.00025	290.087	1.99933e-09
Eif4g1	1.20967	9.00956	289.869	2.00757e-09
Rnf38	-1.01683	6.97573	289.791	2.0105e-09
Gprc5c	5.80854	4.93227	289.79	2.01054e-09
Miga1	-1.65464	7.23013	289.467	2.02284e-09
Pld3	3.32483	7.22621	289.223	2.0322e-09
Ap2m1	1.13314	8.64309	289.142	2.0353e-09
Cd47	-1.27632	7.97365	288.859	2.04623e-09
Nup93	1.44082	5.56066	288.689	2.05283e-09
Psma4	1.09332	7.20656	287.927	2.08271e-09
Xbp1	1.5224	8.41018	287.905	2.08355e-09
Dhx32	1.6318	3.872	287.879	2.08458e-09
2900026A02Rik	5.1163	4.91747	287.012	2.11924e-09
Dedd2	-2.05499	5.75745	286.985	2.12035e-09
Snx24	5.53073	3.4799	286.769	2.12906e-09
Plpp5	1.34308	4.97153	286.586	2.1365e-09
Slco3a1	1.76946	6.17651	286.542	2.1383e-09
Ybx3	1.3332	7.40523	286.521	2.13914e-09
Apol7c	7.79201	4.79877	285.915	2.16407e-09
Plcg1	1.63274	4.31284	285.86	2.16632e-09
Nsf	1.18881	7.00859	285.689	2.17342e-09
Mthfd2	1.52349	5.84513	285.65	2.17507e-09
Hgfac	7.42382	4.90496	285.605	2.17693e-09
Abtb2	-1.91884	4.44073	285.584	2.1778e-09
E2f2	-2.34011	6.71414	285.555	2.17901e-09
Chchd6	2.31448	2.41997	285.408	2.18515e-09
Gpx3	-2.45078	2.8287	285.336	2.18816e-09
Hacd3	1.6904	4.72754	284.971	2.20352e-09
Gpt2	2.27877	3.23728	284.729	2.21376e-09
Pdia4	2.32692	7.81821	283.615	2.26171e-09
Txn2	1.09016	6.38844	283.502	2.26663e-09
Slc25a19	1.43693	4.43606	283.443	2.2692e-09
Ly6c1	-3.98285	5.17721	283.44	2.26934e-09
Nmt2	1.63245	5.17216	282.701	2.30192e-09
Tbc1d10a	1.72841	3.75386	282.63	2.30511e-09
Mrps6	2.76994	2.72555	282.462	2.31258e-09
Mmp14	7.3269	7.57996	282.139	2.32709e-09
Bgn	-5.03496	0.959192	281.964	2.33499e-09
Ccdc63	-3.66181	1.14704	281.85	2.34013e-09
Lyve1	-7.49207	0.854073	281.326	2.36404e-09
Pa2g4	1.12651	7.25223	281.322	2.36425e-09
Foxp4	1.47507	5.3647	281.084	2.37521e-09
Cttn	4.10682	4.10716	280.807	2.388e-09
Ubxn7	-1.41421	5.90889	280.715	2.39228e-09
Lsr	2.52381	5.30153	280.184	2.41714e-09
Ddx28	1.81745	4.11154	280.021	2.42483e-09
Htr2a	5.05584	1.45365	279.852	2.43286e-09
Pkd2	1.8632	3.87891	279.791	2.43577e-09
Ciita	6.67786	8.8812	279.692	2.44046e-09
H2-Aa	6.69354	11.3717	279.682	2.44096e-09
Ikzf1	-1.36157	8.05303	279.508	2.44925e-09
Mmp25	-3.15333	7.39616	279.427	2.45313e-09
Aldh1l1	5.00456	2.95535	279.32	2.45827e-09
G3bp1	1.35654	7.48878	279.181	2.46494e-09
Carm1	1.00685	5.57588	278.828	2.48204e-09
Ppargc1b	2.8525	3.51814	278.818	2.48251e-09
Fam32a	-1.18049	6.33973	278.422	2.50184e-09
Gcsh	2.42003	4.18317	278.115	2.51697e-09
Sp110	-1.37919	6.55215	278.102	2.51761e-09
Ranbp1	1.3166	6.86282	277.731	2.53603e-09
Ttc21b	2.16256	3.50442	277.677	2.5387e-09
Supt20	-1.02394	6.49938	277.379	2.55364e-09
Rcbtb2	1.80975	6.30844	277.366	2.55431e-09
1600014C10Rik	-1.20819	5.99797	277.021	2.57171e-09
Aatk	-1.24426	5.30395	276.928	2.57641e-09
AC154607.1	2.41793	2.50879	276.831	2.58137e-09
Tgm3	-6.84629	1.28147	276.389	2.60397e-09
Nhsl2	-3.47231	6.88255	276.297	2.60872e-09
Adap2	1.77958	3.63301	276.294	2.60885e-09
Ncoa1	-1.183	6.27419	275.886	2.63e-09
Tcp1	0.984451	7.56937	275.833	2.63273e-09
Oscp1	-2.57062	2.02633	275.708	2.63926e-09
Il4i1	6.40153	6.49679	274.786	2.68794e-09
Aco2	1.40559	7.81322	274.767	2.68894e-09
Smcr8	1.13565	7.22216	274.729	2.69101e-09
Necap2	1.18918	7.41742	274.653	2.69508e-09
Lix1l	2.4682	2.85506	274.615	2.6971e-09
Rab44	-1.91688	6.97787	274.401	2.70859e-09
Atad3a	1.62298	4.48423	274.179	2.72057e-09
Ears2	2.49076	2.48374	273.769	2.74289e-09
H2-T24	-2.75042	5.12779	273.748	2.74406e-09
Ergic1	1.9392	6.1138	273.513	2.75693e-09
Sap25	-2.47236	3.69099	273.483	2.75859e-09
Fam177a	1.36757	6.61825	272.999	2.78537e-09
Arhgap45	-1.73907	8.85655	272.965	2.78723e-09
Pou2af1	-8.58014	1.80132	272.96	2.78756e-09
Sobp	3.70258	2.37508	272.942	2.78855e-09
Rab32	-1.56875	6.40323	272.886	2.79167e-09
Zfp36l2	-1.1975	9.33642	272.832	2.79466e-09
Nln	1.48358	5.65143	272.75	2.79929e-09
Gk	-1.74187	4.51788	272.72	2.80097e-09
Psmd11	0.925554	6.58854	272.691	2.80257e-09
Plbd2	1.37186	5.95408	272.092	2.83637e-09
Tnfsf4	7.5271	2.52122	272.047	2.83893e-09
Bag1	0.982209	6.70082	271.843	2.85059e-09
Ftl1-ps1	2.20135	7.20154	271.832	2.85124e-09
Adra2a	7.89586	4.44949	271.807	2.85267e-09
Nelfe	1.38755	5.26455	271.795	2.85333e-09
Galm	1.22547	5.33663	271.68	2.85991e-09
Acaca	1.91218	6.73952	271.603	2.86437e-09
Clasp2	1.31739	6.38091	271.602	2.8644e-09
Prr5	1.93269	3.90934	271.583	2.86552e-09
Riox1	-1.7098	4.36022	271.49	2.87086e-09
9530077C05Rik	-5.11448	1.62846	271.3	2.88185e-09
Spata5	1.31999	4.40089	271.078	2.89475e-09
Fth1	2.93675	12.6193	270.878	2.90641e-09
Tnfrsf9	7.70374	6.47307	270.857	2.90763e-09
Hspd1	1.34076	7.46591	270.568	2.92463e-09
Hacd4	-2.68039	6.6418	270.551	2.92563e-09
Nudt2	2.51596	2.7294	270.534	2.92663e-09
Serinc3	-1.39755	9.26403	270.49	2.9292e-09
Sntb1	-4.5659	2.94531	270.39	2.93515e-09
Extl3	1.40355	6.03844	270.289	2.94111e-09
Ifitm2	-1.28216	7.29738	269.706	2.97595e-09
Ms4a4c	-3.66334	4.12824	269.685	2.97723e-09
Pcca	1.39184	4.41484	269.664	2.97846e-09
Bicd2	1.00988	6.62822	269.639	2.97997e-09
Tex15	-4.94461	3.38163	269.423	2.99304e-09
Zfp532	3.80051	2.79587	269.065	3.01484e-09
Txndc17	1.07543	6.50172	269.023	3.01737e-09
Atp2a2	1.22918	7.95752	268.478	3.05092e-09
Gars	1.42474	6.87584	268.369	3.05771e-09
Pccb	1.94512	4.65702	268.093	3.07492e-09
Thumpd1	1.15575	5.15278	268.075	3.07601e-09
St3gal3	2.00341	4.57863	268.039	3.0783e-09
Bicra	-1.25457	5.67469	267.547	3.10929e-09
Sec23b	0.9408	6.15809	267.515	3.11129e-09
Fh1	1.637	6.14832	267.266	3.12713e-09
H2-Oa	3.2852	3.83962	267.172	3.13315e-09
Pbdc1	1.28656	4.95717	266.942	3.14788e-09
Fez2	1.4149	4.52167	266.855	3.15345e-09
Msl2	-1.61374	6.77512	266.636	3.16761e-09
Leprot	1.6185	6.65643	266.425	3.18132e-09
Arhgef1	-1.37506	8.25576	266.383	3.18402e-09
Sfxn1	1.32955	5.97392	266.177	3.19749e-09
Lepr	2.08771	3.44379	266.044	3.20624e-09
Rxra	1.4077	6.49369	265.999	3.20918e-09
H2-Ob	3.80157	5.2258	265.994	3.20952e-09
Edf1	1.0936	6.37413	265.966	3.21134e-09
Fam49b	-1.43526	7.98613	265.808	3.22178e-09
Large1	2.67162	3.38497	265.776	3.22391e-09
Afap1l2	5.69181	3.19335	265.525	3.24055e-09
Fpgt	1.79519	3.829	265.331	3.25349e-09
Cndp2	2.43497	8.11115	265.262	3.25805e-09
Rdh11	1.255	5.39154	265.206	3.26185e-09
Ednra	-7.07138	1.28507	265.037	3.27316e-09
Serpina3g	3.96973	4.63794	264.898	3.28256e-09
S1pr2	1.79282	5.71102	264.785	3.2902e-09
Stx12	1.06005	5.93333	264.696	3.29623e-09
Creld2	2.32121	5.52057	264.458	3.31244e-09
Gm10521	-2.24866	3.82146	264.195	3.33045e-09
Creg2	4.5114	3.22773	264.178	3.33159e-09
Ecd	1.09022	5.5358	263.922	3.34927e-09
Pomp	1.01	6.69665	263.848	3.35437e-09
Cfh	-2.86513	3.636	263.769	3.35982e-09
H2afx	-1.444	6.32857	263.723	3.363e-09
Cfap126	3.21394	1.99051	263.584	3.37271e-09
Acap3	-1.39793	4.84674	263.448	3.38217e-09
Ikzf3	-6.20908	1.35691	263.224	3.39792e-09
Pdlim7	-1.44744	6.13182	263.202	3.39948e-09
Bend3	2.31919	3.21191	263.114	3.40563e-09
Lonrf1	-1.58104	4.3241	262.53	3.4471e-09
Ift43	7.10264	1.42761	262.511	3.44849e-09
Ric1	1.53442	6.53908	262.056	3.48126e-09
Tacc2	2.76671	4.29487	261.899	3.49262e-09
Phb2	1.10157	6.47557	261.859	3.49554e-09
H2-Ab1	6.88587	11.6078	261.77	3.50202e-09
Gtf2h5	1.27726	4.60055	261.76	3.50276e-09
Tmx4	-2.17955	6.05586	261.449	3.52547e-09
Steap4	-6.75481	3.06211	261.443	3.5259e-09
Ttll3	-2.71355	3.14448	261.353	3.53251e-09
Sema6d	7.36714	8.02209	261.138	3.54841e-09
Camsap1	1.48494	4.67364	260.665	3.58358e-09
Mon1b	-0.90635	5.75034	260.551	3.59218e-09
Gask1b	4.05154	4.36473	260.469	3.59831e-09
Scamp5	4.37062	3.39683	260.386	3.60458e-09
Ramp1	-2.33632	3.94615	260.212	3.61775e-09
Zfp276	-1.02207	5.7151	260.144	3.62284e-09
Wdfy1	-1.63923	4.79839	259.999	3.63391e-09
Txnl4b	-1.84252	4.03841	259.936	3.6387e-09
Pxn	-1.24207	8.75125	259.92	3.63987e-09
Gnl1	1.10985	5.85912	259.75	3.65293e-09
Capg	1.69862	8.97695	259.644	3.66105e-09
Peli3	5.18517	1.44556	259.567	3.66694e-09
Psmd8	1.30476	7.97737	259.435	3.67708e-09
Mtrr	1.83954	3.76106	259.223	3.69351e-09
Commd10	1.66927	4.82065	258.754	3.73014e-09
Arf3	1.04455	8.35894	258.649	3.7384e-09
G6pc3	1.6659	4.94665	258.419	3.75648e-09
Mab21l3	8.78475	2.26354	258.362	3.76101e-09
Was	-0.928224	7.054	258.26	3.76911e-09
Gbp7	2.2085	7.18188	258.213	3.77287e-09
Fgd3	-1.24446	7.00146	258.127	3.7797e-09
Brox	1.11029	6.72764	258.005	3.78943e-09
Utrn	-1.81731	5.46736	257.962	3.79286e-09
Mesd	1.12986	5.1272	257.962	3.79288e-09
Crtc3	1.27553	6.67839	257.869	3.80031e-09
Actr1b	1.29834	6.44932	257.839	3.80275e-09
Sp100	-1.76607	7.574	257.794	3.80635e-09
Pdzd8	-1.29938	7.10971	257.702	3.81379e-09
Glb1	1.49853	5.84418	257.689	3.81483e-09
Rtkn	3.36915	1.36997	257.554	3.82573e-09
Egr1	-3.35095	7.45131	257.54	3.82682e-09
Efhd2	1.00438	8.68763	257.436	3.8353e-09
Senp7	-1.51015	5.15246	257.022	3.86903e-09
Bcas1	3.79214	1.93161	256.979	3.87252e-09
Gfi1	-2.99051	2.60045	256.787	3.88834e-09
Mcl1	-1.09616	9.46437	256.622	3.90192e-09
Zfp324	1.55351	3.48981	256.556	3.90744e-09
Atxn7	-1.0238	5.64701	256.508	3.91139e-09
Pqlc2	1.55387	4.12474	256.12	3.94376e-09
Taf4b	1.85701	3.20242	255.952	3.95782e-09
Tmem268	1.05206	5.9943	255.868	3.96493e-09
Midn	-1.25947	7.57635	255.783	3.97208e-09
Fndc5	5.58192	4.97135	255.569	3.99021e-09
Pacsin1	3.97668	3.11291	255.547	3.99215e-09
Rrp9	2.09992	3.74517	255.36	4.00809e-09
Dip2a	2.01166	5.22473	255.209	4.02096e-09
Bola3	2.3325	4.24477	255.016	4.0376e-09
Tmpo	-1.59621	7.75773	254.907	4.04695e-09
Ms4a3	-3.58133	3.36998	254.86	4.05099e-09
Ick	2.22543	3.63536	254.532	4.07952e-09
D930048N14Rik	3.75586	2.76173	254.27	4.10247e-09
Rad54l2	1.75741	5.91191	253.982	4.12781e-09
Prcp	1.93509	7.98093	253.813	4.14277e-09
Ppp1r12a	-1.50424	7.93589	253.756	4.14781e-09
Inpp5k	-0.994629	6.33965	253.61	4.16084e-09
Taf7	-1.28336	4.19129	253.529	4.16805e-09
Dusp19	2.34508	2.6743	253.515	4.16937e-09
Klf11	-2.93616	2.95591	253.343	4.1848e-09
Isyna1	1.61511	6.28502	253.319	4.18691e-09
Arglu1	-1.12408	6.41347	253.226	4.19525e-09
Dnaaf3	2.30552	2.79764	252.93	4.22206e-09
Ttl	1.97982	3.96401	252.821	4.23196e-09
Zfp251	1.59888	3.49122	252.811	4.2329e-09
Rab11fip5	1.65085	6.2965	252.762	4.23732e-09
Mrps5	1.16522	4.84093	252.681	4.24472e-09
Clmp	2.81617	3.31576	252.654	4.24722e-09
Oga	-1.02623	7.27471	252.583	4.25371e-09
Kansl1l	-1.91677	3.28163	252.511	4.2603e-09
Nol11	1.14675	5.08838	252.494	4.26185e-09
Snx9	1.19743	6.57577	252.341	4.27595e-09
Ttc37	1.38619	4.80157	252.339	4.27616e-09
Acat1	1.45398	6.4689	252.264	4.2831e-09
Acsl4	2.02443	7.38233	252.171	4.29162e-09
Xk	-3.52731	2.00996	252.132	4.29526e-09
A4galt	7.11227	2.29765	252.081	4.29999e-09
Rere	-1.5166	6.86054	251.962	4.31107e-09
Hopx	-1.9507	3.8561	251.958	4.31142e-09
Mtap	1.59799	4.57954	251.916	4.31535e-09
Fblim1	6.78564	4.74642	251.844	4.32205e-09
Rlf	-1.4605	6.28529	251.836	4.32277e-09
2610507B11Rik	1.42216	8.38474	251.675	4.33789e-09
Naf1	1.53721	3.97584	251.363	4.36718e-09
Gtf2h1	1.06464	6.32849	250.81	4.41988e-09
Acat2	3.12577	5.48962	250.808	4.42005e-09
Timm17a	1.64771	4.79401	250.745	4.42607e-09
Secisbp2l	1.1935	7.20824	250.631	4.43707e-09
Fggy	2.89193	2.1584	250.61	4.43904e-09
Dbi	1.62722	6.83023	250.012	4.49705e-09
Baiap3	-4.8753	1.28024	249.691	4.52861e-09
Rbm33	-1.08706	6.45861	249.652	4.53243e-09
2610001J05Rik	1.588	5.07808	249.582	4.53933e-09
Btbd3	1.96721	2.40419	249.454	4.5521e-09
Ldha	1.4315	9.41265	249.412	4.5562e-09
Atp6v0d2	7.51383	7.44192	249.329	4.5645e-09
Nos1ap	-2.28446	2.2186	249.234	4.57395e-09
Sirpb1b	-3.48517	4.97	249.168	4.58051e-09
Fyttd1	1.27614	5.28121	248.816	4.61587e-09
Pelp1	1.13334	5.44896	248.138	4.68484e-09
Fuca2	0.887174	7.43996	248.064	4.69241e-09
Top1mt	2.09233	2.32579	247.958	4.70335e-09
Gm48082	-2.43615	2.96767	247.929	4.7063e-09
Cct2	0.986615	7.93854	247.75	4.72483e-09
Bop1	1.27814	5.29762	247.702	4.72983e-09
Syde2	3.69023	1.70974	247.593	4.74119e-09
Gm17040	5.24904	0.853411	247.498	4.75101e-09
Prss34	-3.94364	3.24173	247.371	4.76438e-09
Rchy1	-1.20706	5.4672	247.331	4.76856e-09
Zfp568	1.3866	5.63307	247.325	4.76918e-09
Crat	1.07936	6.66832	247.216	4.78059e-09
Zfhx2	1.77441	3.52619	247.149	4.78765e-09
Per1	-2.15978	6.26056	246.816	4.82286e-09
Opa3	1.33522	5.76378	246.722	4.83286e-09
Cracr2a	-2.73634	4.44949	246.446	4.86233e-09
Ntng2	-2.27049	5.38069	246.206	4.88808e-09
Cdc42se2	1.17936	7.74764	246.083	4.90137e-09
Itgb3	-3.43362	5.04344	245.829	4.92903e-09
Ipo8	1.21422	6.00953	245.799	4.93222e-09
Nr4a3	7.24552	7.52733	245.799	4.93224e-09
Fam210b	1.65442	3.97809	245.648	4.94872e-09
Arhgdia	1.07695	9.75269	245.309	4.98599e-09
Cracr2b	3.68664	3.90545	245.263	4.99107e-09
Igfbp5	-9.47114	2.26059	244.987	5.02176e-09
Pld4	-1.56535	7.11347	244.965	5.02418e-09
Anpep	7.81847	8.27367	244.897	5.03179e-09
Lrpprc	1.02761	5.60234	244.809	5.04161e-09
Slc35b4	1.29554	5.95086	244.806	5.04194e-09
Bcl2l2	1.51776	4.74152	244.681	5.05591e-09
St3gal1	1.00287	7.36833	244.412	5.08629e-09
Pkdcc	2.79781	3.92326	244.29	5.1001e-09
Ggt1	-5.23465	1.80635	244.289	5.10017e-09
Ulbp1	1.57681	6.32706	244.161	5.11475e-09
Sdhc	1.15589	5.96381	244.129	5.11831e-09
E330009J07Rik	-1.31692	5.3667	244.105	5.12115e-09
Chpf	3.18334	2.51792	244.011	5.13187e-09
Itm2c	1.69136	6.91276	243.872	5.1477e-09
Sav1	1.34033	6.90203	243.727	5.16438e-09
Fnbp4	-1.0061	6.39533	243.682	5.16956e-09
Nudt5	1.1832	5.2434	243.476	5.19335e-09
Ccdc115	1.18167	5.79926	243.323	5.21116e-09
Slc29a1	1.78223	5.72434	243.253	5.21932e-09
Rbm19	1.39279	4.19508	242.773	5.27555e-09
Ppp2r5b	1.59787	4.66301	242.698	5.28439e-09
Txnip	-1.06259	8.90612	242.529	5.30446e-09
Klhl26	1.71952	3.13286	242.421	5.31729e-09
Pirb	-1.39312	9.0847	242.349	5.32582e-09
Sephs2	-1.15192	6.59235	242.12	5.35324e-09
Sh2b1	-1.22902	5.64768	242.004	5.36729e-09
Kdm5b	-1.38351	5.39124	241.991	5.36881e-09
Dhx40	-1.46011	5.4505	241.986	5.36935e-09
Eif3g	1.20288	6.17312	241.821	5.38936e-09
Pdzk1ip1	5.09986	1.02697	241.299	5.45291e-09
Trim39	-1.33155	4.79023	241.286	5.45448e-09
Utp18	1.45248	5.25526	240.896	5.50258e-09
Msmo1	1.68251	7.12629	240.864	5.50666e-09
Irf2bpl	2.23156	4.45579	240.796	5.51506e-09
Socs5	2.99108	4.48229	240.602	5.53924e-09
Nans	1.33248	6.11521	240.587	5.54109e-09
Mbp	-1.26485	6.64965	240.582	5.54179e-09
Ly6g5b	-3.97974	1.06527	240.249	5.58351e-09
Mrpl17	1.25391	4.46291	240.147	5.59641e-09
Cmtm3	1.54659	6.34278	240.104	5.60183e-09
Ftsj3	1.29515	5.84687	240.087	5.60406e-09
Gorasp1	2.0598	4.3815	239.858	5.63314e-09
Spg20	1.52479	4.26713	239.805	5.63993e-09
Sars	1.32934	6.23363	239.588	5.66764e-09
Zfp608	-1.59985	5.62698	239.539	5.67395e-09
Tnip1	1.19632	7.08097	239.528	5.67545e-09
Spag9	1.03534	7.80341	239.49	5.68034e-09
Chst13	-4.9596	1.51063	239.319	5.70239e-09
Ccdc102a	2.49921	4.08744	239.301	5.70469e-09
Mpp7	-2.0629	3.91204	239.073	5.7343e-09
Ipmk	-0.963135	6.45811	238.961	5.74892e-09
Hmgb1-ps8	-4.07955	1.75976	238.768	5.77417e-09
Mapk13	-2.02164	5.28828	238.763	5.77474e-09
Map11	-1.17142	6.64442	238.755	5.7758e-09
Yif1a	1.66921	4.00313	238.747	5.77687e-09
Emc3	0.884712	6.07242	238.739	5.77791e-09
Tor3a	1.43949	6.16141	238.51	5.80808e-09
Ighv1-64	-7.61125	1.09594	238.178	5.85223e-09
Naip6	-1.11551	5.60317	238.071	5.8665e-09
Ttc39b	1.74196	7.09563	237.967	5.88043e-09
Clec10a	2.13203	5.44258	237.898	5.88971e-09
Dusp3	1.84453	6.9129	237.833	5.89843e-09
Aifm1	1.17075	5.36741	237.777	5.90597e-09
Dgka	-1.67904	4.97508	237.702	5.91608e-09
Flt1	2.30037	4.08676	237.53	5.9393e-09
2210016F16Rik	1.25936	4.78326	237.032	6.00739e-09
Il1b	-2.7609	6.96099	236.953	6.01816e-09
Tnfrsf10b	2.56634	3.45334	236.705	6.05244e-09
Chil4	-4.0738	1.1294	236.507	6.08001e-09
Togaram1	1.36031	5.37323	236.494	6.08188e-09
Clta	1.04847	8.41279	236.397	6.0954e-09
Thop1	2.13045	3.83524	236.017	6.14887e-09
Fam136a	2.44256	3.99049	235.953	6.15788e-09
Chchd3	1.20695	5.36522	235.914	6.16341e-09
Hyal2	2.28931	3.04991	235.798	6.17983e-09
Rrs1	1.723	4.92335	235.76	6.18527e-09
Sh3glb2	1.2617	4.89154	235.612	6.20635e-09
Arsg	-2.99107	3.17759	235.525	6.21878e-09
Pter	2.53583	2.18135	235.446	6.23011e-09
Manba	1.21477	6.17863	235.234	6.2606e-09
Pprc1	1.79135	5.74858	235.186	6.26754e-09
Wtip	4.82405	1.88263	235.036	6.28928e-09
Ltb4r1	-2.16852	5.40691	234.944	6.30271e-09
Mlf2	0.98387	7.2494	234.92	6.3062e-09
Sgsm2	2.1215	3.50417	234.72	6.33542e-09
Slc41a1	1.97464	4.89889	234.702	6.33798e-09
Far2	-4.46271	1.61669	234.644	6.34645e-09
Eif4a2	-1.44511	7.42212	234.62	6.35001e-09
Tmc8	-2.31289	4.06971	234.532	6.36291e-09
Nudcd2	1.88771	5.00521	234.529	6.36342e-09
Acot7	1.57279	6.11297	234.504	6.36712e-09
Sept2	1.32883	8.13545	234.465	6.37289e-09
Cisd2	1.07243	5.69771	234.458	6.37381e-09
Pigv	-1.87475	3.60803	234.023	6.43835e-09
Hmgn3	2.65028	3.52647	233.957	6.44823e-09
Thy1	2.05934	3.60883	233.85	6.46427e-09
Slc52a3	3.71197	2.70784	233.728	6.48261e-09
Tle4	-1.00484	5.31512	233.543	6.51036e-09
Cdkl5	2.98289	3.08441	233.508	6.51565e-09
Cdk2ap2	-1.69812	6.34665	233.505	6.51618e-09
Ncf4	-1.1464	7.52053	233.353	6.53917e-09
Hs1bp3	1.56291	4.86912	233.166	6.56766e-09
Usp36	1.35955	4.5635	233.044	6.58636e-09
Tspan13	-3.42558	3.98196	232.929	6.60405e-09
Fbf1	1.45452	4.17954	232.716	6.63691e-09
Ybx1	1.34274	9.88238	232.545	6.66329e-09
Cct8	0.868187	7.28131	232.486	6.67249e-09
Cstdc5	-4.5025	2.12327	232.472	6.67469e-09
Zfand2b	-1.33691	4.15762	232.438	6.67994e-09
Grap2	3.1438	5.41563	232.413	6.68389e-09
Tubb1	-4.39232	1.46963	232.341	6.6951e-09
Wdr86	4.521	2.66021	232.315	6.69925e-09
Pcx	2.88815	3.2476	232.272	6.70586e-09
Lrrc58	1.51157	7.5285	232.253	6.70893e-09
Rassf8	1.87444	5.64452	232.212	6.71526e-09
Sp140	-1.08998	6.80614	232.188	6.71908e-09
Ypel5	-1.13028	6.02059	232.112	6.73102e-09
Relb	2.40438	5.53613	232.057	6.7397e-09
Lratd2	2.06355	5.32722	231.955	6.7558e-09
Dnajb2	1.43742	3.4865	231.899	6.76455e-09
Cyp26b1	6.87846	3.57868	231.807	6.77909e-09
Tomm20	1.33393	6.06617	231.732	6.79111e-09
Dpep3	7.18947	3.38938	231.701	6.79594e-09
Olfr767	-2.57802	2.03248	231.625	6.8081e-09
H2-M3	1.79377	4.08064	231.382	6.84684e-09
Ppp1r15b	-1.12358	7.80396	231.373	6.84827e-09
Ptger1	-1.75852	4.14795	231.26	6.86647e-09
Mapk14	-0.971967	8.00228	231.167	6.88142e-09
Tfg	0.987312	6.24833	231.155	6.88339e-09
Wdr12	1.37013	4.52074	230.703	6.95689e-09
Ndufa5	1.29063	4.26369	230.575	6.97783e-09
Abcf2	1.08939	6.13507	230.551	6.98172e-09
Flnb	3.47153	6.89944	230.466	6.9957e-09
Timm13	1.55203	4.63255	230.465	6.9958e-09
Slc17a5	1.65581	4.69664	230.406	7.00552e-09
Leng8	-1.41085	7.18265	230.162	7.04583e-09
Pip5k1c	1.1254	8.56554	230.071	7.06106e-09
Gdpgp1	1.49765	3.36928	229.748	7.11487e-09
Sf3b4	1.00487	6.47624	229.622	7.13606e-09
Slc28a2	-5.81511	4.45438	229.571	7.14472e-09
Cdkn1b	-2.10577	6.66034	229.394	7.1747e-09
Ddx54	1.16054	6.42549	229.37	7.17878e-09
Lama5	4.34675	2.13308	229.251	7.19898e-09
Dnajb5	1.4047	4.03383	229.218	7.20454e-09
Mccc2	2.24164	3.27494	229.081	7.22797e-09
Mrpl40	1.18205	4.93566	229.035	7.23583e-09
Pfkfb3	-1.167	6.14486	229.01	7.24005e-09
Tmem254b	2.00893	3.90834	228.982	7.24489e-09
Vwa5a	1.22824	7.29235	228.935	7.25294e-09
Cd300lb	-1.57386	7.12671	228.861	7.26571e-09
Ddx19b	1.67076	5.22494	228.855	7.26673e-09
Noc4l	1.55016	4.79049	228.821	7.2725e-09
Unc13d	-1.39151	6.20586	228.754	7.28407e-09
Pus1	1.83339	4.29071	228.722	7.28951e-09
C1rl	-3.07111	4.16167	228.632	7.30517e-09
Chd5	3.86453	1.8337	228.613	7.30842e-09
Impact	1.87596	5.16113	228.536	7.32171e-09
Sipa1l3	1.88697	7.29931	228.433	7.33972e-09
Igf1r	-2.25922	6.72203	228.404	7.34474e-09
Traf5	1.38943	4.89287	228.397	7.34593e-09
Psmc5	1.15101	5.71488	228.386	7.3478e-09
Ltc4s	6.40921	3.12637	228.277	7.36683e-09
Hibch	-1.82736	3.20718	228.226	7.37573e-09
Mrpl42	1.3572	5.18341	228.114	7.39542e-09
Rab37	-1.84928	2.77251	227.949	7.42441e-09
Dnajc18	1.23492	3.94371	227.418	7.51881e-09
Klrb1b	7.68503	6.1767	227.327	7.53524e-09
Prdx3	1.46128	5.19976	227.31	7.53824e-09
Klhl8	2.49089	2.66484	227.279	7.54385e-09
Pmepa1	3.57753	1.53126	227.035	7.58773e-09
Il18rap	-2.59007	6.77139	226.95	7.60325e-09
Agap3	1.49227	5.83805	226.943	7.60444e-09
Crybg1	1.5262	7.15398	226.925	7.60768e-09
Gm48786	-2.20309	2.78638	226.889	7.61431e-09
Olfr111	5.22468	2.07087	226.867	7.61825e-09
Syngr2	1.91754	8.67671	226.846	7.62208e-09
Crem	2.05558	3.93553	226.739	7.6416e-09
Hook1	2.77046	3.83902	226.72	7.64513e-09
Map1lc3b	-0.959968	7.22271	226.683	7.65175e-09
Nfat5	-1.14025	6.65945	226.612	7.66485e-09
Kpna6	1.04745	6.59872	226.592	7.66843e-09
Slc27a1	2.31909	4.05786	226.523	7.68119e-09
Rgs10	1.68994	6.03102	226.307	7.72094e-09
Trap1	1.1176	5.87256	226.142	7.75151e-09
Lhx1	-6.87689	1.36548	226.105	7.75831e-09
Neil3	-2.06931	4.58078	225.782	7.81865e-09
Sdhaf1	2.02532	3.58009	225.664	7.84079e-09
Prom1	-4.2962	3.47537	225.576	7.85732e-09
Utp15	1.3283	4.92008	225.559	7.86054e-09
Hsp90b1	1.12378	9.71538	225.508	7.87024e-09
Dok1	1.4154	5.50575	225.47	7.87725e-09
Mavs	1.22086	5.23011	225.275	7.91441e-09
Rnf128	3.71182	5.84118	225.236	7.9218e-09
Ppp1r11	1.22856	4.94417	225.185	7.9314e-09
4933408B17Rik	-6.36477	1.00114	225.062	7.95502e-09
Pus7	2.06177	4.17468	225.037	7.95971e-09
Frat2	-3.43536	2.9252	225.007	7.96546e-09
Eif3c	0.860776	8.21048	224.713	8.02199e-09
Rhog	-1.08769	8.00832	224.706	8.02336e-09
Tmem14c	1.24833	6.87796	224.695	8.02552e-09
Slc25a28	-1.45379	4.78022	224.573	8.04916e-09
Prr33	-2.84295	3.60321	224.553	8.05303e-09
Adam9	2.00338	6.94303	224.117	8.13823e-09
Ddr1	2.85413	3.08639	223.987	8.16375e-09
Ccndbp1	-0.987318	5.42874	223.865	8.18781e-09
Btbd6	1.63785	3.20542	223.823	8.19621e-09
Prxl2a	3.10216	2.08891	223.806	8.19958e-09
[truncated: 12,680 more rows]

## Sheet: Data 4.4 DEGbulk_OVAvsOVAIC
Supplementary Data 4.4: Bulk RNAseq: Differentially expressed genes
(DEGs) for each condition pairwise
Ova-nAPC vs. Ova-IC-nAPCs
Gene	logFC	logCPM	F	PValue
Chil3	0.537332	9.31442	32.2488	0.000127563
Ide	0.480699	6.53626	30.3752	0.000164683
Wdr31	0.589564	3.78911	25.2613	0.000353096
Olfr639	0.565285	2.84376	23.9945	0.000433924
AC119928.2	0.454656	3.56872	22.6759	0.000542292
Nfe2	0.352827	6.65425	18.8423	0.00109619
Cryab	1.47865	0.371193	18.4646	0.00118086
Rbm44	1.03051	0.417006	16.8267	0.00165026
Glrb	-2.0812	-1.24246	16.7867	0.00166425
Dhtkd1	1.15848	1.4054	15.4618	0.00221703
Gm2260	-0.685079	3.58574	15.3327	0.00228172
Gm12966	-3.45484	-0.9507	14.0225	0.00308212
Fam177a	0.29902	6.61825	13.7586	0.00328125
Gm7432	6.66708	-2.06444	14.1997	0.00415349
Dnah8	0.642644	3.29245	12.5684	0.00439211
Tbx6	1.10567	1.85639	12.4572	0.004517
Itgb2l	0.305569	7.26669	12.4308	0.00454732
Rpl23a-ps3	6.77581	-0.353373	12.2788	0.00472639
Dab2ip	-0.316494	4.33964	12.2093	0.00481111
Dbndd2	1.46317	0.418638	12.1528	0.00488127
Vmn2r93	-1.63392	-1.57668	12.0604	0.0049986
Padi4	0.370254	7.12315	11.9856	0.00509602
Rpl21-ps10	1.09068	-0.107505	11.6031	0.00563102
S100a9	0.415596	11.4766	10.9575	0.00669291
Rpl9-ps4	9.40598	-0.503362	13.9337	0.00674854
Fsbp	-1.32746	-0.713245	10.8127	0.00696271
Gm11549	-0.899811	-0.274247	10.5723	0.00743972
Gm44502	0.974806	0.925648	10.4031	0.0077986
Gm17205	-1.24142	-1.46463	10.3598	0.00789382
Olfm4	0.409005	6.56021	10.3118	0.00800096
Phf11c	0.608215	1.29704	10.1531	0.00836742
Srp54a	0.288876	6.68925	9.68675	0.00956563
Olfr251	-1.34732	-1.66073	9.62395	0.00974211
Gnal	0.745802	0.716773	9.4183	0.0103477
Ttc41	0.889261	-0.61023	9.34879	0.0105624
Srp54c	0.214717	6.25412	9.31695	0.0106625
Cdcp1	-0.934234	-0.787205	9.24813	0.0108828
Fmo1	0.517406	4.4897	9.22932	0.0109439
Acsm2	-1.29052	-1.76211	9.10849	0.0113466
Gm5578	7.25995	-1.39794	9.86027	0.0114182
Ly6a2	0.36186	6.21917	9.07316	0.0114677
Olfr1305	0.811781	0.118184	9.05713	0.0115231
Ngp	0.389546	12.2578	9.05479	0.0115312
1700029I15Rik	-1.14899	-1.38299	8.8543	0.0122526
Ceacam2	2.36018	-1.7869	8.82209	0.0123735
Ppp1ccb	0.588572	5.5828	8.7799	0.0125339
Gm10401	6.72576	-1.19063	9.48513	0.0126079
Fcnb	0.539174	5.17728	8.52628	0.0135523
Msra	0.187386	5.75566	8.42344	0.013993
Cebpe	0.445708	4.97337	8.41228	0.0140419
CT571246.1	0.303698	3.64615	8.39028	0.0141388
Thbs1	0.302739	9.77845	8.28807	0.0145996
Gpat3	-0.464446	3.30492	8.25753	0.0147407
Gm11699	-1.69876	-1.23535	8.17468	0.0151318
Ighv1-22	-3.74739	0.207511	8.78469	0.0152643
Chdh	0.483472	3.13089	8.13824	0.0153077
Jph3	0.901436	0.738817	8.10229	0.0154837
Atp7b	-1.40847	-1.63989	8.04024	0.015793
Tpcn1	0.19652	5.73584	8.03632	0.0158128
Gm45844	-1.70935	-1.4577	8.03066	0.0158415
Primpol	0.22151	3.9566	8.02409	0.0158748
Insl3	-4.41876	-1.83648	8.5973	0.0160884
Gm5446	0.604993	2.92998	7.95699	0.0162198
Cfap97d2	-1.41894	-1.68659	7.91928	0.0164176
Tgm2	0.205742	6.49547	7.90129	0.016513
Gm18853	0.712392	1.61283	7.77131	0.0172221
Slc35g2	-1.84443	-0.666098	7.74596	0.0173646
Gm42878	-6.6036	-1.42618	7.74565	0.0173664
Unc5b	-0.304931	3.55537	7.73357	0.0174348
Kcnb1	-1.22494	-1.34808	7.72252	0.0174976
Atp6v1g2	-0.371369	2.10295	7.70154	0.0176177
Gm20775	-6.38793	-1.86453	9.26882	0.017715
Xlr4c	-0.637789	-0.216039	7.60693	0.0181716
Cldn15	0.826888	2.99974	7.59696	0.0182311
Gm11847	0.984922	1.24348	7.52702	0.0186556
Eif2s3y	0.265562	5.80108	7.49691	0.018842
Rpl3-ps1	2.57232	0.317824	7.48249	0.018932
Gm3854	0.784994	-0.219794	7.39269	0.0195045
Galnt17	1.1444	-0.941668	7.37182	0.0196405
Pdxp	-0.576546	1.2838	7.33086	0.0199106
Gm48551	1.98631	-1.24488	7.3301	0.0199157
Tfeb	-0.180429	5.47704	7.2769	0.0202733
Gm10643	1.40064	-1.32849	7.23739	0.020544
Chst15	0.372284	5.10816	7.21736	0.0206828
Cd200r3	0.309946	3.17125	7.2103	0.0207319
Ppm1k	0.316365	3.09364	7.19632	0.0208298
Cep85	-0.299404	7.29047	7.19332	0.0208509
Mtus2	0.722437	1.01716	7.185	0.0209094
Fam32a	0.189	6.33973	7.16893	0.0210231
Gm14747	-1.02794	-0.723488	7.15271	0.0211386
S100a8	0.398002	12.3168	7.09743	0.0215378
Rsph3a	-0.228586	4.15912	7.0709	0.0217326
Gm49510	1.08034	1.40413	7.02412	0.0220813
Cstdc5	0.932266	2.12327	7.01485	0.0221512
Ets1	0.267862	5.39697	7.01262	0.0221681
Dnaaf4	-1.40571	-1.80745	6.94035	0.0227225
Ripply3	-0.674689	-0.318961	6.92458	0.0228457
Irs2	-0.178884	5.69586	6.92031	0.0228792
Gm48269	1.09731	2.0065	6.91113	0.0229514
Serpine1	-1.08279	-1.51101	6.904	0.0230077
Ifit1bl2	0.922077	3.84398	6.89507	0.0230784
Gm12435	1.77914	0.461412	6.88423	0.0231645
Vldlr	-1.5938	-1.81712	6.84734	0.0234607
Afmid	-0.578745	1.87425	6.78904	0.0239381
Mcemp1	0.207702	6.59491	6.76181	0.024165
Gm8956	1.00728	-0.962107	6.65865	0.0250483
Efcab5	1.12853	-0.140346	6.90768	0.0251512
Stfa2	0.949007	2.19214	6.63333	0.0252711
Gm44715	-0.687099	0.929832	6.57542	0.0257893
Ceacam10	0.433279	4.6835	6.57213	0.0258191
Ankrd35	1.32856	-1.60198	6.4822	0.0266506
T2	1.37053	-1.75869	6.47955	0.0266755
Prg4	-0.983815	-1.03443	6.4527	0.0269303
AA467197	0.187004	6.24694	6.42549	0.0271914
Grik2	1.26834	-1.28596	6.40046	0.0274342
Gm37009	-1.40637	-1.189	6.3508	0.0279239
Slc38a6	0.204972	8.42607	6.34811	0.0279506
Maml2	0.218972	3.62805	6.33343	0.0280976
Gm12922	0.843373	-1.3055	6.31296	0.0283039
Shq1	-0.435726	2.47205	6.30749	0.0283594
Gm43498	0.777165	0.743696	6.28334	0.0286058
Gm42669	0.293109	3.20842	6.19748	0.0295029
Gm12630	-0.695009	-0.766397	6.16197	0.0298837
Olfr814	-1.04329	-1.61866	6.15525	0.0299564
Toe1	0.199528	3.95075	6.14611	0.0300556
4930562C15Rik	1.17789	-1.26985	6.07	0.0308977
Spatc1	0.545059	2.56899	6.03378	0.0313084
Gadd45a	0.270061	5.05334	6.00575	0.0316308
Dhrs9	-0.150314	7.49229	5.95758	0.0321941
Olfr986	0.352795	3.05538	5.94822	0.0323049
Ccdc96	-0.944031	-0.577668	5.9479	0.0323086
Calr4	-3.96228	-1.30875	6.30863	0.0323696
Gm7332	0.599547	1.65676	5.90483	0.0328247
Yaf2	-0.200658	4.58949	5.88005	0.0331261
Vmn2r124	-0.682189	0.0887476	5.87478	0.0331905
Vnn3	-0.868316	3.05514	5.86824	0.0332709
Clic3	-0.995718	-0.862432	5.84582	0.0335479
Dcn	-1.93108	-0.547881	5.84126	0.0336046
Magef1	0.570099	-0.05332	5.8281	0.0337688
Sertad3	0.243341	3.60709	5.82618	0.0337928
Igkv10-96	-3.23522	1.0198	6.12437	0.0344243
Serping1	-2.98186	-0.0277031	7.10848	0.0344426
Irs3	-0.654623	-0.269035	5.74709	0.034801
Scrt1	-3.51182	-2.48895	6.0898	0.0348276
Crybg2	-0.607702	0.40279	5.74148	0.034874
Gm28042	1.59383	0.916648	5.72004	0.0351542
Cyren	0.357805	3.36873	5.69434	0.0354937
Gsg1	-0.781143	-1.19372	5.99451	0.0359698
Spa17	0.783935	-0.437562	5.63305	0.0363194
Anxa9	0.483062	1.48349	5.61425	0.0365773
Gm6981	0.828033	-0.763716	5.60786	0.0366654
Tas1r3	0.622577	0.561411	5.5958	0.0368324
Gm47476	0.414268	2.02511	5.58512	0.0369812
Noct	0.232786	8.15831	5.58236	0.0370198
Tut1	-0.195224	4.37951	5.57199	0.037165
Ddx52	0.215852	5.33328	5.55964	0.0373389
Rps13-ps2	0.705869	3.54317	5.52946	0.0377681
Tgm3	1.6448	1.28147	5.97025	0.0379671
Adgrg7	-2.47542	-0.783517	5.48268	0.038445
Polr2l	0.378411	1.75242	5.45947	0.0387864
Olfr1233	1.17552	-1.3221	5.45933	0.0387883
9030025P20Rik	0.241348	3.36271	5.42809	0.0392535
Gm7045	-1.08156	-1.65145	5.41878	0.0393934
Oas1b	0.537293	1.22972	5.3947	0.0397581
Slc39a6	-0.142864	5.71508	5.3759	0.0400457
Gm4202	-0.19597	5.57968	5.37042	0.04013
Dok6	0.894682	-1.09262	5.35343	0.0403926
Sgip1	0.276366	4.98855	5.3231	0.0408668
Ighv7-3	-4.59298	-0.13593	5.62291	0.0408922
Spata24	0.58742	0.206461	5.31732	0.040958
Rad51b	0.50958	0.587888	5.3138	0.0410136
Chd9	-0.203848	8.659	5.30214	0.0411985
Gm10075	1.02523	-0.444432	5.30126	0.0412124
Serpinb1a	0.203889	6.29839	5.29648	0.0412886
Mfap1b	0.187345	6.34087	5.29449	0.0413203
Syn1	-0.223313	4.70463	5.28701	0.0414398
Rph3a	-1.28975	-1.01573	5.23939	0.0422107
Kpna2-ps	-0.750561	-0.559465	5.23071	0.042353
Ap1m2	0.950523	-0.711688	5.22976	0.0423687
Spaca9	0.39842	0.958962	5.22515	0.0424446
Pou2f2	0.237151	4.48137	5.21186	0.0426643
Stx19	-0.998721	-1.22207	5.17664	0.0432531
Gm8959	0.931761	-1.36586	5.14831	0.0437338
Dusp9	0.91333	-1.48667	5.14354	0.0438154
Gm37515	0.305955	3.03833	5.13892	0.0438946
Cyp2u1	-1.0758	-1.05738	5.13005	0.044047
Igkv15-103	3.2497	0.203061	5.11484	0.0443101
Gm17132	0.331727	2.97721	5.11052	0.0443852
Tm4sf5	1.09046	-1.73031	5.10026	0.0445641
Mcoln3	0.826004	-0.354054	5.08856	0.0447691
Gm49804	0.42266	3.16817	5.08002	0.0449195
Klf5	0.408149	4.23453	6.7569	0.045038
Gm5461	0.979333	-1.30167	5.07104	0.0450783
Sf3b4	-0.14656	6.47624	5.05449	0.0453727
Mapkapk5	0.137103	5.49348	5.0375	0.0456773
Myh8	-1.00818	-0.656994	5.03	0.0458125
Gm11953	-0.776915	-0.5436	5.01849	0.0460212
Wdr66	-0.608994	-0.303654	4.97358	0.0468458
Vmn1r18	0.420363	1.41327	5.09626	0.0468739
Nat8l	0.409277	3.9908	4.96756	0.0469578
Rpsa-ps10	0.705876	4.04651	4.96676	0.0469726
Idh1	0.125208	7.01329	4.96403	0.0470235
Pfkm	0.315593	2.51386	4.96195	0.0470623
Pgk1-rs7	-1.53704	1.45826	4.93992	0.0474756
Olfr45	-0.534408	0.73386	4.93719	0.0475272
Tns1	-0.177978	6.87621	4.93149	0.0476351
Piezo2	-1.09848	-1.42002	4.91725	0.0479056
Ifngr1	0.135513	7.13007	4.89775	0.0482794
Cxcl10	-0.478906	1.13424	4.89478	0.0483365
Gm44790	1.30671	-0.431471	4.8824	0.0485759
Lrig3	0.72847	-0.315371	4.87154	0.048787
Mterf1b	1.03422	-0.58675	4.87044	0.0488086
Gm20458	-0.390331	1.98762	4.86844	0.0488475
Gp5	-3.50389	-0.625156	5.12375	0.0488951
Gimap3	-3.08928	-1.07007	5.10362	0.0492567
Gm7507	-0.716913	-0.164925	4.84095	0.0493879
Ighv8-8	-2.17195	-0.11891	5.28242	0.049471
Rhd	-2.0188	-2.42956	4.83139	0.0495775
Plod2	0.793011	-0.52961	4.81037	0.0499974
Rpl19-ps10	-2.18221	-1.611	4.79879	0.0502305
6430550D23Rik	-0.927065	-1.13543	4.79643	0.0502783
Adcy3	-0.755885	0.590296	4.79004	0.0504076
Helb	0.152292	4.89851	4.78821	0.0504448
1700001O22Rik	-0.926601	-1.63359	4.77357	0.050743
Lcn2	0.245846	10.4472	4.77351	0.0507443
Sez6l2	-0.853337	-0.437673	4.75914	0.0510391
Mtus1	0.226456	7.24888	4.75059	0.0512156
Gm7183	-0.574275	0.555995	4.72961	0.0516516
Scand1	-0.160424	5.07455	4.727	0.0517061
Rpl5-ps1	-1.03865	-1.55536	4.69627	0.0523536
Rps12-ps9	-1.84418	-1.59746	4.67916	0.0527185
Fam110c	-1.74007	-1.88864	4.74383	0.0527528
Cdh17	-0.355786	4.04931	4.67101	0.0528934
Olfr851	0.806388	-0.954281	4.66381	0.0530483
Bcas1	0.386357	1.93161	4.64033	0.0535578
Gm48177	0.786619	0.579055	4.63896	0.0535879
Ceacam18	1.57759	-1.05914	4.61152	0.0541912
Gm20708	0.986627	1.04387	4.60961	0.0542335
Zfp951	0.324899	3.28616	4.60811	0.0542668
Cideb	-0.935353	-1.67644	4.60403	0.0543574
Guca1b	-1.39827	-1.75698	4.59891	0.0544713
Ecm2	1.12894	-1.08539	4.58272	0.0548333
Clec2g	0.838229	-0.29856	4.57619	0.0549802
Gm28043	0.363883	4.23509	4.57475	0.0550127
Lars2	0.365079	8.91469	4.57399	0.0550299
Oaz3	-0.36471	1.18092	4.57258	0.0550617
Xcr1	0.947903	-0.780269	4.55076	0.055557
Mef2c	0.174132	4.73016	4.54155	0.0557674
Cd80	-0.143592	6.3234	4.53514	0.0559147
AA414768	-0.262901	2.4857	4.5337	0.0559478
Gm2546	-0.425016	1.22044	4.5155	0.0563685
Cxadr	-2.05288	-0.80398	4.50647	0.0565786
Xlr3b	-0.905442	1.0922	4.50485	0.0566165
Adgrb3	-1.3304	-1.80696	4.4964	0.0568142
Klhl2	-0.159839	5.5156	4.48883	0.0569919
Pigb	0.16127	4.70439	4.46217	0.0576236
Slc17a8	0.471777	0.988676	4.45806	0.0577217
Ankrd13b	-0.184954	4.55506	4.43768	0.0582112
Kansl2-ps	7.33682	-0.536207	4.65707	0.0582134
Ypel3	0.235845	6.27276	4.4367	0.0582351
Olfr675	-1.37113	-2.01475	4.43621	0.0582469
Dusp8	-0.773938	-1.32702	4.43113	0.0583699
Trpm2	0.22251	7.00857	4.42823	0.0584402
Vmn1r29	1.18406	-1.47874	4.42172	0.0585982
Gm8203	-5.92143	1.68906	4.41955	0.0586511
Rad54b	0.307866	2.98618	4.41301	0.0588107
Gm7287	0.838101	-0.951651	4.38723	0.0594452
Intu	-0.351792	1.76893	4.38676	0.0594568
Slc15a2	0.597584	2.6028	4.3666	0.059959
Gm12182	-0.775575	-1.08883	4.36005	0.060123
Rnaset2a	0.253269	5.27257	4.35978	0.0601298
Gm16042	1.68212	0.441201	4.35938	0.0601399
Lhx2	-0.833439	-1.14135	4.35268	0.0603086
Tmem240	0.83243	-1.39495	4.34381	0.0605325
Gm12933	-0.598255	-0.86126	4.3358	0.0607357
Scel	0.319323	2.78505	4.32877	0.0609149
Cd1d1	0.209167	3.86484	4.31705	0.0612149
Igkv19-93	-3.25181	0.217128	4.52086	0.0613427
Gm5242	-0.943505	-1.70038	4.30541	0.0615144
Plppr3	-0.53341	2.79521	4.30249	0.06159
Gm6485	-0.845946	-0.354362	4.30149	0.0616157
Zbtb3	-0.351561	1.41501	4.29118	0.0618832
Tctex1d4	-1.24168	-1.36308	4.29009	0.0619116
Crim1	-0.442585	1.03575	4.27663	0.0622631
Psrc1	0.229381	3.4873	4.26199	0.0626483
Igkv8-27	3.62655	-1.39073	4.4645	0.0626989
Gm47355	0.430151	1.35666	4.25239	0.0629024
Cadm1	-0.469798	0.686671	4.2487	0.0630002
Zfp60	0.254652	3.45034	4.24375	0.063132
Zkscan4	0.888916	-1.39012	4.23466	0.0633748
Rpl29-ps2	0.972691	-0.725796	4.23195	0.0634474
Secisbp2	-0.143883	4.70194	4.2277	0.0635615
Gm8822	-0.596256	0.336669	4.22536	0.0636244
AL731810.1	0.62878	-0.172721	4.22463	0.0636441
Wnt9a	1.13476	-1.48925	4.2174	0.0638392
Iqcb1	0.481194	1.34271	4.21358	0.0639425
Hsd11b1	0.354009	5.07077	4.2127	0.0639662
Gm37102	0.64904	0.209025	4.2111	0.0640096
Pla2g4b	-0.942356	0.725768	4.19978	0.0643171
Zfp558	0.643795	-0.115961	4.18709	0.0646643
Fam161a	0.533203	1.10269	4.18608	0.064692
AY074887	0.786611	-1.31082	4.17409	0.0650221
Trappc2l	-0.222697	3.65983	4.16928	0.0651552
Mks1	0.307763	2.26635	4.16857	0.0651748
Hoga1	-0.620678	-0.402279	4.16046	0.0654
Pmepa1	-0.374292	1.53126	4.14669	0.0657844
H1f0	0.147747	6.15201	4.14598	0.0658042
Tctex1d2	0.218404	2.95781	4.12871	0.0662905
Ighv1-80	-2.58028	0.197776	4.6241	0.0668381
Echdc3	-0.634022	-0.278703	4.1083	0.0668709
Gm14322	1.53399	-0.976097	4.10559	0.0669483
Tmem72	0.219179	6.01181	4.10019	0.0671032
Dmpk	-0.384924	6.09939	4.09772	0.0671742
Olfr414	1.07751	-1.69331	4.08515	0.0675367
Hsbp1l1	1.84504	-0.771744	4.17054	0.0675384
Cd79b	1.00179	1.9409	4.08107	0.0676548
Gm6722	1.10717	-1.57438	4.07954	0.0676993
Igkv5-39	-3.36689	-1.19103	4.26897	0.0677045
Psd2	2.12746	-2.06573	4.07882	0.06772
Gm10689	-1.01058	-1.5591	4.07717	0.0677679
Sec22b	0.126626	5.52471	4.07228	0.0679103
Erp27	-1.43627	-0.74601	4.06757	0.0680475
Ighv1-47	-3.73103	-1.97872	4.56212	0.0683083
Pdf	-0.349468	1.96884	4.04654	0.0686649
Iglc2	4.08214	1.99425	4.19563	0.0697105
Adal	0.210177	2.96933	4.00773	0.0698224
Tst	0.33576	2.61701	3.9831	0.0705695
Gm6967	-0.756423	-1.25911	3.94597	0.071714
Angptl2	-0.24446	7.48891	3.94058	0.0718822
Ltbp1	-1.35512	-0.572867	3.92522	0.0723635
Trib1	-0.145333	7.00619	3.90923	0.072869
Sept3	-0.465004	5.04376	3.90564	0.0729832
Gm7281	0.890744	-1.22293	3.90087	0.0731351
Cyp26b1	-0.502016	3.57868	3.89544	0.0733084
Olfr1489	0.505008	0.394588	3.89005	0.0734809
Sparc	1.3506	2.8086	3.87565	0.0739447
Fam174b	1.78775	-1.88999	3.86948	0.0741443
Mmp28	0.543705	0.905594	3.86289	0.0743583
2310009B15Rik	-0.361144	1.12863	3.85939	0.0744723
Nrarp	-0.893751	-1.63257	3.84695	0.0748793
Cib3	-1.13405	-1.4402	3.84492	0.0749461
Gm2000	0.249693	5.44666	3.84204	0.0750405
Dnah14	-0.815536	1.07759	3.84118	0.0750688
Uchl1	-0.282703	3.24085	3.83901	0.0751404
Bpgm	0.194263	3.39145	3.83453	0.0752883
Gm12161	-1.45435	-1.45903	3.82555	0.0755855
Igsf8	-0.134359	6.325	3.82028	0.0757607
Chil5	-1.21578	2.53642	3.81989	0.0757739
Prr7	-0.526559	0.921919	3.81652	0.075886
Tmem40	0.258107	3.55078	3.81099	0.076071
Gm7694	0.268775	3.48353	3.80953	0.0761198
Nsmce4a	0.140422	5.40775	3.80324	0.0763308
Ypel2	0.301172	3.40388	3.79195	0.0767111
Gm7105	0.445243	0.897158	3.78836	0.0768328
Abca9	0.20991	4.38602	3.77818	0.0771783
Olfr482	0.586566	0.677712	3.77668	0.0772296
C130026I21Rik	0.275669	4.08767	3.77305	0.0773535
Gm5864	-4.56203	-2.22569	4.21304	0.0774291
Bivm	0.190205	3.97153	3.76985	0.0774627
Tfb1m	0.224393	2.71731	3.75552	0.0779549
Pisd-ps1	-0.200515	3.02766	3.75154	0.0780922
Pilrb2	0.128949	5.47509	3.74861	0.0781934
Setbp1	1.83067	-1.70938	3.74288	0.078392
Veph1	-0.822472	-0.123694	3.73968	0.0785032
Abca4	-2.17025	-1.81052	3.73825	0.078553
Spink2	1.07013	-1.45708	3.73719	0.07859
Dntt	3.8926	-0.482254	3.8968	0.0786981
Susd1	0.202526	4.63017	3.72537	0.079003
Btaf1	0.144421	6.61332	3.72017	0.0791853
Gm37988	-0.257482	3.35972	3.71695	0.0792985
Cpne9	0.524024	-0.273026	3.70665	0.0796622
Cux2	0.604524	0.143299	3.69701	0.0800045
Igkv8-30	4.54191	0.404631	4.12287	0.080041
Nme3	0.397348	1.63067	3.69102	0.0802181
Gm9097	-1.78773	-1.63755	3.68436	0.0804562
Ighv1-82	-3.0155	-0.170241	4.10648	0.0805282
Zfp1	0.212885	2.66288	3.68197	0.080542
Atp10d	0.256931	3.39974	3.68034	0.0806005
Ftsj1	0.172693	3.21937	3.66399	0.0811901
Arhgap15	0.162919	5.32089	3.66181	0.0812693
Penk	0.528096	1.05138	3.65779	0.0814151
Olfr107	1.15274	-1.08242	3.63698	0.0821764
Btd	0.180894	3.88275	3.62716	0.0825383
Gk5	0.288178	3.112	3.62441	0.0826401
Pglyrp1	0.234041	6.54053	3.61498	0.0829904
Gm44805	-1.44392	0.833834	3.60118	0.0835061
Ccdc146	-1.12004	-1.34651	3.5952	0.0837309
Gm8093	1.30639	-1.45287	3.59465	0.0837514
Ankrd6	1.55728	-1.67133	3.59435	0.0837627
Tjp1	-0.268264	2.2323	3.59359	0.0837913
Rag1	3.02031	1.34182	4.98607	0.0837944
Gm5523	-0.541804	0.162057	3.59103	0.0838878
Gm12185	0.461095	0.560271	3.58625	0.0840685
Ppp1r42	1.5836	1.2361	3.58476	0.0841249
Atg10	0.335365	2.46355	3.58386	0.0841587
2700099C18Rik	0.314926	2.03351	3.58108	0.0842642
Rasgrp3	0.656506	0.228505	3.57889	0.0843472
Sord	0.149817	4.79767	3.57607	0.0844546
Rhou	0.301896	4.74436	3.57147	0.0846298
Rnf17	0.766028	-0.51598	3.56762	0.0847768
Lrg1	0.322033	6.10195	3.56665	0.0848138
Ephb2	-0.555027	-0.173836	3.55437	0.0852848
Cox18	-0.268566	2.37766	3.55418	0.0852923
Ighv8-12	-2.94552	-1.4612	3.94728	0.0854683
Hes1	-1.72288	-2.29249	3.54485	0.0856523
Prickle3	0.169207	4.63125	3.54011	0.0858361
Mefv	0.220492	5.23097	3.53727	0.0859463
Ighv6-6	-4.21447	-0.814848	3.93117	0.0859902
Rpl26-ps4	-0.780217	-1.11382	3.53519	0.0860272
Sytl3	0.821912	-0.805718	3.53213	0.0861462
Pnpla1	1.09948	2.4264	3.5264	0.0863701
Pld4	0.184647	7.11347	3.50501	0.0872112
Mrpl58	0.194365	3.7094	3.50265	0.0873048
Cox10	-0.171811	3.67948	3.49759	0.0875054
Gm5511	1.09436	-1.68341	3.49201	0.0877276
Gm12129	0.663233	-0.357498	3.48514	0.0880018
Gm20683	-1.15192	0.486489	3.48376	0.0880572
Pygo1	-1.75658	-2.32393	3.48032	0.088195
Cdca7l	0.189381	3.9841	3.48016	0.0882014
Cntd1	-0.725164	-0.00479286	3.47927	0.0882371
Gm14654	0.757391	-0.225056	3.47203	0.0885282
Ccno	-0.356726	3.10909	3.46987	0.0886156
Gm8532	1.79734	-1.33137	3.46777	0.0887003
Rnaset2b	0.113552	6.88664	3.46538	0.0887967
Gstp2	0.388978	2.97791	3.46398	0.0888534
Med27	0.185013	3.36743	3.46153	0.0889525
Gm6669	0.635376	-0.756354	3.45892	0.0890588
Klc3	-0.451091	0.176274	3.45334	0.0892854
Igkv12-41	3.6353	-0.839849	3.82941	0.0893853
Gm6368	-0.645044	-0.683295	3.44526	0.0896154
H2-Q6	0.321695	3.60162	3.44108	0.0897866
Igkv3-4	-2.56489	-0.836631	3.57738	0.0899807
Afdn	-0.131579	6.98012	3.42363	0.0905058
Gm6522	1.36352	-1.40645	3.42041	0.0906393
Klrd1	0.572557	0.300348	3.41743	0.0907631
Olfr914	0.691029	0.450408	3.41367	0.0909195
Chil4	0.546628	1.1294	3.41041	0.0910554
Gm6944	0.606698	-0.681881	3.69196	0.0912989
Asns	-0.182431	4.27371	3.40205	0.091405
Olfr2	-0.662648	-1.0104	3.51712	0.0916503
Ndufa1	0.286149	2.11087	3.39588	0.0916642
Abca13	0.201192	5.31497	3.39474	0.091712
Pold4	0.156881	4.96461	3.39237	0.0918117
Iigp1	1.00133	-1.13715	3.38731	0.0920256
Plekhs1	-0.64633	-0.935547	3.38437	0.09215
Rsl24d1	0.146789	5.30067	3.38301	0.0922073
Frmd6	-0.167602	4.30126	3.37768	0.0924337
Tmem35b	-0.22729	2.46821	3.37521	0.092539
1700020D05Rik	-0.710639	-1.38699	3.3728	0.0926413
Zfp472	0.245831	3.32315	3.3623	0.0930904
Gm21983	-0.535717	1.49303	3.35948	0.0932112
Pear1	-1.03878	-1.61397	3.35846	0.0932552
Gm15387	0.458836	4.56518	3.35165	0.0935482
Enkd1	0.370971	2.11066	3.35122	0.0935668
Cacna1h	3.26188	-0.65202	3.709	0.0936346
Fkbp10	-1.55696	-1.87027	3.4791	0.0938584
Gm13328	0.8791	-1.4554	3.43145	0.0940703
Gpx3	0.279367	2.8287	3.33857	0.0941146
Comtd1	-0.346825	3.08307	3.33507	0.0942668
Olfr31	-0.43971	0.790629	3.3331	0.0943528
Olfr1031	-1.50884	0.407151	3.32816	0.0945687
Cdkl4	-0.560963	0.0858478	3.32002	0.0949254
Hp	0.196232	8.47276	3.31775	0.0950251
Gm7993	-0.912162	-1.64978	3.31634	0.095087
Gm18186	1.06884	-1.3797	3.31633	0.0950874
Lin28a	0.298687	4.79844	8.45284	0.0951681
AB124611	0.187502	6.34989	3.31434	0.0951751
Prpsap2	0.168901	4.07495	3.31277	0.0952445
Nat10	-0.140737	4.78194	3.30978	0.0953762
Ipo4	-0.178922	4.64785	3.30616	0.0955366
Letm2	0.270541	2.33895	3.30578	0.0955533
Amn1	-0.20732	3.26495	3.30514	0.0955816
Sap25	-0.278826	3.69099	3.3033	0.0956633
Chmp6	0.136596	4.49221	3.30211	0.0957158
C1s1	-1.04334	-1.63716	3.3002	0.0958009
Syf2	0.11221	6.2269	3.29827	0.0958865
Lrrc1	-0.303896	2.31405	3.29522	0.0960224
Mis18a	0.144261	4.30182	3.2941	0.0960725
Usp6nl	-0.135205	5.10293	3.29174	0.0961774
Mid1	-0.2099	4.2256	3.28727	0.0963772
Fam222b	-0.150207	5.66495	3.28458	0.0964978
Pde1c	0.492922	0.610813	3.28323	0.0965585
Gm17802	-0.637624	-0.91425	3.28303	0.0965673
Cyb561d2	-0.225876	2.78239	3.28031	0.0966897
Olfr12	1.03639	-0.278106	3.26867	0.0972142
Akirin2	0.145021	5.1182	3.26105	0.0975599
Klf12	0.270589	2.72216	3.26057	0.0975814
Igkv6-23	-2.67789	0.627915	3.38837	0.0976279
Ednra	1.91543	1.28507	3.25414	0.0978743
Cplane2	1.17212	-0.987107	3.2529	0.0979308
Bloc1s4	-0.179761	2.93262	3.25218	0.0979638
Fmo5	0.280568	5.03659	3.25119	0.0980089
Bcdin3d	-0.263459	1.89011	3.24759	0.0981735
Olfr1205	0.856278	-1.65934	3.23304	0.0988428
Hspa12b	-0.800008	-1.74561	3.22812	0.0990702
Pdzd4	0.45866	0.607916	3.2046	0.100167
Gm42372	0.765881	-1.2057	3.44624	0.100413
Il33	0.795993	-0.711132	3.19785	0.100484
Parp6	0.162674	4.18916	3.19702	0.100523
9330182L06Rik	-0.434276	0.704425	3.19696	0.100526
Dpm1	0.137681	4.33997	3.19265	0.10073
Vmn2r99	-0.751554	-0.930975	3.19052	0.100831
C1rl	0.365243	4.16167	3.18932	0.100887
Cd69	-0.185261	4.5975	3.17793	0.101428
Efcab2	-0.345983	0.731479	3.17353	0.101639
Gm9544	-0.924255	-1.22819	3.17289	0.101669
Fcgr4	0.575323	4.11981	3.16534	0.102031
Zfp114	0.923064	-0.909259	3.16361	0.102114
Abcg3	0.496956	1.96432	3.16313	0.102137
Igkv12-44	-3.14662	-0.161084	3.28285	0.102257
Tex9	0.313005	2.06576	3.15374	0.10259
0610030E20Rik	0.108776	6.25747	3.15365	0.102594
AC139209.1	1.00385	0.312633	3.14886	0.102826
Dhps	-0.17032	3.64353	3.14521	0.103004
Gm14633	0.450132	-0.394046	3.14269	0.103126
Gm9436	-0.640154	-1.25274	3.13829	0.10334
Eid2	0.228458	2.69847	3.13052	0.10372
Gal3st2c	0.77815	-0.299225	3.12875	0.103807
Vmn1r58	0.427755	0.633125	3.12433	0.104024
Abcb6	-0.225601	2.51926	3.1162	0.104425
Hapln3	-0.524479	0.753858	3.11574	0.104448
Acad11	0.126389	4.56588	3.11571	0.104449
Rnf24	-0.124218	5.16865	3.11569	0.10445
Smim6	0.903032	-0.647535	3.11228	0.104619
Tex13b	-0.808879	-1.31101	3.10763	0.10485
Rspo1	-1.40163	-0.315178	3.10741	0.104861
Tusc1	-0.211937	3.15491	3.1061	0.104926
Ly6c2	0.36402	7.90648	3.10371	0.105045
Gm37240	-1.7323	-1.0465	3.09889	0.105285
Grhl1	-0.637624	0.638182	3.09788	0.105336
Cntn1	0.695748	-0.70517	3.72696	0.105405
Tdg	-0.109545	5.81126	3.0935	0.105555
Gimap5	-0.439676	1.033	3.07413	0.106531
Zfp458	0.404015	1.44824	3.0727	0.106603
Nr2c1	0.151403	3.80177	3.07223	0.106627
Dlgap5	0.173618	5.43573	3.067	0.106893
Ighv1-76	-2.41878	-0.671256	3.06488	0.107
Ptpru	0.626826	0.0344845	3.20498	0.107011
Styx	-0.18315	4.66683	3.06457	0.107016
2810047C21Rik1	1.94282	-1.82474	3.06269	0.107112
Ifnlr1	0.268193	4.9307	3.06268	0.107113
Mcub	-0.103065	6.227	3.06032	0.107233
Pelo	-0.186733	3.42139	3.05912	0.107295
Gm10259	-1.57257	1.49416	3.05502	0.107504
Gm5070	1.41665	-1.83442	3.0502	0.107752
Gm10132	0.663578	0.971409	3.04297	0.108124
Tdp1	0.16687	3.48171	3.04221	0.108163
Gm7251	-0.434809	0.272574	3.03892	0.108333
Hist1h1e	0.447015	0.729785	3.03885	0.108337
Rab26	0.810502	-1.58793	3.03329	0.108625
Rdh10	0.254946	2.53431	3.03245	0.108669
Qsox2	-0.219638	3.27397	3.03048	0.108771
Lax1	3.03464	-0.470012	3.32838	0.108952
Casr	-0.531515	-1.26736	3.1388	0.109037
Pbx2	0.101501	6.37688	3.0252	0.109046
Cd8a	0.393071	0.110421	3.02478	0.109068
Gk	0.182882	4.51788	3.02471	0.109072
Fam210b	-0.172093	3.97809	3.01879	0.109381
Atg5	0.135942	5.43641	3.01295	0.109687
Uroc1	0.817916	-1.46869	3.00229	0.110249
Egr2	-0.189055	7.12758	3.00168	0.110281
Kazald1	-0.510315	0.170265	3.00137	0.110298
Rgs9	-0.479829	-0.0661613	2.99948	0.110398
Lamb1	1.02537	-1.4146	2.99448	0.110663
L3mbtl3	0.148169	4.02201	2.99204	0.110793
Tmem86b	-0.359821	1.25289	2.98839	0.110987
Gm6166	-0.952085	-1.65238	2.97886	0.111497
Ncs1	-0.235414	2.93556	2.97436	0.111738
Maip1	0.176498	3.10792	2.97279	0.111823
Ifitm6	0.221421	7.88108	2.96853	0.112053
Mpzl1	-0.356469	1.67466	2.94845	0.113142
Gm49273	0.442567	3.72322	2.94476	0.113344
Timm21	0.195239	3.3732	2.93915	0.113652
Gm6283	-0.621201	-1.32812	2.93072	0.114116
A830018L16Rik	-0.511768	-0.350835	3.32123	0.11418
Lime1	-0.315503	2.34746	2.92935	0.114191
Irak1bp1	0.43916	0.0962621	2.92902	0.11421
Taf12	0.122172	4.86993	2.92773	0.114281
Tmem254b	-0.209394	3.90834	2.92624	0.114364
Ces1d	2.70612	0.333444	3.80194	0.114537
Kptn	-0.288121	2.248	2.92065	0.114673
Col11a2	0.307146	2.96093	2.91938	0.114744
BC052040	0.224455	2.56162	2.91897	0.114767
Wdr47	-0.163148	3.89459	2.91891	0.11477
Gm10434	-0.774243	-1.48955	2.91848	0.114794
Chmp5	0.103399	6.2281	2.91589	0.114938
Vps18	-0.131296	6.49101	2.91342	0.115075
Nolc1	-0.127485	6.03456	2.91286	0.115107
Adipoq	3.11336	-2.09492	3.01094	0.115542
Cd200r2	0.48379	-0.423511	2.90142	0.115747
Olfr1122	0.840335	-0.883717	2.89641	0.116029
Ighv14-3	-2.50474	-1.55983	3.17338	0.116141
Amz2	0.137885	4.67959	2.89436	0.116145
Olfr718-ps1	0.424784	0.623767	2.89376	0.116179
Gm12696	-0.575748	-1.01542	2.88925	0.116434
Gm6472	0.241803	6.93363	2.88366	0.11675
Map11	-0.128391	6.64442	2.88181	0.116855
Gm43442	-0.765791	0.0511397	2.88179	0.116857
Gm5931	-0.884287	3.71974	2.87898	0.117017
Obox3	0.556375	-0.540704	2.87881	0.117026
Gm8326	-0.436646	0.0584812	2.87713	0.117122
D630023F18Rik	0.449567	0.543474	2.87472	0.117259
Ms4a2	-0.646306	0.857467	2.87421	0.117289
4931414P19Rik	0.219969	2.05765	2.86832	0.117626
Zfp488	0.191384	3.61856	2.86756	0.117669
Btnl2	-0.498877	0.745516	2.86299	0.117932
Elmo3	0.403001	1.01173	2.8623	0.117972
Gm50388	-0.261075	3.63056	2.86098	0.118047
Rps2-ps11	-0.884034	-1.78024	2.85473	0.118408
Prxl2c	0.135449	5.40449	2.85204	0.118564
Qrsl1	0.212543	3.31157	2.85139	0.118601
Chil1	0.184153	7.04355	2.84304	0.119086
Lancl1	-0.25078	3.04894	2.84285	0.119097
Vmn1r86	0.402539	-0.0270835	2.83968	0.119282
Pdcd5-ps	0.634822	1.69755	2.83725	0.119424
Golph3l	0.122998	6.18145	2.83011	0.119842
LT629148.3	-1.21441	-0.976154	2.92989	0.119925
Padi2	0.130364	5.65183	2.82125	0.120363
Fbxl4	0.338788	2.09847	2.81855	0.120523
Gcfc2	0.25498	2.65073	2.81231	0.120892
Nuak1	0.171539	2.9433	2.81144	0.120943
Car5b	-0.138141	4.10398	2.81104	0.120967
Fbxo44	-0.386213	0.501887	2.80728	0.121191
Gm49337	-1.01232	-1.58611	2.79911	0.121678
Ttc16	-0.470636	-0.0759666	2.79839	0.121721
Zmynd15	0.215414	3.52206	2.79694	0.121808
Ffar1	0.712716	-0.868715	2.79537	0.121902
AC118710.1	-0.98879	-1.33791	2.79235	0.122083
St8sia1	0.298319	1.70799	2.78958	0.12225
Mfsd3	-0.305423	1.14715	2.78902	0.122283
Tmem101	0.159707	2.86981	2.78491	0.122531
Tmem88b	-0.525147	-0.695028	2.77033	0.123415
Krt86	-1.84398	1.03666	2.76795	0.123559
Scn3a	-0.285707	2.59139	2.76102	0.123983
Gm20604	0.211831	3.35696	2.75972	0.124062
4932438H23Rik	0.401717	0.0907884	2.74878	0.124735
Lmna	-0.26215	6.61544	2.74835	0.124762
Gm11879	-0.406254	0.331356	2.74818	0.124772
Cfap74	-0.740793	0.271017	2.74754	0.124811
Tmem126b	0.153213	4.06498	2.74735	0.124823
Bank1	0.228334	2.44458	2.74372	0.125047
Nudt13	-0.175053	2.69517	2.73963	0.125301
Ldhd	0.517603	-0.260089	2.739	0.12534
Kri1	-0.115622	5.5675	2.73808	0.125397
Cfap57	-1.89404	-0.873445	2.73521	0.125575
Camp	0.256829	8.95004	2.73227	0.125759
Tmem52b	0.441766	-0.363302	2.73117	0.125827
Cryzl1	0.138853	4.26276	2.72755	0.126053
Nqo2	0.118724	5.25024	2.72745	0.126059
Abcd2	0.216267	5.71915	2.72486	0.126221
AC099860.1	-0.495858	0.190107	2.72304	0.126335
Dnajc28	0.20972	2.87006	2.72007	0.126522
Igkv5-45	-2.35475	-0.713015	2.9696	0.126586
Aldh8a1	0.966255	-1.39524	2.71762	0.126676
Gm48366	0.34665	0.593241	2.7172	0.126702
Gadd45gip1	-0.16537	3.85163	2.71349	0.126936
Ubl5	0.104056	6.59564	2.70469	0.127493
Fpr1	0.235878	6.13769	2.70246	0.127634
Ighv1-9	-2.58039	0.594279	2.79562	0.127665
Dpys	0.500234	0.271518	2.70095	0.12773
Sele	-1.48633	-1.49034	2.69635	0.128022
Nlrp1a	0.121315	4.31456	2.69547	0.128078
Gm11992	0.596432	-0.556423	2.68926	0.128475
Smoc1	0.505166	-0.237873	2.686	0.128684
Ccdc15	0.326215	1.81783	2.67911	0.129127
Gm11336	-2.23906	-2.17457	2.67823	0.129184
Med23	0.136564	4.93684	2.67705	0.12926
Gadd45g	-0.220772	3.82174	2.67426	0.12944
Gm10356	-0.886174	0.525056	2.66978	0.12973
Gm14176	1.01601	3.82992	2.66833	0.129824
Cebpd	-0.113577	5.99319	2.66077	0.130316
Ing2	0.144726	3.57669	2.65679	0.130575
Cdkn3	0.211084	3.37905	2.65178	0.130903
Pex11g	0.297939	1.43317	2.64891	0.131091
Fam71b	-2.00292	-1.54939	2.63655	0.131906
Treml1	-1.25504	-0.880312	2.63516	0.131998
Gm18217	-0.641421	-1.55911	2.63503	0.132007
Gm16286	-0.106673	6.06907	2.62797	0.132475
Klrk1	0.282146	3.45919	2.62571	0.132626
2210418O10Rik	0.217436	2.3682	2.62506	0.132669
Iglc1	4.42365	1.76527	2.71368	0.132706
Nectin4	0.279708	2.23986	2.62312	0.132798
Cpt1b	-0.943319	0.347207	2.62188	0.132881
Rbbp9	0.184954	3.14866	2.62034	0.132984
Bag3	-0.122668	5.59402	2.61644	0.133246
Gm8483	-0.602335	-1.52647	2.61252	0.133508
Csrp2	0.274639	2.24975	2.60945	0.133715
Cpeb3	-0.379736	0.995249	2.60888	0.133753
Zfp691	0.254834	1.99522	2.60166	0.13424
Tgfb3	0.297523	1.4825	2.60135	0.134262
Nlrp1b	0.231957	3.49182	2.60079	0.134299
H2-Q1	-0.559102	-1.02162	2.60034	0.13433
Akap6	-0.619362	-0.0572354	2.60026	0.134335
Gm6316	0.737214	-0.761107	2.6002	0.134339
Nol9	-0.126915	5.28	2.59999	0.134354
Cyp2r1	0.480556	-0.0255355	2.59582	0.134636
1600014C10Rik	0.116917	5.99797	2.59464	0.134716
Cgref1	-0.276396	1.1435	2.59407	0.134755
Mt3	-0.640154	-1.36207	2.67861	0.134942
Syne1	0.165569	7.82377	2.59006	0.135028
Pde10a	-0.859772	-0.986891	2.58752	0.135201
AC119928.1	5.46408	-1.92781	2.67402	0.135238
Gm6266	-0.657944	-0.973423	2.58633	0.135283
Gm20671	-0.53109	1.17383	2.58205	0.135575
Yeats4	0.107337	5.65078	2.57766	0.135877
Snhg4	-0.632677	0.971569	2.57505	0.136056
Apbb3	0.283467	2.25877	2.57397	0.13613
D130007C19Rik	-0.566291	-0.718121	2.57367	0.136151
Snrk	0.0984675	6.52062	2.57015	0.136393
Morc2b	-1.23953	-2.14564	2.56903	0.136471
Ighv5-16	-2.15375	-0.780895	2.9565	0.136544
Eno1b	1.29135	0.145831	2.56415	0.136808
Emc9	0.364098	1.38174	2.5581	0.137229
Socs3	-0.156146	6.72934	2.55596	0.137377
Cfap20	0.131428	4.22493	2.55256	0.137614
Mafb	0.178186	6.14288	2.54978	0.137809
Klri2	0.54209	0.22928	2.54898	0.137865
2310033P09Rik	0.138094	3.68767	2.54857	0.137894
Katnb1	-0.144871	4.09663	2.54774	0.137951
Rab27b	-0.675027	-0.414512	2.54464	0.138169
Ercc4	-0.15005	4.43201	2.54443	0.138184
Gm7517	-0.647106	-1.17357	2.54275	0.138302
Impdh1	-0.237487	4.12866	2.54274	0.138302
Mettl23	0.163333	3.05806	2.54252	0.138317
Them6	0.47065	0.471811	2.54106	0.13842
Mgam	0.260999	5.38747	2.53967	0.138518
Zscan22	-0.14215	3.54921	2.53901	0.138564
Ighv3-6	3.86429	0.378518	2.75546	0.138959
Tigd3	-0.587164	-0.0749817	2.5318	0.139073
Mrgpra2a	3.77597	2.4179	2.61159	0.139352
Rbm42	-0.108536	6.1218	2.52515	0.139545
4833420G17Rik	0.149568	5.16861	2.51909	0.139976
Adamts9	-0.560357	-1.28255	2.51895	0.139986
Olfr161	0.41174	-0.000428404	2.51042	0.140596
Vmn1r214	-0.289813	1.72872	2.50787	0.140779
4931406P16Rik	-0.122688	5.21295	2.5043	0.141035
Castor1	0.251035	1.76874	2.49874	0.141436
Zfp874a	0.328707	3.26095	2.49788	0.141499
Pts	0.132396	5.30549	2.49715	0.141552
Wdr20rt	-0.637078	-0.411516	2.49438	0.141753
Ncoa1	-0.111882	6.27419	2.49436	0.141754
Slitrk2	0.444282	1.0047	2.49134	0.141973
Nfrkb	-0.150957	4.92958	2.48699	0.142289
Atg101	0.137696	3.94641	2.48499	0.142434
Rep15	-0.614334	-1.00683	2.48458	0.142465
Gm8437	0.365927	0.91614	2.48383	0.142519
Olfr1260	-0.837185	-1.03075	2.48238	0.142625
Gm4735	-2.16672	-2.11293	2.48001	0.142798
Gfi1b	-0.499637	-0.317173	2.47795	0.142949
Olfr354	-0.429221	-0.696549	2.47623	0.143075
Gm48054	0.497574	1.59909	2.47559	0.143122
Yes1	-0.349499	1.13911	2.47233	0.143361
Naip3	0.558226	-1.18578	2.46755	0.143714
Ccdc116	-0.340831	1.37653	2.46658	0.143785
Zfp125	0.194097	2.70804	2.46562	0.143855
Ighv2-5	-3.37286	-0.431735	2.67488	0.144035
Ccng2	0.181013	5.70051	2.461	0.144197
Prnp	-0.179332	3.64054	2.45849	0.144383
Spred3	-0.216489	2.38069	2.45767	0.144444
Ina	-0.606845	-1.20437	2.4547	0.144665
Gm13453	0.21856	2.6186	2.4545	0.14468
Raf1	0.107178	7.06579	2.45422	0.144701
Flii	-0.108592	8.10243	2.44527	0.145368
Kif17	-0.749626	-0.698384	2.43738	0.14596
St6galnac6	0.15962	5.33123	2.43731	0.145965
Tcp11l2	0.251542	5.67797	2.43612	0.146055
Irf6	0.831134	-1.39652	2.43548	0.146103
Oaz2	0.119836	4.96399	2.43261	0.146319
Trim5	0.157505	4.02947	2.43255	0.146323
Thsd7b	1.29121	-1.8049	2.432	0.146365
Itga2	-0.809258	-0.59101	2.42917	0.146579
Dzank1	0.519449	-0.735283	2.42842	0.146636
Scarb2	0.102966	7.03639	2.42707	0.146738
Olfr64	0.979769	-1.1348	2.42399	0.146971
Ppp1r14b	-0.172255	5.35359	2.41835	0.147399
Zfp865	-0.117841	5.0482	2.41833	0.147401
Pde6a	-0.373089	1.90088	2.41681	0.147517
Gm10175	2.69128	1.1628	2.41542	0.147623
Naip5	0.122792	5.27977	2.41426	0.147712
Ibsp	-2.28351	0.826903	2.61733	0.147814
Gm20763	-0.808373	-0.940659	2.41167	0.147909
Bod1	-0.167573	2.76258	2.4073	0.148244
Pfkp	-0.129342	8.28985	2.4068	0.148282
Aipl1	0.562098	-0.952038	2.40483	0.148433
Tada2b	-0.121579	4.72257	2.40403	0.148495
Whamm	-0.141161	3.94472	2.40072	0.148749
Zfp697	-0.462088	-0.650771	2.48624	0.148755
Tmc3	0.58069	-0.341988	2.39819	0.148945
Gm43213	-0.735735	-1.57593	2.39807	0.148954
Gm4739	0.181263	6.34465	2.39807	0.148954
Dhdh	0.162029	3.78036	2.39753	0.148995
Rab29	0.152542	4.24797	2.39704	0.149033
Gbp3	0.26824	5.72896	2.396	0.149114
Dctd	0.441298	0.434256	2.39503	0.149188
Rps27l	0.135146	5.43234	2.39345	0.149311
Nuf2	0.162267	5.2015	2.38418	0.150031
Ankrd9	-0.206756	3.2586	2.38081	0.150293
9930111J21Rik1	-0.177565	5.04828	2.37808	0.150506
Klra17	0.948042	1.72134	2.37801	0.150512
Gm2058	2.07429	-0.857088	2.45236	0.150604
Rtkn	-0.254896	1.36997	2.37403	0.150824
Gm9333	1.02173	-1.79159	2.37288	0.150914
Tox3	-0.793351	-1.54592	2.37011	0.151131
Slc39a10	-0.136628	5.37706	2.36905	0.151214
Fntb	-0.173991	2.93116	2.36882	0.151233
Sec31b	0.611333	-0.173377	2.36301	0.15169
Nod2	0.119003	4.79231	2.35826	0.152066
Vmn1r1	1.27376	-1.94158	2.35531	0.1523
Stau1	0.0844176	6.30774	2.35521	0.152308
Morn1	0.39916	-0.237897	2.35508	0.152319
Trim17	0.568192	-0.461795	2.35487	0.152335
Gm8399	-0.229477	2.35167	2.35321	0.152467
Tsc22d1	-0.131313	4.51689	2.34753	0.152919
Hsh2d	0.243539	2.81428	2.34736	0.152932
Crtac1	-1.17731	1.12508	2.34656	0.152997
Mxi1	0.116312	6.24887	2.34623	0.153023
LT629154.5	1.68264	-0.193435	2.33794	0.153687
Ndrg1	-0.10992	6.78767	2.33604	0.153839
Cd81	0.168871	4.985	2.33448	0.153965
Gm14418	-0.334469	1.27642	2.33168	0.15419
Foxc1	-0.901727	-1.75084	2.33119	0.15423
Brf2	-0.229697	2.55837	2.33028	0.154303
Arhgap29	0.656538	-0.243967	2.32791	0.154495
Dusp28	0.48075	1.40422	2.3279	0.154496
Mrap2	0.583096	-0.279581	2.32694	0.154573
Pih1d2	0.503632	-1.17095	2.32645	0.154613
Ccdc138	0.288419	1.34389	2.32254	0.154929
Jag2	-0.332363	2.69028	2.32102	0.155052
Cfap298	0.154186	2.5988	2.32035	0.155107
Mapre3	-0.243809	1.7657	2.31735	0.155351
Gm45855	0.567449	-0.0630229	2.31576	0.15548
Oip5	0.189718	2.74834	2.31258	0.15574
Zbed5	-0.422125	-0.430877	2.30706	0.156192
Zbtb44	0.105393	5.60695	2.30573	0.156301
Carf	-0.192744	2.62181	2.30453	0.156399
Eif3b	-0.11336	7.61088	2.29582	0.157116
Nudt21	0.168797	5.26694	2.29482	0.157199
Cd19	-1.89683	1.10547	3.27866	0.157234
Cenph	0.270575	2.65799	2.29335	0.15732
Gm5421	-0.406728	0.0826179	2.29267	0.157377
D130040H23Rik	0.304867	1.42143	2.29088	0.157525
Gpr150	-0.453684	-0.205036	2.29058	0.157549
Zfp959	0.29764	2.62706	2.2897	0.157622
Fcer2a	0.803924	-0.61079	2.28796	0.157767
Nfxl1	0.126369	3.91714	2.2879	0.157772
Olfr73	0.774712	-0.745907	2.2869	0.157855
Gm49496	0.676202	3.07565	2.28655	0.157885
Sephs2	0.111464	6.59235	2.28316	0.158166
Mttp	0.501044	-0.111194	2.27992	0.158436
Ighv1-75	-2.41917	-1.53171	2.46287	0.158642
Igkv13-84	-2.19499	-0.194092	2.34615	0.158774
Gpr35	0.090033	6.00464	2.27128	0.159159
Gm18294	0.836703	-1.25937	2.26461	0.159721
Crocc	-0.227128	2.82184	2.26191	0.159949
Ankra2	0.161985	3.98029	2.26096	0.160029
Trim34a	0.161782	4.56736	2.25963	0.160141
Nsun7	-0.661142	-1.46088	2.25785	0.160292
Dgka	0.164612	4.97508	2.25771	0.160304
Mrpl40	0.113672	4.93566	2.25702	0.160362
St3gal6	0.197081	3.34428	2.2564	0.160415
Pin4	0.141486	3.96908	2.25547	0.160494
Snx7	-0.159236	3.59	2.2534	0.16067
Pls1	2.68994	-0.951452	2.32026	0.160852
Daam1	-0.099371	5.14602	2.24937	0.161012
Dmp1	-0.539319	-0.245507	2.96779	0.161214
Rassf3	0.0964786	7.36211	2.24356	0.161508
Gpt	0.373228	0.461681	2.24185	0.161655
Cep55	0.151227	4.97096	2.24148	0.161686
Pknox2	0.339259	1.48003	2.23971	0.161838
Gm12816	-0.564109	-1.01891	2.2375	0.162028
2510009E07Rik	-0.231082	3.97574	2.2359	0.162166
Sftpb	2.93273	-1.9145	2.30321	0.16224
Apold1	-0.626909	-0.968361	2.23443	0.162291
Bicdl2	1.34108	-1.48874	2.23338	0.162382
Ptpn23	-0.126787	6.09867	2.23205	0.162497
Cd59b	-0.512198	1.44539	2.23078	0.162607
Olfr839-ps1	0.311999	1.56806	2.23032	0.162646
Cers4	-0.496891	0.411645	2.22961	0.162707
Otub1	-0.0964389	6.16666	2.22607	0.163013
Ighv6-3	-2.4319	-0.264704	2.22077	0.163473
Ttc30a2	-3.77807	-2.22772	2.2878	0.163509
Gm4750	-0.214457	1.95353	2.22029	0.163515
Gm8464	-0.214457	1.95353	2.22029	0.163515
Iglv3	-2.24058	-2.02976	2.28661	0.163607
Metap1d	0.244724	2.75091	2.21692	0.163808
Paqr5	-1.1049	-1.02079	2.21578	0.163907
Dnah6	0.526448	2.18168	2.21525	0.163953
Postn	1.70423	-2.45536	2.28139	0.16404
Ribc1	0.452824	0.0675795	2.21307	0.164143
Gm50253	-1.14326	0.45187	2.21194	0.164242
Plscr1	0.111276	5.16317	2.21055	0.164364
Xlr4a	0.419165	0.883792	2.21021	0.164394
Rtn2	0.519919	-0.47752	2.20587	0.164774
Tmf1	0.0813518	6.24386	2.20369	0.164965
Gm11560	-0.361473	-0.136352	2.20249	0.165071
Asic1	-0.334788	0.363137	2.202	0.165114
Mus81	-0.142727	3.22613	2.20016	0.165276
Fgfr2	-2.10405	-1.72613	2.37371	0.165387
Triml1	0.602882	-0.689662	2.19759	0.165503
Med11	0.119237	4.19617	2.19651	0.165598
Khnyn	0.114737	6.46777	2.19627	0.165619
Ccnd1	-0.17317	7.45687	2.19489	0.165741
Fus	-0.0921544	8.28548	2.19485	0.165745
Tyw3	-0.281892	1.57793	2.19293	0.165915
Cdv3-ps	1.91583	1.17272	2.18976	0.166195
Gm6992	-0.486326	-0.352576	2.18935	0.166231
Cox6a2	1.93939	-1.95942	2.18822	0.166332
Gm15421	2.03044	-1.62832	2.18763	0.166385
Nanog	-0.689706	-1.53237	2.18657	0.166478
Ccr9	0.426941	0.0385613	2.18615	0.166516
Ttbk2	0.172726	3.8114	2.17916	0.167139
Tfpi	0.318808	2.45905	2.17876	0.167175
Grin2a	-0.623866	-1.17001	2.17687	0.167344
Foxd4	-1.27177	2.05644	2.17599	0.167423
Tmem248	0.0916449	6.11097	2.1735	0.167646
Fam92a	0.195581	2.62048	2.17207	0.167774
Tnfrsf25	-0.513472	-0.795448	2.17152	0.167824
Alg3	-0.136301	3.69647	2.17008	0.167953
Pla2g4c	0.741694	-1.24635	2.76814	0.168117
Cnbd2	-0.206231	2.89171	2.16708	0.168224
AC117188.2	0.395341	1.08778	2.1669	0.168239
Gdpd3	0.182596	2.69883	2.16668	0.16826
Fam209	0.975867	-1.28025	2.16658	0.168268
Cpeb2	-0.133022	5.02457	2.1649	0.16842
Etfdh	0.122966	5.17083	2.16367	0.168531
Lurap1	0.593767	-0.789223	2.16184	0.168696
Ddx1	0.104454	5.95796	2.16138	0.168738
Lrrc46	0.713129	-1.37656	2.15986	0.168875
Pdcd5	-0.121158	4.37049	2.15854	0.168995
Xrcc3	0.239376	2.11644	2.15774	0.169068
Hgh1	-0.244003	2.11549	2.15695	0.169139
Nr2c2	0.149679	6.0515	2.15632	0.169196
Dpp10	0.549731	0.602116	2.15577	0.169246
Gm4791	-1.02207	-1.73205	2.15181	0.169606
Dcxr	0.184591	3.5942	2.15167	0.169619
Aqp11	-0.71231	-1.2313	2.15066	0.169711
Clec4g	0.686147	-0.506707	2.1479	0.169963
Adamts6	-0.321988	0.449302	2.14654	0.170088
Vmn2r95	0.54976	-0.0259223	2.14559	0.170174
Atg9b	-0.333803	1.04004	2.1448	0.170246
Gm7143	-0.779679	-0.36051	2.14456	0.170269
Gm15707	1.01989	-1.78244	2.14013	0.170675
Zfp773	0.176706	3.33838	2.13914	0.170765
Anapc13	0.160854	4.176	2.13501	0.171146
Etv4	-0.564427	-0.0908488	2.13322	0.17131
C330018D20Rik	0.252625	2.53751	2.12879	0.171719
Tmem38a	0.313901	3.08548	2.12595	0.171983
Mfsd6l	-0.43579	0.826537	2.12403	0.172161
Wnt4	0.551445	-0.688837	2.12367	0.172195
Ear2	0.312177	3.14085	2.12276	0.172279
Spag1	-0.303704	1.30713	2.12216	0.172335
Tmem87a	0.0906834	5.34855	2.12168	0.172379
Fat1	0.787214	-0.803645	2.12148	0.172398
Mkks	0.197334	2.89605	2.11972	0.172562
Zbtb8os	0.11221	4.73329	2.11947	0.172585
6330409D20Rik	0.519178	0.133146	2.11934	0.172597
Ppa1	-0.10939	4.96459	2.11925	0.172605
Sash3	0.092186	7.23262	2.11694	0.172821
Gm9619	-0.638041	-0.974095	2.11526	0.172978
Olfr1380	-0.569378	-0.832335	2.11493	0.173008
Armcx4	-0.781659	-0.503675	2.11197	0.173285
Gtf2f2	0.12973	4.62904	2.11114	0.173363
Frmd4b	0.124491	5.03134	2.1097	0.173498
Ppan	-0.152836	4.32907	2.10765	0.173691
Epop	-0.214009	4.69	2.1071	0.173742
Gbp2	0.285721	6.47813	2.10423	0.174011
Gm3055	0.58069	0.667478	2.10389	0.174044
Gm9864	0.151982	4.24196	2.10293	0.174134
Zfp941	-0.566978	-0.755736	2.10219	0.174204
Olfr1307	0.215067	2.9615	2.10065	0.174349
Dad1	-0.104957	5.69077	2.0986	0.174543
Srsf5	-0.0953994	7.99252	2.09833	0.174568
4930453N24Rik	0.11907	4.57165	2.09712	0.174683
Dok2	-0.157293	7.48374	2.09657	0.174734
Elp4	0.255474	2.28017	2.0961	0.174779
Bcl2	-0.126183	5.73518	2.09454	0.174927
Mgmt	0.26544	1.48666	2.09394	0.174984
Ptprd	-0.60755	-0.272877	2.09084	0.175278
Herc6	0.136821	4.1201	2.09078	0.175283
Hist2h2be	0.235997	2.32348	2.08775	0.175571
Olfr77	0.27001	2.50659	2.08708	0.175636
Sat1	0.117065	7.53365	2.08599	0.175739
Gtpbp10	-0.160304	3.00081	2.08564	0.175773
Herc1	0.119895	6.91669	2.08096	0.176219
Gm13147	0.417985	-0.521822	2.08095	0.176221
Neil3	0.195611	4.58078	2.07369	0.176917
Ifitm2	0.111177	7.29738	2.07309	0.176975
Col6a1	-1.29202	-1.14104	2.07077	0.177198
Ccdc91	0.140265	3.68202	2.06937	0.177333
Samd10	0.162934	3.57065	2.06926	0.177344
Olfr1247	-0.27449	2.16942	2.06876	0.177392
Hcst	0.251825	1.80698	2.06804	0.177461
Bex6	-0.217139	3.57869	2.06802	0.177463
Gm49500	2.46417	-0.607591	2.12216	0.178002
Rsph1	0.324237	1.08481	2.06209	0.178037
Cldn34c1	-0.477479	-0.34563	2.06177	0.178068
Pde2a	-0.394974	6.72533	2.06057	0.178184
Zfp87	0.120787	4.04785	2.06004	0.178235
Sh2d1b1	0.242209	4.68165	2.05949	0.178289
Cd151	-0.17287	5.05404	2.05915	0.178322
Gm19029	-0.638331	-1.63285	2.0589	0.178347
Lats1	-0.0893806	6.02613	2.05808	0.178426
Id3	-0.406116	2.93224	2.05326	0.178896
Pkd2l2	-0.313246	0.469661	2.05315	0.178906
Skint1	2.56396	-1.88001	2.20844	0.178958
Tirap	0.108813	5.67929	2.05219	0.179
Tead1	0.660891	-1.23769	2.05219	0.179
Gm9985	-0.809636	-1.68236	2.05078	0.179138
Nebl	-1.0673	-2.01127	2.04968	0.179245
Hexim1	0.0914039	5.90573	2.04955	0.179258
Slit2	1.58725	-2.03555	2.0486	0.179351
Stau2	-0.196564	2.26418	2.04806	0.179404
Lekr1	0.36009	0.086252	2.04754	0.179455
Gm7600	0.433822	0.302376	2.04696	0.179511
Eya4	-0.540533	-0.221871	2.04235	0.179964
Slc5a11	-0.497824	0.0993766	2.03958	0.180236
Slc12a3	-0.734025	-0.806898	2.03588	0.180601
Gm14130	-0.395127	-0.352083	2.03539	0.18065
Gm10721	2.04595	-0.982749	2.03479	0.180709
Oser1	0.0988062	5.29763	2.03402	0.180785
Mettl7a1	0.121994	5.22697	2.0338	0.180807
AC109138.2	0.468413	1.04717	2.03309	0.180877
Dnah12	2.93204	-2.13749	2.18439	0.181059
U2af1l4	0.144137	3.93813	2.03032	0.181152
Lysmd1	0.150228	3.34822	2.03017	0.181166
Slc35b3	-0.194653	4.59543	2.02976	0.181207
Igkv16-104	-2.05678	0.649394	2.08604	0.181386
2810025M15Rik	0.290879	1.22463	2.02769	0.181413
Lilrb4a	-0.142841	9.57766	2.02517	0.181663
Msrb2	0.270025	2.19796	2.02419	0.181761
Otub2	-0.324421	0.836154	2.02312	0.181867
Gm20900	0.744772	-0.284671	2.01883	0.182295
Ighv11-2	2.33399	-0.424152	2.63598	0.182301
Ltf	0.210757	11.1413	2.01713	0.182465
Dguok	-0.177175	3.67372	2.01587	0.182592
Gm29808	4.71081	-1.25703	2.07294	0.182634
Imp3	0.179928	3.96344	2.01491	0.182687
Alkbh1	-0.140166	3.73379	2.0133	0.182849
Rmc1	-0.0928557	6.05148	2.01274	0.182905
Zbtb5	0.124571	4.11564	2.01181	0.182999
Zfp277	0.134045	4.73838	2.01104	0.183076
Ackr4	-0.806362	-1.36242	2.01023	0.183157
Ddx17	-0.0892269	8.23315	2.00701	0.183482
Dok4	-0.211229	1.70581	2.00127	0.184061
Gm12346	-0.568785	1.02017	2.00075	0.184114
Sec31a	-0.0998428	7.23721	1.99741	0.184453
Chst13	0.507443	1.51063	1.99722	0.184472
Col3a1	1.43591	-2.05575	1.99626	0.184569
Gm2961	0.868885	6.60596	1.99338	0.184861
Gtf2h3	0.151837	2.99137	1.99223	0.184979
Gm11478	0.410185	-0.346619	1.99205	0.184997
Zfp607b	-0.459226	-0.355755	1.99033	0.185172
Cenpw	0.233286	1.68003	1.98805	0.185405
Mybpc3	-0.217218	2.18761	1.9861	0.185605
Uvssa	0.154355	4.71559	1.98588	0.185627
Nit1	-0.103407	4.99356	1.9842	0.185799
Iglv2	2.32689	-0.826792	2.4263	0.185964
Igkv4-55	-1.60315	1.06412	3.50364	0.186069
Glis3	0.368485	1.25506	1.97669	0.18657
Pet100	0.230033	2.6412	1.97649	0.186591
Srfbp1	-0.143055	3.68538	1.97648	0.186592
Pcna-ps2	0.711658	-0.726218	1.97139	0.187118
Stk16	-0.117071	4.92799	1.97056	0.187203
Olfr1312	0.419443	0.0339597	1.97042	0.187218
Vash1	-0.245724	1.7386	1.96889	0.187376
Gngt2	0.117365	5.35708	1.96811	0.187457
Skint8	0.555212	-0.383215	1.96717	0.187554
Snx6	0.122862	5.95431	1.96543	0.187734
Rrp1b	-0.131569	4.42692	1.9652	0.187759
Parp16	0.22656	1.67358	1.96399	0.187884
Micall1	-0.085673	5.78349	1.96381	0.187903
Hbp1	0.124522	6.63611	1.96304	0.187983
1810014B01Rik	-0.339885	0.571326	1.96254	0.188036
Rundc3a	0.585423	-1.17472	1.96102	0.188193
Aspa	-0.874713	-1.68231	1.95994	0.188306
Wdr25	0.29003	1.4717	1.95946	0.188356
Mmp16	-1.05168	-1.63748	1.95811	0.188497
Scin	0.207521	4.10731	1.95601	0.188716
Naip6	0.100687	5.60317	1.95491	0.188831
Cenpi	0.181101	3.58044	1.95231	0.189104
Rasal2	-0.196923	2.57344	1.95189	0.189147
Lrrc32	-0.14995	4.61829	1.94967	0.189381
Etv5	-0.228313	5.78497	1.94811	0.189544
Kat8	0.182258	3.4619	1.94518	0.189853
Chia1	1.31025	-1.77873	2.38374	0.189916
Lrfn1	0.310612	1.81192	1.94138	0.190254
Zc3h3	-0.122619	5.06094	1.94035	0.190362
Vegfa	0.198318	5.42819	1.93993	0.190407
Stfa2l1	0.436041	4.13817	1.93766	0.190647
Itga10	-0.483599	-0.232967	1.93756	0.190658
Tmem26	-0.771469	-0.404518	1.93745	0.19067
Amacr	0.311983	1.27722	1.93659	0.190761
Olfr1028	-0.525262	-1.18754	1.93571	0.190854
Nt5c3	0.1623	4.64166	1.93492	0.190938
Ckm	0.364584	0.165703	1.93467	0.190964
Olfr393	-0.336769	0.10823	1.9337	0.191068
Cd5	0.419275	0.739713	1.933	0.191142
Gm5835	-0.457949	-0.284238	1.93145	0.191307
Esrra	-0.134411	4.92048	1.93051	0.191407
1700021F05Rik	0.18514	2.664	1.92945	0.191519
Zfp248	0.279661	0.385305	1.92924	0.191542
Grasp	0.224302	2.3767	1.92825	0.191648
Fgf2	0.650056	-0.731448	1.92736	0.191742
Cfap61	0.771672	-1.5932	1.92666	0.191817
Mib2	-0.121322	4.91442	1.92523	0.19197
Atp1b1	0.616554	1.41959	2.90913	0.192069
Ms4a8a	-0.901036	1.86268	1.92273	0.192237
Snx25	0.100471	4.84949	1.92221	0.192293
Gm14411	-1.27846	-0.821997	1.92111	0.192411
Pdgfrb	0.401535	0.164359	1.9211	0.192412
Ppp1r3e	-0.140933	3.03473	1.92079	0.192445
Rhcg	-1.91749	-1.93417	1.92069	0.192456
Aim2	0.0996028	5.82239	1.92023	0.192505
Bcs1l	0.155066	2.97929	1.91984	0.192547
Emilin2	-0.101742	8.91162	1.91861	0.192679
Gm13237	0.136211	7.16518	1.91859	0.192681
Ofd1	0.13704	3.85273	1.91831	0.192711
Nat8f4	0.410938	0.0699602	1.91788	0.192757
Gm5697	-0.364945	0.733937	1.91779	0.192767
Ikzf3	0.690337	1.35691	1.91706	0.192846
Eef1akmt4	-0.189871	2.786	1.9145	0.193121
Ciart	0.306411	1.4253	1.91082	0.193519
Rin1	-0.361357	-0.290973	1.90756	0.19387
Cbln1	1.03913	-2.11245	1.9071	0.19392
Fam187b	0.545298	-0.316657	1.90701	0.19393
Uqcrh	0.117495	5.41971	1.90674	0.19396
Ssx2ip	0.104886	4.19999	1.90652	0.193983
Gm10593	1.50496	-1.28925	1.90563	0.19408
Bbs12	0.205986	1.65186	1.90197	0.194477
Klhl24	0.152043	6.55722	1.90187	0.194487
Ccdc157	0.236935	1.59983	1.90009	0.194682
Spta1	2.49338	-1.83899	1.95167	0.194748
Zfp93	-0.381323	0.54437	1.89567	0.195163
Vmn1r-ps15	0.57741	-0.607937	1.8954	0.195193
Olfr1183	-0.625395	-1.48002	1.89507	0.195229
Rab15	-0.195329	1.77837	1.8933	0.195423
Olfr328	-0.65971	-1.36434	1.89306	0.195449
Cnksr3	-0.114705	4.10945	1.89137	0.195634
Perp	0.370781	-0.413124	1.89049	0.19573
Camk2n2	0.503691	-0.120743	1.89028	0.195753
Tmem176a	0.336362	3.68334	1.88968	0.195819
C5ar2	0.243522	4.09689	1.88961	0.195827
Crlf2	-0.140032	5.69105	1.88913	0.195879
Fkbp1a	-0.0891947	8.03961	1.88718	0.196094
Gm7633	0.632179	-1.3731	1.88602	0.19622
Klhl41	-1.04058	-1.83488	1.88427	0.196414
Gm13456	0.187469	3.28669	1.88409	0.196433
Siah2	-0.141506	5.05764	1.88319	0.196533
Gm5846	-0.583985	-1.31537	1.88261	0.196597
Vmn2r114	0.197189	2.83201	1.88239	0.196621
Zfp750	0.365157	0.179836	1.88161	0.196707
Wdr55	-0.100807	4.13806	1.88134	0.196737
Igkv14-111	2.35147	0.162759	1.93271	0.196738
Gm5177	0.499952	-1.03804	1.88115	0.196758
Itga8	-0.315041	1.82303	1.87982	0.196904
Cdkn2aipnl	0.0826692	5.40095	1.87915	0.196978
1700028J19Rik	0.336062	1.08078	1.87787	0.19712
Cc2d2a	-0.424114	0.0889306	1.87488	0.197451
Rpl19	0.143682	8.5805	1.87268	0.197695
Olfr457	-1.20791	-0.853366	1.87195	0.197776
Dnajb5	0.1207	4.03383	1.87014	0.197977
Smo	0.307628	0.991451	1.86802	0.198214
Glrx5	-0.150994	3.79619	1.8659	0.19845
Pcdhgc3	-0.352964	0.818572	1.86412	0.198649
Klk1b8	0.784028	-1.39284	1.91352	0.19878
Prorsd1	0.180146	3.00029	1.85836	0.199294
Gm14416	-1.71526	-1.65149	1.85711	0.199434
Gar1	-0.149125	4.2665	1.85698	0.199449
Gclc	-0.0811688	5.92915	1.85356	0.199834
Eif1b	0.108202	4.93905	1.85351	0.19984
Grin1	-0.554787	-1.56991	1.85174	0.200038
Gm19027	0.462329	-0.115069	1.85131	0.200087
Cacng8	-0.291798	2.62773	1.84814	0.200446
Gm4924	0.294647	0.705663	1.84777	0.200487
Gpatch11	0.106467	4.60735	1.84611	0.200675
Rnf146	0.0874615	5.36837	1.84227	0.201111
Aldoart1	-0.577932	-1.31114	1.84185	0.201159
Trmt61a	-0.232313	2.37017	1.83937	0.201441
Stard10	0.288462	1.5249	1.83854	0.201535
Sugt1	0.0971925	5.76369	1.83675	0.201739
Sap130	-0.0838949	6.17305	1.83332	0.20213
Gm5451	-0.401752	-0.845883	2.05403	0.202601
Hspa1l	0.626604	-0.400846	1.8267	0.202889
Cgrrf1	0.135986	3.8204	1.82522	0.203059
Ndc80	0.173952	4.9375	1.82512	0.20307
Zswim9	0.20667	1.40155	1.87332	0.203189
Lrrc47	-0.0952075	5.58223	1.82409	0.20319
Sumo3	0.0868975	6.03802	1.82314	0.203298
Capns2	0.643657	-0.569812	1.82255	0.203367
Gm5388	-0.202478	1.61002	1.82141	0.203498
Ybx3	-0.103897	7.40523	1.82049	0.203604
Crebrf	0.166954	5.67268	1.81961	0.203706
Klhl25	-0.133342	4.12047	1.81942	0.203728
Pias4	-0.111094	5.1182	1.81895	0.203782
Aga	0.155469	3.63637	1.81877	0.203803
B3gat2	0.369483	-0.0317303	1.81308	0.204462
Fastkd2	0.137509	3.50391	1.81246	0.204533
Arhgap28	0.371499	0.142821	1.81095	0.20471
Akr1c18	0.568111	-0.431759	1.81068	0.204741
Rasgrp2	0.222594	6.00035	1.80894	0.204943
Mustn1	-0.859421	-1.57958	1.80716	0.205151
Tnfrsf14	0.110638	4.00715	1.80629	0.205253
Vmn2r56	0.53759	-0.991151	1.80563	0.205329
Kctd11	-0.103504	4.33147	1.80511	0.205389
Ttc9	0.334757	1.09967	1.80393	0.205528
Dtx4	0.107793	5.16674	1.80366	0.205559
B3galt4	0.159333	2.8481	1.80353	0.205574
Helz2	0.115997	6.41047	1.80121	0.205846
Rgs9bp	-0.428353	-0.805741	1.80073	0.205902
Rpl19-ps5	-0.457774	-1.01009	1.79978	0.206014
Arfip2	-0.0927009	4.80045	1.79923	0.206078
Tmem181a	-0.115897	5.70256	1.79913	0.206089
Naxd	-0.136398	4.31014	1.79857	0.206155
Arhgef39	0.17657	3.47639	1.79604	0.206452
BC022960	0.426425	0.0190551	1.79453	0.20663
Spred1	-0.164091	6.83248	1.79426	0.206662
Tns4	0.1418	5.07581	1.79403	0.206689
Pck2	0.185566	3.93069	1.79144	0.206994
Tdrkh	0.262789	1.77895	1.79058	0.207095
Rtraf	0.124424	6.43901	1.79042	0.207114
Chodl	0.906969	-1.54806	1.78812	0.207386
Gm7324	-0.330403	0.995123	1.78794	0.207407
Olfr906	-0.377142	-0.449852	1.78673	0.20755
Slc2a1	-0.121283	6.92443	1.78574	0.207668
Rbks	0.277662	1.85144	1.78457	0.207806
Gucy1b1	2.0807	-1.60211	1.91631	0.20785
Gm11127	1.12567	-1.59596	1.7834	0.207945
Fam3a	0.137023	3.82005	1.78316	0.207973
Tnfrsf11a	0.110338	4.81438	1.78268	0.208031
Zyx	-0.119207	10.3875	1.78186	0.208128
Pla2g4d	-0.614121	-1.42339	1.82816	0.208213
Abtb1	0.121086	6.15993	1.7806	0.208278
Zfp407	0.0975304	5.18999	1.77884	0.208487
Thbs3	-0.695191	-1.1667	1.77776	0.208616
Gm47968	0.342675	0.990375	1.77763	0.208631
Lrrn3	2.10868	-1.61414	1.89854	0.208845
Tmem45a2	-1.45784	0.795359	2.66885	0.208884
Ppa2	0.104752	4.10856	1.77334	0.209143
Dalrd3	-0.171089	4.51387	1.77045	0.209489
Gm7069	0.452071	-1.26864	1.7701	0.209531
Mllt3	-0.21052	2.3434	1.76953	0.209599
Ebi3	0.0962812	5.4633	1.76912	0.209649
Itih5	0.338124	3.91633	1.76865	0.209706
Igkv6-25	2.99814	0.0769083	1.89037	0.209724
Fbxo8	0.132313	3.51448	1.76799	0.209784
Hist1h2ac	0.492628	0.786972	1.76762	0.209829
Gm6576	-0.572863	-0.538758	1.7671	0.209891
Ccn2	0.859857	-1.73265	1.76583	0.210043
Gm17909	0.388856	-0.462524	1.76473	0.210176
Tefm	-0.154957	2.17324	1.76472	0.210177
Igkv2-137	-2.02682	1.7709	1.80974	0.210328
Mxra8	-0.747961	-1.85017	2.35092	0.2107
Morc4	-0.552245	-1.28537	1.75993	0.210754
Nubpl	0.245415	1.12462	1.75932	0.210829
Zfp740	0.0935048	6.3484	1.75673	0.211142
Raph1	-0.0815817	6.23158	1.7567	0.211146
Gm48391	-0.461422	-0.303775	1.75517	0.211331
Tacr1	-0.669074	-1.84263	1.76046	0.211391
Pheta1	-0.185436	2.54833	1.75457	0.211404
Lypla2	-0.0992612	6.36193	1.75418	0.211451
Midn	-0.103063	7.57635	1.75294	0.211601
Mrfap1	0.0970479	7.55101	1.75237	0.211671
Pde6d	0.117628	4.42399	1.75199	0.211717
Zfp759	0.275264	2.07482	1.75154	0.211772
Olfr981	-0.405277	-0.691246	1.75123	0.21181
Vmn1r-ps47	0.591617	-0.357999	1.74958	0.21201
Cish	-0.150145	7.81558	1.74895	0.212087
Gtf3a	0.0973739	4.74987	1.7483	0.212166
P4ha2	-0.740299	-0.559952	1.74806	0.212195
Gclm	-0.116812	7.27844	1.7479	0.212215
Fbh1	0.0792308	6.3915	1.74747	0.212267
Gm18152	0.521553	-1.17354	1.74733	0.212284
Smarcb1	-0.113036	5.58706	1.7456	0.212495
Ctsh	0.0882411	8.38322	1.74542	0.212518
Bicd2	-0.0797473	6.62822	1.74535	0.212526
Zfp821	0.208519	2.93775	1.74351	0.21275
Apoc2	0.701931	0.989824	1.74272	0.212847
Mast1	-0.434228	-0.0694783	1.74257	0.212865
Rbm43	0.109537	4.94071	1.74253	0.21287
Lcmt2	-0.126967	3.0091	1.74048	0.213122
Gm18852	-1.11061	0.521551	1.7402	0.213156
Gm8662	0.684724	-1.46576	1.73973	0.213214
Flt1	-0.179803	4.08676	1.7381	0.213414
Camta1	-0.159729	3.12266	1.73693	0.213557
Ndufb4	0.137195	3.69047	1.73667	0.21359
Nav1	-0.107485	5.9289	1.73647	0.213613
Abhd10	0.212381	2.97368	1.73501	0.213793
Vmn2r-ps54	0.541844	0.00821664	1.73476	0.213824
Mogat2	0.30782	1.80804	1.73469	0.213833
Mif4gd	0.112179	4.60742	1.73453	0.213852
Top1mt	-0.154411	2.32579	1.73427	0.213884
Cir1	0.155437	5.07471	1.73265	0.214084
Mybbp1a	-0.0975782	6.83412	1.73233	0.214124
Gm12669	-0.135258	4.2716	1.73164	0.214208
Prep	-0.0757341	6.6858	1.73024	0.214381
Olfr789	-0.490953	-1.25652	2.06359	0.214546
Gm6252	0.423503	-0.442684	1.72872	0.21457
Khdrbs2	0.517398	-0.796706	1.7284	0.214609
Marcksl1	0.0988856	7.48011	1.72806	0.214651
Olfr466	0.801974	-1.74767	1.72786	0.214675
AI182371	-0.528883	-1.1995	1.72603	0.214903
Nek1	0.154756	3.94839	1.72386	0.215171
Mmaa	0.187657	1.90666	1.72357	0.215208
Slc9a9	0.111879	4.71753	1.72186	0.21542
Gm13552	-1.26564	-0.762475	1.72015	0.215632
Gtpbp3	0.129751	3.4259	1.7201	0.215639
Tor1a	0.108429	5.48384	1.71828	0.215865
Slc23a2	-0.112824	6.33845	1.71433	0.216359
Tg	-0.633772	-0.0886245	1.71337	0.216479
Spr	-0.17459	3.40158	1.71206	0.216643
Abr	-0.0863908	8.84493	1.71196	0.216656
Fam118b	-0.105634	3.94787	1.71132	0.216736
Pja2	-0.0981476	5.91955	1.71086	0.216793
Rdm1	0.387121	1.2232	1.71083	0.216796
Gm15590	-0.325092	1.18884	1.71079	0.216802
Pappa	-1.73212	-1.95235	1.70926	0.216994
Tsacc	0.47282	-0.84477	1.70877	0.217055
Dclre1a	0.103204	3.97952	1.70795	0.217159
Vmn2r94	0.409683	-0.537298	1.70789	0.217166
Tmem80	0.206159	2.51191	1.70597	0.217407
Rpl17	0.150422	8.8649	1.70416	0.217635
Cpne1	-0.122691	6.03384	1.70208	0.217897
Gria3	-0.372735	3.71189	1.70205	0.217902
Gm12791	-0.391659	4.0995	1.70184	0.217928
Clec4b2	0.484894	0.0935297	1.70142	0.217981
Gm19040	0.711087	-0.603199	1.70125	0.218002
Pex1	0.119393	3.59996	1.70096	0.218039
Gm21244	-0.20191	3.31321	1.70079	0.218061
Spdya	0.324445	-0.154719	1.6998	0.218186
Asb3	0.188408	3.13047	1.69637	0.21862
Soga1	-0.117763	6.27419	1.69558	0.218721
Coq4	0.173654	2.60521	1.69544	0.218738
Wnk3	2.11939	-1.92399	1.82936	0.218985
Gm5641	0.256099	6.72472	1.69295	0.219054
Ppp1r14a	-0.365333	0.0699878	1.69022	0.219402
Wdcp	0.134107	2.88541	1.69005	0.219423
Arntl	0.114262	3.66482	1.68938	0.219508
E130309D02Rik	-0.114559	4.93296	1.68725	0.21978
1110032F04Rik	0.459041	-0.821146	1.68606	0.219933
Rnf168	0.111999	5.35849	1.68516	0.220048
Tmed1	0.28556	1.35466	1.68488	0.220083
Vmn2r115	0.253785	1.99307	1.68359	0.220249
Mfsd4b5	-0.617683	-1.2682	1.68354	0.220255
Per3	0.223374	1.89818	1.68304	0.220318
Ppm1e	0.65599	-0.184611	1.68265	0.220368
Sult2b1	-0.638831	-1.16138	1.6821	0.220439
Rrp12	-0.143883	4.28473	1.68172	0.220488
Prdx4	0.119742	4.74166	1.6815	0.220516
Ybx1-ps2	0.376426	0.190569	1.68119	0.220555
4930438A08Rik	0.246063	4.62743	4.46745	0.220604
Alox12	-0.648159	1.1394	2.38622	0.220642
Fam149b	0.127432	3.99646	1.67954	0.220767
Olfr1402	0.396663	-0.579145	1.6785	0.220901
Ddah2	0.544266	-0.425636	1.67679	0.221121
Slc17a9	0.24404	3.77017	1.67664	0.22114
Grsf1	0.0750539	6.07439	1.67567	0.221266
Eif4g1	-0.0904818	9.00956	1.67402	0.221478
Lmln	-0.135446	3.49935	1.67222	0.221711
E2f3	-0.148098	4.87675	1.67094	0.221876
Arl4d	0.543227	-1.02409	1.67031	0.221958
Slc38a5	1.24629	-2.11187	1.9385	0.221982
Upp2	-0.478814	-1.17218	1.66814	0.222238
Ceacam1	0.104323	7.63511	1.66802	0.222253
Mfn2	-0.0914337	6.0523	1.66627	0.22248
Fis1	0.0984379	5.68129	1.66604	0.22251
Tbcc	-0.151079	2.78672	1.66581	0.22254
Gm5599	0.327909	-0.158896	1.66484	0.222666
Pex3	0.158893	3.86572	1.66184	0.223056
Olfr49	0.554511	-1.06404	1.6617	0.223074
Pdcd2l	-0.126837	3.23975	1.65932	0.223385
Rnmt	0.11266	4.64021	1.65856	0.223483
Olfr365	-0.212234	1.90278	1.65855	0.223485
Zfp97	0.323209	3.85629	1.65558	0.223873
Mbnl2	-0.09339	6.90409	1.65535	0.223904
Dhx29	-0.0817707	5.50895	1.65405	0.224074
Birc3	0.0797996	6.57396	1.6539	0.224093
Gm7593	-0.607398	-1.58973	1.65371	0.224118
Moap1	-0.661408	0.874852	1.65322	0.224182
Gm9645	0.49856	-0.480945	1.65321	0.224183
Tagap	0.126816	4.79841	1.65265	0.224257
Ythdc2	0.142366	4.29628	1.65157	0.224399
Rpl9-ps6	-0.965209	-1.08376	1.65111	0.22446
Sgo1	0.182845	4.01909	1.6505	0.22454
Kctd17	-0.115266	5.14169	1.64674	0.225034
Bcl2l15	-1.32081	-2.37395	1.6458	0.225158
Dbf4	0.111668	5.30481	1.64539	0.225212
Lrp11	-0.210409	1.88542	1.64473	0.225299
Apbb1	-0.606148	-1.04961	1.75453	0.225307
Gm6264	-0.596075	-0.853219	1.64376	0.225426
Olfr887	0.924905	-1.70886	1.64215	0.225639
Mppe1	0.10358	5.12725	1.64112	0.225776
Eef1aknmt	-0.187308	3.34938	1.64064	0.225839
Melk	0.155275	4.81077	1.6403	0.225885
Rbm48	-0.154458	2.88941	1.6397	0.225964
Evl	0.095557	6.04227	1.63889	0.226071
Gm28036	0.148662	5.71358	1.63866	0.226102
Pole2	-0.176402	3.03462	1.6386	0.226109
Actr3b	-0.418718	-0.716156	1.63793	0.226199
Abcb9	-0.281819	1.15637	1.63679	0.226349
Ddo	0.532333	-1.07776	1.63657	0.226379
Gm18180	1.20647	0.98224	1.63632	0.226412
AC168977.1	0.56777	0.297474	1.63614	0.226436
Smim14	0.0958177	5.97821	1.63568	0.226497
Tmeff1	-0.310074	1.5264	1.63429	0.226681
Gm45871	0.3204	2.29867	1.63389	0.226734
Ank3	0.465068	-0.804632	2.09803	0.226841
Foxq1	-0.777197	-0.492081	1.63307	0.226844
Ppp1r9b	-0.0939531	8.40446	1.63275	0.226887
Gm21833	0.739638	-1.28286	1.63236	0.226938
Igkv1-135	3.05977	-0.160672	1.67297	0.226971
Wdr78	0.354301	0.389195	1.6317	0.227027
Gnpda2	0.171059	3.9393	1.6306	0.227173
Nrgn	0.592328	0.345833	1.62864	0.227436
Tet3	-0.0983366	7.34574	1.6276	0.227573
Cdkl3	0.285912	1.30716	1.62718	0.22763
Ankrd55	0.176735	1.78801	1.62574	0.227823
Zfp128	0.210404	2.16801	1.62551	0.227854
Gm5345	-0.396846	0.672503	1.6237	0.228097
Emp2	-0.192065	5.08341	1.62044	0.228534
Tdp2	0.184938	3.69659	1.62016	0.228571
Rps4l	0.166262	2.31042	1.61926	0.228693
Kremen2	0.699979	-1.39946	1.61725	0.228963
Aldh1a1	2.22774	-2.43975	1.72025	0.229256
Traf3ip3	0.102455	5.28957	1.61494	0.229275
Vmn1r168	0.449804	0.384016	1.6128	0.229564
Atxn1	0.143805	5.06291	1.61279	0.229566
2200002D01Rik	-0.441743	-0.351497	1.61251	0.229603
Bhlha15	0.504723	-0.0601049	1.61222	0.229643
Perm1	-0.377843	1.35135	1.61097	0.229812
Gm5127	0.694717	-1.39836	1.61091	0.22982
Ttc30b	-0.222039	1.50542	1.61055	0.229869
Rad1	-0.155038	3.17284	1.60879	0.230108
Suv39h1	0.131737	5.35222	1.60833	0.23017
Gm1972	-1.30331	-2.22769	1.6083	0.230175
Zkscan7	-0.235056	1.63653	1.6082	0.230188
Gramd2	0.289649	1.39628	1.60527	0.230586
Dlg4	0.19	2.79759	1.60441	0.230703
Trim21	-0.111522	4.26945	1.60371	0.230798
Neurl4	-0.125284	5.21244	1.60319	0.230869
Gm48364	-0.835259	0.0497197	1.60231	0.23099
Zbtb34	0.10641	5.07446	1.60231	0.23099
Rpl31	0.137905	8.64724	1.60087	0.231186
Gnpnat1	-0.152915	3.69392	1.60046	0.231241
Gm16580	0.560294	-0.834312	1.60039	0.231251
Rpl24	0.101057	7.63642	1.59995	0.231311
Gm7985	0.567504	-1.15191	1.59982	0.231329
Olfr279	0.678534	-0.850681	1.59887	0.231459
Gm17228	-0.329518	-0.0421407	1.59805	0.231571
Gm13039	-0.883973	-1.45716	1.59764	0.231628
Naa35	0.0842581	5.03595	1.59684	0.231737
D630033A02Rik	0.469093	-0.856567	1.59674	0.23175
Gm45837	1.94365	4.43752	1.59321	0.232235
S1pr3	-0.166041	3.79368	1.59317	0.23224
Aimp1	0.130626	4.73153	1.59273	0.232302
Csprs	0.17925	3.13032	1.59214	0.232382
Fam129b	-0.123766	8.5929	1.59163	0.232452
Kif11	0.14114	6.84511	1.59154	0.232464
Olfr802	-0.526591	-0.731261	1.59113	0.23252
Tprn	-0.15762	4.10962	1.59082	0.232564
Ier3ip1	0.123881	4.76756	1.59058	0.232597
Tmem74	0.777831	-1.70024	1.59012	0.23266
Fsd1l	-0.181224	1.84491	1.5883	0.232911
Six4	-0.349204	-0.498215	1.58805	0.232946
Dph2	-0.169839	2.63655	1.5878	0.232979
Gm42927	0.511683	3.57102	1.58558	0.233286
Zfp445	0.100726	6.40238	1.58493	0.233376
Glt1d1	-0.557722	0.537186	1.58405	0.233498
Zfp940	0.304564	0.74916	1.58403	0.233501
Pcbp3	-0.342097	0.41816	1.58319	0.233617
Osbpl10	-0.310767	1.13794	1.58257	0.233703
Gm48501	0.352037	2.17305	1.58233	0.233737
Zfyve1	0.0869784	5.42717	1.58176	0.233816
Zc3h11a	0.0759716	6.70145	1.58137	0.233869
Paip1	0.0745808	5.58618	1.58091	0.233933
Gm47951	0.401477	0.0445574	1.58042	0.234001
Ly6g	0.270439	6.13137	2.09447	0.234252
Zbtb26	0.18288	2.43156	1.5779	0.234352
Ndel1	-0.0872252	6.8677	1.57753	0.234402
Mss51	-0.611598	-0.37727	1.57654	0.23454
Dennd2a	0.174405	5.20413	1.57636	0.234566
Polr1c	0.116213	4.19787	1.57521	0.234726
Mst1r	-1.58461	-0.258116	2.31102	0.234736
Dtd1	0.209458	2.03596	1.57451	0.234823
Psmb11	0.469959	-1.05859	1.92208	0.234904
Oard1	0.112917	4.18016	1.57243	0.235114
Cd300c	0.374932	-0.155934	1.57213	0.235156
Sptbn4	0.632967	-1.1851	1.57209	0.235161
Gm15470	-0.839657	-1.35376	1.56602	0.236011
Adtrp	0.457548	1.13577	1.56548	0.236087
Olfr433	-0.580622	-1.48446	1.5644	0.236239
Il12rb1	-0.3863	0.944875	1.5631	0.236421
Smyd3	-0.163525	2.88956	1.55941	0.236941
Impg2	0.546033	-0.774757	1.55931	0.236956
Zfp995	0.330858	2.26425	1.55829	0.237099
Phldb3	-0.196655	2.18164	1.55796	0.237146
Cep152	0.156	4.11943	1.5577	0.237183
Mib1	-0.0801938	7.14107	1.55611	0.237408
Fxr2	-0.0771055	6.11778	1.55521	0.237535
Iglc3	2.08974	-0.164158	1.59264	0.237589
Plekha1	0.0811759	6.74289	1.55435	0.237657
Gstp1	0.11831	5.09884	1.55428	0.237667
Olfr1565	0.403232	0.316459	1.55416	0.237683
Peg12	0.4322	-0.263704	1.55291	0.237861
Gm10698	0.197438	4.5884	1.55278	0.237879
Dcdc2c	0.87329	-1.43313	1.5521	0.237976
Aqp7	-0.515625	-1.3995	1.55104	0.238127
Sult1a1	0.334179	1.43469	1.5505	0.238203
Ift52	0.0921901	5.2252	1.55022	0.238243
Gm9844	0.43719	0.956113	1.54891	0.238429
Ccdc18	0.277362	2.09381	1.54874	0.238454
Rxra	-0.104064	6.49369	1.54856	0.238479
Psg16	0.0897474	4.6388	1.54767	0.238606
Plekha4	0.555578	-1.50269	1.61522	0.238638
Il12a	-0.523938	-0.211644	1.54715	0.23868
Hist1h2ao	3.77121	-1.27844	1.58446	0.238708
H2-Bl	-0.660912	-1.63988	1.54679	0.238731
Gm15500	0.129127	8.42386	1.5451	0.238973
Slc23a1	-0.643627	-1.17126	1.54401	0.239128
Slc39a4	0.133164	3.52637	1.54369	0.239173
Nkx6-1	-0.502885	-1.74467	1.54242	0.239356
Rps25	0.123943	8.67615	1.54147	0.239492
Wdr72	0.470682	-0.678673	1.54055	0.239624
Bod1l	0.078692	6.62589	1.54041	0.239643
Cxcr4	0.150228	7.18893	1.5393	0.239803
Nsl1	0.145682	3.53533	1.53924	0.23981
Dapk3	-0.102312	4.64527	1.53851	0.239916
Trf	0.120049	7.18783	1.53804	0.239983
Chsy1	0.0901275	6.21271	1.53798	0.239991
Mr1	0.204873	3.48096	1.53756	0.240052
Epm2a	0.269653	1.53984	1.53736	0.240081
Ethe1	0.126327	4.67622	1.53736	0.240081
Zfp316	-0.181206	2.52743	1.53713	0.240114
Pls3	0.187473	2.71217	1.53687	0.240151
Ighg2c	-1.19122	4.26919	1.53637	0.240222
Znhit1	-0.0852619	5.22282	1.53605	0.240269
Fat3	0.516233	-0.225995	1.53435	0.240514
Amer1	-0.143203	3.06245	1.53412	0.240547
Rtn4rl2	-0.344483	0.70269	1.53302	0.240705
Tiam2	0.128703	4.10795	1.5328	0.240737
Rpl22	0.103349	7.22316	1.53067	0.241045
Gm45928	0.138167	2.71098	1.5297	0.241184
Ccdc85a	-0.440134	-0.31424	1.5287	0.24133
Nup50	0.0751844	6.34726	1.52783	0.241455
Prr36	-0.482036	-1.39518	1.52684	0.241598
Ap4e1	-0.0978728	4.05998	1.52594	0.241728
Mterf2	0.407896	-0.595026	1.52509	0.241852
Gm20517	0.662583	0.446093	1.52439	0.241953
Pla2g4e	-0.697617	-1.98844	1.52401	0.242008
Ehd4	-0.0724793	7.77745	1.52289	0.242171
Il18r1	0.337453	4.05992	1.52279	0.242185
Hfe	0.131089	4.80942	1.52207	0.242291
Ccp110	0.108936	3.6505	1.52169	0.242346
Arnt	0.0705314	6.2345	1.52076	0.242482
Epha5	-0.312154	-0.0993052	1.51937	0.242683
Enpp2	1	-1.63094	1.51848	0.242814
Rag2	-0.777444	-1.4559	1.51799	0.242886
Lrr1	0.283817	1.39156	1.51644	0.243112
Fhod1	0.0974738	5.38596	1.51601	0.243174
Mark4	-0.0820993	5.72658	1.5154	0.243264
Ndufaf5	0.171753	2.10759	1.51512	0.243304
Arhgap23	-0.0993636	5.29197	1.51503	0.243318
Gda	0.120064	8.56688	1.51423	0.243434
Wdr91	-0.104698	5.90558	1.51394	0.243477
Zc3h15	0.0888454	6.13528	1.51354	0.243535
Trmt13	0.157011	2.80889	1.51274	0.243653
Gm15443	0.559947	-0.579796	1.5126	0.243673
Dnlz	0.0912876	4.32791	1.5125	0.243688
Tbc1d1	0.0734937	5.86786	1.51245	0.243695
Gm5469	-0.41218	-0.333064	1.5123	0.243717
Adgrb1	-0.739849	-1.63867	1.68732	0.243795
Gm5673	0.632875	-1.65686	1.51131	0.243862
Myo1e	-0.188383	7.21634	1.51111	0.243892
Vmn1r179	0.477248	-0.901612	1.70219	0.243911
Pim2	0.205183	2.52978	1.51057	0.243971
Gm45551	0.120959	4.10285	1.51053	0.243976
Plekhn1	-0.17416	4.39799	1.50903	0.244196
Msh4	-0.392316	-0.458204	1.50875	0.244237
Slc25a28	-0.119422	4.78022	1.50819	0.244321
Cd3e	-0.814456	-1.38867	1.50663	0.24455
Ccdc36	-0.732159	-1.58689	1.50617	0.244617
Trim43c	0.442151	-1.24963	1.50592	0.244654
Tmem140	-0.11358	3.92316	1.5051	0.244775
Bphl	0.18798	2.44619	1.50259	0.245146
Ttc32	-0.250619	1.25202	1.50146	0.245312
Psmd11	-0.0675451	6.58854	1.50037	0.245475
Gm7912	1.49179	-1.57469	1.49981	0.245557
Klf9	-0.165588	5.57089	1.49787	0.245845
Arhgap19	0.106862	5.96093	1.49641	0.246062
Rab33a	0.546477	-1.15253	1.49582	0.246149
Timm22	0.165034	3.65868	1.49519	0.246242
Galnt3	-0.131182	4.90934	1.49469	0.246317
Rmdn1	0.213151	2.06156	1.4945	0.246345
Gm48800	-0.496498	0.274895	1.49343	0.246505
L3mbtl1	2.812	-2.62578	1.52773	0.246671
Dtwd1	-0.264368	1.47307	1.49174	0.246756
Tfg	-0.0777579	6.24833	1.49134	0.246815
Coa4	0.14801	3.5141	1.49064	0.24692
Fam219b	0.112415	4.36844	1.4905	0.24694
Il16	0.187005	6.78776	1.48955	0.247082
Tspan15	0.828108	-1.49673	1.48896	0.24717
Ptprg	0.682221	-1.02164	1.48891	0.247179
Dohh	-0.105673	3.82145	1.48823	0.24728
Scn1b	-0.159001	2.91537	1.48804	0.247307
Pitpnm2	0.221666	1.73112	1.48735	0.247411
Gm6169	0.385689	0.428555	1.48523	0.247729
Gm49244	0.455965	-0.605272	1.48459	0.247825
Xrcc4	0.115803	3.16907	1.48438	0.247857
Gm5294	2.286	-1.36305	1.57599	0.247887
Slc35e2	0.125203	4.87729	1.48411	0.247896
Sdcbp2	0.416595	-0.295174	1.4841	0.247899
Tacstd2	0.18742	3.30473	1.48252	0.248136
Iglv1	2.24612	0.850792	1.51664	0.248272
Sp140	0.0866021	6.80614	1.48011	0.248497
Pisd-ps2	-0.311602	0.134363	1.47966	0.248566
Gm14749	2.44915	-0.324938	1.47787	0.248835
Zfp457	-0.355276	1.00251	1.47752	0.248888
Trim25	0.0832973	7.34882	1.47688	0.248984
Gm46209	0.481558	-1.2345	1.47618	0.24909
Gm9923	0.331811	2.27472	1.47553	0.249188
Rgs2	0.103358	7.40915	1.47485	0.249291
Usp50	-0.144757	3.60144	1.47255	0.249639
Pimreg	0.187955	3.99333	1.47208	0.24971
Nop9	-0.101472	5.41867	1.47172	0.249764
Fdxacb1	0.165655	2.44092	1.46981	0.250053
Eid3	0.523539	-0.8709	1.46929	0.250132
Ckap2l	0.11006	5.82737	1.46876	0.250213
Vmn2r117	0.620098	-0.414625	1.46696	0.250487
Gm21972	-0.396147	-0.536	1.46679	0.250512
Cul7	-0.127924	3.46554	1.46606	0.250624
Gm13722	-0.213616	3.19805	1.46573	0.250675
Gm5424	-0.381659	0.49258	1.46478	0.250819
Pxylp1	0.125215	4.61179	1.46441	0.250875
Ptger2	0.255211	3.31338	1.46249	0.251168
Ubap2	-0.0855808	6.5562	1.46237	0.251187
Pi4ka	-0.0974244	7.57358	1.46141	0.251333
Gm4797	-0.53439	-1.16586	1.46135	0.251342
Kif21b	0.0816511	7.44429	1.46118	0.251368
Gm3835	0.605789	-1.65237	1.4609	0.25141
Narf	0.108439	5.97897	1.45968	0.251598
Nusap1	0.141602	6.52088	1.45932	0.251653
Isoc2a	0.156771	3.82159	1.45914	0.25168
Srsf4	0.0976695	5.90307	1.45894	0.251711
Washc1	-0.0894964	5.32091	1.4588	0.251732
Creb3	-0.140214	4.99404	1.45828	0.251812
Alg11	0.13292	4.14702	1.45802	0.251852
E430018J23Rik	0.20277	1.56555	1.45787	0.251875
Ube2m	-0.0807092	6.93967	1.45755	0.251924
Ankrd22	0.405099	4.35231	1.45658	0.252072
Ccdc117	0.123815	5.06529	1.45482	0.252343
Cenpq	0.1886	3.83872	1.45351	0.252544
Ica1	0.141156	3.44672	1.45349	0.252548
Nxpe2	0.682142	-1.03685	1.45298	0.252625
Prune1	0.113807	4.84595	1.45245	0.252708
Dnajc19	-0.10464	3.81377	1.45238	0.252719
Fam120b	0.0768438	5.25515	1.45056	0.252998
Cfap45	-0.272951	1.88833	1.4499	0.253101
Tram2	-0.138041	4.01876	1.44925	0.253201
Tnfrsf19	-1.2986	-1.78007	1.4492	0.253208
Gmnn	0.151539	4.36463	1.44896	0.253245
Bnip3l-ps	0.4157	1.61495	1.4484	0.253332
Zfp324	-0.108686	3.48981	1.44835	0.25334
Tbx18	0.601629	-1.66498	1.44732	0.253498
Chchd4	-0.143133	4.03933	1.44616	0.253677
Adgrl1	0.325013	1.48416	1.44412	0.253994
Osbpl3	0.152381	4.7695	1.44388	0.254031
Erg	0.21446	3.73671	1.9019	0.254164
Gm20695	0.992886	-1.51102	1.44252	0.254243
Hyls1	0.176075	3.3296	1.44129	0.254433
Hopx	0.150121	3.8561	1.44053	0.254552
Clec11a	-0.360642	0.165752	1.43793	0.254955
Stk38	0.0648833	7.70136	1.43678	0.255136
Olfr1280	0.935616	-1.34745	1.43618	0.255229
Bop1	-0.0943506	5.29762	1.43518	0.255385
Rint1	0.136337	3.35181	1.43501	0.255411
Golga2	-0.0725485	6.5571	1.43456	0.255481
Gm47056	0.2763	1.96672	1.43403	0.255565
Vmn2r1	0.557782	-1.13354	1.43391	0.255584
Cebpzos	0.137372	3.37719	1.43323	0.25569
Lif	-0.196312	1.2718	1.43176	0.25592
Abcf3	-0.072608	5.15801	1.42995	0.256204
Bnip1	0.139815	3.15766	1.42943	0.256285
Ccdc12	0.119553	5.48745	1.42866	0.256406
Aspm	0.156166	5.46142	1.4276	0.256572
Olfml2b	-0.265156	4.83587	1.42503	0.256977
Gbp2b	0.67655	-0.0273546	1.42417	0.257111
D5Ertd579e	0.0714733	5.73243	1.42411	0.257121
Olfr1175-ps	-0.328872	0.590367	1.42272	0.257341
Rps3a2	-1.05403	3.41256	1.42259	0.257361
Gm5702	-0.407352	-0.379351	1.42215	0.257431
Zswim3	-0.131733	2.85711	1.42211	0.257437
Pcyox1	0.103846	5.92711	1.42204	0.257448
Rph3al	0.569885	-0.885595	1.71337	0.25747
Lilra5	0.511448	-0.831682	1.42171	0.2575
Hist1h2ad	-1.11024	-0.465071	1.42152	0.25753
Dmtn	-0.358093	0.596217	1.42043	0.257702
Pros1	-0.110086	4.03912	1.42041	0.257705
Steap3	-0.153634	3.92584	1.42034	0.257717
Fam78b	0.463826	1.36718	1.41974	0.257812
Uqcc3	0.112493	3.67888	1.41937	0.25787
Rasgef1b	-0.209708	6.12035	1.41925	0.257889
Jund	-0.0845635	8.06914	1.41913	0.257908
Mn1	0.31901	-0.170144	1.41903	0.257923
Pigg	-0.133552	3.5926	1.4188	0.25796
Prdm1	-0.136497	4.40078	1.41861	0.25799
Npepl1	-0.116173	5.18227	1.41718	0.258216
Fem1a	-0.0769707	5.66098	1.41691	0.25826
Rnf167	0.138096	5.90894	1.4168	0.258277
Fam160b1	-0.0682128	6.07333	1.41595	0.258412
Fancb	0.298889	1.63286	1.41577	0.25844
Gm5831	-0.856652	-0.501891	1.41531	0.258513
Serpini1	-0.486686	-0.737835	1.41485	0.258587
Hmgb3	0.130805	4.48272	1.41337	0.258822
2700049A03Rik	0.135459	3.90551	1.41329	0.258834
Map3k5	0.0882773	5.75859	1.41099	0.259201
Vps51	-0.0896022	4.96514	1.41088	0.259219
Zfyve26	0.10762	6.46538	1.41014	0.259336
Ppcdc	0.174047	3.87694	1.40943	0.259449
Ighv10-1	1.85266	-0.669207	1.79012	0.259602
Slc6a12	0.172902	3.49392	1.40756	0.259748
Rufy4	-0.472191	2.03142	2.584	0.259764
Elovl2	0.910484	-2.006	1.4074	0.259773
Taf11	0.0941962	4.53392	1.40723	0.2598
Gm47611	-0.374988	1.16602	1.40659	0.259902
Vmn2r67	0.360169	-0.452281	1.40604	0.259991
Dnajb12	0.0732601	5.81869	1.40594	0.260007
Cox17	-0.117957	4.03231	1.40581	0.260028
Psg23	-0.318545	0.0756529	1.40558	0.260064
Rem1	0.245088	1.52732	1.40458	0.260225
Smim19	0.142488	2.94835	1.40335	0.260421
Myl10	-0.321111	0.061609	1.40289	0.260495
Tkfc	0.190454	3.28644	1.40283	0.260505
Ptdss2	0.128436	3.63818	1.4024	0.260574
Naip3-ps1	0.579922	-1.21694	1.40173	0.260682
Setd6	0.135311	2.40302	1.40169	0.260688
Bcas2	0.0819535	5.18145	1.40147	0.260723
Mill2	-0.55818	-1.18351	1.4012	0.260767
Ckb	-0.177565	5.50271	1.40094	0.260808
Cdh2	0.456231	-0.771021	1.40089	0.260816
Nudt16	0.13344	2.90105	1.39921	0.261086
Rars2	-0.108777	4.13027	1.39882	0.261149
Gm7926	-0.782811	-1.31162	1.39871	0.261167
Gp9	2.42124	-1.70391	1.48122	0.261321
Gm7803	0.420388	0.728971	1.39728	0.261398
Chpf	-0.198769	2.51792	1.39724	0.261404
Gm49909	0.267096	5.1262	1.39493	0.261777
Gm14276	0.368015	-0.29206	1.39383	0.261955
Avpr2	-0.858413	-0.291621	1.39345	0.262016
Ralb	-0.0721147	7.38309	1.39319	0.262058
Stum	0.337222	0.92956	1.39227	0.262207
Zfp239	0.45027	-1.08486	1.39117	0.262386
Gm5611	-0.371291	-0.322697	1.39072	0.262458
Col1a2	0.80476	4.73279	1.38987	0.262595
Nostrin	0.13299	4.3757	1.38953	0.262652
Gm10145	-0.253079	4.13657	1.38936	0.262679
Slc12a6	0.0706576	7.61325	1.38878	0.262773
Isca2	-0.106185	4.272	1.38814	0.262877
Foxp1	0.0994332	5.87876	1.38798	0.262903
Ccdc85b	-0.124666	3.45013	1.3878	0.262931
Zfp653	-0.135193	2.80678	1.3877	0.262948
Tle6	0.224076	1.41887	1.38765	0.262957
Kcnab2	-0.0843302	7.32553	1.38756	0.262971
Zfp799	0.155781	3.04236	1.38666	0.263118
Gm16867	0.201674	3.38411	1.38621	0.263191
Pcdhgb4	-0.677625	-1.34733	1.38548	0.263309
Cfap53	0.474742	-0.801392	1.38426	0.263507
Snrpb2	0.112205	5.09718	1.384	0.26355
Otud5	0.0841826	6.81191	1.38336	0.263655
Klf7	-0.0839154	6.88199	1.38326	0.263671
Naa80	-0.117503	3.43224	1.38175	0.263917
Decr1	0.118976	3.65402	1.38142	0.263971
Rps27rt	0.305869	2.06953	1.38132	0.263988
Bard1	0.148284	3.71119	1.37947	0.26429
Smim3	-0.0882513	5.97496	1.37907	0.264355
Hoxb4	0.134438	2.98642	1.37902	0.264364
Pstpip2	-0.0928302	6.42395	1.37851	0.264448
Trim39	-0.101109	4.79023	1.37737	0.264634
Imp4	-0.0680529	5.6515	1.37646	0.264783
Usp36	-0.100252	4.5635	1.37528	0.264977
Chd5	-0.219871	1.8337	1.37509	0.265008
Eif2a	0.0952164	6.19488	1.37484	0.265049
Gm1043	0.575309	-1.26836	1.37428	0.265142
Nsa2-ps1	0.14499	4.22955	1.37423	0.26515
Ighg1	-0.987445	3.95222	1.3741	0.265171
Morn2	-0.344645	0.116124	1.37286	0.265376
N6amt1	-0.174939	3.28455	1.37272	0.265398
Atat1	0.239893	2.3983	1.3723	0.265468
Gm6543	0.458862	-0.960303	1.37072	0.265727
Ap5z1	-0.107756	4.93342	1.37056	0.265754
Camk2b	-0.305487	0.707903	1.36962	0.265908
Atp8a1	-0.0857167	6.33731	1.36933	0.265956
Btla	-0.147975	4.35069	1.36907	0.265999
Vmn2r26	-0.579365	-1.01946	1.36903	0.266006
Hat1	0.114237	5.49008	1.36903	0.266006
Paip2	0.120431	6.26932	1.36766	0.266232
Gm5234	0.319701	-0.270981	1.36641	0.266439
Arid5b	-0.0739554	5.84871	1.36619	0.266476
Zfp292	0.126527	6.12878	1.36578	0.266543
Twsg1	-0.117612	6.59916	1.36549	0.266591
Nxpe4	0.24548	3.47575	1.36528	0.266625
Dhx33	-0.0881128	5.32872	1.36502	0.26667
Pign	-0.106234	5.46253	1.36474	0.266715
Dnm2	-0.0783405	8.22802	1.36468	0.266725
Fkbp11	0.350498	-0.0026808	1.36439	0.266774
Zfp12	0.12827	3.60594	1.36398	0.266842
Ddias	0.213482	3.67111	1.3639	0.266856
Stox2	0.400622	0.987666	1.36269	0.267056
Vma21	-0.141808	4.83248	1.36115	0.267311
Myo1a	0.908498	-1.89164	1.36087	0.267358
Nomo1	-0.0960046	6.54407	1.35949	0.267588
Golga7	-0.0821491	6.73285	1.35868	0.267723
Rps3a1	0.116134	9.19341	1.3586	0.267736
Pfdn5	0.0900301	6.24005	1.3583	0.267786
Mrpl21	0.08318	4.33806	1.35639	0.268105
Prmt6	-0.111269	3.73656	1.35628	0.268123
Dqx1	-0.230462	1.3373	1.3559	0.268185
4931406C07Rik	0.114928	4.75314	1.35555	0.268244
Zfp707	-0.21179	2.17552	1.35514	0.268313
Osbpl9	0.0843673	7.25953	1.35428	0.268456
Casp3	0.100545	5.96777	1.35375	0.268546
Cry2	0.169171	2.70526	1.35373	0.268548
Cab39l	0.0790035	5.47697	1.35336	0.268611
Tesmin	0.408961	-0.22924	1.3508	0.269039
Tcerg1	-0.0660762	6.52207	1.35076	0.269046
Tbp	-0.0981069	4.89746	1.3507	0.269056
Lrch4	-0.0808583	7.42569	1.35069	0.269058
Emc2	0.0963294	5.34217	1.3501	0.269157
Abcc8	-1.28419	-2.03033	1.34923	0.269302
1700030J22Rik	0.274322	0.144796	1.34829	0.269461
Aamdc	0.207196	1.71661	1.34719	0.269645
Chad	-0.338687	0.108235	1.34609	0.269831
Rad9b	0.453967	-0.147123	1.34591	0.26986
Treml2	0.160318	6.62596	1.34552	0.269927
Taf4b	-0.121611	3.20242	1.3438	0.270216
Gm5148	-0.354244	1.80109	1.34335	0.270293
Cox15	-0.0749986	5.1114	1.34323	0.270313
Gm8989	0.642043	-1.21985	1.34319	0.27032
Olfr554	0.368474	0.347568	1.3422	0.270486
Gm4767	0.818759	-0.889121	1.34214	0.270497
Igf2bp2	-0.139395	5.20431	1.34188	0.27054
Ccr3	1.15287	-1.38439	1.33964	0.270919
Olfr117	0.50561	-0.675944	1.33849	0.271114
Pold3	0.0823246	5.40738	1.33661	0.271432
8030462N17Rik	-0.0899583	5.11711	1.33617	0.271508
Stab2	-1.54371	-2.15431	1.3353	0.271655
Tsc22d3	0.103625	6.87196	1.33486	0.27173
Polr3d	-0.113682	3.73183	1.33285	0.272073
Wdr24	0.111685	3.96777	1.33255	0.272123
Cetn3	0.0897077	5.84525	1.33185	0.272242
Rdh5	0.318056	0.838915	1.3307	0.272439
Pde4b	0.150996	5.88434	1.3306	0.272456
Wdhd1	0.0965377	5.28028	1.33034	0.272501
Pfkfb3	0.0884219	6.14486	1.32942	0.272657
Spata7	0.283728	1.22015	1.32861	0.272796
Scnn1a	-0.19883	4.54908	1.32846	0.272821
Gm6863	-0.702063	-1.63908	1.32626	0.273197
Zfx	0.0836924	5.77501	1.32617	0.273213
Scaf4	-0.0836304	6.19121	1.32604	0.273235
Sdc2	0.485278	-1.09817	1.3257	0.273293
Cpa3	0.218465	2.037	1.32517	0.273384
Sort1	0.116812	7.58765	1.32427	0.273539
Grk5	0.0862499	5.99384	1.32246	0.27385
Ubxn4	-0.0632849	7.12145	1.32199	0.27393
Inafm1	0.221634	1.88766	1.32157	0.274002
Kcnj10	0.242083	2.19929	1.32129	0.27405
Gm18905	-0.498865	-1.55611	1.32121	0.274064
Cenpj	0.108666	4.49162	1.32106	0.274091
Ttll1	0.167534	2.56172	1.32068	0.274156
Nnat	-0.367095	-0.573382	1.32061	0.274168
Msrb3	0.43491	-0.73327	1.32034	0.274213
Gfi1	-0.222437	2.60045	1.31901	0.274443
Depdc1a	0.325036	3.52349	1.31896	0.274451
Abtb2	-0.130423	4.44073	1.31875	0.274488
Gm16363	0.707401	-1.21363	1.31812	0.274597
Mfsd2a	-0.160902	3.49519	1.31772	0.274665
Me1	-0.244533	1.16515	1.31759	0.274687
Zfp414	-0.101554	4.88745	1.31569	0.275015
Foxo4	0.107691	4.21871	1.31569	0.275016
Olfr1440	0.37087	-0.682332	1.31494	0.275146
Akt1s1	-0.106536	4.62866	1.31287	0.275504
Sgtb	0.38643	0.366141	1.31109	0.275812
Slc2a4rg-ps	-0.214628	1.54454	1.31022	0.275963
Usp35	0.254563	1.99664	1.3098	0.276037
Mcf2l	-0.0726596	5.99428	1.3087	0.276228
Isoc2b	0.254314	1.17435	1.30824	0.276308
Fbxo17	0.633637	-0.346592	1.3077	0.276401
Olfr188-ps1	0.466136	-0.858935	1.30705	0.276515
Paqr7	0.0944663	5.02119	1.30683	0.276554
Abcb4	-0.415332	0.500796	1.30644	0.27662
Zfp575	2.24247	-2.42469	1.33403	0.276818
Igkv4-91	-1.69311	-0.845472	1.33349	0.276909
Cd46	-0.241444	1.13093	1.30395	0.277055
Il9r	-0.404494	-1.08746	1.30353	0.277128
Emp3	-0.0812261	6.84363	1.30316	0.277193
Jam3	-0.675891	-1.19747	1.30307	0.277209
Adap2	0.112874	3.63301	1.30282	0.277253
Saxo2	-0.480984	-1.51564	1.30241	0.277325
Ptprcap	0.234091	1.24535	1.30212	0.277374
Gm49274	0.802129	-0.0265592	1.30194	0.277406
Reln	1.35196	-0.981621	1.44691	0.277484
Snx5	0.105221	8.21643	1.30144	0.277495
Tmem217	0.400631	-0.807911	1.30126	0.277525
Mrps10	-0.106889	3.75699	1.30109	0.277556
Sla2	0.274487	2.57156	1.30003	0.27774
C2cd2l	-0.143562	5.66353	1.29965	0.277808
Rusc2	-0.117717	5.50453	1.29964	0.27781
Asap2	-0.0871016	5.17392	1.29891	0.277937
Gm6170	0.351434	1.64468	1.29854	0.278001
Gmfg	0.0852747	6.82556	1.29814	0.278072
Mrip-ps	0.14063	3.04226	1.29793	0.278109
Alg14	-0.140454	2.81594	1.29773	0.278144
Gm17794	0.395527	-0.407872	1.29763	0.278163
Anks3	-0.136462	4.95966	1.29759	0.278168
Srm	-0.11175	4.7407	1.29753	0.27818
Pelp1	-0.0797828	5.44896	1.29685	0.278298
Trrap	0.131533	7.14948	1.29665	0.278333
Zfp386	0.168648	4.34851	1.29592	0.278463
Gm10291	-0.557377	-1.39262	1.29455	0.278704
Gm10693	-0.17304	2.68926	1.29382	0.278832
Jun	-0.12242	7.42149	1.29375	0.278844
Ankrd46	0.0789907	4.91821	1.29309	0.27896
Ccdc71	0.0831294	4.89459	1.29264	0.27904
Zfp276	-0.0721116	5.7151	1.29264	0.27904
Lzts2	-0.122436	2.79772	1.29205	0.279145
Josd2	-0.114081	3.49499	1.2915	0.279241
Spred2	-0.0911357	5.42125	1.29114	0.279304
Asb13	0.168521	2.48595	1.29102	0.279326
Ppfia1	-0.0640156	6.18725	1.29063	0.279394
Gm18716	-0.481296	-1.18134	1.29031	0.279452
Olfr607	-0.230599	0.870796	1.29007	0.279494
Cdca8	0.0946951	5.51315	1.2881	0.279843
Rps24	0.0911544	9.5649	1.28778	0.279898
Serinc5	0.123761	4.46546	1.28761	0.279928
Best1	0.151379	2.83464	1.28755	0.27994
Terf1	0.100169	3.82669	1.28665	0.280098
Mad2l1bp	0.11274	3.9521	1.28579	0.280251
Herpud2	-0.0713896	6.05265	1.28577	0.280255
Hspbp1	-0.132611	3.80032	1.28523	0.280351
Atpaf2	0.0868031	4.15031	1.28345	0.280667
Pogk	-0.162296	4.6938	1.2831	0.280729
Zfp644	0.0976298	5.20746	1.28302	0.280744
Tead2	0.662586	-1.23241	1.28284	0.280775
Mmgt2	0.107101	3.76248	1.28215	0.280899
Pirt	-0.52665	-1.8755	1.28089	0.281122
Ipo13	-0.0931598	6.36538	1.28087	0.281126
Gm15931	0.222821	3.10334	1.28074	0.281149
Gm6975	-0.374611	-0.25684	1.27986	0.281306
Suz12	0.121632	6.54159	1.27973	0.281329
Dmwd	-0.151746	5.01487	1.27923	0.281419
Zfp455	0.302159	2.03618	1.27853	0.281543
Gm11410	0.370702	-0.96977	1.27791	0.281653
Fam169b	0.235546	1.78335	1.27764	0.281703
Mpo	0.380322	7.8637	1.27719	0.281783
Dynlt1b	0.0916023	5.15124	1.27716	0.281789
Zfp970	0.169642	2.98634	1.2769	0.281835
Dgcr6	0.166995	2.36412	1.27642	0.28192
Mst1	0.397765	-1.07263	1.27629	0.281943
Iqsec2	-0.0837444	4.89218	1.27527	0.282126
Tmem216	-0.221076	2.35862	1.27461	0.282245
Slc29a2	-0.275991	1.02626	1.27447	0.28227
Haus8	0.103161	6.64885	1.27394	0.282364
Ppwd1	0.0983841	4.2736	1.27366	0.282415
Cpm	-0.621774	-0.146868	1.27234	0.282652
Lrrc73	0.387993	-0.326833	1.27127	0.282843
Inf2	-0.0921635	6.1291	1.27106	0.282882
Crppa	0.374508	-0.24906	1.27086	0.282917
Orc6	0.126158	3.84627	1.27015	0.283045
Gm14150	-0.375948	1.3678	1.27005	0.283062
Atic	-0.0659293	6.14423	1.269	0.283251
Vmn2r120	0.221421	2.41501	1.26822	0.283392
Ftl1-ps2	-0.628422	-0.51199	1.26805	0.283424
Cadm3	0.413746	-0.502745	1.26764	0.283496
Adam22	0.258286	0.947925	1.26705	0.283603
Adamtsl5	-0.427976	2.55199	1.26559	0.283867
H2afv	0.176007	4.52234	1.26504	0.283965
Star	-0.265184	0.555747	1.26343	0.284258
Rilpl2	0.107332	5.61355	1.2633	0.28428
Olfr784	0.172509	3.41513	1.2623	0.284461
Tvp23a	0.36762	0.209405	1.26222	0.284476
Gm6158	0.64964	1.9193	1.26164	0.284582
Tbc1d13	-0.068747	6.78729	1.26028	0.284828
Nt5e	0.168702	4.45132	1.26024	0.284834
Stard5	0.120972	4.3372	1.25954	0.284963
Zfp967	0.147464	3.15686	1.25917	0.285029
Vps9d1	-0.0965693	5.56455	1.25912	0.285038
Ncapg	0.170361	5.02382	1.25903	0.285055
H60c	1.43049	-1.57005	1.259	0.28506
Ska3	0.165171	3.56281	1.25865	0.285124
Vps33b	-0.113284	3.9044	1.25823	0.2852
Plac8	0.24063	5.74723	1.25807	0.285229
Elac2	-0.121389	4.58584	1.25643	0.285527
Bco2	0.236219	1.26847	1.25618	0.285574
Tent2	0.11369	6.90016	1.25494	0.285798
Ftl2-ps	0.599752	-1.50615	1.25435	0.285907
Gm9755	-1.25142	-0.353537	1.28072	0.286018
Olfr920	0.258709	0.332881	1.2533	0.286099
Alms1	0.145285	3.68023	1.2522	0.2863
[truncated: 12,680 more rows]

## Sheet: Data 4.5 DEGbulk_OVAvsSLEIC
Supplementary Data 4.5: Bulk RNAseq: Differentially expressed genes
(DEGs) for each condition pairwise
Ova-nAPCs vs. SLE-IC-nAPCs
Gene	logFC	logCPM	F	PValue
Wdfy1	-0.90732	4.79839	79.9473	1.80603e-06
Chil3	0.755173	9.31442	63.3321	5.71229e-06
Lin28a	0.793938	4.79844	59.7556	7.5718e-06
Itgb2l	0.597424	7.26669	46.8321	2.40185e-05
Lcn2	0.759364	10.4472	45.191	2.83282e-05
S100a9	0.829133	11.4766	43.218	3.47743e-05
Gm5537	0.590121	6.46784	37.847	6.3306e-05
Nfe2	0.49928	6.65425	37.0703	6.94168e-05
Pglyrp1	0.744769	6.54053	36.7103	7.24839e-05
Ngp	0.786106	12.2578	36.5409	7.39815e-05
Tjp1	-0.857996	2.2323	34.6184	9.38165e-05
Clk1	-0.506361	6.41967	34.2276	9.85805e-05
CT571246.1	0.599851	3.64615	32.4406	0.000124351
Ly6a2	0.686394	6.21917	32.2099	0.000128226
Olfm4	0.72342	6.56021	31.808	0.000135322
Tex10	-0.497963	5.03395	30.8733	0.000153697
Camp	0.852905	8.95004	30.3011	0.000166396
Gm9892	-1.39015	3.66489	29.4518	0.000187597
Nufip2	-0.403258	6.62447	28.9126	0.000202715
Padi4	0.577089	7.12315	28.6215	0.000211469
Fam135a	-0.886114	1.45685	28.5128	0.000214852
Vmn2r53	-0.653718	3.75276	28.3684	0.000219446
mt-Co1	-0.890382	13.4212	27.5088	0.000249314
Gm2223	0.644851	3.97467	27.1359	0.000263746
Nfat5	-0.3875	6.65945	26.4217	0.000294229
Zmym2	-0.400517	6.09657	25.9551	0.000316392
mt-Cytb	-0.74376	11.4921	25.9313	0.000317575
Mefv	0.593009	5.23097	25.4333	0.000343553
Pilrb2	0.336499	5.47509	25.2964	0.000351123
Usp34	-0.442221	7.41909	25.2139	0.000355782
Mcts1	-1.16737	3.86992	25.2045	0.000356318
Sacs	-0.572933	5.07869	24.9777	0.000369531
Clasrp	0.341959	4.8215	24.7428	0.000383829
Capn7	-0.329333	6.38531	24.5214	0.000397904
Lrg1	0.839192	6.10195	24.3665	0.000408117
Mcemp1	0.395462	6.59491	24.3274	0.000410741
Gm48498	-1.08945	2.12293	24.3047	0.000412276
Ltf	0.733607	11.1413	24.25	0.000416002
Gm13340	-0.82652	2.9594	24.2201	0.000418051
Tmem40	0.651748	3.55078	24.0085	0.000432919
Xlr3b	-2.29734	1.0922	23.7711	0.00045035
Sept5	0.606063	5.69109	23.6646	0.00045844
Vav3	-0.319903	6.19881	23.1283	0.000501857
Prpf39	-0.622743	5.21041	23.0681	0.000507028
Usp9x	-0.369059	8.0205	22.909	0.000520999
Cltc	-0.343019	9.4715	22.8166	0.000529322
Gm6710	-1.4236	1.83432	22.693	0.000540696
Vps13a	-0.469048	5.4379	22.4864	0.000560366
Pwwp2a	-0.358982	4.15955	22.2839	0.000580471
Slc15a2	1.34876	2.6028	22.2156	0.000587445
Zfp800	-0.499151	5.40932	22.0561	0.000604102
Gm17131	-1.42676	2.66885	22.0219	0.000607754
Rpsa-ps10	1.47436	4.04651	22.0114	0.000608876
LO018689.1	-2.76025	4.92603	21.7559	0.000637018
Thbs1	0.488675	9.77845	21.5286	0.000663339
Gm13328	2.06369	-1.4554	21.4099	0.000677603
Ap4e1	-0.371148	4.05998	21.3187	0.000688798
Gm48418	-1.0163	1.126	20.9614	0.000734837
Xlr4b	-0.892712	1.98044	20.3007	0.000829887
Zfp125	-0.56906	2.70804	19.866	0.000900368
Zfp36l2	-0.315309	9.33642	19.3766	0.000988316
Gm4631	-0.768897	4.99307	19.3613	0.00099123
Gm44502	1.33811	0.925648	19.2685	0.00100909
Fmo1	0.747552	4.4897	19.0421	0.00105431
Taok1	-0.399857	7.39322	18.8097	0.0011032
Cd177	0.555003	9.10351	18.6364	0.00114143
Gm14305	-1.08901	2.83235	18.4933	0.00117415
Fam177a	0.347113	6.61825	18.456	0.00118286
Rc3h2	-0.333265	6.10898	18.3698	0.00120331
Atr	-0.540147	4.4934	18.3211	0.00121502
Uba6	-0.491815	5.43152	18.2841	0.00122404
Trib1	0.314089	7.00619	18.2498	0.00123244
Olfr635	-0.623341	2.1798	18.2329	0.00123661
Gstp1	0.405771	5.09884	18.1905	0.00124716
Nae1	-0.614332	4.63661	18.1216	0.00126449
Ints6	-0.403139	5.53157	18.0104	0.00129312
Slc39a4	0.456137	3.52637	17.9994	0.00129597
Qser1	-0.403011	5.46308	17.9417	0.00131117
Gm45871	-1.12532	2.29867	17.9271	0.00131504
Mrpl1	-0.491369	3.75652	17.923	0.00131613
Cebpg	-0.304672	5.92912	17.8518	0.00133523
Gm4924	-0.986172	0.705663	17.8322	0.00134057
Usp14	-0.518944	6.17236	17.8092	0.00134682
Gm5831	-4.77927	-0.501891	17.5943	0.00140713
Olfr1305	1.14009	0.118184	17.5878	0.00140903
Zfp930	-0.810987	2.63075	17.5621	0.00141645
Zfp260	-0.439375	4.88575	17.222	0.00151935
Zfp51	-1.01625	3.5614	17.1943	0.00152813
Rnf25	0.395181	4.4721	17.1779	0.00153334
Fam8a1	-0.490748	4.76324	17.1378	0.00154619
Zfp773	0.503407	3.33838	17.1235	0.0015508
Ppp2r3a	-0.454681	3.92784	17.0015	0.00159079
Mlst8	0.345821	4.98637	16.8931	0.00162736
Lztfl1	-0.45513	4.32086	16.8896	0.00162855
Yaf2	-0.343733	4.58949	16.8757	0.00163334
Mat2a	-0.333444	6.92748	16.8326	0.00164821
Dync2h1	-0.389248	3.27043	16.7731	0.00166902
Slf1	-0.677448	2.95496	16.7517	0.00167657
Strn3	-0.329151	5.72548	16.7498	0.00167724
2310033P09Rik	0.355207	3.68767	16.7164	0.00168912
Chmp6	0.308101	4.49221	16.675	0.00170402
Naa15	-0.482797	6.63983	16.6148	0.00172592
Nbeal1	-0.509773	5.15284	16.5835	0.00173743
Tgfbr1	-0.411196	7.3079	16.5123	0.00176397
Rif1	-0.390705	5.61598	16.3922	0.00180979
mt-Nd4	-1.04029	11.1887	16.3731	0.00181722
Vmn2r94	-1.4996	-0.537298	16.3627	0.00182129
Bin2	0.272598	7.21053	16.3402	0.00183009
Scoc	-0.694461	3.25248	16.3178	0.00183892
mt-Nd6	-0.982475	8.85771	16.298	0.00184677
Klf3	-0.447965	6.96965	16.2634	0.00186056
mt-Nd5	-0.77573	11.3363	16.2299	0.00187403
Gm5446	0.864311	2.92998	16.2143	0.00188035
Raph1	-0.248924	6.23158	16.2023	0.00188522
Gm20008	-1.27994	1.77273	16.199	0.00188654
Phip	-0.385706	6.92709	16.0851	0.00193362
Gm44715	-1.13892	0.929832	16.0773	0.00193688
Rnf139	-0.552951	5.17803	16.0686	0.00194055
Toe1	0.32416	3.95075	16.0558	0.00194595
mt-Nd4l	-0.614772	6.15742	16.0137	0.00196383
Zfp874b	-0.545583	3.43465	15.9994	0.00196992
Rbm12b2	-0.468846	4.11569	15.9371	0.00199684
Gm15387	1.00284	4.56518	15.9117	0.00200792
Amn1	-0.462439	3.26495	15.7688	0.00207172
Zfp946	-1.16065	3.00637	15.7302	0.00208935
Gls	-0.359105	6.98827	15.7256	0.00209146
Hp	0.428688	8.47276	15.7162	0.00209581
Tmem30a	-0.682977	7.32356	15.7062	0.00210041
Gm28661	-0.604093	10.793	15.508	0.0021944
Olfr354	-1.18841	-0.696549	15.4881	0.00220413
Gm7816	1.60148	1.15931	15.4644	0.00221577
Cpeb2	-0.360099	5.02457	15.4613	0.00221725
Orc4	-0.735319	4.47813	15.404	0.00224571
Fbh1	0.235734	6.3915	15.3985	0.00224846
Ngdn	0.262899	4.84026	15.3886	0.00225343
Cul5	-0.35421	5.40777	15.3771	0.00225924
Ranbp2	-0.388338	8.08957	15.3768	0.00225935
Med13	-0.372655	7.3078	15.3463	0.00227481
Jade3	-0.381424	3.4	15.2665	0.00231575
Msl2	-0.380877	6.77512	15.2626	0.00231776
Zfc3h1	-0.263943	6.46355	15.2605	0.00231884
Pcf11	-0.33537	6.83896	15.2476	0.00232558
Chil1	0.428173	7.04355	15.2297	0.00233491
Mfap1b	0.318255	6.34087	15.2094	0.00234558
Klhdc4	0.265756	6.04664	15.1439	0.00238035
Zfp53	-0.543485	3.80464	15.1308	0.00238743
Kdm3a	-0.25864	5.91084	15.0908	0.002409
Zfp960	-0.940747	2.37475	15.0084	0.00245429
Gm20716	-1.29433	5.51905	14.9581	0.00248243
Rab11a	-0.322024	6.0427	14.953	0.00248529
Xlr4c	-0.938153	-0.216039	14.9191	0.00250448
LT629148.3	-5.99267	-0.976154	16.6695	0.00254775
Bcap29	-0.475419	5.35396	14.7923	0.00257787
Zfp808	-1.68386	0.898848	14.7694	0.00259137
Fbxo30	-0.4982	4.18815	14.7446	0.00260612
Rbis	-0.613974	3.89169	14.7113	0.00262605
Rbm3-ps	4.46882	-1.18894	14.7088	0.00262761
Rbm41	-0.41661	3.77716	14.6817	0.00264393
AC119928.2	0.368957	3.56872	14.6067	0.00268989
Kmt5b	-0.257103	6.06198	14.5931	0.00269832
Zbtb20	-0.345011	5.3843	14.5551	0.0027221
Rbm39	-0.373089	8.05903	14.5426	0.00272995
Tiparp	-0.442848	6.80616	14.5387	0.00273241
Zfp97	-0.990272	3.85629	14.5384	0.00273261
Vmn1r46	-0.466697	3.07549	14.4759	0.00277232
Arhgap5	-0.763588	4.97018	14.4431	0.00279344
Dhx36	-0.458753	5.47138	14.4267	0.00280411
Arl8b	-0.464279	7.95251	14.3111	0.00288048
Resf1	-0.42888	7.76598	14.2943	0.00289177
Gm12669	-0.39247	4.2716	14.258	0.00291638
Etfrf1	-0.498258	4.19787	14.2499	0.0029219
Zfp677	-0.936345	2.9813	14.2418	0.00292744
Cul2	-0.438322	5.11101	14.222	0.00294104
Trim11	0.278276	5.41868	14.207	0.00295134
Gm49359	-0.814934	3.87225	14.1352	0.00300146
Apbb3	0.667464	2.25877	14.124	0.00300934
Gm29808	8.45748	-1.25703	15.5754	0.00314339
Xpo1	-0.560792	7.36475	13.9305	0.00314986
Ahr	0.265574	6.74893	13.9082	0.00316652
Orc2	-0.292169	5.01527	13.9054	0.00316863
Zfp40	-0.988168	2.51689	13.9051	0.00316886
Vmn1r88	-0.501586	2.50316	13.8707	0.00319479
Etaa1	-0.449058	3.71671	13.8507	0.00321002
Taf6	0.292963	5.0644	13.8162	0.00323648
Paip1	-0.222292	5.58618	13.8084	0.00324247
AW549877	-0.690274	5.16917	13.7976	0.00325084
Cnep1r1	-0.478991	4.31777	13.7956	0.00325239
Rlim	-0.305316	6.9453	13.7541	0.00328477
Zfp871	-0.376019	6.921	13.7361	0.00329885
Pank3	-0.36036	6.74497	13.7229	0.00330931
Tk2	0.29984	4.54395	13.7119	0.00331802
Wdr45	0.35736	4.0884	13.6912	0.00333452
Ceacam10	0.634067	4.6835	13.6393	0.00337616
Tdp1	0.354867	3.48171	13.5771	0.00342705
Crispld2	0.491998	5.98892	13.5759	0.003428
Apoo	-0.96243	2.48683	13.549	0.00345024
Trappc1	0.293984	4.98057	13.5389	0.0034587
Fbln5	-4.87109	-1.57324	15.0871	0.00346346
Mbtps2	-0.468582	4.83986	13.5207	0.00347384
Mga	-0.281362	6.95348	13.4915	0.00349839
Trem1	0.264725	6.74399	13.4873	0.00350198
Rev3l	-0.402137	5.9567	13.4776	0.00351021
Cox20	-0.537059	2.97508	13.4689	0.00351757
Tmem184c	-0.394455	5.32022	13.4214	0.00355821
Ube2w	-0.487083	5.02717	13.4183	0.00356087
Psma3	-0.449512	6.33231	13.4111	0.00356709
Gm13212	-1.77771	4.85518	13.3635	0.00360851
Ugt1a7c	-0.260196	7.21175	13.3261	0.00364143
Dhx8	0.237919	6.05747	13.3228	0.00364443
Mtus1	0.383035	7.24888	13.32	0.00364684
Rtraf	-0.341301	6.43901	13.307	0.00365845
Vps25	0.267841	5.93115	13.2195	0.00373733
Fbxo11	-0.380411	6.62177	13.2015	0.00375383
Ppp2r5b	0.35689	4.66301	13.1991	0.00375601
Memo1	-0.337513	4.39586	13.1771	0.00377625
Usp31	-0.237918	5.1272	13.1732	0.00377989
Zfp429	-0.652928	3.57187	13.1569	0.003795
Uchl5	-0.353217	5.27425	13.1498	0.00380158
Dnaaf4	-2.41279	-1.80745	13.1257	0.0038241
Rab11fip3	0.374822	3.29899	13.1142	0.00383495
Gm49405	0.800262	1.67885	13.1122	0.00383687
Ahsa1	0.21778	6.31379	13.0976	0.00385058
4930503L19Rik	-0.381106	3.91871	13.0913	0.00385658
Nudc	0.208927	6.1153	13.0829	0.00386449
Fis1	0.276609	5.68129	13.0705	0.00387637
Psrc1	0.403793	3.4873	13.0691	0.00387767
Phospho2	-0.427749	4.46407	13.0647	0.0038819
Fam126a	-0.202061	5.78744	13.0404	0.00390517
Zfp959	-0.743252	2.62706	13.013	0.00393165
A630089N07Rik	-0.861561	2.74024	13.0089	0.00393556
Zfp850	-0.580963	2.57789	13.004	0.00394039
Myo9a	-0.317886	7.04933	12.9857	0.00395823
Msra	0.234803	5.75566	12.9833	0.00396053
Map3k2	-0.359765	6.33302	12.9662	0.00397735
Gm2446	-0.756337	2.80574	12.964	0.00397947
Uty	-0.659822	4.25259	12.9604	0.00398303
Tm2d1	-0.670572	2.94671	12.9529	0.00399036
Zfp667	-0.761856	0.391878	12.9525	0.00399075
Mtus2	0.976514	1.01716	12.9334	0.00400967
Atg101	0.315912	3.94641	12.9229	0.00402015
Gm28043	0.614021	4.23509	12.9143	0.00402867
Slamf9	0.371331	3.70445	12.9041	0.00403889
Glmn	-0.582542	2.30222	12.8199	0.00412426
Sap18b	0.241077	5.62464	12.7989	0.00414579
Zfp182	-0.394435	3.66993	12.7846	0.00416058
Map3k4	0.312258	5.40933	12.7728	0.00417285
Gm47932	-0.831275	1.04694	12.7508	0.00419589
Zfp335	0.247935	5.40199	12.7376	0.00420968
Smim10l1	-0.573274	4.8427	12.7082	0.00424074
Gm17655	-1.00685	2.01392	12.699	0.00425053
Sp2	0.214122	5.74469	12.6747	0.00427639
Ireb2	-0.44524	6.34816	12.6034	0.00435356
Tpp2	-0.411079	6.69643	12.5836	0.00437529
H2-T23	0.253869	7.29373	12.538	0.00442585
Tfip11	0.237778	5.78115	12.5327	0.00443174
Zfp638	-0.337138	6.8523	12.5221	0.00444354
Mvb12b	0.222915	6.75108	12.506	0.00446162
Phgdh	0.612758	3.40705	12.494	0.00447522
Gm48415	-0.714306	3.3001	12.4749	0.00449689
Irf3	0.320875	5.10333	12.4726	0.00449945
Pcolce	0.944909	0.204165	12.4709	0.00450142
Rbm10	0.298636	5.72589	12.4687	0.0045039
Psme4	-0.310927	6.918	12.4631	0.00451032
Olfr814	-1.72206	-1.61866	12.4584	0.00451561
Gm6829	-0.927955	3.06085	12.4578	0.00451633
Nlrx1	0.340514	5.39219	12.4532	0.00452163
Ly6g	0.668871	6.13137	12.4526	0.00452228
Zfp958	-0.859255	3.11446	12.4431	0.0045332
Itgb1	-0.32314	8.67516	12.4388	0.00453815
Thy1	0.440635	3.60883	12.4351	0.00454241
Vbp1	-0.76602	4.45978	12.4026	0.0045799
Ppme1	0.258049	5.21184	12.3964	0.00458712
Tiprl	-0.266023	4.83096	12.3443	0.00464825
Nf1	-0.269517	6.31838	12.3306	0.00466445
Dmxl1	-0.559138	6.21108	12.3276	0.00466806
Aaas	0.362493	4.83339	12.3075	0.00469199
Tagap	0.347825	4.79841	12.3047	0.00469533
Ide	0.306479	6.53626	12.2981	0.00470317
Fam76b	-0.472413	5.14717	12.2967	0.00470487
Casp7	0.248151	5.91361	12.2785	0.00472676
Exoc5	-0.47002	6.38997	12.27	0.004737
Ier2	0.246321	6.59033	12.2318	0.00478341
Arf4	-0.316803	6.55914	12.2286	0.00478741
Zfp932	-0.745331	2.42147	12.2163	0.00480242
Katnbl1	-0.581266	4.35742	12.207	0.00481384
Fcnb	0.662426	5.17728	12.1683	0.00486188
Jrkl	-0.529938	3.49208	12.1642	0.00486702
Zfp68	-0.333615	4.69319	12.1585	0.00487415
Lpar6	-0.451808	5.17615	12.1429	0.00489362
Smg1	-0.290903	7.87286	12.1123	0.00493227
Ufc1	0.227554	5.42674	12.0931	0.00495672
Tcea1	-0.415186	6.51784	12.0913	0.00495898
Kbtbd3	-1.15014	0.45833	12.0889	0.00496208
Ppp2r2a	-0.316424	6.08432	12.0788	0.00497492
Ube3a	-0.540692	6.83031	12.0763	0.00497808
Uba7	0.296983	5.38349	12.0714	0.0049844
Zfp931	-0.842513	1.46882	12.0419	0.0050225
Trpm7	-0.430613	7.0483	12.0113	0.00506225
Stam	-0.361461	4.6595	12.0035	0.00507257
Stt3a	-0.228196	7.34643	11.992	0.00508756
Dynlt1b	0.281642	5.15124	11.9915	0.00508829
Dcun1d1	-0.484161	5.72954	11.9845	0.00509751
Cass4	0.290727	5.52158	11.9843	0.00509779
Gm16386	-1.95755	-0.804234	11.9707	0.00511576
Rag2	-3.42099	-1.4559	11.9596	0.00513047
Evl	0.258819	6.04227	11.9595	0.00513056
Mkks	-0.482238	2.89605	11.9578	0.00513285
Eif3j1	-0.52961	5.28843	11.951	0.00514184
Snrpe	-0.426654	4.17759	11.9494	0.00514393
Ebi3	0.250937	5.4633	11.9294	0.00517068
Rhbdl1	1.64556	-1.02713	11.8801	0.00523732
Tnpo1	-0.273716	7.79494	11.8298	0.00530635
Atp9a	-0.724253	0.468669	11.8081	0.00533646
Ttc41	1.01831	-0.61023	11.7819	0.00537301
Cd200r2	0.976056	-0.423511	11.7791	0.00537698
Psme1	0.208736	7.08418	11.7603	0.00540348
9930021J03Rik	-0.422057	5.68935	11.7401	0.00543207
6720489N17Rik	-1.03559	2.17294	11.7316	0.0054442
Slc27a4	0.230303	6.4119	11.7295	0.00544718
Wac	-0.313933	7.17486	11.7043	0.00548321
Tnfrsf11a	-0.285214	4.81438	11.6724	0.00552934
Zfp974	-0.604441	1.44689	11.6696	0.00553342
Tgm2	0.250447	6.49547	11.659	0.00554885
Zdhhc15	-1.19463	0.0417202	11.6442	0.0055704
Mkln1	-0.250942	5.77936	11.6279	0.00559432
Cox6b1	0.342798	5.41047	11.6007	0.00563457
Sycp2	-0.80583	2.64511	11.581	0.0056639
Zfp975	-0.694389	1.49551	11.5721	0.00567724
Rps6ka3	-0.392991	8.25358	11.5703	0.0056799
Rpp25l	0.46745	2.26076	11.5323	0.00573719
Tmem65	-0.307936	6.03706	11.5286	0.0057428
Purb	-0.337928	7.744	11.5243	0.00574937
Tor1a	0.281561	5.48384	11.507	0.00577561
Nfxl1	0.284668	3.91714	11.4886	0.0058039
Gm12183	-0.959469	0.0351825	11.4839	0.00581107
Arfgef1	-0.303354	7.78014	11.4701	0.00583239
Tm9sf3	-0.45306	8.04256	11.4605	0.00584721
Col4a3bp	-0.381097	6.72035	11.4535	0.00585812
St7l	-0.262006	4.46484	11.4444	0.00587225
Xlr	-1.27897	0.068517	11.4338	0.00588885
Arid5a	0.257264	5.03198	11.4225	0.00590658
Smoc1	1.04125	-0.237873	11.4041	0.00593554
Smc4	-0.484059	7.64293	11.381	0.00597211
Ppie	0.315596	3.76645	11.3768	0.00597882
Atp2b1	-0.281917	8.09552	11.3639	0.0059993
Zfp984	-1.3092	5.30967	11.3443	0.00603088
Platr25	-0.647792	3.41136	11.3274	0.00605805
Arhgap4	0.283037	6.77037	11.3203	0.0060695
Gm3604	-1.59002	1.62185	11.3176	0.00607398
Zfp944	-1.0089	3.56695	11.2668	0.00615695
Dnm1l	-0.39481	6.28227	11.261	0.00616666
Gm48082	-0.531524	2.96767	11.2565	0.006174
Dcun1d5	-0.276426	5.42496	11.2552	0.00617618
Fem1c	-0.357803	6.3288	11.2267	0.00622347
Acadvl	0.266284	5.18119	11.2159	0.00624169
Trim26	0.208801	5.69567	11.2083	0.0062543
Srp54c	0.235844	6.25412	11.1758	0.00630917
Lox	-1.19703	-0.592156	11.1524	0.00634911
mt-Atp6	-1.01854	11.204	11.1479	0.00635685
Gm21244	-0.527891	3.31321	11.1445	0.00636264
Hexdc	-0.273277	4.3162	11.1237	0.00639841
Glrb	-1.73538	-1.24246	11.1222	0.00640093
Zfp81	-0.487582	3.21697	11.0692	0.00649329
Dcun1d4	-0.38328	2.57835	11.056	0.00651648
Zfp62	-0.343747	5.74527	11.0518	0.00652384
Trmt11	-0.481061	2.80114	11.0339	0.00655567
Mars	0.261484	5.69128	11.0015	0.00661335
Zfp160	-0.579838	3.91846	10.9538	0.00669967
Gtf2a2	-0.418706	4.01239	10.9286	0.00674582
0610010F05Rik	-0.318062	5.13966	10.9192	0.00676315
Wdr44	-0.416468	4.44278	10.9075	0.00678467
Arpc1a	0.287353	5.75171	10.9054	0.00678848
Pcm1	-0.310908	6.14671	10.9029	0.00679316
Tmem167	-0.427429	5.79643	10.8957	0.00680657
Olfr45	-0.828662	0.73386	10.8793	0.00683714
Hyou1	0.270254	7.83385	10.877	0.00684141
Ints8	-0.457867	5.26377	10.8673	0.00685946
Zbtb44	-0.230978	5.60695	10.8671	0.00685994
Kpna1	-0.366013	6.35949	10.8668	0.00686039
Mrpl58	0.343927	3.7094	10.8451	0.00690122
Erbin	-0.337093	7.62382	10.8437	0.00690383
Gm19221	-0.750799	0.871342	10.8425	0.00690624
Ppp3r1	-0.431871	7.23861	10.8325	0.00692511
Adamts9	-1.298	-1.28255	10.8312	0.00692763
Usp37	-0.262031	4.97899	10.8251	0.0069392
Cul4b	-0.490172	5.60155	10.794	0.00699855
Ifnlr1	0.510296	4.9307	10.7873	0.00701132
Ctif	0.431504	3.09478	10.7849	0.00701603
Tmem126a	-0.490374	3.64491	10.7814	0.00702273
Hells	-0.534186	4.73727	10.749	0.00708547
Vldlr	-2.38679	-1.81712	10.7475	0.00708836
Gtf2h5	0.250559	4.60055	10.728	0.0071265
Ccdc122	-0.744097	1.99283	10.7226	0.00713715
Esco1	-0.532168	5.83779	10.7214	0.00713938
Lnpep	-0.32801	8.01995	10.7186	0.00714491
Fkbp10	-5.17705	-1.87027	11.7338	0.00717498
Trpm2	0.35118	7.00857	10.7001	0.00718152
Srp68	0.202966	5.95509	10.6558	0.00726967
Pum2	-0.252553	8.04802	10.6378	0.007306
Cstf1	0.216456	5.00026	10.5909	0.00740142
Fgr	0.190074	8.39769	10.5879	0.00740746
Ccdc82	-0.263772	6.43941	10.5819	0.00741982
Gm9845	-5.41948	-0.10053	10.5566	0.00747209
Trip11	-0.235991	6.48469	10.5537	0.00747813
Rinl	0.212336	6.68041	10.5536	0.00747826
Syncrip	-0.304424	7.88738	10.5511	0.00748349
Kbtbd2	-0.334398	5.35305	10.5395	0.0075077
Nos1ap	0.506804	2.2186	10.5386	0.00750962
Acad11	0.233571	4.56588	10.5236	0.00754088
Fosb	0.702498	6.03303	10.5213	0.00754569
Gm14399	-1.32847	0.928106	10.5171	0.00755461
Immp1l	-0.788187	2.96155	10.5161	0.00755671
1600012H06Rik	-0.326148	5.12964	10.4888	0.00761439
Eif3j2	-0.478577	5.53452	10.4558	0.00768457
Hprt	-0.30438	5.854	10.4524	0.00769193
Cebpe	0.510624	4.97337	10.449	0.00769924
Ankrd12	-0.388271	6.66841	10.4452	0.00770745
Pidd1	0.426143	3.25604	10.4372	0.00772465
Nelfe	0.263149	5.26455	10.4342	0.00773118
Pi16	0.351797	6.74708	10.4319	0.00773619
Rasa1	-0.315325	6.24573	10.413	0.00777715
1810013L24Rik	-0.257822	6.33832	10.4052	0.00779417
Pcyox1l	0.31903	3.46308	10.3887	0.00783024
Ctso	-0.478339	4.16465	10.3816	0.00784575
Gm21897	-1.24746	2.16102	10.3639	0.00788471
Zfp148	-0.240747	6.31627	10.3597	0.00789404
Zc3h12a	0.259472	5.00184	10.3543	0.00790589
Erp44	-0.285535	6.23682	10.3523	0.00791038
Yipf4	-0.352779	4.97932	10.3501	0.00791537
Cfap298	0.327713	2.5988	10.3498	0.00791586
Zfp760	-0.643602	2.47892	10.3417	0.00793397
Rock2	-0.231883	7.10617	10.3417	0.00793408
4932438A13Rik	-0.254649	6.99004	10.3365	0.00794558
Senp6	-0.266152	6.76487	10.3146	0.0079947
Ptp4a2	-0.285725	8.42903	10.2944	0.0080402
1600014C10Rik	0.2339	5.99797	10.2935	0.0080422
Birc6	-0.260283	7.74414	10.2785	0.00807608
Zfp280c	-0.386282	3.66707	10.2785	0.00807618
Gm4335	0.83021	0.325506	10.2724	0.00808999
Eps8l1	-0.991477	2.14233	10.2564	0.00812669
Serpine1	-1.4354	-1.51101	10.2548	0.0081302
Pafah1b1	-0.267752	7.53011	10.2434	0.00815639
Dcps	0.291147	4.21336	10.2101	0.0082334
Sphk2	0.220003	5.96911	10.1927	0.00827417
BC005537	-0.331802	8.90493	10.1858	0.00829031
Olfr1336	-0.530238	2.93307	10.1847	0.00829289
Olfr393	-0.827453	0.10823	10.1775	0.00830967
Ap5b1	0.213299	5.48904	10.1741	0.00831768
C9orf72	-0.336781	5.06779	10.1606	0.00834953
Hlx	0.291171	6.40893	10.1517	0.00837064
Tmem87a	-0.199956	5.34855	10.1296	0.00842328
Mea1	0.219806	5.18932	10.1106	0.00846902
Cyp39a1	-1.14918	1.61504	11.245	0.0085118
Fcgr1	0.269299	6.36969	10.0908	0.0085168
Gm7072	-1.39911	4.01539	10.0834	0.00853467
Nck1	-0.333048	5.36951	10.083	0.00853558
Rnf2	-0.302658	4.8827	10.0766	0.00855122
Znf41-ps	-1.93369	4.18248	10.0728	0.00856049
Plac8	0.686408	5.74723	10.0643	0.0085812
Ap4b1	0.266387	4.68792	10.0568	0.0085995
Scel	0.48967	2.78505	10.0556	0.00860243
Zfp770	-0.583366	3.42706	10.0504	0.00861531
Tm9sf2	-0.245827	6.95675	10.0437	0.0086318
Zfp397	-0.374156	4.9316	10.0294	0.00866706
Ugp2	-0.387866	6.52919	10.0215	0.00868656
Plekhf2	-0.249862	6.08215	10.0142	0.00870453
Casp8	0.210559	6.59693	10.0124	0.00870908
Slf2	-0.276775	5.78928	10.0035	0.00873124
Gm49331	-1.50232	0.523502	9.97798	0.00879522
Gmfb	-0.493908	6.75249	9.93984	0.00889181
Zfp655	-0.403275	5.22797	9.93735	0.00889815
Gm6316	1.42771	-0.761107	9.93115	0.00891401
Mrps26	0.261571	4.30784	9.9303	0.00891618
Saxo2	-1.57968	-1.51564	9.90949	0.00896958
Ranbp6	-0.394344	3.90394	9.8929	0.00901242
Cry2	0.459784	2.70526	9.8875	0.00902643
Gm44790	1.83337	-0.431471	9.88449	0.00903424
mt-Co3	-0.749369	10.9154	9.86306	0.0090901
Rb1	-0.330754	6.43342	9.85926	0.00910004
Gm13453	0.440308	2.6186	9.85804	0.00910324
Cul3	-0.402243	7.34613	9.85309	0.00911622
Hsf1	0.28922	4.55575	9.83729	0.00915782
Zfp277	-0.299959	4.73838	9.83002	0.00917703
Smchd1	-0.295954	7.15078	9.81917	0.00920579
Sipa1	0.24022	7.15586	9.81145	0.00922633
Zfp738	-0.473602	4.87106	9.81048	0.00922891
Bet1	-0.356467	3.42839	9.80436	0.00924524
Pknox2	0.713605	1.48003	9.80414	0.00924583
Fam32a	0.221842	6.33973	9.80349	0.00924755
Nmd3	-0.217978	4.73927	9.80275	0.00924954
Ssr4	0.285464	6.09736	9.79384	0.00927337
Manea	-0.429732	5.00837	9.7882	0.0092885
Pten	-0.462896	8.27558	9.76832	0.00934205
Ptar1	-0.311693	4.66986	9.76729	0.00934482
Diaph2	-0.356643	6.9805	9.74941	0.00939332
Bud31	0.216746	5.68841	9.74369	0.00940891
Pfkl	0.271246	5.32077	9.73099	0.00944359
Csta2	-0.344815	4.65984	9.73042	0.00944516
Psmb9	0.262964	5.62996	9.7253	0.00945918
Zfp943	-1.00612	3.90055	9.71736	0.00948098
Spcs3	-0.372235	7.36078	9.71449	0.00948889
Timm8a1	-0.575951	3.80136	9.70961	0.00950235
Il17ra	0.260715	7.85215	9.70939	0.00950293
Fyttd1	-0.242794	5.28121	9.70758	0.00950793
Nxt2	-0.479346	3.6043	9.70459	0.0095162
Ube2d2a	-0.251904	7.32566	9.70155	0.0095246
Creb3l2	0.379953	4.55636	9.69664	0.00953819
Cript	-0.404354	4.54148	9.69421	0.00954493
Trappc6b	-0.319664	5.16394	9.693	0.00954827
Creb1	-0.324592	6.59217	9.67753	0.0095913
Rnf11	-0.332827	5.78371	9.66651	0.00962209
Zfp458	-0.755455	1.44824	9.66357	0.00963033
Kpna3	-0.441611	6.07641	9.65414	0.0096568
Zfr	-0.27227	6.75975	9.64464	0.00968354
Zfp983	-0.689721	2.88976	9.62941	0.0097266
Ptges3	-0.289173	6.88269	9.62938	0.00972668
Dnajb14	-0.275765	7.06851	9.62867	0.00972872
Mogat2	0.729109	1.80804	9.62548	0.00973776
Gm6206	-0.417262	5.19198	9.62487	0.0097395
Slc35c1	0.228463	6.9438	9.61327	0.00977249
Srrt	0.20891	7.261	9.61241	0.00977494
Gm48416	-0.442964	4.01175	9.60239	0.00980358
Gadd45a	0.347127	5.05334	9.59547	0.0098234
Fkbp4	0.253883	5.41229	9.59364	0.00982865
Olfr1307	-0.477595	2.9615	9.59235	0.00983235
Spopl	-0.379949	3.93582	9.58026	0.00986716
Hectd1	-0.170943	7.87561	9.5777	0.00987454
St3gal2	0.226952	5.53287	9.57502	0.00988228
Pet100	0.508682	2.6412	9.56372	0.00991499
Ero1l	-0.356082	7.26647	9.5603	0.00992492
Arl5b	-0.411697	4.73134	9.55423	0.00994258
Tuft1	0.63315	0.765507	9.55419	0.00994267
Btf3l4	-0.282271	4.387	9.53503	0.00999863
Akap11	-0.269475	5.62946	9.5118	0.010067
Gm18939	-3.95205	1.01322	9.51002	0.0100722
Otud4	-0.252363	6.49282	9.50596	0.0100842
Tcf4	-0.259569	5.06369	9.50226	0.0100952
Surf2	0.306215	3.59864	9.4921	0.0101253
Tomm70a	-0.261997	6.70486	9.49081	0.0101292
Kansl1l	-0.378245	3.28163	9.48563	0.0101446
Ppp1r10	0.200141	6.6561	9.46926	0.0101935
5430427O19Rik	-0.446949	3.83543	9.46876	0.0101951
Cybc1	0.240741	6.04305	9.46112	0.010218
Dus1l	0.235614	4.65695	9.46084	0.0102188
Appl1	-0.286858	6.17581	9.45935	0.0102233
Lipg	0.556348	3.40609	9.44769	0.0102584
Dnajb11	0.198905	7.13715	9.44603	0.0102635
Nif3l1	0.25298	4.23817	9.44455	0.0102679
Ss18l1	-0.370748	3.09116	9.44097	0.0102788
Manf	0.212552	6.49392	9.43506	0.0102967
Acta2	0.273344	3.94175	9.42707	0.010321
Gm10717	-5.30477	-2.04627	10.2397	0.0103515
Triobp	0.200065	6.48532	9.40215	0.0103971
Foxm1	0.347638	5.82611	9.39236	0.0104272
Il13ra1	-0.537296	6.40362	9.39176	0.0104291
Akap9	-0.248955	6.3712	9.38612	0.0104464
Bcs1l	0.344309	2.97929	9.35063	0.0105566
Atpaf2	0.23535	4.15031	9.34976	0.0105594
Ankib1	-0.189285	6.03631	9.33272	0.0106128
Azin1	-0.399147	7.17211	9.33234	0.010614
Trappc8	-0.29583	6.86649	9.3313	0.0106173
Asxl2	-0.214235	6.3798	9.33042	0.01062
Mob1b	-0.303571	5.70018	9.31793	0.0106594
Sccpdh	-0.494062	2.52028	9.31256	0.0106764
Sqor	0.214551	6.21158	9.3112	0.0106807
Cnot6l	-0.302535	6.66469	9.30565	0.0106983
Cggbp1	-0.358781	7.31207	9.30042	0.0107149
Arsk	-0.339322	4.12277	9.29828	0.0107218
Zcchc7	-0.258042	4.19214	9.29726	0.010725
Cldn15	0.951369	2.99974	9.29122	0.0107443
Zfp995	-0.846111	2.26425	9.29097	0.0107451
Serp1	-0.504267	9.02088	9.27504	0.010796
Tmed7	-0.30176	6.80225	9.27421	0.0107987
Lrrcc1	-0.50596	4.69946	9.25963	0.0108456
Zfp52	-0.787775	5.17527	9.25585	0.0108578
Ppp1r11	0.242184	4.94417	9.24748	0.0108849
Rnaseh2b	-0.277331	4.18418	9.23223	0.0109345
Map11	0.229965	6.64442	9.22575	0.0109556
Thoc1	-0.307767	5.02736	9.22318	0.010964
Atf7	-0.164532	6.45157	9.22023	0.0109736
Rock1	-0.431734	7.78396	9.21678	0.0109849
Anapc10	-0.402758	3.96297	9.20636	0.0110191
Evi2	-0.688549	6.56252	9.19317	0.0110626
Gm5141	-1.06231	1.58261	9.19234	0.0110653
Spata24	0.779179	0.206461	9.18817	0.0110791
Med21	-0.399128	4.39464	9.17709	0.0111159
Sumo1	-0.393899	5.88506	9.17246	0.0111313
Mettl1	0.32265	2.94505	9.16332	0.0111618
Dnajb4	-0.320457	3.52675	9.16306	0.0111626
Uqcrh	0.258349	5.41971	9.1595	0.0111745
Psmc4	0.25584	6.4893	9.15486	0.01119
Ubl5	0.191798	6.59564	9.15195	0.0111998
Eif5	-0.367793	7.96049	9.1463	0.0112188
Tfrc	-0.383275	7.0514	9.12457	0.011292
Gemin6	0.458084	1.79316	9.1121	0.0113343
Agmo	-1.31502	-1.00139	9.0885	0.0114149
Hpf1	-0.283451	4.38956	9.08665	0.0114213
Gm35315	-1.20136	0.366919	9.07452	0.0114629
Marcksl1	0.226869	7.48011	9.07449	0.011463
Zfp120	-0.578098	4.98695	9.07401	0.0114647
Dock11	-0.338158	7.42411	9.06748	0.0114872
Etf1	-0.274883	7.63419	9.06202	0.0115061
Thoc2	-0.36126	6.60252	9.04511	0.0115649
Uhmk1	-0.234593	7.75143	9.04219	0.011575
Rap1b	-0.426248	8.35555	9.03058	0.0116156
Ppp4r3b	-0.562625	6.95727	9.02689	0.0116285
Gm43531	-1.46852	-0.955535	9.01867	0.0116574
Tmem68	-0.393911	4.25949	9.00982	0.0116885
Agpat5	-0.303715	4.90666	9.00598	0.0117021
Vamp7	-0.739874	3.38206	9.00498	0.0117056
Mterf3	-0.327066	4.08513	9.00443	0.0117075
Utp18	-0.268227	5.25526	8.99992	0.0117235
Adss	-0.201847	5.95257	8.98879	0.011763
Rnpc3	-0.663857	3.71874	8.97859	0.0117993
Ywhaq	-0.245376	6.83673	8.96848	0.0118354
Myd88	0.204041	7.18362	8.96773	0.0118381
Tmem101	0.288674	2.86981	8.96165	0.0118599
Zbtb40	0.298503	3.80602	8.95782	0.0118736
Rad17	-0.357777	5.14493	8.93909	0.0119412
Gngt2	0.250952	5.35708	8.93822	0.0119443
Cip2a	-0.431323	5.01507	8.93101	0.0119704
Btd	0.285466	3.88275	8.92643	0.0119871
Hspa4l	-0.28016	5.95703	8.92167	0.0120044
Acin1	0.208364	7.86777	8.8997	0.0120847
Mospd1	-0.306313	3.87566	8.89932	0.0120861
Msrb1	0.25157	7.33673	8.8986	0.0120887
Abtb1	0.272706	6.15993	8.89159	0.0121145
Gpbp1	-0.477514	6.68125	8.89092	0.0121169
Tufm	0.251705	5.57117	8.8821	0.0121495
Abce1	-0.331985	7.17104	8.86807	0.0122014
Retreg1	-0.304582	5.76852	8.85778	0.0122397
Krba1	0.698451	0.486479	8.84992	0.012269
Pfkm	0.424967	2.51386	8.84582	0.0122843
Hsd11b1	0.519565	5.07077	8.8457	0.0122848
Pdcd10	-0.457941	5.80436	8.84209	0.0122983
Gm15446	-0.762502	2.27283	8.81951	0.0123832
Ankrd13c	-0.254795	5.9633	8.8111	0.012415
Nrip2	-1.17411	-1.07473	8.8061	0.012434
Pdia6	0.209137	8.06809	8.80401	0.012442
Ube2v2	-0.462584	4.59041	8.78694	0.012507
Rhog	0.21335	8.00832	8.77219	0.0125635
Sos1	-0.230116	5.70393	8.76019	0.0126097
Tor4a	0.172352	6.53129	8.75567	0.0126272
Tent2	-0.30114	6.90016	8.71962	0.0127675
Sacm1l	-0.210216	6.1493	8.71397	0.0127897
Gm13341	-1.06704	0.188818	8.71305	0.0127933
4930438A08Rik	0.473252	4.62743	15.6798	0.0127946
Yme1l1	-0.429024	6.89075	8.71261	0.012795
Tonsl	0.397061	3.42515	8.7091	0.0128088
6820431F20Rik	-0.618605	7.2213	8.69148	0.0128783
Dctn2	0.195661	6.62131	8.67563	0.0129412
Ccdc186	-0.219486	5.9226	8.67342	0.01295
Zfp758	-1.56822	3.45017	8.66647	0.0129777
Zfp280d	-0.478577	4.4172	8.66565	0.012981
Ubr5	-0.20717	7.46831	8.66111	0.0129991
Tbx6	0.975232	1.85639	8.64897	0.0130478
Polr2c	0.227803	4.91536	8.64558	0.0130614
Aldh6a1	-0.303344	3.04525	8.64417	0.0130672
Chid1	0.256253	4.65642	8.6362	0.0130993
Zfp281	-0.391856	4.90259	8.62245	0.013155
Hdgfl2	0.240051	5.37074	8.61954	0.0131668
Gnai3	-0.269231	7.93913	8.61659	0.0131787
Lyrm9	0.365831	2.3264	8.61602	0.0131811
Gm12922	1.00611	-1.3055	8.61599	0.0131812
Dhrs9	-0.181126	7.49229	8.61595	0.0131814
Serpinb1a	0.264168	6.29839	8.61187	0.013198
Dnlz	0.218735	4.32791	8.60876	0.0132106
Zhx2	0.297888	4.07378	8.58059	0.0133262
Ube2s	0.200654	6.54505	8.57862	0.0133343
Coa7	0.393439	2.61228	8.57822	0.013336
Kras	-0.267739	5.95111	8.56641	0.0133848
Zfp935	-8.54794	0.539166	9.25987	0.0133955
Zfp966	-1.18351	2.2386	8.5632	0.0133981
Pgrmc1	-0.202032	5.55309	8.56088	0.0134077
Bcl9l	0.259399	5.82967	8.55552	0.01343
Prpf40a	-0.307318	7.40428	8.55143	0.013447
Cpeb4	-0.443774	6.49466	8.53348	0.0135221
Ccdc71	0.214393	4.89459	8.53054	0.0135344
Hist1h1c	-0.197546	6.32523	8.52077	0.0135755
Tmem106b	-0.303072	5.96562	8.51019	0.0136201
Zfp654	-0.495698	4.78631	8.50851	0.0136272
Capza2	-0.336626	8.51809	8.50754	0.0136313
Bclaf3	-0.780611	3.46612	8.50059	0.0136608
Gatad1	-0.217501	6.04983	8.50025	0.0136623
Pttg1	0.320456	3.91887	8.49727	0.0136749
Sept7	-0.370124	7.9428	8.4949	0.013685
Coq10b	-0.519336	3.98881	8.49458	0.0136864
Ets1	0.302491	5.39697	8.4909	0.013702
Cnpy3	0.200575	6.38799	8.48816	0.0137137
Zfp607a	-0.28122	2.867	8.48526	0.0137261
Arhgdib	0.213296	9.96349	8.48338	0.0137341
Rnpepl1	0.22156	6.38614	8.48244	0.0137381
Ap1m1	0.184979	6.70384	8.47926	0.0137517
Cox14	0.325832	3.61511	8.47873	0.013754
Prickle3	0.26422	4.63125	8.4772	0.0137605
Naa50	-0.382095	6.85841	8.47307	0.0137783
Pnpt1	-0.459093	4.76715	8.45872	0.0138399
Tmem95	1.08894	-1.24021	8.4584	0.0138413
Klhl26	0.301371	3.13286	8.45533	0.0138546
Stau2	-0.405756	2.26418	8.45208	0.0138686
Itga4	-0.296847	7.35541	8.44663	0.0138922
Atl2	-0.250001	4.70014	8.44628	0.0138937
Ackr4	-2.12865	-1.36242	8.44617	0.0138942
Gm13502	-0.934051	4.05608	8.44505	0.013899
Entr1	0.169451	6.26991	8.44346	0.0139059
Gm9531	0.262943	6.50218	8.43972	0.0139221
Pcsk7	0.218313	5.43617	8.43421	0.0139461
Armc5	0.242959	4.45044	8.42909	0.0139684
Rmi1	-0.338251	4.87443	8.41555	0.0140276
Gm15443	-1.61321	-0.579796	8.41408	0.014034
Olfr767	-0.512006	2.03248	8.40573	0.0140707
Hmbs	0.275931	4.5808	8.40542	0.0140721
Kdm4c	-0.205846	5.30749	8.40238	0.0140854
Klf9	-0.394607	5.57089	8.40117	0.0140907
Gpr108	0.22261	5.78816	8.39749	0.014107
Hsf2	-0.323872	4.09889	8.39586	0.0141141
Gm10132	-1.21399	0.971409	8.39179	0.0141321
Mapk8	-0.415443	3.99022	8.38736	0.0141517
Atp11c	-0.512789	5.93542	8.38019	0.0141835
Zfp982	-1.10437	-0.398528	8.37721	0.0141967
Slc30a4	-0.43132	6.69196	8.37672	0.0141989
Cntn1	1.0498	-0.70517	8.36676	0.0142433
Avl9	-0.3309	5.87101	8.35652	0.014289
Gm7818	-1.60819	-0.536784	8.34824	0.0143262
Gm26566	0.37179	2.24473	8.34039	0.0143615
Gm8935	-7.04328	-0.620778	8.98343	0.0144461
Gm47626	-0.727202	2.51887	8.3143	0.0144796
Kansl2-ps	8.75664	-0.536207	8.97304	0.0144875
Rtf2	0.17523	6.76029	8.31144	0.0144927
Tnip1	0.218683	7.08097	8.28844	0.0145978
Zfp729a	-0.356372	5.26516	8.28294	0.0146232
Hacd4	-0.45135	6.6418	8.2817	0.0146289
Btnl10	-1.1939	-0.479199	8.27977	0.0146378
Foxp2	-0.700545	0.77886	8.27823	0.0146448
Olfr341	-1.21585	-1.24826	8.27807	0.0146456
Cdc34	0.210452	6.14504	8.27755	0.014648
Stat2	0.206828	7.12407	8.27209	0.0146732
Rgs1	-0.610269	4.39063	8.263	0.0147153
Sars2	0.390956	2.92519	8.26086	0.0147252
Nol12	0.242567	4.55736	8.25798	0.0147386
Troap	0.404248	3.58292	8.25743	0.0147411
Bin3	0.17873	6.13124	8.25372	0.0147584
Svil	0.189902	7.67289	8.25259	0.0147637
Arhgef39	0.381312	3.47639	8.25062	0.0147728
Pgap1	-0.371507	5.64259	8.24905	0.0147801
Slc29a3	-0.232726	7.77381	8.24698	0.0147898
Naa30	-0.429575	4.57351	8.24582	0.0147952
Abcb7	-0.369244	5.56332	8.2398	0.0148233
Spred1	-0.352222	6.83248	8.23925	0.0148259
Golph3	-0.214695	7.01715	8.2357	0.0148426
Dgat2	0.270018	4.6462	8.22907	0.0148736
Ergic3	0.195157	5.82762	8.22809	0.0148783
mt-Nd1	-0.752248	10.7877	8.22075	0.0149128
Preb	0.212519	6.8004	8.21334	0.0149478
Pigb	0.220415	4.70439	8.20547	0.014985
Dnajb12	0.177505	5.81869	8.20006	0.0150107
Dock5	0.178644	6.87518	8.19177	0.0150501
Bmpr2	-0.270648	6.83556	8.19023	0.0150574
Rtn4	-0.240133	7.64639	8.18362	0.015089
Btbd6	0.295324	3.20542	8.18286	0.0150926
Fam189b	0.419782	2.73299	8.17607	0.0151251
Ddx27	0.184328	5.69276	8.17326	0.0151386
Zbtb6	-0.460612	4.64764	8.17236	0.0151429
Arrb2	0.222398	8.16678	8.15677	0.015218
Mrgbp	0.256256	3.82665	8.15593	0.015222
mt-Nd2	-0.923785	9.78587	8.15468	0.015228
Kdm7a	-0.353589	7.82278	8.15453	0.0152288
C1galt1	-0.454532	5.69277	8.15437	0.0152295
Wasl	-0.383503	4.41958	8.15236	0.0152393
Lmbrd2	-0.365662	5.39241	8.1417	0.0152909
Suco	-0.359277	5.55219	8.14036	0.0152974
Cmpk1	-0.581901	6.65398	8.13845	0.0153067
Gna13	-0.191218	7.35854	8.13192	0.0153384
Wdr70	0.222096	4.42689	8.13157	0.0153402
Atp11b	-0.249494	7.49008	8.12215	0.0153862
Zfp273	-0.575798	1.64709	8.1221	0.0153864
Lrif1	-0.541334	4.49039	8.11638	0.0154144
Endov	0.276244	3.48565	8.11613	0.0154157
Rhou	0.466009	4.74436	8.1146	0.0154231
Agfg1	-0.227413	6.05412	8.11162	0.0154377
Eya4	-1.15341	-0.221871	8.1048	0.0154713
Gm13237	0.280536	7.16518	8.10272	0.0154815
Brwd3	-0.377023	5.4993	8.10201	0.015485
Selenot	-0.383971	7.58079	8.09447	0.0155223
Zfp141	-0.346227	4.0341	8.09279	0.0155306
Sclt1	-0.314174	3.48551	8.08958	0.0155464
Castor1	0.454871	1.76874	8.08432	0.0155725
Gm42417	-1.27267	0.0203062	8.08045	0.0155917
Rpl9-ps6	-2.60566	-1.08376	8.07794	0.0156042
Ift74	-0.6702	2.19544	8.0764	0.0156119
Syvn1	0.241419	6.45139	8.07572	0.0156152
Atxn7l3	0.176878	6.62218	8.07409	0.0156234
Capn11	-3.97431	-0.686802	8.06782	0.0156546
Gnal	0.706495	0.716773	8.0664	0.0156617
Arap3	0.352804	6.32465	8.05486	0.0157195
Bzw1	-0.27309	8.48339	8.05472	0.0157202
Gm12314	-4.47156	-2.12601	8.67358	0.0157465
Myo1d	0.346998	4.60657	8.04881	0.0157499
Smyd5	0.287327	4.40562	8.04814	0.0157533
Ppm1g	0.191609	6.9144	8.04339	0.0157772
Tmem161b	-0.482734	3.4675	8.03611	0.0158139
Nop58	-0.226112	5.96026	8.03481	0.0158205
Fhod1	0.225239	5.38596	8.03266	0.0158313
Rp2	-0.351281	6.99188	8.02685	0.0158608
Maf1	0.185578	6.01796	8.02155	0.0158877
Stoml2	0.202988	5.06975	8.01933	0.015899
Gm48260	-0.721401	0.468791	8.01616	0.0159151
Fcna	-1.39026	-0.510923	8.01299	0.0159313
Kctd14	-0.266071	4.21708	8.00881	0.0159526
Gspt1	-0.199943	7.13809	8.00086	0.0159932
Rexo1	0.208535	6.00335	7.9896	0.016051
Gm44126	1.19135	0.491782	7.98424	0.0160786
Dgka	0.311384	4.97508	7.98365	0.0160817
Stag2	-0.413321	7.6732	7.98147	0.0160929
Lpp	-0.412074	6.50938	7.97851	0.0161082
Birc3	0.175613	6.57396	7.97515	0.0161255
Cdc27	-0.31512	6.20847	7.97448	0.016129
Dgkh	-0.265552	5.68079	7.97119	0.016146
Dbndd2	1.2095	0.418638	7.94544	0.0162801
Cdc25b	0.244304	4.89312	7.94485	0.0162832
Clk4	-0.267793	4.90091	7.9444	0.0162855
Rnf103	-0.310403	4.74786	7.93646	0.0163271
Gm16042	2.25318	0.441201	7.92382	0.0163937
Cant1	0.211225	5.86158	7.91928	0.0164176
Gm47103	-1.1254	2.17827	7.9188	0.0164201
Copb1	-0.22127	7.12497	7.91874	0.0164205
Id2	-0.185838	8.07332	7.91836	0.0164225
Braf	-0.20809	6.4437	7.90632	0.0164863
Snx13	-0.405642	6.10143	7.90601	0.0164879
Ipo11	-0.246051	4.76342	7.90543	0.016491
Oma1	0.270364	3.8452	7.89773	0.0165319
Kmt5c	0.339801	5.59614	7.89275	0.0165585
Gmps	-0.234843	5.72288	7.88792	0.0165843
Nod2	0.218579	4.79231	7.88549	0.0165973
Gpsm3	0.174839	7.42598	7.88541	0.0165977
Gm45038	-1.17459	0.664774	7.884	0.0166053
Cnot7	-0.244861	5.263	7.87979	0.0166279
Otud6b	-0.22429	5.7521	7.87808	0.016637
Styx	-0.29569	4.66683	7.87729	0.0166413
Tbkbp1	0.248301	5.73927	7.877	0.0166428
Ginm1	-0.242069	4.71957	7.87523	0.0166523
Zc2hc1a	-0.42565	2.73833	7.87415	0.0166581
Qpctl	0.27427	4.38608	7.86822	0.01669
Zfp938	-1.17813	0.736593	7.8575	0.0167479
Ndufb9	0.236799	4.73131	7.85737	0.0167486
Trip12	-0.176258	8.73145	7.85409	0.0167664
Slc25a11	0.24336	6.29304	7.84325	0.0168252
Stn1	0.267895	4.58172	7.8401	0.0168424
Rragc	-0.246026	7.27798	7.83814	0.0168531
Gm18679	0.951648	3.02273	7.83256	0.0168835
Dcaf10	-0.219589	4.99745	7.83231	0.0168849
Bicdl2	2.37078	-1.48874	7.82905	0.0169027
Ddx24	0.215187	6.51598	7.82841	0.0169062
Lipo3	-0.40703	4.38179	7.82801	0.0169084
Orm1	-2.60581	1.39594	7.9266	0.0169183
Btbd10	-0.21139	4.83269	7.82597	0.0169196
Sppl2a	-0.257514	7.85297	7.81987	0.016953
Gm10778	-0.560337	2.37893	7.8163	0.0169727
Acsl4	-0.339589	7.38233	7.81134	0.0169999
Kpna4	-0.274593	7.48049	7.80961	0.0170094
Tesk2	0.314819	4.30742	7.80342	0.0170436
Hmox2	0.189599	6.14836	7.80273	0.0170475
Sptssa	-0.283279	5.64498	7.80134	0.0170551
Ndufb7	0.264784	4.93456	7.79815	0.0170727
Pskh1	0.214864	4.70348	7.7939	0.0170963
Plaa	-0.185536	6.51967	7.78197	0.0171626
Rab14	-0.26524	7.90129	7.78162	0.0171646
Cd2ap	-0.284871	6.43348	7.78057	0.0171704
Msantd4	-0.235335	4.87893	7.77711	0.0171897
Gpr137	0.264747	4.65316	7.77039	0.0172273
Usp38	-0.257765	5.69057	7.76904	0.0172348
Dbi	0.277452	6.83023	7.7685	0.0172379
Hspa4	-0.19342	7.99494	7.76601	0.0172518
LT629154.3	1.1683	0.415907	7.75826	0.0172953
Slc17a9	0.528942	3.77017	7.75723	0.0173011
Hars	0.180649	5.88107	7.74734	0.0173568
mt-Co2	-0.746184	9.86626	7.73458	0.017429
Ccn2	-3.1993	-1.73265	7.72247	0.0174979
Lonrf1	-0.273279	4.3241	7.72121	0.0175051
Pds5a	-0.164951	7.63063	7.71924	0.0175163
Phf19	0.321334	3.34149	7.71587	0.0175356
Hmgb2	0.223581	7.85008	7.70633	0.0175902
Qtrt1	0.326171	2.42647	7.70529	0.0175962
Mettl8	0.38549	2.57378	7.70121	0.0176196
Ears2	0.369544	2.48374	7.6992	0.0176312
Tnfrsf14	0.230008	4.00715	7.69572	0.0176512
Txndc9	-0.287315	5.87945	7.69163	0.0176748
Nmt1	0.189864	7.32709	7.68868	0.0176918
Ubn2	-0.230528	6.40939	7.6885	0.0176928
Gm42785	-0.496581	3.16468	7.67586	0.017766
Tacstd2	0.430588	3.30473	7.67137	0.0177921
Edem2	0.255023	6.33235	7.6706	0.0177966
Gm16363	-2.64325	-1.21363	7.66773	0.0178133
Dsel	-0.580009	2.29784	7.66512	0.0178285
Xpo4	-0.220617	5.31995	7.66399	0.0178351
Vmn1r218	-0.589349	1.05781	7.65944	0.0178617
Spata6	-0.311293	4.63229	7.65717	0.0178749
Zfp54	-0.65488	2.21776	7.65302	0.0178992
Tfb1m	0.322927	2.71731	7.65186	0.017906
Slc25a46	-0.430244	5.53623	7.64685	0.0179354
Zfp942	-1.25838	3.51994	7.64612	0.0179396
Anapc4	-0.186388	5.2176	7.64507	0.0179459
Gpx3	0.428402	2.8287	7.64106	0.0179694
Btbd3	-0.307009	2.40419	7.63039	0.0180324
Gm11847	0.999171	1.24348	7.63	0.0180346
Vmn2r76	-0.474121	2.27866	7.62402	0.01807
Kat8	0.362699	3.4619	7.62353	0.0180729
Fam49b	-0.239212	7.98613	7.61866	0.0181018
Ddias	-0.515791	3.67111	7.6173	0.0181099
Arih1	-0.279347	7.5509	7.61691	0.0181122
Dram2	-0.462843	5.6669	7.61093	0.0181477
F10	0.20894	8.79347	7.6074	0.0181688
Atp13a3	-0.303726	7.58384	7.60265	0.0181971
Hal	-0.453627	2.75598	7.60046	0.0182102
Ogt	-0.219461	7.81383	7.59039	0.0182705
Zbtb1	-0.31379	5.61994	7.58251	0.0183179
Vmn1r216	-0.852767	0.0042122	7.57702	0.018351
Hmgcl	0.252502	5.57736	7.56923	0.018398
4930522L14Rik	-0.689607	2.47664	7.56785	0.0184064
Fmr1	-0.42755	5.78173	7.56756	0.0184082
Pign	-0.251824	5.46253	7.56252	0.0184387
Tmem173	0.308537	6.55255	7.5609	0.0184486
Cyhr1	0.17715	5.76115	7.55901	0.01846
Ptp4a1	-0.394298	7.49374	7.55827	0.0184645
Gm45855	1.02329	-0.0630229	7.55818	0.0184651
Ahctf1	-0.214513	6.52076	7.55014	0.0185141
Klf10	-0.319987	5.49155	7.5492	0.0185197
Fastkd5	-0.320593	3.29518	7.5485	0.018524
Rtl5	0.197385	4.90811	7.53354	0.0186156
Bhlhb9	-0.711417	0.78585	7.53126	0.0186296
Atp5md	-0.423088	3.52353	7.53077	0.0186326
Agpat1	0.173141	6.25838	7.5305	0.0186342
Polr1c	0.255023	4.19787	7.52352	0.0186772
Fundc1	-0.254006	4.5026	7.50749	0.0187763
5730507C01Rik	-1.44428	-0.896434	7.50484	0.0187927
Prpsap2	0.255399	4.07495	7.49641	0.0188451
Rnft1	-0.316223	5.17117	7.49623	0.0188463
Ap3s1	-0.491891	6.24417	7.49387	0.0188609
Asnsd1	-0.279517	6.25235	7.48588	0.0189108
Erlec1	-0.32686	4.71602	7.48518	0.0189152
Gm10053	-1.46637	3.47044	7.48509	0.0189158
Nlrp3	0.223866	7.39912	7.48286	0.0189297
Rnf13	-0.314748	7.05551	7.47577	0.0189742
Mex3c	-0.226557	6.13069	7.47398	0.0189854
Gm7240	-1.47855	0.124735	7.47388	0.018986
Gm42718	-0.905528	-0.0756737	7.46635	0.0190334
Ice2	-0.327245	3.3308	7.45959	0.0190761
Eif3g	0.206569	6.17312	7.45444	0.0191087
Hax1	0.213317	5.13593	7.45038	0.0191344
Plcb3	0.200321	5.54438	7.44963	0.0191392
Togaram1	-0.231954	5.37323	7.44948	0.0191401
Pibf1	-0.27601	3.72805	7.44898	0.0191432
Stat6	0.159905	8.08345	7.44827	0.0191478
Aplf	0.316866	2.9243	7.43813	0.0192123
Gm3325	-1.0706	1.78912	7.43448	0.0192355
Camkk2	0.200361	6.81272	7.43313	0.0192442
Pcnp	-0.207071	6.30979	7.42881	0.0192718
Ccdc88a	-0.364289	7.1707	7.42863	0.0192729
Dld	-0.321618	6.36287	7.42531	0.0192942
Ppp4r3a	-0.294656	6.879	7.42472	0.0192979
Fam219b	0.251814	4.36844	7.42109	0.0193212
Rybp	-0.218213	5.95973	7.41504	0.0193601
Cox7c	0.185057	6.09359	7.41264	0.0193755
Dusp11	-0.179905	7.22463	7.4102	0.0193913
Slc7a11	-0.312379	8.81317	7.40954	0.0193955
Magi2	-0.836961	-0.154091	7.40348	0.0194346
Haus6	-0.376363	4.29796	7.39716	0.0194755
Ttc14	-0.267154	5.16942	7.39177	0.0195104
Zfp994	-1.21466	3.14899	7.39115	0.0195145
Arfip1	-0.306561	5.92239	7.38756	0.0195378
Olfr352	-1.30827	-0.891456	7.38246	0.019571
Nmt2	-0.249643	5.17216	7.3724	0.0196367
Slc35a5	-0.210407	5.99362	7.37011	0.0196516
Ypel5	-0.201359	6.02059	7.36858	0.0196617
Tyrobp	0.275065	8.64597	7.36709	0.0196714
Sec24c	0.182734	7.3344	7.36467	0.0196873
Gm10800	-6.53206	-2.27351	7.89664	0.0196969
Ammecr1	-0.273539	4.68316	7.36099	0.0197115
Gm2000	0.346574	5.44666	7.3501	0.0197832
Zfp729b	-0.661088	4.41316	7.3478	0.0197984
G6pdx	0.198046	8.66169	7.34664	0.019806
Cops3	-0.219322	5.36688	7.34354	0.0198265
Gm10698	0.430622	4.5884	7.34204	0.0198365
Rhot2	0.244076	5.12681	7.33889	0.0198573
Amd1	-0.232946	6.28124	7.33682	0.0198711
Kdm6a	-0.236923	5.84345	7.33616	0.0198754
Mbnl2	-0.19708	6.90409	7.33493	0.0198836
Ino80d	-0.188319	6.53647	7.33002	0.0199162
Ugt1a6a	0.45533	4.2164	7.31786	0.0199973
Smc6	-0.369412	7.03967	7.31654	0.0200061
Zbed4	-0.149965	6.16034	7.31222	0.0200351
Sec24d	0.189174	5.39937	7.306	0.0200768
AU041133	-0.878878	0.734607	7.30331	0.0200948
Ttc19	-0.230478	3.86242	7.30243	0.0201007
Carnmt1	-0.352502	4.3152	7.29709	0.0201367
Ankhd1	-0.168705	6.96298	7.29651	0.0201406
Gm14326	-0.404315	3.32496	7.296	0.020144
Cdk16	0.175669	5.7368	7.29424	0.0201559
Dusp14	-1.15531	-1.59598	7.2849	0.0202191
Abcf2	0.189871	6.13507	7.28121	0.0202441
Olfr1116	-0.859972	0.358321	7.281	0.0202455
Creld2	0.357376	5.52057	7.27845	0.0202628
Ssr1	-0.178657	8.00254	7.27333	0.0202976
Kansl3	0.226795	5.93682	7.26501	0.0203543
Tbc1d8b	-0.366696	3.8613	7.26251	0.0203714
Rbm25	-0.198815	7.92899	7.26033	0.0203863
Psmb2	0.165953	6.72648	7.25878	0.0203969
Dnajb9	-0.364013	5.87102	7.24613	0.0204837
Mospd2	-0.251526	5.56038	7.23935	0.0205304
Kifc1	0.354456	4.82444	7.23735	0.0205442
Gm6944	0.856515	-0.681881	7.23063	0.0205907
Trim23	-0.510827	3.2199	7.22692	0.0206163
2010315B03Rik	-0.525446	3.32278	7.22629	0.0206207
Grm1	2.01757	0.0611361	7.22521	0.0206283
Kif20b	-0.39079	5.68381	7.22356	0.0206397
Arhgap12	-0.270885	4.6366	7.22254	0.0206467
Ighv1-22	-4.8506	0.207511	7.72866	0.0207054
Acer3	-0.371974	5.45482	7.19991	0.0208046
Bub1b	0.19977	6.25879	7.19891	0.0208116
Vps35	-0.285343	7.8963	7.19511	0.0208383
Ruvbl2	0.243962	5.18545	7.19129	0.0208652
Suz12	-0.289852	6.54159	7.19128	0.0208652
Gcc2	-0.367103	5.48799	7.19093	0.0208677
Ndufa11	0.394954	3.39872	7.18141	0.0209348
Spaca9	0.472402	0.958962	7.17294	0.0209946
Kcnab1	-1.12876	-1.21473	7.1714	0.0210055
Prkab1	0.177738	5.89284	7.17086	0.0210094
Zfp945	-0.504184	2.45851	7.16896	0.0210229
Sp4	-0.339938	3.81639	7.16766	0.0210321
Ppp6c	-0.251884	6.05318	7.15528	0.0211202
Ggnbp2	-0.20589	6.5591	7.15315	0.0211354
Stim1	0.187107	6.08236	7.15139	0.021148
Ogfr	0.166734	6.34208	7.14906	0.0211647
Bop1	0.210795	5.29762	7.14356	0.021204
Susd1	0.283107	4.63017	7.14125	0.0212206
Zfp65	-0.330053	4.40259	7.13826	0.0212421
Tab1	0.32934	4.15182	7.13415	0.0212716
Tmx3	-0.414736	6.38969	7.13326	0.021278
Lmnb2	0.273342	5.06353	7.13064	0.0212969
Gm6377	-0.862029	3.35194	7.13034	0.0212991
Gm47933	-0.70933	1.08489	7.12935	0.0213062
Rnpep	0.156485	6.86997	7.12879	0.0213102
Gm7432	5.58388	-2.06444	7.62923	0.0213324
Pacsin2	0.182942	7.90479	7.12431	0.0213426
Zc3hc1	0.332248	3.73266	7.12034	0.0213713
Zfp563	-0.301792	2.66966	7.12003	0.0213735
Atf2	-0.205339	6.01272	7.11324	0.0214227
Prkd3	-0.155211	7.18164	7.11006	0.0214458
Gm14410	-0.681521	0.724909	7.1045	0.0214863
Atf6b	0.190105	6.02078	7.09758	0.0215367
Psmc2	0.15836	6.60652	7.09578	0.0215499
Smarca5	-0.226171	7.40059	7.09566	0.0215508
Zfp709	-0.321192	3.74388	7.08038	0.0216628
Vrk3	0.195735	5.38406	7.07785	0.0216814
Prkcd	0.19648	9.49666	7.07784	0.0216815
Ints6l	-0.309679	6.04373	7.07517	0.0217011
Snrpd1	0.202141	5.30666	7.07378	0.0217114
Zfp322a	-0.361117	4.45497	7.07172	0.0217266
Cdc73	-0.37789	5.31902	7.0711	0.0217312
Sephs2	0.196677	6.59235	7.07048	0.0217358
Gm9973	-0.25071	6.98039	7.06963	0.021742
Cldn34c1	-0.942819	-0.34563	7.05989	0.0218141
Entpd3	1.1879	0.0322954	7.74234	0.021868
Mtpap	-0.211277	4.5585	7.0487	0.0218973
Mindy2	-0.183557	6.87627	7.04643	0.0219142
Lrrc58	-0.255954	7.5285	7.04471	0.021927
Pde4a	0.289769	4.39095	7.04415	0.0219312
Ccndbp1	0.176496	5.42874	7.03274	0.0220166
Sirt1	-0.330314	4.79391	7.02925	0.0220428
Parp1	0.206416	6.7516	7.02922	0.022043
Ap1g2	0.285912	4.8806	7.02751	0.0220559
Camsap2	-0.171793	6.24695	7.01532	0.0221476
Ighg2b	-3.31215	5.27757	7.01405	0.0221573
Lypla1	-0.284668	6.11854	7.01343	0.022162
Dynlt3	-0.505131	5.72256	7.00452	0.0222294
Trim33	-0.238623	6.08955	7.00445	0.0222299
Iqsec2	0.196566	4.89218	7.00193	0.022249
Zfp948	-0.382414	3.02928	6.99485	0.0223029
Eif1a	-0.234652	6.23365	6.99223	0.0223229
Ralgapa1	-0.189651	6.75974	6.98758	0.0223583
Rfk	-0.245754	6.0603	6.98455	0.0223815
Ap1s2	-0.652065	6.24789	6.98329	0.0223911
Parp8	0.218493	5.50236	6.97637	0.0224441
Rcor3	-0.25011	4.61159	6.97522	0.022453
Ndufs5	0.182823	4.97806	6.96989	0.0224939
Mmgt1	-0.26651	5.46873	6.96587	0.0225248
Tigd2	-0.272204	3.99749	6.96568	0.0225264
Knl1	-0.380254	5.58335	6.9651	0.0225308
Zfp748	-0.457219	3.90352	6.96478	0.0225333
Thoc6	0.228074	4.13959	6.96021	0.0225685
Abcf3	0.160553	5.15801	6.95962	0.0225731
Inpp4a	0.201578	6.18832	6.95864	0.0225806
Kif20a	0.317166	6.21743	6.95575	0.022603
1810055G02Rik	0.28454	4.22009	6.95512	0.0226079
Tet2	0.218247	6.98946	6.95108	0.0226392
Zfx	-0.193078	5.77501	6.94923	0.0226535
Banp	0.2809	4.14662	6.94652	0.0226746
Kdm5c	0.202933	6.93535	6.94067	0.02272
Rab1a	-0.290221	7.68002	6.94017	0.0227239
Sdf4	0.144257	7.47539	6.939	0.022733
Nsfl1c	0.159997	5.92032	6.93228	0.0227855
Ubl7	0.18888	5.47982	6.92425	0.0228483
Def6	0.164912	6.2079	6.9136	0.022932
Gm36298	-1.43906	0.515253	6.91321	0.022935
Psmd4	0.178528	6.27868	6.91221	0.0229429
Prpf4b	-0.195707	6.61359	6.90835	0.0229733
Chuk	-0.200216	5.65075	6.90149	0.0230275
Depdc1a	-0.774091	3.52349	6.89698	0.0230633
Arap2	-0.25763	5.71117	6.89571	0.0230733
Cyp1b1	-0.394785	3.83533	6.89131	0.0231082
Zkscan8	-0.472447	3.58147	6.89051	0.0231146
Pwwp2b	-0.456285	3.78248	6.88606	0.02315
H1f0	0.190888	6.15201	6.88135	0.0231875
Myc	0.264607	5.99546	6.88013	0.0231972
Pkd2l2	-0.595816	0.469661	6.8686	0.0232895
Hat1	-0.258104	5.49008	6.85751	0.0233786
Stip1	0.179795	6.7238	6.85338	0.0234119
Oas1b	0.615275	1.22972	6.85037	0.0234363
Calcb	0.792423	-0.49382	7.31837	0.0234489
Gm48417	-1.63471	1.27181	6.84182	0.0235055
Lin7c	-0.299736	6.54813	6.83562	0.0235558
Flot1	0.21313	6.30294	6.83391	0.0235697
Atp5k	0.237124	4.36875	6.83093	0.0235939
Ly6c1	0.647569	5.17721	6.8308	0.023595
Bysl	0.203977	4.90416	6.82529	0.0236399
Pex13	-0.339408	4.34731	6.82274	0.0236608
T2	1.44549	-1.75869	6.82208	0.0236661
Lcorl	-0.46574	4.23615	6.82061	0.0236782
Mpi	0.26911	3.57252	6.81922	0.0236895
Mphosph8	-0.243234	5.0657	6.81668	0.0237103
Rps16	0.355755	7.80014	6.81655	0.0237114
Sub1	-0.272676	6.45868	6.80952	0.0237691
Upf3b	-0.315412	4.85518	6.80844	0.0237779
Frs2	-0.199463	5.36712	6.8068	0.0237914
Mef2a	-0.282908	7.32888	6.80663	0.0237929
Eif4e2	0.141925	6.54481	6.80301	0.0238227
Mknk1	0.162802	6.63164	6.80076	0.0238412
Txlna	0.190538	6.61804	6.79906	0.0238552
Gapdh	0.228465	11.1563	6.79201	0.0239134
Pilra	0.216141	7.93348	6.78702	0.0239548
Arl5a	-0.259238	7.19376	6.78465	0.0239745
H3f3a-ps1	-1.42127	-1.2607	6.77988	0.0240141
Parp2	0.180211	5.03075	6.76415	0.0241454
Iigp1	1.41154	-1.13715	6.76236	0.0241604
2610021A01Rik	-0.425289	3.3852	6.75814	0.0241958
Ing4	0.238629	5.13201	6.75799	0.024197
Cryab	0.920933	0.371193	6.75607	0.0242132
Gm6722	1.44329	-1.57438	6.75464	0.0242252
Mib1	-0.167405	7.14107	6.75156	0.0242511
Zfp882	-0.576244	0.911918	6.74589	0.0242989
Rps16-ps2	-0.294977	6.06364	6.74252	0.0243273
Tmem69	-0.340723	3.3533	6.73915	0.0243558
Orc5	-0.330049	3.64229	6.72764	0.0244534
Mdc1	0.152199	6.05921	6.72698	0.024459
Stxbp3	-0.24936	5.91871	6.72075	0.0245121
Carm1	0.15331	5.57588	6.71658	0.0245476
Fam45a	-0.434673	5.13451	6.71623	0.0245506
Gm48841	-0.67644	0.721601	6.70914	0.0246113
Uba3	-0.256267	5.57539	6.70758	0.0246246
Adam10	-0.255976	7.61282	6.70405	0.0246549
Zfp457	-0.80975	1.00251	6.69905	0.0246979
Papolg	-0.324717	4.87734	6.69492	0.0247334
Trp53rkb	0.486723	1.55435	6.69267	0.0247528
Tuba8	0.488927	3.04035	6.68311	0.0248355
Gm10521	-0.361121	3.82146	6.68259	0.02484
Zfp595	-0.561942	3.28995	6.67913	0.0248699
Nipbl	-0.240526	7.84945	6.67792	0.0248804
Zranb1	-0.218283	5.57934	6.67565	0.0249002
Zfp24	-0.294976	5.00995	6.67538	0.0249025
Zfand5	-0.288495	6.51664	6.67507	0.0249052
Dgkd	0.201113	6.94421	6.66844	0.0249628
Osgin1	0.259635	5.18658	6.65358	0.0250928
Desi2	-0.301873	5.64977	6.65085	0.0251167
Lipa	-0.229155	8.83732	6.65016	0.0251227
Ethe1	0.265151	4.67622	6.63679	0.0252405
Csnk2b	0.170956	6.81139	6.6353	0.0252537
Eif3d	0.160368	7.01887	6.63241	0.0252791
Maml2	-0.227597	3.62805	6.63073	0.025294
Asna1	0.175018	5.8012	6.62789	0.0253192
Btbd2	0.236193	4.59458	6.62611	0.025335
Gm47974	-1.84445	-0.943699	6.62222	0.0253695
Ndufs2	0.208881	6.37121	6.62118	0.0253787
F11r	0.492241	1.96327	6.62074	0.0253827
Hmgcs1	-0.342367	7.74028	6.61954	0.0253933
Drc7	2.10973	-1.74626	6.61844	0.0254031
Arhgef11	0.164153	6.41362	6.61758	0.0254108
Ttpa	-1.00021	-0.074014	6.61702	0.0254158
Pear1	-1.84886	-1.61397	7.30115	0.0254431
Nudt9	0.160852	5.46009	6.60969	0.0254811
Scyl1	0.180053	6.00729	6.60623	0.025512
Wdr20rt	-1.12504	-0.411516	6.60317	0.0255394
Mrpl51	0.19096	5.28189	6.59634	0.0256006
Ube2g1	-0.363515	5.13068	6.58785	0.025677
Gpd2	-0.172972	6.92872	6.58685	0.025686
Gtf3c2	0.19588	6.23714	6.58643	0.0256898
Taf1d	-0.33255	5.36297	6.58068	0.0257417
Ccnt1	-0.150408	6.2212	6.5781	0.025765
Limk2	0.276644	5.22593	6.56994	0.025839
Atg4d	0.257987	4.36553	6.56944	0.0258436
Luc7l2	-0.196364	7.61989	6.56532	0.025881
Ebna1bp2	0.185865	5.18061	6.55549	0.0259706
Ndufa13	0.17446	6.32839	6.5531	0.0259924
Mlycd	0.2567	3.86359	6.55299	0.0259935
Gm49369	-2.5052	3.36643	6.55161	0.026006
Col5a1	0.605184	2.50904	6.54967	0.0260238
Chad	0.730061	0.108235	6.54658	0.0260521
Raf1	0.175406	7.06579	6.54436	0.0260726
Nxn	0.290803	4.08536	6.54273	0.0260874
Tuba1b	0.191567	9.5747	6.54054	0.0261076
Lzts1	0.524107	0.915339	6.53932	0.0261188
Tm4sf5	1.26186	-1.73031	6.53641	0.0261456
Gca	-0.461661	4.77954	6.53342	0.0261732
Lrrc73	0.879835	-0.326833	6.53286	0.0261783
Sdf2	0.230184	4.7953	6.52856	0.026218
Hsd17b12	-0.198256	6.90354	6.52713	0.0262312
Picalm	-0.267994	9.41289	6.52368	0.0262631
Cdk17	-0.214283	5.47443	6.52323	0.0262673
Ddx42	0.151864	6.43657	6.52133	0.0262849
Aida	-0.21911	6.00667	6.51922	0.0263045
Rpf1	-0.237375	4.77872	6.51022	0.0263881
Ncaph2	0.199678	6.4343	6.50961	0.0263938
Chm	-0.465382	5.34374	6.49984	0.026485
Chmp2a	0.151825	6.76712	6.4992	0.026491
Pex6	0.260082	4.45235	6.49593	0.0265216
Clic1	0.149346	8.40012	6.49128	0.0265652
Psmb3	0.208268	5.62548	6.48725	0.026603
Smco4	0.581303	1.07967	6.48139	0.0266582
Zfp451	-0.209596	5.67336	6.47848	0.0266857
Gtf2h3	0.275411	2.99137	6.47233	0.0267438
Lats1	-0.159199	6.02613	6.4691	0.0267743
Vps52	0.205286	5.96181	6.46701	0.0267942
Bub3	0.163549	6.61836	6.46246	0.0268373
Ddx3y	-0.234842	6.05291	6.45953	0.0268652
Zfp639	-0.27926	4.37455	6.45734	0.0268861
Gpr34	-0.814706	2.86168	6.45132	0.0269434
Zmym5	-0.251324	5.25328	6.44304	0.0270226
Samd10	0.289372	3.57065	6.43907	0.0270607
Klhdc3	0.18005	5.92212	6.43583	0.0270918
Abcd1	0.195385	7.09233	6.4352	0.0270979
Pold4	0.216918	4.96461	6.43008	0.0271471
Wdr62	0.274203	4.58077	6.42784	0.0271687
Klhl15	-0.442857	3.00558	6.42218	0.0272233
Thoc5	0.212718	5.0283	6.42073	0.0272374
Syt6	-1.11337	-0.766556	6.41998	0.0272446
Vps72	0.18372	5.16258	6.41942	0.02725
Enkd1	0.51881	2.11066	6.4174	0.0272696
Lman2l	0.270161	5.03506	6.4142	0.0273006
Rad23b	-0.277012	7.44772	6.41399	0.0273026
Vmn2r66	-0.422247	3.62157	6.41382	0.0273043
1110008P14Rik	0.24283	4.58637	6.41231	0.0273189
Ermp1	-0.192808	5.28692	6.41184	0.0273236
Tmem11	0.200429	4.16551	6.40904	0.0273507
Cnot4	-0.164711	5.70921	6.40563	0.0273839
Dnajc6	2.32785	-0.649077	6.40473	0.0273926
Rnf19a	-0.182274	5.46091	6.404	0.0273998
AU040320	0.160797	5.64368	6.4035	0.0274046
Trim59	-0.519244	4.61999	6.39255	0.0275116
Zfyve27	0.230059	5.52183	6.39187	0.0275182
March5	-0.183474	5.20086	6.38744	0.0275616
Trmt10c	-0.302158	4.05911	6.38649	0.0275709
Mapkapk5	0.154985	5.49348	6.38424	0.027593
Sf3b1	-0.190079	8.69023	6.38348	0.0276005
Apba1	0.148489	5.96866	6.3829	0.0276062
G6pc3	0.249583	4.94665	6.38279	0.0276073
Unc13d	0.232317	6.20586	6.38153	0.0276196
Ppp2ca	-0.167193	7.99551	6.37811	0.0276533
Pou2f2	0.266616	4.48137	6.3727	0.0277066
Sirt7	0.200199	6.03778	6.37133	0.0277202
Akirin2	-0.204449	5.1182	6.35559	0.0278762
Gm48774	-1.15991	1.6444	6.35467	0.0278853
Fxr1	-0.247508	6.5113	6.35451	0.0278869
Gnl3	-0.213798	4.79101	6.35246	0.0279073
Gm9847	0.53586	4.17736	6.35185	0.0279134
Ccdc61	0.363379	3.05974	6.34571	0.0279746
Pex11g	0.464909	1.43317	6.34197	0.028012
Cep295	-0.202616	5.4478	6.33583	0.0280735
Idnk	0.257772	4.2812	6.33441	0.0280877
4931406B18Rik	-1.19366	-0.122765	6.33425	0.0280894
Tdp2	-0.37293	3.69659	6.32826	0.0281495
Pilrb1	0.245175	5.1521	6.3271	0.0281612
Tubg1	0.217517	4.92691	6.32242	0.0282083
Npat	-0.310023	4.98879	6.31725	0.0282606
Dpf2	0.16532	6.3977	6.31665	0.0282666
Fam199x	-0.370897	3.81603	6.31629	0.0282702
Mis18a	0.201118	4.30182	6.31588	0.0282744
Wdr24	0.244606	3.96777	6.31344	0.028299
Bckdk	0.236657	5.37263	6.31288	0.0283047
Ndufa3	0.274105	4.2916	6.31126	0.0283212
Gm8756	0.753519	-0.0132776	6.3073	0.0283613
Rassf1	0.183299	5.19985	6.3072	0.0283624
Chrna1	-1.32885	-1.601	6.30686	0.0283658
Zfyve9	-0.341902	3.82381	6.30376	0.0283973
AI182371	-1.12923	-1.1995	6.30081	0.0284273
Rpl31	0.273628	8.64724	6.29908	0.028445
Ftsj1	0.228234	3.21937	6.29556	0.0284808
L3mbtl2	0.257375	4.76943	6.29492	0.0284873
Got1	0.224388	6.22416	6.29382	0.0284986
Nosip	0.171733	5.18208	6.29298	0.0285072
Psme2	0.212348	6.87845	6.29227	0.0285143
Sash3	0.15919	7.23262	6.29126	0.0285247
Gimap9	-0.855959	1.00288	9.05667	0.0286316
Timm22	0.339945	3.65868	6.28007	0.0286394
Ndufa8	0.201691	5.41602	6.27491	0.0286924
9930111J21Rik2	-0.360566	8.0008	6.26477	0.028797
Atp5h	0.176507	6.90964	6.2645	0.0287998
Ckap4	0.171052	8.02479	6.26138	0.0288321
Trabd	0.204785	5.948	6.25933	0.0288533
Zfp518a	-0.525761	5.21073	6.25758	0.0288714
Rad50	-0.207801	5.7745	6.24202	0.0290333
Mtfr2	-0.3605	3.75957	6.23913	0.0290635
Ppp5c	0.188678	5.63164	6.23675	0.0290884
Gm47147	-0.584476	1.64111	6.23494	0.0291074
Vmn2r99	-1.15141	-0.930975	6.23349	0.0291225
Rpa3	-0.363151	2.27771	6.22876	0.0291722
Pabpn1	0.177246	6.2321	6.22857	0.0291742
Acbd5	-0.235615	6.10798	6.22765	0.0291838
Oser1	-0.174461	5.29763	6.22585	0.0292028
Zdhhc21	-0.242509	5.99295	6.22073	0.0292567
Brwd1	-0.224991	5.80248	6.21844	0.0292808
Ubiad1	0.289303	3.37261	6.21728	0.029293
Calr	0.197018	10.2404	6.21337	0.0293344
Mst1	0.879983	-1.07263	6.21272	0.0293411
Rgs14	0.183063	6.65633	6.21011	0.0293688
Atp6v0e2	-1.70781	-1.98589	6.20848	0.029386
Timm21	0.285847	3.3732	6.20066	0.0294691
Pou2f1	-0.263329	5.1917	6.1995	0.0294814
Cideb	-1.16767	-1.67644	6.1984	0.029493
Setx	-0.195587	7.02893	6.19528	0.0295263
Msmo1	-0.259987	7.12629	6.19054	0.0295768
Asic1	-0.584446	0.363137	6.18088	0.0296802
Ccdc97	0.227053	5.55181	6.17844	0.0297063
Dennd4c	-0.301222	6.46646	6.17706	0.0297212
Dars	-0.218682	5.77335	6.17085	0.0297879
Tuba4a	0.174664	7.37319	6.16323	0.02987
Ncf2	0.173906	9.26488	6.15966	0.0299086
Acd	0.248646	4.45913	6.1516	0.029996
Rab6a	-0.29279	7.53736	6.15027	0.0300105
Ttf2	0.280847	4.66885	6.14944	0.0300195
Hectd3	0.159406	5.91296	6.14854	0.0300293
Rara	0.202251	7.66166	6.14379	0.030081
Gm48128	-1.82677	3.19098	6.1433	0.0300862
Olfr898	-0.58772	1.75678	6.13841	0.0301396
Bcl2a1a	-0.37262	6.07728	6.13325	0.030196
Tex15	-0.821281	3.38163	6.13092	0.0302215
Ssu72	0.137012	6.55219	6.12474	0.0302893
Snrpc	0.222353	5.82404	6.11311	0.0304174
Rpl19	0.259642	8.5805	6.11115	0.030439
Gtf3c1	0.257519	6.1941	6.11044	0.0304468
Vps28	0.162447	5.70708	6.10958	0.0304564
Zbtb41	-0.262778	4.11484	6.10554	0.030501
Renbp	0.171898	5.51811	6.10103	0.0305511
Bak1	0.183173	7.62034	6.10032	0.0305589
Padi2	0.192555	5.65183	6.09283	0.0306423
Ap3m1	-0.271854	6.96917	6.08849	0.0306906
Gm49909	0.557892	5.1262	6.08828	0.0306929
Ppp4c	0.223297	6.87489	6.0841	0.0307397
Tlk2	-0.148359	5.80008	6.08058	0.030779
Pex16	0.310862	3.17673	6.0703	0.0308944
Rpl5-ps2	0.798833	-0.998018	6.06978	0.0309003
Fam192a	0.137151	5.88125	6.06836	0.0309162
Camta2	0.203107	7.07284	6.06422	0.0309629
Dusp9	1.01276	-1.48667	6.06318	0.0309747
Dgke	-0.338082	4.06096	6.06051	0.0310048
Wdtc1	0.166849	5.89201	6.05691	0.0310454
Xiap	-0.258341	7.01375	6.05543	0.0310621
Chdh	0.433903	3.13089	6.05449	0.0310728
Kif22	0.248496	5.11966	6.0502	0.0311215
Gm14440	-1.05876	2.4974	6.04981	0.0311259
Actr2	-0.201831	9.45813	6.04745	0.0311527
Tex13b	-1.27772	-1.31101	6.04301	0.0312031
Ipo7	-0.244816	7.25823	6.03143	0.0313353
Olfr825	1.12738	-1.24139	6.02811	0.0313733
Zfp821	0.391048	2.93775	6.0253	0.0314056
Apeh	0.22381	5.19949	6.01593	0.0315133
Haus3	-0.473159	3.85862	6.01441	0.0315308
Zfp825	-0.655208	3.16535	6.01305	0.0315464
Ubxn7	-0.206521	5.90889	6.01283	0.031549
Cdk5r1	-0.312273	3.07693	6.01113	0.0315686
Bach1	-0.151394	7.10574	6.01109	0.0315691
2610044O15Rik8	-0.399508	3.35567	6.01041	0.0315769
Uqcc2	0.29529	3.08203	6.0088	0.0315955
Olfr251	-1.10808	-1.66073	6.00515	0.0316377
Tbc1d23	-0.175255	6.09092	6.00414	0.0316494
Klhl33	-0.423418	2.72996	6.00276	0.0316653
Elavl1	0.145974	6.52281	6.001	0.0316858
Setd6	0.281989	2.40302	5.99995	0.031698
Rpn1	0.1669	8.93028	5.99935	0.0317049
Foxn2	-0.18047	6.59231	5.99893	0.0317098
[truncated: 13,288 more rows]
