# Supplementary material for: FcγR engagement reprograms neutrophils into antigen cross-presenting cells that elicit acquired anti-tumor immunity
Source: Nat Commun. 2021 Aug 9;12:4791. doi: 10.1038/s41467-021-24591-x (PMC8352912; doi:10.1038/s41467-021-24591-x)
Supplement: Supplementary file 14 — Source Data [file 41467_2021_24591_MOESM14_ESM.xlsx]

## Sheet: Figure 1
Figure 1a
%CD11c+MHCII+ of Ly6G+
	Ova	5.4	3.4	8.9	9.7
	Anti-Ova	2.7	5.6	7.8	9
	Ova-ic	17.8	23.4	21	17.8
%CD11c+MHCII+ of Ly6G+			Ova					Anti-Ova					Ova-IC
	CD80	2.3	1.3	1.8	1.76		6.8	5.5	5	6		49.8	55	42.8	51
	CD86	4.8	5.6	3.3	3		5.6	4	2	2.1		54.6	65	47.9	50
	CCR7	13.4	10	11	12.9		8.9	7	6.6	9		76.8	78	73	71
Figure 1c
%CD11c+MHCII+ of Ly6G+
	CD45.2 Ova	14	16	10	12
	CD45.1 Ova-ic	33	31	29	35
	CD45.2 anti-Ova	10	12	8	6.8
	CD45.1 Ova-ic	29	27	30	30.5
Figure 1d
%CD11c+MHCII+ of Ly6G+
	NH Sera	0.31	1.2	2.3	0.54	0.76
	SLE Sera	11.75	15.3	15	8	9.9
	NH IgG+RNP	1.09	2.1	1.67	1.3	1
	SLE IgG+RNP	12.9	14.5	9.8	14	17
				CD80							CD86							CCR7
	SLE Sera	66.7	72.3	68	64	75.7	71		80.9	64.4	76.9	83.4	76	73.1		55	59	63	49	51	61
	SLE IgG+RNP	49.2	53.4	64	69.8	64.5			78	80	71.2	82.4	74			62	58	59	63	66
Figure 1e
%CD11c+MHCII+ of Ly6G+
				WT						g-/-						3B/g-/-						2A/g-/-
	NH	1	0.32	2.67	1.6	3		1.6	1.1	0.56	0.12	3.8		3.1	1.44	2.65	1.5	2.5		1.64	1.52	2.34	2.78	0.1
	SLE	13.4	15	16.04	13	19		3.4	1.43	1.3	1.07	4.1		19.8	10.8	15.7	14.88	20.1		19.8	11.24	18.7	25	16
%CD11c+MHCII+CD80+ of Ly6G+
	WT	89.7	65.6	75	64	62.3
	g-/-	28.6	23.4	25.6	31	26
	3B/g-/-	77.5	71	68.4	80.6	86
	2A/g-/-	61.8	67	71	79	74.3
%CD11c+MHCII+CD86+ of Ly6G+
	WT	86	79	85	82	94
	g-/-	5	17	21	16	16
	3B/g-/-	87.9	85.9	92.3	94.7	94
	2A/g-/-	76.8	87.6	96	87.9	83
%CD11c+MHCII+CCR7+ of Ly6G+
	WT	54.5	64.5	59.8	68.9	70.6
	g-/-	27.9	31.2	0.6	13.5	2.5
	3B/g-/-	52.2	65.7	61	53.1	74
	2A/g-/-	47.9	53.2	37.8	56.7	45
Figure 1g
		Nuclei	YFP
	Cell 1	14.25	9.81
	Cell 2	6.48	14.81
	Cell 3	8.79	5.91
	Cell 4	5.37	4.25
	Cell 5	9.26	12.15
	Cell 6	18.5	14.4
	Cell 7	13.3	20.5
	Cell 8	6.96	12.7
	Cell 9	15	12.8

## Sheet: Figure 2
Figure 2b
%CD11c+HLA DR+
	N	SLE
	13.2	12.2
	8.73	2.16
	11.4	9.74
	5.31	18.3
	4.07	6.73
	21	5.13
		9.84
		7.9
		6.24
		11.3
		5.03
		7.6
		4.25
		11.5
		7.58
%CD10+CD15+ in CD11c+HLA DR+
	N	SLE		Correlation with SLEDAI
	1.94	11.6		16
	3.3	65.3		24
	1.1	49.6		0
	12	9.54		12
	4.02	3.14		2
	2.49	9.26		4
		2.19		4
		22.2		4
		2.11		0
		2.71		0
		18.8		0
		3.54		2
		16.2		18
		58.3		4
		26		4
% CD80
	N	SLE		Correlation with SLEDAI
	32.1	43.7		16
	23.6	76.8		24
	7.94	1.34		0
	40	16.9		12
	10.3	28.1		2
	4.76	20		4
		13		4
		4.45		4
		3		0
		4.53		0
		1.31		0
		8.63		2
		12.3		18
		41		4
		31.8		4
% CCR7
	N	SLE		Correlation with SLEDAI
	17.6	99.3		16
	18.6	93.6		24
	15.9	5.98		0
	75	99.8		12
	11.6	24.6		2
	20.2	94		4
		34.8		4
		6.1		4
		64.7		0
		3.32		0
		2.75		0
		8.12		2
		6.7		18
		64.4		4
		7.8		4
% Clec9A
	N	SLE		Correlation with SLEDAI
	29.3	87.3		16
	23	90.1		24
	18.5	4.79		0
	12.2	10.6		12
	11.6	26.3		2
	22.6	37.9		4
		46.7		4
		1.78		4
		8.86		0
		2.47		0
		3.31		0
		5.44		2
		16.6		18
		49.1		4
		34.5		4

## Sheet: Figure 3
Figure 3a
			E.coli				IgG-bead
	Neutrophils	68.9	70	71		31	26	23
	anti-Ova	61.4	72.8	67		28	26.9	19
	Ova-ic	82	72	79		23.9	31	30
	SLE-ic	57.6	60	75.4		21	35.6	22.8
Figure 3b
ROS production E coli
	min		Neutrophils				nAPC-Ova-ic				nAPC SLE-ic
	0	0.1	0.11	0.14
		0.4	0.32	0.42		0.1	0.07	0.11		0.1	0.07	0.23
		0.9	0.8	0.86		0.32	0.21	0.31		0.32	0.36	0.31
		1.3	1	1.21		0.42	0.36	0.37		0.42	0.46	0.37
		1.5	1.34	1.42		0.53	0.48	0.57		0.53	0.68	0.57
	5	1.7	1.52	1.63		0.6	0.51	0.63		0.6	0.71	0.63
		1.43	1.41	1.52		0.94	0.87	0.97		0.94	1	0.97
		1.2	1.1	1		1	0.95	1.13		1	1.95	1.13
		0.72	0.65	0.82		0.91	1.3	0.99		1.2	1.3	0.99
		0.46	0.5	0.62		0.82	0.94	0.86		0.82	1	1
	10	0.32	0.2	0.37		0.68	0.71	0.78		1	0.71	0.78
		0.3	0.26	0.4		0.51	0.58	0.61		0.51	0.58	0.78
		0.25	0.2	0.31		0.4	0.49	0.57		0.4	0.69	0.57
		0.28	0.24	0.2		0.3	0.35	0.43		0.3	0.2	0.43
		0.21	0.26	0.25		0.3	0.35	0.31		0.3	0.1	0.31
	15	0.2	0.21	0.24		0.36	0.31	0.34		0.1	0.31	0.34
		0.17	0.19	0.2		0.33	0.3	0.29		0.33	0.6	0.29
		0.15	0.16	0.17		0.42	0.38	0.34		0.42	0.8	0.34
		0.13	0.14	0.15		0.39	0.32	0.35		0.39	0.2	0.35
		0.1	0.11	0.13		0.38	0.35	0.32		0.1	0.2	0.2
	20	0.09	0.1	0.1		0.3	0.32	0.39		0.1	0.2	0.4
ROS production Zymosan
	min		Neutrophils				nAPC-Ova-ic				nAPC SLE-ic
	0	0.1	0.11	0.14
		0.05	0.06	0.1		0.03	0.05	0.1		0.03	0.15	0.1
		0.3	0.25	0.27		0.14	0.09	0.16		0.14	0.2	0.16
		0.76	0.84	0.93		0.53	0.32	0.31		0.53	0.6	0.4
		1.8	2.21	2.1		1.1	0.78	0.89		1.1	1	1.45
	25	3	3.87	3.96		2.03	1.4	1.4		2.03	2.5	1.4
		4.3	4	4.1		2.56	2.4	2		2.56	2.4	3
		4.1	4.2	4.12		3.1	3.5	2.56		3.1	3.5	4
		3.8	4	3.96		3.16	3.6	3.3		3.3	4	3.2
		3.4	3.9	3.6		2.89	2.6	2.9		2.89	3	2.9
	50	3	3.3	3.2		2.54	2.3	3		2.54	2.3	2.2
		2.9	3	2.99		2.4	2.1	2.78		2.4	2.1	2
		3	2.9	3.2		2	1.67	2.4		1	1.67	1.4
		2.8	2.34	2.76		1.89	1.34	1.9		1.3	1.34	1.9
		2.53	2.51	2.65		1.9	1.5	1.2		1	1.5	1.2
	75	1.3	1.9	1.1		1.5	1.1	1		1.1	1.1	1
Figure 3c
%CD4 (OT-II) cells dividing
				WT						g-/-						3B/g-/-						2A/g-/-
	No antigen	0.71	1.35	1.5	8.76	1.3		3.09	4.5	6.32	8.18	1.2		5.81	1.61	1.4	1.6	2		5.77	6.66	1.4	1.6	1.7
	Ova	3.08	4.29	12.4	11	13.2		2.88	3.16	15.2	20.1	13		20.2	17.3	12.1	13	17.8		20.9	19	18.6	23.1	16
	Ova-ic	83.8	86.1	77.9	82.5	93		3.55	3.39	1.9	1.6	8		90	87.4	79.3	81.8	87.8		89.4	81.3	82.1	86.1	89.3
Figure 3d
%CD8 (OT-I) cells dividing
				WT						g-/-						3B/g-/-						2A/g-/-
	p SIINF	87	89	86	93	92		95	86	82	89	90		86	87	89	95	96		86	89	87	88	86
	No antigen	2.17	6.67	2.74	1.76	0		3.49	3.21	0	1.39	2.1		8	11.8	6.48	1.72	2		8.33	3.23	0	8	3.4
	Ova	15.8	11.4	13.4	10.4	11.3		13.6	0	9.6	9.41	3.4		10.7	7.94	0	2.86	3.2		14.1	10.2	3.06	5.26	4.7
	Ova-ic	73.2	76.8	77.6	75.8	85		7.19	9.5	8.9	2.7	5.6		79.6	79.2	75.2	73.4	78.9		72.3	71.5	72.8	70.1	78.9
Figure 3e
%CD4 (OT-II) cells dividing
			nAPC				Flt3				mDC
	No antigen	1.1	1.2	0.67		0.56	0.23	0.11		0	1.1	0.67
	Ova	3.6	7.5	11.9		62.92	70	74		71.2	64.5	60
	Ova-ic	70.4	77	75		99	97.9	97		99	98.9	98
Figure 3f
%CD8 (OT-I) cells dividing
			nAPC				Flt3				mDC
	p SIINF	100	99	95.23		100	98.2	100		100	99	100
	No antigen	1.4	1.1	0.4		0.8	0	3.8		0.2	0	0.4
	Ova	4	5	3.2		47.3	46	39		69.4	56.6	61
	Ova-ic	97.43	98	98.44		76.2	70.1	72		75.5	81.5	80
Figure 3g
Cytokines nAPC (Pg/ml)
						Ova											Ova-ic
	TNFa(77)	0.01194	0.01222	0.012	0.0125	0.0133	0.0093	0.0933	0.102	0.094	0.099		0.73	0.65	0.83	0.62	0.94	1.075	0.978	1.077	0.832	0.701
	IL-1B(25)	0.0057	0.005	0.00628	0.00478	0.00677	0.00824	0.00523	0.0052	0.0021	0.0019		15.57	13.11	18.49	14.605	29.863	22.311	15.73	19.85	26.403	17.266
	IL-23(46)	0.039	0.131	0.009		0.009				0.131			0.146	0.0854	0.108	0.146	0.161		0.4407	0.552	0.509	0.606
	IL-15(54)	2.05	2.05	1.48	4.92	2.05	0.33						10.1	11.85	10.69	5.49	12.44	11.27	19.66	24.69	20.9	15.4
Figure 3h
Cytokines DC (Pg/ml)
			Ova				Ova-ic
	TNFa(77)	7.04	31.6	4.76		8.96	24.87	3.71
	IL-1B(25)	0.26	1.39	0.83		0.45	1.02	1.39

## Sheet: Figure 4
Figure 4a
Number CD8 (OT-I) per FOV
	-	Ova-ic nAPC
	4.66667	24
	4.66667	14
	4	12
nAPC-CD8 (OT-I) interactions (%)
		Ova-ic nAPC
		49.3386
		38.8889
		43.0606
Dwell time CD8 (OT-I) in seconds per FOV
	-	Ova-ic nAPC
	128.572	268.353
	193.091	271.909
	147.816	252.582
Figure 4b
Footpad thickness
		Ova nAPC						Ova-ic nAPC
	0.97	0.92	0.88	1		1	0.96	0.94	1	0.89
	0.95	0.88	0.88	0.94		1.21	1.67	1.33	1.22	2.4
Inflammation Score
		Ova nAPC						Ova-ic nAPC
	0.1	0.1	0.1	0.1		0.1	0.1	0.1	0.1
	2	2	1	1		2	3	3	3
Figure 4c
Ex vivo
%CD4 (OT-II) cells dividing					nAPC							cDC
	p 323-339	100	98	99	100	97.8	99		100	100	98.9	97.8	98	97.9
	Ova-ic	71.2	66.2	65.2	97.6	90.8	97.7		10.6	11	15.8	3.2	3.02	3.11
%CD8 (OT-I) cells dividing					nAPC							cDC
	p SIINF	97.64	96.96	82	95.94	93.7	95.83		98.9	99	99.6	99	97.4	94.6
	Ova-ic	98.7	92.64	95.96	80.11	92.73	89.22		0	0	12.4	7.9	6.3	6.4
In vitro
%CD4 (OT-II) cells dividing					nAPC							cDC				T cells
	p 323-339	95.7	95.8	95	98.8	100	97.5		100	99	99.8	99	98.9	97.9		10	6.7
	Ova-ic	71.7	66.5	64.2	82.5	73.8	100		99	98.9	100	99	98.9	100		0.3	1
%CD8 (OT-I) cells dividing					nAPC							cDC				T cells
	p SIINF	99.9	100	99.7	95.94	93.7	95.83		97.6	97	98.2	96.1	100	95.6		4.3	7.8
	Ova-ic	99.6	99.4	99.1	78.8	80.3	96.29		97.5	98.4	96.7	97.7	87.9	88.3		1	1.2
Figure 4d
	Group	day7	day8	day9	day10	day11	day12	day13	day14	day15
	No treatment	56.8303	59.1983	85.2127	132.145	228.6	401.483	459.895	578.48	681.743
	No treatment	56.6337	115.627	142.764	199.717	289.412	463.983	650.583	1409.65	1229.03
	No treatment	108.155	165.182	204.937	210.475	256.949	393.699	473.586	473.586	501.854
	No treatment	27.6532	44.9907	49.7265	76.9045	112.014	215.031	238.923	256.949	282.521
	Ova	n.d.	31.3403	n.d.	91.6938	185.166	n.d.	250.525	261.849	n.d.
	Ova	n.d.	78.6579	n.d.	171.704	324.464	n.d.	354.329	473.586	n.d.
	Ova	n.d.	14.8713	n.d.	35.0273	36.8709	n.d.	15.3383	20.7706	n.d.
	Ova	n.d.	n.d.	n.d.	42.4753	65.073	n.d.	72.1031	n.d.	68.0309
	Ova	n.d.	n.d.	n.d.	81.9353	122.936	n.d.	126.901	n.d.	130.031
	Ova	46.0886	82.8202	101.6	188.32	261.849	307.085	451.668	655.483	702.44
	Ova	24.9247	35.3305	56.6337	134.366	209.058	241.177	318.827	280.219	280.219
	Ova	48.2435	68.0309	103.107	179.193	205.559	299.211	378.869	471.112	606.026
	Ova	6.63676	15.3383	27.6532	53.0941	99.1417	191.139	241.177	310.437	365.833
	Ova-IC	n.d.	0	n.d.	0	0	n.d.	0	0	n.d.
	Ova-IC	n.d.	0	n.d.	0	0	n.d.	0	0	n.d.
	Ova-IC	n.d.	12.8884	n.d.	24.089	24.089	n.d.	17.698	12.8884	n.d.
	Ova-IC	n.d.	n.d.	n.d.	0	0	n.d.	0	n.d.	0
	Ova-IC	n.d.	n.d.	n.d.	7.96411	42.4753	n.d.	37.8869	n.d.	25.6949
	Ova-IC	0	0	0	0	0	0	0	0	0
	Ova-IC	35.0273	49.7265	36.8709	18.8369	26.3094	23.54	54.4624	52.0945	69.0223
	Ova-IC	3.21186	9.01289	8.19353	1.02419	0.131097	0	0	0	0
	Ova-IC	14.7484	28.9068	14.8713	2.45806	0.737418	2.81038	1.02419	0	0
	MyD88-TRIF-/- Ova-IC	n.d.	n.d.	n.d.	0	0	0	0	0	0
	MyD88-TRIF-/- Ova-IC	n.d.	n.d.	n.d.	0	0	0	0	0	0
	MyD88-TRIF-/- Ova-IC	n.d.	n.d.	n.d.	0	0	0	0	0	0
	MyD88-TRIF-/- Ova-IC	n.d.	n.d.	n.d.	0	0	0	0	0	0
Figure 4e
	Group	day10	day12	day13	day14	day16	day17	day18	day19	day20
	Isotype	79.4936	72.1031	108.359	132.145	173.219	406.399	206.477	206.723	221.225
	Isotype	23.54	27.3008	9.83224	23.54	9.01289	27.3008	22.1225	17.698	24.9247
	Isotype	0	0	0	0	0	0	0	0	0
	Isotype	8.19353	9.91417	37.7558	27.2681	46.9735	110.777	127.393	144.01	138.266
	Isotype	0	2.62193	29.3656	22.4831	9.01289	20.8771	22.1553	25.1705	44.368
	Isotype	27.3008	31.3403	56.8303	72.1031	155.087	155.087	192.941	259.841	310.437
	anti-CD4	5.30941	4.19509	10.6516	35.0273	36.8709	54.4624	50.3411	143.387	153.629
	anti-CD4	0	0	0	0	0	0	0	0	0
	anti-CD4	20.7706	31.3403	6.29263	20.8771	20.8771	14.1584	9.01289	24.089	23.9661
	anti-CD4	0	0	0	0	0	0	0	0	0
	anti-CD4	0	0	0	27.3008	45.13	37.7558	37.8869	91.0219	117.782
	anti-CD8	115.004	130.031	254.958	381.409	808.997	1019.41	1218.54	1357.92	1541.69
	anti-CD8	90.3337	78.6579	53.2416	81.9353	111.039	243.348	283.463	424.753	435.372
	anti-CD8	78.6579	90.3337	117.028	148.508	549.229	499.084	860.321	895.078	841.902
	anti-CD8	47.3586	36.8709	91.2104	91.0219	205.559	382.277	314.959	510.957	745.513
	anti-CD8	20.0578	138.266	158.75	256.843	431.594	437.461	231.992	244.094	445.99
% CD8 cells/blood
	Iso	anti-CD8
	16.2	0.44
	15.7	0.59
	17	0.6
	16	0.3
	19	0.1
% CD4 cells/blood
	Iso	anti-CD4
	16.2	0.16
	15.7	0.2
	17	0.5
	16	1
	19	0.4
	n.d.= not determined
Figure 4f
24h
# of cells
	Tumor	44200	25680	36160	39120
	Blood	3680	2640	2960	3560
	Spleen	480	400	560	640
	Draining lymph nodes	0	0	0	0
	Axillary lymph nodes	800	680	280	320
	Inguinal lymph nodes	480	440	600	320
	Mediastinal lymph nodes	80	240	160	120
	Rest of lymph nodes	160	40	4	40
96h
# of cells
	Tumor	0	80	0	40
	Blood	80	120	320	120
	Spleen	2480	2600	3280	2040
	Draining lymph nodes	240	320	480	160
	Axillary lymph nodes	120	40	80	160
	Inguinal lymph nodes	10	10	14	8
	Mediastinal lymph nodes	3	0	1	0
	Rest of lymph nodes	0	0	0	0

## Sheet: Figure 5
Figure 5a
%CD11c+MHCII+ of Ly6G+
			2A3B/g-/-				g-/-
	Iso	1	2	1.5		0.4	1.1	0.78
	3G8-fOva	26.7	28	32.6		1.57	1.28	2.2
%CD11c+MHCII+ of Ly6G+
			CD80				CD86				CCR7
	3G8-fOva	78.9	74.5	70		65.7	76	60		74.5	70.8	71
Figure 5b
%CD11c+MHCII+ of Ly6G+
			WT				g-/-				3B/g-/-				2A/g-/-
	Isotype	1.23	0.45	1.58		0.4	1.1	0.78		2.45	1.56	0.76		1.45	0.96	1.65
	3G8-fOva	2.44	2.41	2.86		1.57	1.28	2.2		5.98	5.42	4.54		21.5	30.9	25.4
Figure 5c
			Isotype					3G8-fOva					3G8
	veh	76	83	89	64		8.9	11.2	24	17.6		58	60	51.2	65
	MBCD	84	67	88	90		83	80	77	93.4		63.4	51	58.9	62
	Cyto D	61	83.4	90	73		72	87	65	78		61	73	81	76.5
Figure 5d
			Isotype				3G8-fOva				3G8
	veh	8.8	5.6	11.2		36.8	29.8	32.1		7.1	4.5	9.4
	MBCD	9	12	14		13	7.8	12.1		7.61	11.5	13.4
	Cyto D	6.5	3.4	4.8		9.6	6.6	5.7		6.96	5	8
Figure 5e
			Ova					Ova-ic					SLE-ic
	veh	77	64.5	80	72		26	17	27	7		14	17.8	23	5
	MBCD	84	77	92.6	86		85	73	91.7	83		80	65	87	91.2
	Cyto D	90	81.2	85.6	73		89	72.8	77	85		87	82	98	74
Figure 5f
			Ova				Ova-ic				SLE-ic
	veh	15.6	17.5	13.4		34.3	32	27.6		33.1	31	28.8
	MBCD	14.3	11	12		13.5	15	17		16.8	15.1	13.2
	Cyto D	15.3	14.8	16.5		12.3	8.8	9.6		17.4	19	13
Figure 5g
% of CD10+CD15+
			Isotype					3G8-fOva
	15min	0.72	0.78	0.018	0.015		97.3	94.9	98.4	98.5
	180min	0.097	0.078	0.086	0.052		93.9	98.1	99.6	97.8
			Isotype (REA 589)					3G8-fOva (REA 589)					Isotype (IV.3)					3G8-fOva (IV.3)
	15min	97.2	97.4	98	87.4		0.97	0.073	0.47	0.12		95.8	76.9	93.5	96.8		60.9	45	53	42
	45m	97.5	96.7	97.5	85		0.26	0.14	0.37	0.023		93.6	97.5	91	92.3		42.4	42.7	23.5	28.9
	180m	97.3	97.1	97.3	91		2.16	2.1	1.23	0.3		94.8	98.7	86.7	95.4		12.4	11.7	4.5	9.5
Figure 5h
% of CD10+CD15+
			Isotype					3G8-conj
	Survival	80.8	80.8	78	77.8		89.3	89.3	64.8	76
	CD11c+HLA-DR+	5.1	8.7	3	4.7		21.3	21.5	13.8	19.4
% of CD11c+HLA-DR+CD10+CD15+
			Isotype					3G8-conj
	CD80	0.49	0.073	2.8	3.5		41	43.92	39.3	17
	CD86	45	3.6	17.9	17.4		78	76.7	70.7	77.5
	CCR7	12.1	7.66	12.6	16.4		74	56.2	56.7	59.3

## Sheet: Figure 6
Figure 6a
%FITC+ of Ly6G	Time		2A3B/g-/-					3B/g-/-					g-/-
	10min	89.7	88.7	76.8			79.6	87.9	75.6		0.32	0.045	0.12	0.45
	2h	n.d.	n.d.	n.d.			89.7	90.5	95.4		1	0.21	0.32	0
	24h	n.d.	n.d.	n.d.			87.9	86.8	93.4		0	0.54	0.34	0.42
	72h	77.2	89.7	97.8	78.9		78.9	67.8	77.8		1	1.1	3	0.23
%CD11c/MHCII+ of FTIC+Ly6G+			2A3B/g-/-					3B/g-/-					g-/-
	10min	0.006	0.001	0.007			0	0	0.0007		0	0	0.0009	0.00702
	2h	n.d.	n.d.	n.d.			0.0008	0.005	0.006		0	0.000276	0	0.00012
	24h	n.d.	n.d.	n.d.			8.58	5.98	10.3		0.04	0.01	0.007	0.008
	72h	7.8	11.18	10.8	6.4		8.77	9.25	11.96		0.008	0.004	0.0009	0.004
%CD80 of Ly6G+CD11c+MHCII+			2A3B/g-/-					3B/g-/-
	10min	5.6	12.3	7.69			15.6	6.7	13.2
	2h	n.d.	n.d.	n.d.			8.6	30	13.2
	24h	n.d.	n.d.	n.d.			62.2	76.7	77.6
	72h	87	69.7	48.6	62		99.2	89.9	56.7
%CCR7 of Ly6G+CD11c+MHCII+			2A3B/g-/-					3B/g-/-
	10min	19.6	25	73.1			32.4	66.7	25
	2h	n.d.	n.d.	n.d.			91.2	71.2	53.9
	24h	n.d.	n.d.	n.d.			19	84.9	73.1
	72h	77.2	89.7	97.8	78.9		78.9	67.8	77.8
n.d.= not determined
Figure 6b
%CD80+CD86+CCR7+ of Ly6G+CD11c+MHCII+
			Blood					Lymph nodes					Spleen					Lungs					Liver
	AAC	10.0641	11.3325	10.7822	12.8915		4.1243	3.71448	3.06432	3.5343		2	3.41	2.18005	2.2572		5.77368	10.1171	11.3355	9.67359		1.56	4.13	2.95747	3.3
	AAC+GMCSF	8.02032	5.92684	8.35313	15.0968		2.74982	2.7753	3.10128	3.29616		2.11	2.76	2.3	2.5		8.29255	8.17855	8.59073	7.48534		4.2	1.48	4.6284	1.4
	3G8	0.19656	0.199728	0.230958	0.36936		0.09849	0.01408	0.0168	0.14535		0.07245	0.109363	0.0117	0.011628		0.08505	0.2912	0.09405	0.17748		0.201852	0.0132	0.0695268	0.15691
	3G8+GMCSF	0.9	0.89	1.1	1.17641		0.49302	0.79	0.87	0.35568		0.21	0.34	0.11	0.09		0.78	0.68	0.7	0.6968		0.78	0.8	0.59	0.9
Figure 6c
%CD4 (OT-II) dividing
				Lymph nodes						Spleen						Liver
	No	0.1	0.1	0.1				0.1	0.1	0.1				0.1	0.1	0.1
	3G8	0.1	1.22	0.1				0.1	3.33	0.1				0.1	0	0.1
	3G8-fOva	86.8	65.4	85.9	100	86.7		26.2	27.3	44.4	35.7	29		3.33	1.22	4.17	0.1	0.1
Figure 6d
%CD8 (OT-I) dividing
	2A3B/g-/-	100	100	100	97.7	83.5	88.9	100	100
	3B/g-/-	83	83.8	89	94	91	56.5
	g-/-	0	3	3.8	2.44
Figure 6e
% epitope specific killing
	WT	-4.92	0.327869	4.61924	6.88119	4.23695	1.12245	3.85312
	2A3B/g-/-	43.9666	50.4033	55.4993	54.2593	56.0811	53.209	48.8462	55.1622
	3B/g-/-	35.3361	39.2623	39.2623	54.675	32.0497	55.2941	54.2593	53.4203
	2A/g-/-	5.84615	5.0888	-1.796	0.418972	2	17.2174	-6.16327	-15.0213
	g-/-	-8.86266	-2.09544	16.4286	-3.32985	-8.42612
Figure 6f
% epitope specific killing
	WT Iso	-3.5	0.12	3.78	5.4	6.1
	3B/g-/- 1A8	1.4	5.8	0.34	2.98	3.1
	3B/g-/- Iso	34.5	38	31.2	29.8	27

## Sheet: Figure 7
Figure 7a
	Group	day7	day8	day9	day10	day11	day12	day13	day14
	WT+fOva	8.19	15.86	33.18	47.36	58.4	61.06	68.83	78.66
	WT+fOva	19.39	10.49	191.14	296.3	309.72	317.09	605.72	1019.41
	WT+fOva	63.71	66.37	107.07	146.3	197.11	209.06	335.61	374.76
	WT+fOva	38.71	54.46	97.56	125.7	136.86	148.51	173.22	191.14
	WT+fOva	78.66	85.21	79.86	85.21	93.95	107.07	117.03	117.03
	WT+fOva	8.19	14.16	11.9	19.39	35.66	37.76	50.44	50.44
	WT+fOva	31.34	50.44	56.2	95.18	113.27	117.99	192.71	220.5
	WT+fOva	27.3	83.11	132.15	192.71	258.1	283.46	401.48	445.99
	WT+fOva	25.69	53.09	73.95	250.72	283.46	378.87	276.22	619.8
	3B/g-/-	39.85	55.75	90.33	138.27	173.22	228.6	243.71	520.58
	3B/g-/-	58.4	68.03	125.7	121.36	258.1	310.44	424.75	661.12
	3B/g-/-	37.76	50.44	63.71	79.86	151.7	156.04	169.9	344.54
	3B/g-/-	47.36	65.07	97.56	111.04	193.86	280.22	416.76	549.63
	3B/g-/-	81.94	125.7	327.22	661.12	888.31	1094.92	1208.55	1618.78
	2A3B/g-/- + 3G8-fOva	12.29	15.86	23.54	23.54	17.7	13.85	13.85	13.85
	2A3B/g-/- + 3G8-fOva	22.16	18.88	17.7	24.09	20.77	22.16	22.16	22.16
	2A3B/g-/- + 3G8-fOva	49.73	61.06	88.49	88.49	107.07	117.03	127.43	163.87
	2A3B/g-/- + 3G8-fOva	75.38	83.11	86.72	86.72	122.71	153.63	166.16	220.5
	2A3B/g-/- + 3G8-fOva	13.11	18.88	50.44	47.78	44.99	65.55	75.38	81.94
	2A3B/g-/- + 3G8-fOva	17.7	27.3	31.34	35.66	29.5	27.65	35.66	35.66
	2A3B/g-/- + 3G8-fOva	25.69	47.78	95.18	104.03	141.32	144.01	148.51	153.63
	2A3B/g-/- + 3G8-fOva	11.9	19.39	22.48	29.5	20.77	22.16	28.91	33.18
	2A3B/g-/- + 3G8-fOva	19.39	104.03	138.27	160.63	179.19	205.56	250.72	330.14
	g-/- + 3G8-fOva	9.83	10.65	42.62	72.1	141.58	191.14	272.84	359.93
	g-/- + 3G8-fOva	1.31	8.63	37.76	37.76	10.65	11.47	11.47	11.47
	g-/- + 3G8-fOva	52.09	91.77	155.09	211.98	248.07	280.22	388.34	456.61
	g-/- + 3G8-fOva	83.11	99.14	199.4	868.78	886.88	981.65	1219.71	1586.27
	g-/- + 3G8-fOva	11.9	27.3	78.66	104.03	155.09	241.18	401.48	471.11
	g-/- + 3G8-fOva	15.34	18	9.01	1.84	4.2	3.21	5.97	6.64
	g-/- + 3G8-fOva	15.34	16.52	61.06	44.99	47.78	40.25	56.2	62.27
	g-/- + 3G8-fOva	35.03	53.09	138.27	149.55	209.06	250.72	321.22	369.4
	g-/- + 3G8-fOva	9.83	29.5	86.72	148.51	197.11	235.97	258.1	350.45
Figure 7b
						WT+fOva										2A3B/g-/-+3G8-fOva										g-/-+3G8-fOva
	CD62L low/CD44 hi	45.8	49	51.8	52.3	10.8	15.2	12.2	9.94	10.5		45.4	39.3	43	45	42	10.4	10.7	8.34	9.1		41.6	46.6	48	37.8	33.6	12.7	11.1	10.7	8.3
	CD62low/CD44 hi/Tetramer+	0.9	0.22	0.57	0.55	0.51	0.88	0.72	0.72	0.45		3.47	2.29	2.89	11.8	2.67	2.24	2.8	0.68	0.7		0.078	0.96	0.38	0.042	0.56	0.35	0.3	0.43	0.72
	CD4+/ Foxp3	3.15	11.4	24.2	11.2	1.35	1.24	1.88	0.98	1.39		8.75	7.75	11.2	3.22	7.05	0.99	0.7	0.53	0.89		8.75	7.75	11.2	3.22	7.05	0.99	0.7	0.53	0.89
						WT+fOva										2A3B/g-/-+3G8-fOva										g-/-+3G8-fOva
	CD8/Treg ratio	5.17	1.26	0.5	1.17	9.19	12.02	7.77	13.37	9.78		0.53	0.92	1.46	2.86	1.15	5.86	7.5	9.72	15.22		1.55	1.46	0.97	4.1	2.28	12.32	19.14	26.23	13.03
	CD8 tet+/T reg ratio	0.29	0.02	0.02	0.05	0.38	0.71	0.38	0.73	0.32		0.13	0.14	0.28	2.37	0.24	1.44	2.28	0.62	0.76		0.01	0.12	0.03	0.01	0.08	0.35	0.43	0.81	0.81
	CD4 Teff/T reg ratio	2.11	0.34	0.27	0.6							0.2	0.2	0.55	1.19	0.47						0.42	0.05	0.6	1.65	0.68
Figure 7c
Spots per 10^6 T cells			Normal				Patient 1				Patient 2				Patient 2 redrawn
	Media	1	1	1		1	1	1		1	1	1		1	1	1
	Isotype	1	1	1		1	1	1		1	1	1		1	1	1
	Vaccine	1	1	1		42	50	41		675	789	856		149	231	187
Figure 7d
Spots per 10^6 T cells
	Isotype	0	0	0
	Isotype+Diphtheria toxoid	0	0	0
	Isotype+Tetanus toxoid	0	0	0
	3G8-fOva	0	0	0
	3G8fOva+Diphtheria toxoid	10	9	13
	3G8fOva+Tetanus toxoid	8	12	14

## Sheet: Figure 9
Figure 9b
%CD11c+MHCII+ of Ly6G+				Vehicle					DB2115				DB2313
	Ova	20.8	27.7	22.6	17.8	20		0.44	0.67	1.4		0.24	0.69	1
	Ova-ic	32.7	33.6	47.4	32.3	31		0.18	1.41	0.5		0.055	1.12	0.99
	SLE-ic	34.1	36.1	41.7	32	33		0.27	0.74	0.56		0.09	0.83	1
Figure 9c
%CD11c+MHCII+ of Ly6G+			Vehicle				DB2115				DB2313
	Control	3.72	1.23	4.3		5.07	3.56	1.4		8.36	6.4	2.3
	Isotype	10.4	6.7	7.6		7.87	5.4	2.3		6.44	1.4	3
	3G8-fOva	26.6	21.2	27.8		4.72	1	5		8.73	2.3	3.1
Figure 9d
%CD11c+MHCII+ of Ly6G+				WT					Spi.1 flx/flx/MRP8cre
	Ova	20.2	19.7	18	9.3		4.42	4.88	3.6	2.9
	Ova-ic	26.5	30	30.6	21		10.8	3.44	9.43	0.69
	SLE-ic	31.7	24.6	27.8	18.14		3.49	3.2	2.6	0.83
%CD11c+MHCII+CD86+ of Ly6G+				WT					Spi.1 flx/flx/MRP8cre
	Ova	41.2	32.9	37.1	32		27.8	34	38	21
	Ova-ic	84.5	89	79.8	81		78	83	79	80
	SLE-ic	75.6	81	79.8	69		56	76.9	48	52
%CD11c+MHCII+CCR7+ of Ly6G+				WT					Spi.1 flx/flx/MRP8cre
	Ova	28.9	34	31	24.5		45.7	52	42.3	41
	Ova-ic	71.4	69	75.9	81		44.7	53.7	34.6	63
	SLE-ic	68.3	72	65	82		50.9	42	40.4	36
Figure 9e
% CD8(OT-1) cells dividing			WT				Spi.1 flx/flx/MRP8cre
	GM-CSF	0.6	0	4.16		0	5.7	1.51
	Ova	11	9.4	6		4.6	11.8	14.2
	Ova-ic	72.6	76	68.9		24.9	22.8	39.8
	SIINFEKL	71.8	86	67		54.9	67.8	61

## Sheet: Suppl fig 1
Supplementary Figure 1d
%CD11c+MHCII+ of Ly6G+
	Ova	17.3	15.9	13.1	16.2
	anti-Ova	7.8	7.8	16.4	10.7
	Ova-ic	28.5	31.5	29.9	23.5
%CD11c+MHCII+ of Ly6G+
				Ova					Anti-Ova					Ova-ic
	CD80	11.71	10	8.8	12		12.53	11	9	15		48.39	53.4	55	42
	CD86	34.58	33	28.9	31		15.7	18	11	19		73.83	78	69.9	71
	CCR7	16.09	18	15.4	21		13.1	15.6	11	8.9		44.23	38.9	46	41
Supplementary Figure 1e
%CD11c+MHCII+ of Ly6G+
	Ova	12.3	14	7.8	13.2
	anti-Ova	4.5	3.4	10	9
	Ova-ic	19.8	25.4	22	24
%CD11c+MHCII+ of Ly6G+
				Ova					Anti-Ova					Ova-ic
	CD80	8.7	7.7	11	10.4		6.7	5	11	10.4		41.7	45	36.7	40
	CD86	27.8	33	28	25		10.6	11.7	14	15		69.8	72.4	71	62
	CCR7	11.6	6.7	16	15		11	14.5	8.7	6		63.4	55.8	49	65.6
Supplementary Figure 1f
%CD11c+MHCII+ of Ly6G+
	Nip ova	15.1	11.1	17	13.1
	anti-nip Ova	11	9.5	13.3	16.3
	nip Ova-ic	24.6	23.9	22.8	30.1
	BSA	13.7	17.3	15.1	18.3	11.6
	anti-BSA	8.5	6.2	6	8.8
	BSA-ic	21.4	29.2	21.3	23.3	32.7
%CD11c+MHCII+ of Ly6G+
			CD80						CD86						CCR7
	Nip ova	13.92	11	18	15		51.95	55	46.7	53			10.74	11	14	8
	anti-nip Ova	10.84	7.8	14	17		30.25	33.9	31	28.7			17.49	15	13	11
	nip Ova-ic	25.38	22.18	19	31		74.4	71	83	77			38.3	40	33	31
	BSA	10.27	11	14	7.8		13.33	16	13	18			15.6	11	12	18	10
	anti-BSA	16.9	18	14.5	21		14.7	15	17	14	13		22.94	21	17.8	16	20
	BSA-ic	33.03	36	31	28.9		60.9	70	66	63	61		40.53	38	41	42	39.8
Supplementary Figure 1i
%CD11c+MHCII+ of Ly6G+
			WT				MyD88/TRIF-/-
	NHS	2	2.1	4		2.1	1.9	0.56
	SLE serum	14	16	23		19	25.6	29.8
%CD11c+MHCII+CD86+ of Ly6G+
			WT				MyD88/TRIF-/-
	NHS	32.5	32.6	37		42	37.6	28
	SLE serum	78	83.2	71.7		79	83.2	75.6
%CD11c+MHCII+CD80+ of Ly6G+
			WT				MyD88/TRIF-/-
	NHS	14	16	10		18	16	9
	SLE serum	68	74	72		73.4	79	75
%CD11c+MHCII+CCR7+ of Ly6G+
			WT				MyD88/TRIF-/-
	NHS	13	17	26		16	11	14
	SLE serum	59	57	68		69	75	79.8

## Sheet: Suppl fig 4
Supplementary Figure 4b
%CD4 (OT-II) cells dividing
		WT	B2m
	No	3.01	0
	Ova	5.32	7
	Ova-ic	90.4	86.9
%CD8 (OT-I) cells dividing
		WT	B2m
	p SIINF	91	5.94
	No	0	2.6
	Ova	12.7	1.14
	Ova-ic	89.8	6.88
Supplementary Figure 4c
%CD4 (OT-II) cells dividing
			WT			MyD88/TRIF-/-
	GM-CSF	0	0		1.2	1
	Ova	12.7	10.3		14.5	13.1
	Ova-ic	89.8	90.7		95.7	92.5
%CD8 (OT-I) cells dividing
			WT			MyD88/TRIF-/-
	SIINFEKL	87	89		95	86
	GM-CSF	3.61	3.01		4.06	3
	Ova	5.32	7.79		9.46	11.2
	Ova-ic	93.4	90.4		86.9	90.5
Supplementary Figure 4d
			Ova WT						Ova g-/-					Ova-ic WT					Ova-ic g-/-
	30min	10.1	11.4	9.7	8.9		13.2	14.1	18	11		28.4	30.1	24	26		1	2.3	1	3
	60min	16.8	21.3	20.5	19.7		18	18	16.5	17		35.8	38	31	28		0.2	3	1.5	1.5
	120min	34.8	35.6	37	29		30	31	19	24.5		73.7	69.5	72	68.7		3	5	6	4
Supplementary Figure 4e
						Ova												Ova-ic
	IL-2	6.49	1.66	0.97	1.79	1.66	0.16	1.11					2.67	4.76	2.18	1.79	3.39	1.39	0.51
	IL-4	0.31	0.23	0.22	0.18	0.15							0.58	0.28	0.26	0.54	0.58
	IL-6	10.89	12.48	10.92	11.64	12.54	8.03	13.54	13.76	15.68	16.07		9.22	7.9	8.1	6.97	11.73	8.83	27.88	32.27	71.42	74.1
	IL-9	36.22	13.04	17.47	10.79	12.29	15.26	12.29	16	8.52	4.72		30.16	22.5	19.64	23.21	18.02	22.5	15.26	7.77	4.72	3.2
	IL-22	0.23	0.11	0.09	0.1	0.14	0.14	1.98	2.04	0.16	1.49		0.16	0.14	0.14	0.11	0.17	1.21	1.03	1.12	2.08	2.74
	IL-28B	217.16	141	325.07		381.3	325.07	6.66		23.37			65.17	65.17	10.83	31.74	311.33	300		27.56	23.37	40.11
	LIF	0.28	0.15	0.32	0.32	0.4	0.15	0.4	0.79	0.71	0.91		0.32	0.4	0.4	0.11	0.64	0.4	0.4	0.94	0.83	0.64
						Ova												Ova-ic
	MCP-1	15.52	13.56	17.43	11.55	7.42	63.38	806.9	798.53	728.24	728.24		215.83	191.39	213.98	206.5	273.23	86.18	1321.13	1408.21	1461.4	1404.86
	MIP-1a	32.29	34.97	33.66	33.66	30.86	62.69	498.73	523.92	404.71	425.35		45.11	34.97	43.06	44.6	40.91	64.82	295.73	305.8	243.59	250.82
	MIP-1B	50.56	48.11	56.66	49.04	51.46	63.93	2265.77	2137.87	2070.86	2262.12		81.59	63.67	70.21	64.7	84.45	65.73	1303.91	1330.98	1008.28	1072.52
	RANTES	57.3	42.13	39.28	40.8	38.7	33.7	13.45	13.08	10.73	16.63		49.45	48.13	47.38	46.66	52.15	32.74	8.55	9.54	11.64	10.19
	IP-10	8.97	9.43	8.58	8.6	8.61	6.58	29.26	35.03	45.42	58.31		13.89	11.88	13.89	12.46	12.76	5.41	30.71	32.41	63.97	63.29
	VEGF	8.33	10.42	10.54	8.67	9.02	10.45	0.06	0.12		0.05		19.14	16.14	16.62	15.64	20.37	11.36	0.85	0.91	0.71	0.7
	G-CSF	7.52	8.08	8.44	8.26	7.8	9	79.27	85.68	49.89	46.98		13.03	10.93	11.75	10.83	15.78	11.2	81.83	91.53	76.62	80.1
Supplementary Figure 4f
			Ova				Ova-ic
	IL-2	8.06	3.25	4.82		11.38	6	5.92
	IL-3	21.05	140.47	5.83		31.38	188	14.46
	IL-4	1.46	19.02	1.08		1.04	11.91	1.11
	IL-5	190.75	1134	29.85		166.96	1070.19	51.87
	IL-6	23.15	103.72	14.94		53.57	93	13.54
	IL-10	8.11	571.14	4.28		8.88	361.45	3.93
	IL-12 (p40)	6.17	59.44	32.3		5.41	12.4	14.91
	IL-17	0.22	6.41	0.06		2.11	50.86
	IL-17A	7.26	2.23			14.79	31.52
	IL-17F	0.1	2.22	0.04		3.97	0.48	0.15
	IL-21	4.88	21.12	1.6		3.78	2.69	4.88
	IL-22	5.31	111.3	0.59		7.91	75.67	7.43
	IFNy	9.83	112.54	0.72		9.11	143.27	1.22
	LIX	1.56	1.25				2.68	0.64
			Ova				Ova-ic
	Ccl2	1126.25	946.3	741.05		969.41	728.19	472.47
	Ccl3	53.51	135.83	15.91		40.27	113.1	10.3
	Ccl4	211.69	559.68	86.12		153.19	408.94	72.25
	Ccl5	17.28	49.64	50.27		14.59	37.32	34.19
	Cxcl2	30.41	5.19	23.21		34.01	23.21	23.21
	Cxcl9	13.66	89.58	4.27		9.63	62.15	4.92
	Cxcl10	12.63	73.28	7.17		16.12	92.12	7.12
	G-CSF	30.4	1.53	3.59		90.89	0.9	2.43

[truncated: 3 more sheets: Suppl fig 5, Suppl fig 6, Suppl fig 14]
